# Supplementary material for: Whole-Transcriptome RNA Sequencing Reveals the Global Molecular Responses and CeRNA Regulatory Network of mRNAs, lncRNAs, miRNAs and circRNAs in Response to Salt Stress in Sugar Beet (Beta vulgaris)
Source: Int J Mol Sci. 2020 Dec 30;22(1):289. doi: 10.3390/ijms22010289 (PMC7795855; doi:10.3390/ijms22010289)
Supplement: Supplementary file 1 [file ijms-22-00289-s001.zip]

Archive with 11 entries (10 files):
- Supplementary File/
- Supplementary File/Supplementary Fig S1~3.pdf
- Supplementary File/Table S1 Details information of identified differentially expressed mRNAs.xlsx
- Supplementary File/Table S2 Details information of identified lncRNAs.xlsx
- Supplementary File/Table S3 Target Prediction of DElncRNA in roots.xlsx
- Supplementary File/Table S4 Details information of identified circRNAs.xlsx
- Supplementary File/Table S5 Details information of identified miRNAs (known and novel).xlsx
- Supplementary File/Table S6 Details information of DEmiRNAs.xlsx
- Supplementary File/Table S7 Target Prediction of miRNA by bioinformatics.xlsx
- Supplementary File/Table S8 Target identified of miRNAs by degradome sequencing.xlsx
- Supplementary File/Table S9 List of primers used for qRT-PCR experiments.xlsx
