# Supplementary material for: Whole-Transcriptome RNA Sequencing Reveals the Global Molecular Responses and CeRNA Regulatory Network of mRNAs, lncRNAs, miRNAs and circRNAs in Response to Salt Stress in Sugar Beet (Beta vulgaris)
Source: Int J Mol Sci. 2020 Dec 30;22(1):289. doi: 10.3390/ijms22010289 (PMC7795855; doi:10.3390/ijms22010289)
Supplement: Supplementary file 1 [file ijms-22-00289-s001.zip › Supplementary File/Table S1 Details information of identified differentially expressed mRNAs.xlsx]

## Sheet: 3578 DEmRNAs in leaves
gene_name	transcript_id	GO	KEGG	KO_ENTRY	EC	Description	FPKM.leaf_ck_1	FPKM.leaf_ck_2	FPKM.leaf_ck_3	FPKM.leaf_st_1	FPKM.leaf_st_2	FPKM.leaf_st_3	FC (st/ck)	log2(FC)	pval	qval	regulation
Bv9_214960_htkj	Bv9_214960_htkj.t1	GO:0000398(mRNA splicing, via spliceosome);GO:0003723(RNA binding);GO:0003729(mRNA binding);GO:0005634(nucleus);GO:0005681(spliceosomal complex);GO:0005829(cytosol);GO:0008380(RNA splicing);GO:0016020(membrane);GO:0016607(nuclear speck)	03040(Spliceosome)	K12891	NA	PREDICTED: serine/arginine-rich splicing factor SC35 [Beta vulgaris subsp. vulgaris]	1.4228	1.81085	1.73007	3.1168	3.25001	3.56086	2.00005	1.00003	1.62049e-09	1.57305e-08	up
Bv7_176840_wtfh	Bv7_176840_wtfh.t1	GO:0009507(chloroplast);GO:0009523(photosystem II);GO:0009533(chloroplast stromal thylakoid);GO:0009535(chloroplast thylakoid membrane);GO:0010205(photoinhibition);GO:0015979(photosynthesis);GO:0016021(integral component of membrane);GO:0030095(chloroplast photosystem II);GO:0030145(manganese ion binding);GO:0045454(cell redox homeostasis)	00195(Photosynthesis)	K02723	NA	PREDICTED: photosystem II core complex proteins psbY, chloroplastic [Beta vulgaris subsp. vulgaris]	23.2789	25.6325	28.1549	42.5539	55.1074	56.5696	2.00127	1.00092	9.72531e-07	6.22454e-06	up
Bv8_186050_wdpg;Bv8_186070_gxyw	Bv8_186050_wdpg.t1;Bv8_186070_gxyw.t1	NA	NA	NA	NA	hypothetical protein BVRB_8g186050 [Beta vulgaris subsp. vulgaris];hypothetical protein BVRB_8g186070 [Beta vulgaris subsp. vulgaris]	0.737453	0.910552	0.99373	1.59818	1.40832	2.28376	2.00257	1.00185	1.80458e-05	9.1234e-05	up
Bv8_184220_kdni	Bv8_184220_kdni.t1	NA	NA	NA	NA	PREDICTED: uncharacterized protein LOC104900782 [Beta vulgaris subsp. vulgaris]	0.57852	1.49154	1.29897	2.02875	2.52847	2.19146	2.00316	1.00227	9.49241e-06	5.05493e-05	up
Bv9_223740_okne	Bv9_223740_okne.t1	GO:0004620(phospholipase activity);GO:0004806(triglyceride lipase activity);GO:0005576(extracellular region);GO:0005615(extracellular space);GO:0016042(lipid catabolic process);GO:0016787(hydrolase activity);GO:0047714(galactolipase activity)	00100(Steroid biosynthesis)	K01052	EC:3.1.1.13	PREDICTED: triacylglycerol lipase 1 [Beta vulgaris subsp. vulgaris]	5.8284	6.25968	5.80381	11.6619	12.1181	12.0818	2.00436	1.00314	1.67669e-11	2.09867e-10	up
Bv4_087630_icdw	Bv4_087630_icdw.t1	GO:0004066(asparagine synthase (glutamine-hydrolyzing) activity);GO:0005829(cytosol);GO:0006529(asparagine biosynthetic process);GO:0006541(glutamine metabolic process);GO:0042803(protein homodimerization activity)	NA	NA	NA	PREDICTED: stem-specific protein TSJT1 [Beta vulgaris subsp. vulgaris]	54.0305	59.4801	60.4077	106.072	119.256	123.299	2.00455	1.00328	8.1379e-06	4.4045e-05	up
Bv6_155360_npoj	Bv6_155360_npoj.t1	GO:0003674(molecular_function);GO:0008150(biological_process);GO:0016021(integral component of membrane)	NA	NA	NA	PREDICTED: transmembrane protein 230 [Beta vulgaris subsp. vulgaris]	5.03407	5.58191	6.5735	9.81318	12.3701	12.2859	2.00525	1.00378	2.58078e-09	2.43059e-08	up
Bv5_118060_ttqx	Bv5_118060_ttqx.t1;Bv5_118060_ttqx.t2	GO:0000293(ferric-chelate reductase activity);GO:0005739(mitochondrion);GO:0005886(plasma membrane);GO:0006811(ion transport);GO:0016020(membrane);GO:0016021(integral component of membrane);GO:0016491(oxidoreductase activity);GO:0031966(mitochondrial membrane);GO:0046872(metal ion binding);GO:0055114(oxidation-reduction process);GO:0055114(oxidation-reduction process)	NA	NA	NA	PREDICTED: ferric reduction oxidase 8, mitochondrial isoform X1 [Beta vulgaris subsp. vulgaris]	3.2969	4.12953	3.82625	6.86206	8.04791	7.66292	2.006	1.00432	8.51365e-13	1.21965e-11	up
Bv9_223030_hcjt	Bv9_223030_hcjt.t1	GO:0000773(phosphatidyl-N-methylethanolamine N-methyltransferase activity);GO:0005789(endoplasmic reticulum membrane);GO:0006656(phosphatidylcholine biosynthetic process);GO:0008654(phospholipid biosynthetic process);GO:0009507(chloroplast);GO:0016021(integral component of membrane);GO:0032259(methylation);GO:0043231(intracellular membrane-bounded organelle);GO:0080101(phosphatidyl-N-dimethyletha…	00564(Glycerophospholipid metabolism)	K00550	EC:2.1.1.71	PREDICTED: phosphatidyl-N-methylethanolamine N-methyltransferase [Beta vulgaris subsp. vulgaris]	1.18097	1.53379	1.71981	3.043	3.09949	2.75692	2.00683	1.00492	9.98172e-06	5.28544e-05	up
Bv6_142010_npsj	Bv6_142010_npsj.t1	GO:0004553(hydrolase activity, hydrolyzing O-glycosyl compounds);GO:0005576(extracellular region);GO:0005618(cell wall);GO:0005829(cytosol);GO:0009044(xylan 1,4-beta-xylosidase activity);GO:0009505(plant-type cell wall);GO:0009506(plasmodesma);GO:0009507(chloroplast);GO:0010411(xyloglucan metabolic process);GO:0030246(carbohydrate binding);GO:0045493(xylan catabolic process);GO:0046556(alpha-L-ar…	NA	NA	NA	PREDICTED: alpha-xylosidase 1 [Beta vulgaris subsp. vulgaris]	6.67058	7.35535	7.55986	13.0069	14.6858	15.6278	2.0069	1.00497	3.40133e-06	1.9775e-05	up
Bv3_061730_usyf	Bv3_061730_usyf.t1	GO:0005515(protein binding);GO:0005524(ATP binding);GO:0005576(extracellular region);GO:0006952(defense response);GO:0043531(ADP binding)	NA	NA	NA	PREDICTED: putative disease resistance protein RGA3 [Beta vulgaris subsp. vulgaris]	0.112054	0.403649	0.449971	0.458115	0.773949	0.7061	2.00706	1.00508	0.00262007	0.00798501	up
Bv2_030700_xzwk	Bv2_030700_xzwk.t1	GO:0005783(endoplasmic reticulum)	NA	NA	NA	PREDICTED: synaptotagmin-5 [Beta vulgaris subsp. vulgaris]	1.49038	1.68207	1.83751	2.83325	3.65735	3.5699	2.0081	1.00583	3.76076e-09	3.46017e-08	up
Bv8_190610_osdw	Bv8_190610_osdw.t1	NA	NA	NA	NA	hypothetical protein BVRB_8g190610 [Beta vulgaris subsp. vulgaris]	2.05804	4.31096	3.55518	5.09856	8.70861	6.12262	2.00821	1.00591	0.000176315	0.000719424	up
Bv4_094840_csri	Bv4_094840_csri.t1	GO:0003729(mRNA binding);GO:0005515(protein binding);GO:0005634(nucleus);GO:0005737(cytoplasm);GO:0005829(cytosol);GO:0006351(transcription, DNA-templated);GO:0006355(regulation of transcription, DNA-templated);GO:0006417(regulation of translation);GO:0019048(modulation by virus of host morphology or physiology);GO:0031047(gene silencing by RNA);GO:0035197(siRNA binding);GO:0042742(defense respon…	NA	NA	NA	PREDICTED: protein argonaute 2 [Beta vulgaris subsp. vulgaris]	6.24864	6.75104	6.77815	12.5816	13.2187	13.9394	2.00931	1.0067	1.34693e-06	8.42958e-06	up
Bv1_004370_puyn	Bv1_004370_puyn.t1	GO:0005634(nucleus);GO:0008270(zinc ion binding);GO:0016567(protein ubiquitination);GO:0016740(transferase activity);GO:0046872(metal ion binding)	NA	NA	NA	PREDICTED: probable E3 ubiquitin-protein ligase RHB1A [Beta vulgaris subsp. vulgaris]	3.96597	2.79494	3.87628	6.3188	6.63885	8.42846	2.0105	1.00756	3.15223e-08	2.5633e-07	up
Bv3_051780_jeji	Bv3_051780_jeji.t2;Bv3_051780_jeji.t1	GO:0016787(hydrolase activity);GO:0016787(hydrolase activity)	NA	NA	NA	PREDICTED: uncharacterized protein LOC104888232 isoform X2 [Beta vulgaris subsp. vulgaris];PREDICTED: uncharacterized protein LOC104888232 isoform X1 [Beta vulgaris subsp. vulgaris]	1.46758	2.56733	2.62248	3.28587	5.94924	4.161	2.01222	1.00879	3.80713e-07	2.62165e-06	up
Bv7_165590_ewgd	Bv7_165590_ewgd.t1	GO:0003824(catalytic activity);GO:0008265(Mo-molybdopterin cofactor sulfurase activity);GO:0009507(chloroplast);GO:0030151(molybdenum ion binding);GO:0030170(pyridoxal phosphate binding)	00790(Folate biosynthesis)	K15631	EC:2.8.1.9	PREDICTED: mitochondrial amidoxime reducing component 2 [Beta vulgaris subsp. vulgaris]	11.7277	12.6514	12.3729	22.7548	25.1073	26.0922	2.01226	1.00881	5.1903e-07	3.49619e-06	up
Bv3_070520_rrgt	Bv3_070520_rrgt.t1	GO:0005576(extracellular region);GO:0052689(carboxylic ester hydrolase activity)	NA	NA	NA	PREDICTED: pectin acetylesterase 10 [Beta vulgaris subsp. vulgaris]	3.44245	3.06799	3.78574	6.3384	7.58129	6.80942	2.01328	1.00955	2.52968e-10	2.71903e-09	up
Bv6_146420_arsa	Bv6_146420_arsa.t1	NA	NA	NA	NA	hypothetical protein BVRB_6g146420 [Beta vulgaris subsp. vulgaris]	0.434943	2.92173	3.22965	4.18081	4.33426	4.75238	2.01439	1.01035	0.00806635	0.0212	up
Bv2_041660_ncak	Bv2_041660_ncak.t1	GO:0003955(NAD(P)H dehydrogenase (quinone) activity);GO:0005829(cytosol);GO:0005886(plasma membrane);GO:0008752(FMN reductase activity);GO:0009507(chloroplast);GO:0009570(chloroplast stroma);GO:0009651(response to salt stress);GO:0009735(response to cytokinin);GO:0010181(FMN binding);GO:0042742(defense response to bacterium);GO:0052873(FMN reductase (NADPH) activity);GO:0055114(oxidation-reductio…	04626(Plant-pathogen interaction)	K13436	EC:2.7.11.1	PREDICTED: NAD(P)H:quinone oxidoreductase [Beta vulgaris subsp. vulgaris]	1.18929	0.546637	0.660738	0.772932	1.83452	2.22443	2.01609	1.01156	0.0102082	0.025919	up
Bv5_117330_aqoi	Bv5_117330_aqoi.t1	NA	NA	NA	NA	hypothetical protein BVRB_5g117330 [Beta vulgaris subsp. vulgaris]	2.47534	2.62881	2.60326	4.19342	5.697	5.65199	2.01655	1.01189	8.35873e-06	4.51603e-05	up
Bv2_042060_ccft	Bv2_042060_ccft.t1	GO:0004103(choline kinase activity);GO:0005524(ATP binding);GO:0005737(cytoplasm);GO:0016310(phosphorylation)	00564(Glycerophospholipid metabolism)	K14156	EC:2.7.1.32;EC:2.7.1.82	PREDICTED: probable choline kinase 2 [Beta vulgaris subsp. vulgaris]	0.551433	0.541928	0.398395	0.884233	1.21446	0.909636	2.01664	1.01195	0.00037262	0.00139949	up
Bv4_070850_ydmi	Bv4_070850_ydmi.t1	GO:0003863(3-methyl-2-oxobutanoate dehydrogenase (2-methylpropanoyl-transferring) activity);GO:0005739(mitochondrion);GO:0005759(mitochondrial matrix);GO:0007584(response to nutrient);GO:0009083(branched-chain amino acid catabolic process);GO:0055114(oxidation-reduction process)	00640(Propanoate metabolism);00280(Valine, leucine and isoleucine degradation)	K00167	EC:1.2.4.4	PREDICTED: 2-oxoisovalerate dehydrogenase subunit beta 1, mitochondrial isoform X1 [Beta vulgaris subsp. vulgaris]	7.26617	6.86928	7.47252	14.4424	13.6141	15.5282	2.01707	1.01226	3.38674e-12	4.58999e-11	up
Bv3_056910_oacn	Bv3_056910_oacn.t1	GO:0000703(oxidized pyrimidine nucleobase lesion DNA N-glycosylase activity);GO:0003677(DNA binding);GO:0003906(DNA-(apurinic or apyrimidinic site) lyase activity);GO:0005634(nucleus);GO:0005739(mitochondrion);GO:0006284(base-excision repair);GO:0006285(base-excision repair, AP site formation);GO:0006296(nucleotide-excision repair, DNA incision, 5'-to lesion);GO:0019104(DNA N-glycosylase activity…	03410(Base excision repair)	K10773	EC:4.2.99.18	PREDICTED: endonuclease III homolog 1, chloroplastic [Beta vulgaris subsp. vulgaris]	0.423034	0.375726	0.849959	0.864782	1.30251	1.15939	2.01774	1.01274	0.0011401	0.00382822	up
Bv_003730_pwqa	Bv_003730_pwqa.t1	GO:0000373(Group II intron splicing);GO:0000374(Group III intron splicing);GO:0003723(RNA binding);GO:0003964(RNA-directed DNA polymerase activity);GO:0004519(endonuclease activity);GO:0005739(mitochondrion);GO:0006278(RNA-dependent DNA biosynthetic process);GO:0006314(intron homing);GO:0006521(regulation of cellular amino acid metabolic process);GO:0007005(mitochondrion organization);GO:0008380(…	03010(Ribosome)	K02887	NA	hypothetical protein BVRB_003730 [Beta vulgaris subsp. vulgaris]	0.314819	0.346456	0.330613	0.709506	0.593253	0.701898	2.02105	1.01511	1.51772e-07	1.11277e-06	up
Bv8_192860_jxyz	Bv8_192860_jxyz.t1	GO:0005737(cytoplasm);GO:0008757(S-adenosylmethionine-dependent methyltransferase activity);GO:0032259(methylation)	NA	NA	NA	PREDICTED: uncharacterized methyltransferase At2g41040, chloroplastic isoform X1 [Beta vulgaris subsp. vulgaris]	3.69356	3.9791	4.01858	7.49235	7.76697	8.37082	2.02118	1.0152	1.11009e-10	1.24959e-09	up
Bv4_077540_ottz;Bv4_077550_eeuc	Bv4_077540_ottz.t1;Bv4_077550_eeuc.t1	GO:0003674(molecular_function);GO:0005634(nucleus);GO:0008150(biological_process)	NA	NA	NA	hypothetical protein BVRB_4g077540 [Beta vulgaris subsp. vulgaris];PREDICTED: VQ motif-containing protein 31-like [Beta vulgaris subsp. vulgaris]	1.10989	1.37503	1.42705	1.96957	2.93449	3.00294	2.02123	1.01524	4.8578e-07	3.28699e-06	up
Bv6_142750_smcu	Bv6_142750_smcu.t1	GO:0008270(zinc ion binding)	NA	NA	NA	PREDICTED: uncharacterized protein LOC104896612 [Beta vulgaris subsp. vulgaris]	0.848234	0.935144	0.901824	1.74212	1.6587	2.02758	2.0216	1.0155	3.19455e-07	2.22816e-06	up
Bv8_197250_xooq	Bv8_197250_xooq.t1	GO:0003674(molecular_function);GO:0005773(vacuole);GO:0010200(response to chitin)	04120(Ubiquitin mediated proteolysis)	K03350	NA	PREDICTED: uncharacterized protein LOC104902281 [Beta vulgaris subsp. vulgaris]	1.32182	0.913969	1.04709	1.578	2.00991	3.05039	2.0221	1.01585	0.000157725	0.000650809	up
Bv3_064690_gaqr	Bv3_064690_gaqr.t1	GO:0003674(molecular_function);GO:0005737(cytoplasm);GO:0005834(heterotrimeric G-protein complex);GO:0008150(biological_process);GO:0080008(Cul4-RING E3 ubiquitin ligase complex)	NA	NA	NA	PREDICTED: uncharacterized WD repeat-containing protein C2A9.03 [Beta vulgaris subsp. vulgaris]	2.81971	5.95991	2.96149	3.70382	9.96467	10.0805	2.02272	1.0163	0.000418196	0.00155547	up
Bv8_184860_kwcq	Bv8_184860_kwcq.t1	GO:0004869(cysteine-type endopeptidase inhibitor activity)	NA	NA	NA	PREDICTED: cysteine proteinase inhibitor 1 [Beta vulgaris subsp. vulgaris]	37.3995	40.8655	44.691	73.9744	85.47	89.7345	2.02657	1.01904	6.54304e-07	4.32827e-06	up
Bv8_189600_iupj	Bv8_189600_iupj.t1	GO:0005622(intracellular);GO:0030170(pyridoxal phosphate binding)	NA	NA	NA	PREDICTED: proline synthase co-transcribed bacterial homolog protein isoform X1 [Beta vulgaris subsp. vulgaris]	7.32602	9.39722	10.7367	17.2438	20.4294	17.9831	2.02682	1.01922	2.60685e-10	2.79707e-09	up
Bv7_172580_stza	Bv7_172580_stza.t1	GO:0004176(ATP-dependent peptidase activity);GO:0005739(mitochondrion);GO:0006508(proteolysis);GO:0008237(metallopeptidase activity);GO:0009941(chloroplast envelope)	NA	NA	NA	PREDICTED: ATP-dependent zinc metalloprotease FTSH 7, chloroplastic [Beta vulgaris subsp. vulgaris]	6.84311	7.42089	7.4991	13.8345	15.2989	14.9765	2.02682	1.01922	4.51431e-07	3.06816e-06	up
Bv8_192980_xntf	Bv8_192980_xntf.t1	NA	NA	NA	NA	hypothetical protein BVRB_8g192980 [Beta vulgaris subsp. vulgaris]	0.227213	0.542635	0.28374	0.503408	0.848903	0.785567	2.02914	1.02087	0.00535156	0.0148549	up
Bv3_067510_mirg	Bv3_067510_mirg.t1	GO:0005215(transporter activity);GO:0005515(protein binding);GO:0006879(cellular iron ion homeostasis);GO:0009507(chloroplast);GO:0009570(chloroplast stroma);GO:0016226(iron-sulfur cluster assembly);GO:0042626(ATPase activity, coupled to transmembrane movement of substances);GO:2000030(regulation of response to red or far red light)	NA	NA	NA	PREDICTED: UPF0051 protein ABCI8, chloroplastic [Beta vulgaris subsp. vulgaris]	49.509	52.3444	53.8908	98.8934	106.714	110.476	2.02951	1.02113	9.34928e-06	4.99236e-05	up
Bv4_071600_dqtd;Bv4_071590_ihkg	Bv4_071600_dqtd.t1;Bv4_071590_ihkg.t1	GO:0003674(molecular_function);GO:0005634(nucleus);GO:0008150(biological_process)	NA	NA	NA	PREDICTED: uncharacterized protein LOC104889894 [Beta vulgaris subsp. vulgaris]	1.75073	1.51259	1.34603	3.12537	3.11704	3.11781	2.03071	1.02198	4.21121e-09	3.83993e-08	up
Bv9_216350_naec	Bv9_216350_naec.t1	NA	NA	NA	NA	hypothetical protein BVRB_9g216350 [Beta vulgaris subsp. vulgaris]	13.5312	11.7159	13.5966	24.6218	26.569	27.7347	2.03188	1.02281	3.04955e-10	3.23796e-09	up
Bv4_090170_aydt	Bv4_090170_aydt.t1	GO:0009705(plant-type vacuole membrane)	NA	NA	NA	PREDICTED: two-pore potassium channel 1 [Beta vulgaris subsp. vulgaris]	0.249528	0.377913	0.542081	0.677252	0.809322	0.890729	2.03271	1.02341	0.000599357	0.00214655	up
Bv6_147690_mghj	Bv6_147690_mghj.t1	GO:0000156(phosphorelay response regulator activity);GO:0000160(phosphorelay signal transduction system);GO:0003677(DNA binding);GO:0003700(DNA binding transcription factor activity);GO:0005515(protein binding);GO:0005634(nucleus);GO:0006351(transcription, DNA-templated);GO:0006355(regulation of transcription, DNA-templated);GO:0009735(response to cytokinin);GO:0009736(cytokinin-activated signali…	04075(Plant hormone signal transduction)	K14491	NA	PREDICTED: two-component response regulator ARR11 isoform X1 [Beta vulgaris subsp. vulgaris]	0.27554	0.401648	0.393035	0.574626	0.658182	0.943531	2.03354	1.02399	0.000110953	0.000474585	up
Bv6_154780_awou	Bv6_154780_awou.t1	GO:0003876(AMP deaminase activity);GO:0005515(protein binding);GO:0005524(ATP binding);GO:0005634(nucleus);GO:0005783(endoplasmic reticulum);GO:0005829(cytosol);GO:0009168(purine ribonucleoside monophosphate biosynthetic process);GO:0009737(response to abscisic acid);GO:0009793(embryo development ending in seed dormancy);GO:0031307(integral component of mitochondrial outer membrane);GO:0032264(IM…	00230(Purine metabolism)	K01490	EC:3.5.4.6	PREDICTED: AMP deaminase-like [Beta vulgaris subsp. vulgaris]	2.39378	2.09235	2.43857	5.01167	4.71109	4.35943	2.03362	1.02405	1.00343e-09	1.00436e-08	up
Bv_018250_pwct	Bv_018250_pwct.t1;Bv_018250_pwct.t3;Bv_018250_pwct.t2	GO:0004579(dolichyl-diphosphooligosaccharide-protein glycotransferase activity);GO:0008250(oligosaccharyltransferase complex);GO:0018279(protein N-linked glycosylation via asparagine);GO:0043687(post-translational protein modification);GO:0043687(post-translational protein modification)	00510(N-Glycan biosynthesis);04141(Protein processing in endoplasmic reticulum);04141(Protein processing in endoplasmic reticulum)	K07151	EC:2.4.99.18	PREDICTED: dolichyl-diphosphooligosaccharide--protein glycosyltransferase subunit STT3A [Beta vulgaris subsp. vulgaris];hypothetical protein BVRB_018250 isoform C [Beta vulgaris subsp. vulgaris];hypothetical protein BVRB_018250 isoform B [Beta vulgaris subsp. vulgaris]	1.66836	1.22961	2.67407	3.66563	3.47366	4.20381	2.03572	1.02554	1.44113e-05	7.4251e-05	up
Bv8_191990_urhq	Bv8_191990_urhq.t1	GO:0005575(cellular_component)	NA	NA	NA	PREDICTED: diacylglycerol kinase theta [Beta vulgaris subsp. vulgaris]	0.323249	0.328128	0.587011	0.550289	1.02978	0.941158	2.0359	1.02566	0.00370559	0.0108372	up
Bv4_091070_wruf	Bv4_091070_wruf.t1	GO:0003674(molecular_function);GO:0009507(chloroplast)	NA	NA	NA	PREDICTED: uncharacterized protein LOC104892008 [Beta vulgaris subsp. vulgaris]	3.14237	4.05713	4.42079	8.36728	7.01445	8.29458	2.0375	1.0268	1.3894e-09	1.36534e-08	up
Bv2_034920_dioq	Bv2_034920_dioq.t1	GO:0008150(biological_process);GO:0009507(chloroplast);GO:0009534(chloroplast thylakoid);GO:0009941(chloroplast envelope)	NA	NA	NA	PREDICTED: probable plastid-lipid-associated protein 8, chloroplastic [Beta vulgaris subsp. vulgaris]	13.7986	12.7348	14.7185	26.606	27.8265	29.6273	2.03772	1.02696	3.79504e-13	5.63023e-12	up
Bv9_206210_rcfg	Bv9_206210_rcfg.t1	GO:0003700(DNA binding transcription factor activity);GO:0005634(nucleus);GO:0043565(sequence-specific DNA binding);GO:0044212(transcription regulatory region DNA binding)	NA	NA	NA	PREDICTED: zinc finger protein ZAT5 [Beta vulgaris subsp. vulgaris]	0.544145	0.934154	0.974978	1.39941	1.87977	1.72316	2.03905	1.02789	6.94722e-05	0.000310332	up
Bv4_080140_sifg	Bv4_080140_sifg.t1	GO:0003674(molecular_function);GO:0008150(biological_process);GO:0016021(integral component of membrane)	NA	NA	NA	hypothetical protein BVRB_4g080140 [Beta vulgaris subsp. vulgaris]	1.86814	1.52722	1.43947	3.16398	3.89676	2.79896	2.03931	1.02808	3.92481e-05	0.000185679	up
Bv2_040240_kjpn	Bv2_040240_kjpn.t1	GO:0005618(cell wall);GO:0005634(nucleus);GO:0009505(plant-type cell wall);GO:0030599(pectinesterase activity);GO:0042545(cell wall modification);GO:0045330(aspartyl esterase activity);GO:0045488(pectin metabolic process);GO:0045490(pectin catabolic process);GO:0050829(defense response to Gram-negative bacterium)	00040(Pentose and glucuronate interconversions)	K01051	EC:3.1.1.11	PREDICTED: pectinesterase 31 [Beta vulgaris subsp. vulgaris]	2.88188	2.94189	3.61794	5.34372	6.39645	7.53138	2.04111	1.02935	1.58691e-09	1.54372e-08	up
Bv7_158200_ynof	Bv7_158200_ynof.t1	GO:0006952(defense response);GO:0009506(plasmodesma);GO:0046658(anchored component of plasma membrane)	NA	NA	NA	hypothetical protein BVRB_7g158200 [Beta vulgaris subsp. vulgaris]	24.6825	24.0978	25.4851	45.9365	50.5568	55.1081	2.04135	1.02952	4.45164e-07	3.03682e-06	up
Bv8_199430_hghc	Bv8_199430_hghc.t1	GO:0003674(molecular_function);GO:0009507(chloroplast);GO:0009535(chloroplast thylakoid membrane);GO:0010190(cytochrome b6f complex assembly)	NA	NA	NA	PREDICTED: uncharacterized protein LOC104909071 [Beta vulgaris subsp. vulgaris]	7.39105	8.04186	9.53674	14.5961	17.8613	18.5172	2.04146	1.0296	4.84477e-11	5.73522e-10	up
Bv4_076220_ewfn	Bv4_076220_ewfn.t1	GO:0000226(microtubule cytoskeleton organization);GO:0004722(protein serine/threonine phosphatase activity);GO:0005737(cytoplasm);GO:0005886(plasma membrane);GO:0006470(protein dephosphorylation);GO:0009819(drought recovery);GO:0045926(negative regulation of growth);GO:0046872(metal ion binding)	NA	NA	NA	PREDICTED: probable protein phosphatase 2C 34 [Beta vulgaris subsp. vulgaris]	7.18287	7.28035	8.09462	14.4898	15.252	16.3348	2.04259	1.0304	9.7747e-14	1.55051e-12	up
Bv8_181850_ghzj	Bv8_181850_ghzj.t1	GO:0004806(triglyceride lipase activity);GO:0005737(cytoplasm);GO:0006629(lipid metabolic process);GO:0008970(phosphatidylcholine 1-acylhydrolase activity);GO:0010187(negative regulation of seed germination);GO:0019915(lipid storage);GO:0046340(diacylglycerol catabolic process);GO:0047372(acylglycerol lipase activity);GO:0052651(monoacylglycerol catabolic process)	00220(Arginine biosynthesis)	K00145	EC:1.2.1.38	PREDICTED: phospholipase A1-IIgamma [Beta vulgaris subsp. vulgaris]	0.856838	1.14888	1.92071	2.37374	2.47982	3.16726	2.04277	1.03053	0.00156145	0.00505513	up
Bv6_144450_rxki	Bv6_144450_rxki.t1	NA	NA	NA	NA	hypothetical protein BVRB_6g144450 [Beta vulgaris subsp. vulgaris]	3.68156	3.55098	3.23048	6.9219	6.79317	7.66242	2.04315	1.03079	4.08932e-08	3.27306e-07	up
Bv9_222220_gzak	Bv9_222220_gzak.t1	NA	NA	NA	NA	PREDICTED: uncharacterized protein LOC104904792 [Beta vulgaris subsp. vulgaris]	5.4268	5.95402	5.13197	9.86662	10.4974	13.3741	2.04315	1.0308	3.89856e-09	3.57439e-08	up
Bv4_090760_dfgk	Bv4_090760_dfgk.t1	GO:0043161(proteasome-mediated ubiquitin-dependent protein catabolic process);GO:0061630(ubiquitin protein ligase activity)	NA	NA	NA	PREDICTED: E3 ubiquitin-protein ligase At4g11680 [Beta vulgaris subsp. vulgaris]	0.646605	0.643462	0.843366	1.19002	1.66447	1.50522	2.04352	1.03106	2.06785e-05	0.000103472	up
Bv6_140040_yrit	Bv6_140040_yrit.t1	GO:0003824(catalytic activity);GO:0005634(nucleus)	03410(Base excision repair)	K01246	EC:3.2.2.20	PREDICTED: uncharacterized protein LOC104896146 [Beta vulgaris subsp. vulgaris]	0.964928	0.927098	0.918361	1.6936	1.79133	2.26258	2.04509	1.03217	1.48862e-05	7.64618e-05	up
Bv4_073040_eqpu	Bv4_073040_eqpu.t1	GO:0004620(phospholipase activity);GO:0004806(triglyceride lipase activity);GO:0006629(lipid metabolic process);GO:0008970(phosphatidylcholine 1-acylhydrolase activity);GO:0009507(chloroplast);GO:0016042(lipid catabolic process);GO:0047714(galactolipase activity)	00564(Glycerophospholipid metabolism);00592(alpha-Linolenic acid metabolism)	K16818	EC:3.1.1.32	PREDICTED: phospholipase A1-Igamma3, chloroplastic [Beta vulgaris subsp. vulgaris]	6.24974	6.14457	6.33219	12.3293	11.7273	14.2473	2.04544	1.03241	4.99809e-12	6.63169e-11	up
Bv2_041800_zmoa	Bv2_041800_zmoa.t1	NA	NA	NA	NA	hypothetical protein BVRB_2g041800 [Beta vulgaris subsp. vulgaris]	1.14744	1.49992	1.15942	2.07909	2.61355	3.09844	2.04664	1.03325	9.63329e-06	5.12016e-05	up
Bv5_118790_iqgp	Bv5_118790_iqgp.t1	GO:0004185(serine-type carboxypeptidase activity);GO:0005773(vacuole);GO:0005777(peroxisome);GO:0016747(transferase activity, transferring acyl groups other than amino-acyl groups);GO:0019748(secondary metabolic process);GO:0051603(proteolysis involved in cellular protein catabolic process)	NA	NA	NA	PREDICTED: serine carboxypeptidase-like 20 [Beta vulgaris subsp. vulgaris]	0.568373	1.09708	0.962217	1.79234	1.66029	1.92528	2.04665	1.03326	1.50443e-05	7.72089e-05	up
Bv2_033950_ajqc	Bv2_033950_ajqc.t1	NA	NA	NA	NA	hypothetical protein BVRB_2g033950 [Beta vulgaris subsp. vulgaris]	2.94481	4.58349	3.92116	7.43686	7.70317	8.29361	2.0467	1.0333	6.57615e-07	4.34704e-06	up
Bv6_150760_misa	Bv6_150760_misa.t2;Bv6_150760_misa.t1	GO:0003674(molecular_function);GO:0008150(biological_process);GO:0008150(biological_process)	00940(Phenylpropanoid biosynthesis);00945(Stilbenoid, diarylheptanoid and gingerol biosynthesis);00941(Flavonoid biosynthesis);00941(Flavonoid biosynthesis)	K13065	EC:2.3.1.133	PREDICTED: uncharacterized protein LOC104897560 isoform X2 [Beta vulgaris subsp. vulgaris];PREDICTED: uncharacterized protein LOC104897560 isoform X1 [Beta vulgaris subsp. vulgaris]	5.55039	5.86131	6.98577	10.6912	12.252	14.7243	2.04743	1.03381	5.01309e-10	5.18704e-09	up
Bv9_210380_itop	Bv9_210380_itop.t1	NA	NA	NA	NA	hypothetical protein BVRB_9g210380 [Beta vulgaris subsp. vulgaris]	0.432602	0.522217	0.366888	0.653523	0.97483	1.08066	2.04963	1.03536	0.00172141	0.00551843	up
Bv2_030890_yemo;Bv2_030880_fzot	Bv2_030890_yemo.t1;Bv2_030880_fzot.t1	GO:0003674(molecular_function);GO:0005634(nucleus);GO:0008150(biological_process);GO:0004364(glutathione transferase activity);GO:0005737(cytoplasm);GO:0006749(glutathione metabolic process)	NA	NA	NA	PREDICTED: uncharacterized serine-rich protein C215.13 [Beta vulgaris subsp. vulgaris];hypothetical protein BVRB_2g030880 [Beta vulgaris subsp. vulgaris]	3.37345	3.69034	3.2144	6.4979	7.48824	7.10583	2.05211	1.03711	5.10909e-13	7.47093e-12	up
Bv6_143810_xeix	Bv6_143810_xeix.t1	GO:0005524(ATP binding);GO:0005634(nucleus);GO:0005886(plasma membrane);GO:0016308(1-phosphatidylinositol-4-phosphate 5-kinase activity)	00562(Inositol phosphate metabolism);04070(Phosphatidylinositol signaling system);04144(Endocytosis)	K00889	EC:2.7.1.68	PREDICTED: phosphatidylinositol 4-phosphate 5-kinase 8 isoform X2 [Beta vulgaris subsp. vulgaris]	1.2331	1.65701	1.33294	2.55138	2.87158	3.24328	2.05213	1.03712	6.22807e-10	6.38726e-09	up
Bv5_103060_njpg	Bv5_103060_njpg.t1	GO:0000287(magnesium ion binding);GO:0001666(response to hypoxia);GO:0004737(pyruvate decarboxylase activity);GO:0005829(cytosol);GO:0016831(carboxy-lyase activity);GO:0030976(thiamine pyrophosphate binding)	00010(Glycolysis / Gluconeogenesis)	K01568	EC:4.1.1.1	PREDICTED: pyruvate decarboxylase 2 [Beta vulgaris subsp. vulgaris]	3.10768	3.22261	2.45684	5.89144	5.67042	6.47445	2.05258	1.03744	1.73184e-09	1.67494e-08	up
Bv5_113990_ahet	Bv5_113990_ahet.t1	GO:0003677(DNA binding);GO:0003700(DNA binding transcription factor activity);GO:0005634(nucleus);GO:0006351(transcription, DNA-templated);GO:0006355(regulation of transcription, DNA-templated);GO:0009506(plasmodesma);GO:0009567(double fertilization forming a zygote and endosperm);GO:0046983(protein dimerization activity)	04075(Plant hormone signal transduction);04712(Circadian rhythm - plant)	K12126	NA	PREDICTED: transcription factor PIF7 [Beta vulgaris subsp. vulgaris]	4.069	4.17321	4.27013	8.28376	8.31294	9.09518	2.05332	1.03796	8.75078e-14	1.39533e-12	up
Bv1_005180_ysgz	Bv1_005180_ysgz.t1	GO:0004372(glycine hydroxymethyltransferase activity);GO:0005739(mitochondrion);GO:0005747(mitochondrial respiratory chain complex I);GO:0005829(cytosol);GO:0006544(glycine metabolic process);GO:0006563(L-serine metabolic process);GO:0008270(zinc ion binding);GO:0050897(cobalt ion binding)	00630(Glyoxylate and dicarboxylate metabolism);00260(Glycine, serine and threonine metabolism);00460(Cyanoamino acid metabolism);00670(One carbon pool by folate)	K00600	EC:2.1.2.1	PREDICTED: serine hydroxymethyltransferase 2, mitochondrial [Beta vulgaris subsp. vulgaris]	1.57233	2.01754	1.95205	3.44832	3.9385	3.99709	2.05414	1.03854	1.99301e-09	1.90641e-08	up
Bv9_224730_wkzj	Bv9_224730_wkzj.t1	GO:0005634(nucleus);GO:0016491(oxidoreductase activity);GO:0046872(metal ion binding);GO:0055114(oxidation-reduction process)	NA	NA	NA	PREDICTED: clavaminate synthase-like protein At3g21360 [Beta vulgaris subsp. vulgaris]	6.85852	6.58628	6.25641	12.6144	14.2876	13.5753	2.05456	1.03883	1.87496e-11	2.33567e-10	up
Bv7_160030_hzqt	Bv7_160030_hzqt.t1	GO:0003844(1,4-alpha-glucan branching enzyme activity);GO:0009790(embryo development)	00500(Starch and sucrose metabolism)	K00700	EC:2.4.1.18	PREDICTED: 1,4-alpha-glucan-branching enzyme 2-2, chloroplastic/amyloplastic isoform X1 [Beta vulgaris subsp. vulgaris]	10.0043	10.9444	11.5865	20.007	22.514	24.3253	2.05458	1.03885	2.16754e-06	1.30701e-05	up
Bv6_140440_rwdj	Bv6_140440_rwdj.t1	GO:0009813(flavonoid biosynthetic process);GO:0043231(intracellular membrane-bounded organelle);GO:0052696(flavonoid glucuronidation);GO:0080043(quercetin 3-O-glucosyltransferase activity);GO:0080044(quercetin 7-O-glucosyltransferase activity)	00944(Flavone and flavonol biosynthesis)	K22771	EC:2.4.1.-	PREDICTED: scopoletin glucosyltransferase [Beta vulgaris subsp. vulgaris]	5.94424	5.75239	5.53555	11.4752	11.534	12.3996	2.05481	1.039	2.14399e-11	2.64387e-10	up
Bv2_027040_efwp	Bv2_027040_efwp.t1	GO:0000248(C-5 sterol desaturase activity);GO:0005506(iron ion binding);GO:0005789(endoplasmic reticulum membrane);GO:0016020(membrane);GO:0016021(integral component of membrane);GO:0016126(sterol biosynthetic process);GO:0016491(oxidoreductase activity);GO:0055114(oxidation-reduction process)	00100(Steroid biosynthesis)	K00227	EC:1.14.19.20	PREDICTED: delta(7)-sterol-C5(6)-desaturase [Beta vulgaris subsp. vulgaris]	1.96126	1.56769	1.76677	3.4086	3.63544	3.8466	2.0565	1.04019	2.65268e-07	1.88171e-06	up
Bv6_136010_ptxq	Bv6_136010_ptxq.t1	NA	NA	NA	NA	hypothetical protein BVRB_6g136010 [Beta vulgaris subsp. vulgaris]	1.21579	1.40256	1.08111	2.11905	2.38155	3.10908	2.05697	1.04052	2.09926e-05	0.000104775	up
Bv8_184270_wpfr	Bv8_184270_wpfr.t1	GO:0004161(dimethylallyltranstransferase activity);GO:0004337(geranyltranstransferase activity);GO:0005737(cytoplasm);GO:0045337(farnesyl diphosphate biosynthetic process)	00900(Terpenoid backbone biosynthesis)	K00787	EC:2.5.1.1;EC:2.5.1.10	PREDICTED: farnesyl pyrophosphate synthase 1 [Beta vulgaris subsp. vulgaris]	0.603082	0.901647	0.751164	1.42862	1.65197	1.56416	2.05894	1.0419	5.33995e-06	2.99263e-05	up
Bv2_036030_xhiz	Bv2_036030_xhiz.t1;Bv2_036030_xhiz.t2	GO:0004373(glycogen (starch) synthase activity);GO:0005515(protein binding);GO:0005982(starch metabolic process);GO:0009011(starch synthase activity);GO:0009501(amyloplast);GO:0009507(chloroplast);GO:0016757(transferase activity, transferring glycosyl groups);GO:0019252(starch biosynthetic process);GO:0033201(alpha-1,4-glucan synthase activity);GO:0033201(alpha-1,4-glucan synthase activity)	00500(Starch and sucrose metabolism);00500(Starch and sucrose metabolism)	K00703	EC:2.4.1.21	PREDICTED: uncharacterized protein LOC104886802 isoform X1 [Beta vulgaris subsp. vulgaris];PREDICTED: uncharacterized protein LOC104886802 isoform X2 [Beta vulgaris subsp. vulgaris]	6.41533	5.04846	7.39805	11.9348	14.2828	12.6305	2.05962	1.04237	2.13813e-10	2.31446e-09	up
Bv_005310_dhrx	Bv_005310_dhrx.t4;Bv_005310_dhrx.t3;Bv_005310_dhrx.t1;Bv_005310_dhrx.t2;Bv_005310_dhrx.t5	GO:0000156(phosphorelay response regulator activity);GO:0000160(phosphorelay signal transduction system);GO:0003677(DNA binding);GO:0005634(nucleus);GO:0005739(mitochondrion);GO:0006351(transcription, DNA-templated);GO:0006355(regulation of transcription, DNA-templated);GO:0007623(circadian rhythm);GO:0009266(response to temperature stimulus);GO:0010017(red or far-red light signaling pathway);GO:…	04712(Circadian rhythm - plant);04712(Circadian rhythm - plant)	K12129	NA	hypothetical protein BVRB_005310 isoform D [Beta vulgaris subsp. vulgaris];proline-rich protein 7 [Beta vulgaris subsp. vulgaris];hypothetical protein BVRB_005310 isoform A [Beta vulgaris subsp. vulgaris];PREDICTED: proline-rich protein 7 isoform X1 [Beta vulgaris subsp. vulgaris]	2.96172	3.15479	3.36711	5.44628	6.78893	7.30215	2.06012	1.04273	3.00742e-11	3.64247e-10	up
Bv6_152790_qyxi	Bv6_152790_qyxi.t1	GO:0000724(double-strand break repair via homologous recombination);GO:0005515(protein binding);GO:0005634(nucleus);GO:0042742(defense response to bacterium);GO:0044212(transcription regulatory region DNA binding)	NA	NA	NA	PREDICTED: zinc finger SWIM domain-containing protein 7 [Beta vulgaris subsp. vulgaris]	0.563997	0.726887	0.430188	1.1984	1.00609	1.34234	2.06082	1.04322	0.000740466	0.00259567	up
Bv1_008850_jwpc	Bv1_008850_jwpc.t1	GO:0009813(flavonoid biosynthetic process);GO:0043231(intracellular membrane-bounded organelle);GO:0052696(flavonoid glucuronidation);GO:0080043(quercetin 3-O-glucosyltransferase activity);GO:0080044(quercetin 7-O-glucosyltransferase activity)	NA	NA	NA	PREDICTED: 7-deoxyloganetin glucosyltransferase [Beta vulgaris subsp. vulgaris]	0.37459	0.413278	0.340054	0.720953	0.800711	0.804389	2.06225	1.04422	0.000107744	0.000462151	up
Bv2_046050_nzyw	Bv2_046050_nzyw.t1	GO:0005634(nucleus);GO:0048046(apoplast)	NA	NA	NA	PREDICTED: uncharacterized protein LOC104906118 isoform X2 [Beta vulgaris subsp. vulgaris]	0.482113	1.02302	0.580643	1.40459	1.45346	1.44419	2.06266	1.0445	1.86897e-05	9.42555e-05	up
Bv1_003850_jyhg	Bv1_003850_jyhg.t1	GO:0003700(DNA binding transcription factor activity);GO:0005515(protein binding);GO:0005634(nucleus);GO:0006351(transcription, DNA-templated);GO:0009738(abscisic acid-activated signaling pathway);GO:0009785(blue light signaling pathway);GO:0009793(embryo development ending in seed dormancy);GO:0010262(somatic embryogenesis);GO:0043565(sequence-specific DNA binding);GO:0045723(positive regulation…	NA	NA	NA	hypothetical protein BVRB_1g003850 isoform B [Beta vulgaris subsp. vulgaris]	1.96206	0.874159	2.32296	3.68137	3.1011	3.85942	2.06271	1.04454	0.000130958	0.000550521	up
Bv1_021130_kmjg	Bv1_021130_kmjg.t1	GO:0003844(1,4-alpha-glucan branching enzyme activity);GO:0005982(starch metabolic process);GO:0009501(amyloplast)	00500(Starch and sucrose metabolism)	K00700	EC:2.4.1.18	PREDICTED: 1,4-alpha-glucan-branching enzyme 1, chloroplastic/amyloplastic [Beta vulgaris subsp. vulgaris]	2.24187	2.55838	3.24063	4.83446	5.30417	6.44982	2.06301	1.04475	2.2425e-10	2.42029e-09	up
Bv9_216780_fqah	Bv9_216780_fqah.t1;Bv9_216780_fqah.t2	GO:0003777(microtubule motor activity);GO:0005871(kinesin complex);GO:0007018(microtubule-based movement);GO:0016887(ATPase activity);GO:0016887(ATPase activity)	NA	NA	NA	PREDICTED: kinesin-like protein KIN-7D, mitochondrial isoform X1 [Beta vulgaris subsp. vulgaris];PREDICTED: kinesin-like protein KIN-7D, mitochondrial isoform X2 [Beta vulgaris subsp. vulgaris]	6.2863	6.78385	6.81027	12.4169	13.8046	14.8287	2.06486	1.04604	4.72064e-07	3.20127e-06	up
Bv8_182890_ghwm	Bv8_182890_ghwm.t1	NA	NA	NA	NA	PREDICTED: uncharacterized protein ECU03_1610 [Beta vulgaris subsp. vulgaris]	0.434708	0.321534	0.813488	1.09254	0.910999	1.23922	2.0658	1.0467	0.00228785	0.00709374	up
Bv9_213520_ucra	Bv9_213520_ucra.t1	GO:0005739(mitochondrion);GO:0006457(protein folding);GO:0030150(protein import into mitochondrial matrix);GO:0050821(protein stabilization);GO:0051087(chaperone binding)	NA	NA	NA	PREDICTED: uncharacterized protein LOC104903883 [Beta vulgaris subsp. vulgaris]	23.8456	25.4449	27.2076	54.0197	52.0217	52.0475	2.06657	1.04724	5.25304e-07	3.53357e-06	up
Bv9_216450_zpte	Bv9_216450_zpte.t1	NA	NA	NA	NA	hypothetical protein BVRB_9g216450 [Beta vulgaris subsp. vulgaris]	1.87312	2.28191	1.96334	4.29507	4.38001	3.9744	2.06746	1.04786	8.90755e-08	6.80574e-07	up
Bv2_029790_gkiy	Bv2_029790_gkiy.t1	NA	NA	NA	NA	PREDICTED: uncharacterized protein LOC104908249 [Beta vulgaris subsp. vulgaris]	1.01165	1.21234	1.44405	2.25521	2.55554	2.77984	2.06939	1.04921	4.23542e-10	4.42031e-09	up
Bv2_033380_nnpz	Bv2_033380_nnpz.t1	GO:0005515(protein binding);GO:0005737(cytoplasm);GO:0016021(integral component of membrane);GO:0030154(cell differentiation);GO:0040008(regulation of growth);GO:2000012(regulation of auxin polar transport)	NA	NA	NA	PREDICTED: pollen-specific protein SF21 isoform X2 [Beta vulgaris subsp. vulgaris]	4.39331	4.5497	5.03211	9.55546	9.10983	10.289	2.07185	1.05092	1.27476e-11	1.61543e-10	up
Bv3_068590_pruc	Bv3_068590_pruc.t1	GO:0000398(mRNA splicing, via spliceosome);GO:0003723(RNA binding);GO:0003729(mRNA binding);GO:0005515(protein binding);GO:0005634(nucleus);GO:0005681(spliceosomal complex);GO:0005829(cytosol);GO:0008380(RNA splicing);GO:0016607(nuclear speck)	03040(Spliceosome)	K12900	NA	PREDICTED: serine/arginine-rich SC35-like splicing factor SCL33 [Beta vulgaris subsp. vulgaris]	1.85654	2.48799	2.3325	4.39124	4.35307	5.09298	2.07237	1.05128	6.05025e-10	6.22229e-09	up
Bv6_138010_ehow;Bv6_138020_hfkk	Bv6_138010_ehow.t1;Bv6_138020_hfkk.t1	GO:0004675(transmembrane receptor protein serine/threonine kinase activity);GO:0005524(ATP binding);GO:0005886(plasma membrane);GO:0006468(protein phosphorylation);GO:0007166(cell surface receptor signaling pathway);GO:0008061(chitin binding);GO:0009507(chloroplast);GO:0016021(integral component of membrane);GO:0016301(kinase activity);GO:0045087(innate immune response);GO:0071219(cellular respon…	NA	NA	NA	hypothetical protein BVRB_6g138010 [Beta vulgaris subsp. vulgaris];PREDICTED: lysM domain receptor-like kinase 4 [Beta vulgaris subsp. vulgaris]	0.523752	0.432125	0.456661	0.821018	1.24977	0.856871	2.07263	1.05146	1.15558e-06	7.31948e-06	up
Bv7_180160_sdun	Bv7_180160_sdun.t1	NA	NA	NA	NA	hypothetical protein BVRB_7g180160 [Beta vulgaris subsp. vulgaris]	22.6659	24.0918	25.0542	37.9164	56.1527	54.9193	2.0747	1.0529	1.24647e-06	7.84907e-06	up
Bv2_035080_cuzk	Bv2_035080_cuzk.t1	GO:0005774(vacuolar membrane);GO:0005783(endoplasmic reticulum);GO:0005794(Golgi apparatus);GO:0016021(integral component of membrane)	NA	NA	NA	PREDICTED: 227 kDa spindle- and centromere-associated protein isoform X1 [Beta vulgaris subsp. vulgaris]	5.86392	4.9158	6.49963	10.7915	12.1553	12.9387	2.07679	1.05435	6.82718e-07	4.49515e-06	up
Bv4_087570_poit	Bv4_087570_poit.t1	NA	04626(Plant-pathogen interaction)	K13459	NA	hypothetical protein BVRB_4g087570 [Beta vulgaris subsp. vulgaris]	1.6169	1.95625	1.84675	3.26955	3.84303	4.14969	2.07795	1.05516	1.16922e-07	8.74385e-07	up
Bv8_181090_yxcq	Bv8_181090_yxcq.t1	GO:0000977(RNA polymerase II regulatory region sequence-specific DNA binding);GO:0005515(protein binding);GO:0005618(cell wall);GO:0005794(Golgi apparatus);GO:0005886(plasma membrane);GO:0006970(response to osmotic stress);GO:0009414(response to water deprivation);GO:0009833(plant-type primary cell wall biogenesis);GO:0009834(plant-type secondary cell wall biogenesis);GO:0009863(salicylic acid me…	NA	NA	NA	PREDICTED: cellulose synthase A catalytic subunit 8 [UDP-forming] [Beta vulgaris subsp. vulgaris]	2.66267	2.95416	3.04142	5.48704	6.17625	6.3409	2.07943	1.05619	2.04787e-12	2.83196e-11	up
Bv4_084970_fjyr	Bv4_084970_fjyr.t1;Bv4_084970_fjyr.t2	GO:0003951(NAD+ kinase activity);GO:0005524(ATP binding);GO:0005737(cytoplasm);GO:0005829(cytosol);GO:0006741(NADP biosynthetic process);GO:0016310(phosphorylation);GO:0019363(pyridine nucleotide biosynthetic process);GO:0019674(NAD metabolic process);GO:0042736(NADH kinase activity);GO:0042736(NADH kinase activity)	00760(Nicotinate and nicotinamide metabolism);00760(Nicotinate and nicotinamide metabolism)	K00858	EC:2.7.1.23	PREDICTED: NADH kinase isoform X1 [Beta vulgaris subsp. vulgaris]	2.21595	2.19623	2.15576	4.22015	4.50811	4.93319	2.08002	1.0566	5.32849e-14	8.71042e-13	up
Bv5_117340_peer	Bv5_117340_peer.t1	GO:0003674(molecular_function);GO:0008150(biological_process);GO:0009507(chloroplast);GO:0016021(integral component of membrane)	NA	NA	NA	hypothetical protein BVRB_5g117340 [Beta vulgaris subsp. vulgaris]	12.8775	14.907	13.9792	26.1709	29.5461	31.1688	2.08042	1.05687	2.22531e-06	1.34052e-05	up
Bv6_127820_ixrf	Bv6_127820_ixrf.t1;Bv6_127820_ixrf.t3;Bv6_127820_ixrf.t2	GO:0003674(molecular_function);GO:0008150(biological_process);GO:0008150(biological_process)	NA	NA	NA	hypothetical protein BVRB_6g127830 [Beta vulgaris subsp. vulgaris];PREDICTED: uncharacterized protein At2g23090 [Beta vulgaris subsp. vulgaris]	0.567059	0.939231	0.680326	1.23933	1.64228	1.66778	2.08056	1.05697	1.23797e-05	6.46556e-05	up
Bv5_107700_qrea	Bv5_107700_qrea.t1	GO:0005739(mitochondrion);GO:0005886(plasma membrane);GO:0008289(lipid binding)	NA	NA	NA	PREDICTED: protein ENHANCED DISEASE RESISTANCE 2 isoform X2 [Beta vulgaris subsp. vulgaris]	2.50478	3.03979	3.20955	5.64131	6.41634	6.15935	2.08096	1.05725	1.20028e-13	1.87955e-12	up
Bv6_137930_hmdf	Bv6_137930_hmdf.t1	GO:0005634(nucleus);GO:0008270(zinc ion binding);GO:0016021(integral component of membrane);GO:0036513(Derlin-1 retrotranslocation complex)	04141(Protein processing in endoplasmic reticulum)	K10666	EC:2.3.2.27	PREDICTED: E3 ubiquitin-protein ligase RNF185 [Beta vulgaris subsp. vulgaris]	4.67052	5.20341	5.50373	10.369	10.3145	11.329	2.08176	1.0578	2.31873e-14	3.87589e-13	up
Bv3_052300_hjpe	Bv3_052300_hjpe.t1	GO:0004766(spermidine synthase activity);GO:0006596(polyamine biosynthetic process)	00270(Cysteine and methionine metabolism);00330(Arginine and proline metabolism);00410(beta-Alanine metabolism);00480(Glutathione metabolism)	K00797	EC:2.5.1.16	PREDICTED: spermine synthase isoform X1 [Beta vulgaris subsp. vulgaris]	5.8744	5.04904	5.58689	10.8581	11.7385	11.7757	2.08187	1.05788	2.55812e-11	3.12097e-10	up
Bv1_004950_xgfh	Bv1_004950_xgfh.t1	GO:0000271(polysaccharide biosynthetic process);GO:0005794(Golgi apparatus);GO:0016757(transferase activity, transferring glycosyl groups)	NA	NA	NA	PREDICTED: probable galacturonosyltransferase-like 1 [Beta vulgaris subsp. vulgaris]	5.95044	7.97912	7.08772	12.6896	14.796	16.2759	2.08217	1.05809	1.97985e-11	2.46133e-10	up
Bv7_170880_zsuo	Bv7_170880_zsuo.t1	NA	NA	NA	NA	hypothetical protein BVRB_7g170880 [Beta vulgaris subsp. vulgaris]	0.681862	0.775391	0.671931	1.62627	1.26677	1.54079	2.08241	1.05825	0.000123544	0.000521506	up
Bv4_093210_pakc	Bv4_093210_pakc.t1	GO:0003674(molecular_function);GO:0008150(biological_process)	NA	NA	NA	PREDICTED: uncharacterized protein LOC104907239 [Beta vulgaris subsp. vulgaris]	0.719357	1.03679	1.41114	1.86439	2.49203	2.2442	2.084	1.05936	1.92938e-05	9.7142e-05	up
Bv9_209780_ykyu	Bv9_209780_ykyu.t1	NA	NA	NA	NA	hypothetical protein BVRB_9g209780 [Beta vulgaris subsp. vulgaris]	0.135404	0.289553	0.212964	0.470821	0.358148	0.500502	2.08407	1.0594	0.00122989	0.00409078	up
Bv1_022770_ycuu	Bv1_022770_ycuu.t1	GO:0005768(endosome);GO:0005794(Golgi apparatus);GO:0005802(trans-Golgi network);GO:0006004(fucose metabolic process);GO:0006486(protein glycosylation);GO:0016021(integral component of membrane);GO:0016757(transferase activity, transferring glycosyl groups)	NA	NA	NA	PREDICTED: uncharacterized protein At1g04910 [Beta vulgaris subsp. vulgaris]	1.36063	1.24184	1.30123	2.53673	2.63928	2.95981	2.08413	1.05945	2.16132e-11	2.66345e-10	up
Bv4_084590_khcr	Bv4_084590_khcr.t1	GO:0019172(glyoxalase III activity);GO:0019243(methylglyoxal catabolic process to D-lactate via S-lactoyl-glutathione)	00620(Pyruvate metabolism)	K18881	EC:4.2.1.130	PREDICTED: protein DJ-1 homolog D [Beta vulgaris subsp. vulgaris]	1.35756	1.25249	1.54562	2.83637	2.9497	2.87867	2.08504	1.06007	8.81291e-09	7.72478e-08	up
Bv9_225880_wsne	Bv9_225880_wsne.t1	GO:0004837(tyrosine decarboxylase activity);GO:0005737(cytoplasm);GO:0006520(cellular amino acid metabolic process);GO:0006559(L-phenylalanine catabolic process);GO:0009611(response to wounding);GO:0016740(transferase activity);GO:0016831(carboxy-lyase activity);GO:0030170(pyridoxal phosphate binding);GO:1990055(phenylacetaldehyde synthase activity)	00350(Tyrosine metabolism);00360(Phenylalanine metabolism);00380(Tryptophan metabolism);00901(Indole alkaloid biosynthesis);00950(Isoquinoline alkaloid biosynthesis);00965(Betalain biosynthesis)	K01593	EC:4.1.1.28;EC:4.1.1.105	PREDICTED: tyrosine/DOPA decarboxylase 1 [Beta vulgaris subsp. vulgaris]	3.6524	3.60355	0.488329	5.96251	5.46448	4.72521	2.08569	1.06053	0.0126566	0.0312543	up
Bv8_196810_nzzy	Bv8_196810_nzzy.t1	GO:0005351(carbohydrate:proton symporter activity);GO:0008643(carbohydrate transport);GO:0015144(carbohydrate transmembrane transporter activity);GO:0016020(membrane);GO:0016021(integral component of membrane);GO:0022857(transmembrane transporter activity);GO:0031969(chloroplast membrane);GO:0055085(transmembrane transport)	NA	NA	NA	PREDICTED: probable plastidic glucose transporter 2 isoform X1 [Beta vulgaris subsp. vulgaris]	1.67577	1.61706	1.53295	3.27008	3.35955	3.43982	2.08659	1.06115	1.10782e-08	9.53714e-08	up
Bv8_194610_zorw	Bv8_194610_zorw.t1	GO:0005215(transporter activity);GO:0005886(plasma membrane);GO:0006857(oligopeptide transport);GO:0009611(response to wounding);GO:0009753(response to jasmonic acid);GO:0015293(symporter activity);GO:0016021(integral component of membrane);GO:0022857(transmembrane transporter activity);GO:0042128(nitrate assimilation);GO:0055085(transmembrane transport)	NA	NA	NA	PREDICTED: protein NRT1/ PTR FAMILY 6.2 [Beta vulgaris subsp. vulgaris]	11.1335	11.831	12.8514	23.9367	24.6148	26.1869	2.08674	1.06125	2.48585e-07	1.7709e-06	up
Bv3_063010_urxj	Bv3_063010_urxj.t1	GO:0061720(6-sulfoquinovose(1-) catabolic process to glycerone phosphate and 3-sulfolactaldehyde);GO:1990929(sulfoquinovosidase activity)	00052(Galactose metabolism);00500(Starch and sucrose metabolism)	K01187	EC:3.2.1.20	PREDICTED: uncharacterized protein LOC104889496 [Beta vulgaris subsp. vulgaris]	0.596614	0.790839	0.538144	0.854776	1.5764	1.58813	2.0873	1.06164	9.00099e-07	5.80145e-06	up
Bv5_123110_fchk	Bv5_123110_fchk.t1	NA	NA	NA	NA	hypothetical protein BVRB_5g123110 [Beta vulgaris subsp. vulgaris]	6.59264	6.81042	8.04135	14.1224	14.6524	15.9971	2.08781	1.06199	1.95379e-12	2.71003e-11	up
Bv7_166460_turi	Bv7_166460_turi.t1	GO:0004364(glutathione transferase activity);GO:0005737(cytoplasm);GO:0006749(glutathione metabolic process);GO:0009407(toxin catabolic process)	00480(Glutathione metabolism)	K00799	EC:2.5.1.18	PREDICTED: glutathione transferase GST 23 [Beta vulgaris subsp. vulgaris]	0.643877	0.684984	0.751852	1.5201	1.12315	1.70136	2.08804	1.06215	2.17748e-05	0.000108295	up
Bv9_208470_rzju	Bv9_208470_rzju.t1	GO:0003779(actin binding);GO:0005618(cell wall);GO:0005737(cytoplasm);GO:0005886(plasma membrane);GO:0009524(phragmoplast);GO:0009960(endosperm development);GO:0016021(integral component of membrane);GO:0030041(actin filament polymerization);GO:0045010(actin nucleation);GO:0048317(seed morphogenesis)	04933(AGE-RAGE signaling pathway in diabetic complications)	K05740	NA	PREDICTED: formin-like protein 3 [Beta vulgaris subsp. vulgaris]	0.175815	0.427981	0.460889	0.686796	0.682563	0.857441	2.09151	1.06455	0.000236492	0.000931993	up
Bv4_081760_quft;Bv4_081770_igow	Bv4_081760_quft.t1;Bv4_081770_igow.t1	NA	NA	NA	NA	hypothetical protein BVRB_4g081760 [Beta vulgaris subsp. vulgaris];hypothetical protein BVRB_4g081770 [Beta vulgaris subsp. vulgaris]	0.80079	1.05513	1.22793	1.76413	2.593	2.10015	2.0939	1.0662	8.36384e-08	6.41975e-07	up
Bv5_126180_kkia	Bv5_126180_kkia.t1	GO:0003674(molecular_function);GO:0008150(biological_process);GO:0016021(integral component of membrane)	NA	NA	NA	PREDICTED: uncharacterized protein LOC104908246 [Beta vulgaris subsp. vulgaris]	5.47615	5.75853	5.17016	11.7758	11.0763	11.5083	2.09453	1.06663	6.01135e-11	7.04346e-10	up
Bv7_171000_moru	Bv7_171000_moru.t1	NA	NA	NA	NA	hypothetical protein BVRB_7g171000 [Beta vulgaris subsp. vulgaris]	1.53987	0.807807	1.36089	2.19744	2.83237	2.74093	2.09535	1.06719	0.000515318	0.00187525	up
Bv5_105810_pzez	Bv5_105810_pzez.t1	GO:0005345(purine nucleobase transmembrane transporter activity);GO:0005737(cytoplasm);GO:0006863(purine nucleobase transport);GO:0009624(response to nematode);GO:0016020(membrane);GO:0016021(integral component of membrane)	NA	NA	NA	PREDICTED: probable purine permease 11 [Beta vulgaris subsp. vulgaris]	2.73263	2.74073	2.40804	5.29788	5.45708	5.76497	2.09606	1.06768	2.16839e-09	2.0634e-08	up
Bv3_068730_nffr	Bv3_068730_nffr.t1	GO:0004601(peroxidase activity);GO:0005576(extracellular region);GO:0005773(vacuole);GO:0005829(cytosol);GO:0006979(response to oxidative stress);GO:0009505(plant-type cell wall);GO:0009809(lignin biosynthetic process);GO:0010228(vegetative to reproductive phase transition of meristem);GO:0020037(heme binding);GO:0042744(hydrogen peroxide catabolic process);GO:0046872(metal ion binding);GO:005511…	00940(Phenylpropanoid biosynthesis)	K00430	EC:1.11.1.7	PREDICTED: peroxidase 17 [Beta vulgaris subsp. vulgaris]	5.22686	5.14561	5.2817	9.86767	11.1294	11.8242	2.09665	1.06808	3.7354e-12	5.03277e-11	up
Bv_013240_gpfq	Bv_013240_gpfq.t1	GO:0005506(iron ion binding);GO:0009055(electron transfer activity);GO:0009507(chloroplast);GO:0009570(chloroplast stroma);GO:0016708(oxidoreductase activity, acting on paired donors, with incorporation or reduction of molecular oxygen, NAD(P)H as one donor, and incorporation of two atoms of oxygen into one donor);GO:0019133(choline monooxygenase activity);GO:0019285(glycine betaine biosynthetic …	00260(Glycine, serine and threonine metabolism)	K00499	EC:1.14.15.7	PREDICTED: choline monooxygenase, chloroplastic isoform X1 [Beta vulgaris subsp. vulgaris]	4.03657	3.97024	4.45354	7.42226	8.98734	9.71865	2.09691	1.06827	2.96807e-12	4.05254e-11	up
Bv6_128470_ypcm	Bv6_128470_ypcm.t1	GO:0009507(chloroplast);GO:0009570(chloroplast stroma)	NA	NA	NA	PREDICTED: thioredoxin-like protein AAED1, chloroplastic [Beta vulgaris subsp. vulgaris]	16.5228	38.7385	37.883	59.5627	68.7264	67.141	2.09814	1.06911	7.61593e-05	0.000336757	up
Bv1_019120_yrhm	Bv1_019120_yrhm.t1	GO:0003674(molecular_function);GO:0005634(nucleus);GO:0008150(biological_process)	NA	NA	NA	PREDICTED: uncharacterized protein LOC104905400 isoform X1 [Beta vulgaris subsp. vulgaris]	0.989521	1.63203	1.72215	2.15567	3.29766	3.66661	2.09958	1.0701	1.29098e-06	8.09875e-06	up
Bv7_171640_akwm	Bv7_171640_akwm.t1	GO:0004185(serine-type carboxypeptidase activity);GO:0051603(proteolysis involved in cellular protein catabolic process)	NA	NA	NA	PREDICTED: serine carboxypeptidase II-3 [Beta vulgaris subsp. vulgaris]	4.82091	6.48816	6.74886	10.4295	13.2585	14.2389	2.10029	1.07059	1.18342e-06	7.4768e-06	up
Bv8_192590_uzih	Bv8_192590_uzih.t1;Bv8_192590_uzih.t2	GO:0005634(nucleus);GO:0005829(cytosol);GO:0005886(plasma membrane);GO:0007165(signal transduction);GO:0035091(phosphatidylinositol binding);GO:0035091(phosphatidylinositol binding)	NA	NA	NA	PREDICTED: protein ENHANCED DISEASE RESISTANCE 2-like isoform X2 [Beta vulgaris subsp. vulgaris];PREDICTED: protein ENHANCED DISEASE RESISTANCE 2-like isoform X1 [Beta vulgaris subsp. vulgaris]	2.61613	2.75347	3.32618	5.24543	6.58641	6.44482	2.10179	1.07162	3.09741e-13	4.65551e-12	up
Bv7_157240_mjyd	Bv7_157240_mjyd.t1	GO:0004675(transmembrane receptor protein serine/threonine kinase activity);GO:0005524(ATP binding);GO:0005886(plasma membrane);GO:0006468(protein phosphorylation);GO:0007166(cell surface receptor signaling pathway);GO:0016301(kinase activity);GO:0016310(phosphorylation)	NA	NA	NA	PREDICTED: probable serine/threonine-protein kinase NAK [Beta vulgaris subsp. vulgaris]	4.70594	5.09671	5.43972	9.54961	10.5735	11.9275	2.10273	1.07226	3.25473e-13	4.87598e-12	up
Bv6_153580_xitp	Bv6_153580_xitp.t1	GO:0003674(molecular_function);GO:0005634(nucleus);GO:0008150(biological_process)	NA	NA	NA	PREDICTED: uncharacterized protein LOC104897880 [Beta vulgaris subsp. vulgaris]	0.413077	0.704201	0.747614	1.2985	0.923735	1.69927	2.10281	1.07232	0.000104402	0.000449288	up
Bv8_194530_eonu	Bv8_194530_eonu.t1	GO:0004650(polygalacturonase activity);GO:0005515(protein binding);GO:0005576(extracellular region);GO:0005975(carbohydrate metabolic process);GO:0009505(plant-type cell wall);GO:0016829(lyase activity);GO:0071555(cell wall organization)	00040(Pentose and glucuronate interconversions)	K01213	EC:3.2.1.67	PREDICTED: probable polygalacturonase At1g80170 isoform X1 [Beta vulgaris subsp. vulgaris]	0.527446	0.442661	0.521923	1.06573	1.12606	0.947543	2.10407	1.07318	9.51729e-05	0.000412964	up
Bv2_029900_mzjw	Bv2_029900_mzjw.t1	GO:0005515(protein binding);GO:0005634(nucleus);GO:0008150(biological_process)	NA	NA	NA	PREDICTED: LOB domain-containing protein 15 [Beta vulgaris subsp. vulgaris]	0.628399	0.699687	0.552384	1.0739	1.37952	1.50497	2.105	1.07382	0.000160539	0.000661232	up
Bv7_172190_rxmz	Bv7_172190_rxmz.t1	GO:0003674(molecular_function);GO:0005737(cytoplasm);GO:0008150(biological_process)	NA	NA	NA	PREDICTED: nudC domain-containing protein 2 [Beta vulgaris subsp. vulgaris]	1.04033	1.5847	1.63673	2.55331	2.59441	3.82755	2.106	1.07451	7.34679e-07	4.79936e-06	up
Bv_007910_uwzj	Bv_007910_uwzj.t2;Bv_007910_uwzj.t1	GO:0003677(DNA binding);GO:0003700(DNA binding transcription factor activity);GO:0005634(nucleus);GO:0006351(transcription, DNA-templated);GO:0006355(regulation of transcription, DNA-templated);GO:0046983(protein dimerization activity);GO:0046983(protein dimerization activity)	NA	NA	NA	PREDICTED: transcription factor bHLH35 isoform X2 [Beta vulgaris subsp. vulgaris];PREDICTED: transcription factor bHLH35 isoform X1 [Beta vulgaris subsp. vulgaris]	0.794171	2.26196	1.20346	2.1343	4.26632	2.57372	2.10685	1.07509	0.00013888	0.000580103	up
Bv7_157130_rfjq	Bv7_157130_rfjq.t1;Bv7_157130_rfjq.t2	GO:0005524(ATP binding);GO:0006952(defense response);GO:0009506(plasmodesma);GO:0043531(ADP binding);GO:0043531(ADP binding)	04626(Plant-pathogen interaction);04626(Plant-pathogen interaction)	K13457	NA	PREDICTED: probable disease resistance protein At1g58602 isoform X1 [Beta vulgaris subsp. vulgaris];PREDICTED: probable disease resistance protein At1g58602 isoform X2 [Beta vulgaris subsp. vulgaris]	0.380469	0.466745	0.653142	0.533353	1.17009	1.45869	2.10759	1.07559	0.000100671	0.000434455	up
Bv6_130150_wpjx	Bv6_130150_wpjx.t1	GO:0005576(extracellular region);GO:0016042(lipid catabolic process);GO:0016298(lipase activity);GO:0016746(transferase activity, transferring acyl groups);GO:0019953(sexual reproduction);GO:0052689(carboxylic ester hydrolase activity)	00561(Glycerolipid metabolism)	K00679	EC:2.3.1.158	PREDICTED: GDSL esterase/lipase EXL3-like isoform X1 [Beta vulgaris subsp. vulgaris]	1.11624	1.66083	2.48199	3.33175	3.72474	4.02967	2.10801	1.07588	3.76228e-06	2.16878e-05	up
Bv6_154260_eezf	Bv6_154260_eezf.t1	GO:0003674(molecular_function);GO:0005634(nucleus);GO:0008150(biological_process)	NA	NA	NA	PREDICTED: uncharacterized protein LOC104897945 [Beta vulgaris subsp. vulgaris]	24.7074	24.731	26.2815	48.7894	51.1567	59.7657	2.10925	1.07673	2.4856e-07	1.7709e-06	up
Bv4_093140_qsnk	Bv4_093140_qsnk.t1	GO:0009416(response to light stimulus);GO:0009535(chloroplast thylakoid membrane);GO:0009768(photosynthesis, light harvesting in photosystem I);GO:0009941(chloroplast envelope);GO:0010287(plastoglobule);GO:0016168(chlorophyll binding);GO:0031409(pigment binding)	00196(Photosynthesis - antenna proteins)	K08914	NA	PREDICTED: chlorophyll a-b binding protein 13, chloroplastic [Beta vulgaris subsp. vulgaris]	48.9617	49.0698	56.9328	102.578	111.5	112.915	2.11012	1.07732	1.12958e-06	7.16962e-06	up
Bv5_098360_owsf	Bv5_098360_owsf.t2;Bv5_098360_owsf.t1	GO:0005576(extracellular region);GO:0005618(cell wall);GO:0009505(plant-type cell wall);GO:0016021(integral component of membrane);GO:0016787(hydrolase activity);GO:0052689(carboxylic ester hydrolase activity);GO:0052793(pectin acetylesterase activity);GO:0071555(cell wall organization);GO:0071555(cell wall organization)	NA	NA	NA	hypothetical protein BVRB_5g098360 isoform B [Beta vulgaris subsp. vulgaris];PREDICTED: pectin acetylesterase 8 [Beta vulgaris subsp. vulgaris]	0.581778	0.532881	0.468664	1.01946	1.08448	1.2383	2.11091	1.07786	1.51998e-05	7.78327e-05	up
Bv8_195890_csqo	Bv8_195890_csqo.t1	GO:0003677(DNA binding);GO:0003700(DNA binding transcription factor activity);GO:0003713(transcription coactivator activity);GO:0005622(intracellular);GO:0005634(nucleus);GO:0005730(nucleolus);GO:0005737(cytoplasm);GO:0006351(transcription, DNA-templated);GO:0009408(response to heat);GO:0009414(response to water deprivation);GO:0009723(response to ethylene);GO:0009737(response to abscisic acid);G…	NA	NA	NA	PREDICTED: multiprotein-bridging factor 1c [Beta vulgaris subsp. vulgaris]	3.17616	4.48989	3.46049	8.31957	6.34931	8.82662	2.11166	1.07838	5.94665e-07	3.971e-06	up
Bv1_009450_urui	Bv1_009450_urui.t1	GO:0004805(trehalose-phosphatase activity);GO:0005737(cytoplasm);GO:0005992(trehalose biosynthetic process);GO:0006970(response to osmotic stress);GO:0006979(response to oxidative stress);GO:0009507(chloroplast);GO:0009651(response to salt stress);GO:0015927(trehalase activity)	00500(Starch and sucrose metabolism)	K01087	EC:3.1.3.12	PREDICTED: probable trehalose-phosphate phosphatase D [Beta vulgaris subsp. vulgaris]	4.43069	5.46665	5.07581	9.90047	10.5582	11.1651	2.11203	1.07863	3.30272e-12	4.47944e-11	up
Bv_018110_wnsy	Bv_018110_wnsy.t1	GO:0009536(plastid)	00190(Oxidative phosphorylation);00195(Photosynthesis)	K02112	EC:3.6.3.14	ATP synthase CF1 beta subunit (plastid) [Beta vulgaris subsp. vulgaris]	40.6838	48.182	47.0452	35.4118	122.901	128.869	2.11302	1.0793	0.00100164	0.00340919	up
Bv1_000230_ykom	Bv1_000230_ykom.t1	GO:0005794(Golgi apparatus);GO:0006004(fucose metabolic process);GO:0006486(protein glycosylation);GO:0016021(integral component of membrane);GO:0016757(transferase activity, transferring glycosyl groups)	NA	NA	NA	PREDICTED: uncharacterized protein At1g04910 [Beta vulgaris subsp. vulgaris]	3.81375	3.60294	3.93023	7.73613	7.91499	8.34576	2.11484	1.08055	2.34882e-12	3.23838e-11	up
Bv5_102240_dhjp	Bv5_102240_dhjp.t1	NA	NA	NA	NA	hypothetical protein BVRB_5g102240 [Beta vulgaris subsp. vulgaris]	1.12526	2.01726	2.24718	3.27812	3.84199	4.28158	2.11546	1.08097	8.67493e-07	5.59719e-06	up
Bv1_000840_pchj	Bv1_000840_pchj.t1	GO:0003700(DNA binding transcription factor activity)	NA	NA	NA	PREDICTED: protein SENSITIVE TO PROTON RHIZOTOXICITY 1 [Beta vulgaris subsp. vulgaris]	2.09708	12.217	12.4042	16.5106	19.0217	21.0108	2.11628	1.08153	0.00401896	0.0116075	up
Bv5_119130_hdhi	Bv5_119130_hdhi.t1	GO:0004842(ubiquitin-protein transferase activity);GO:0005634(nucleus);GO:0006511(ubiquitin-dependent protein catabolic process)	NA	NA	NA	PREDICTED: F-box/LRR-repeat protein 12 isoform X2 [Beta vulgaris subsp. vulgaris]	0.61553	0.674337	0.773665	1.42422	1.40678	1.53658	2.11655	1.08171	1.54877e-06	9.59779e-06	up
Bv5_113880_ernm	Bv5_113880_ernm.t1	GO:0003743(translation initiation factor activity);GO:0005576(extracellular region);GO:0006413(translational initiation);GO:0009507(chloroplast)	NA	NA	NA	PREDICTED: uncharacterized protein LOC104893972 [Beta vulgaris subsp. vulgaris]	7.53089	8.9078	8.93121	17.3419	18.208	18.1678	2.11738	1.08228	6.01215e-14	9.76482e-13	up
Bv7_159460_iioy	Bv7_159460_iioy.t1;Bv7_159460_iioy.t2	GO:0008150(biological_process);GO:0009507(chloroplast);GO:0009535(chloroplast thylakoid membrane);GO:0010287(plastoglobule);GO:0010287(plastoglobule)	NA	NA	NA	PREDICTED: heme-binding-like protein At3g10130, chloroplastic [Beta vulgaris subsp. vulgaris];hypothetical protein BVRB_7g159460 isoform B [Beta vulgaris subsp. vulgaris]	2.97387	3.119	3.62631	6.74809	6.89099	6.96757	2.12021	1.0842	1.13251e-11	1.44524e-10	up
Bv9_222330_fsfa	Bv9_222330_fsfa.t1	GO:0003674(molecular_function);GO:0005783(endoplasmic reticulum);GO:0009507(chloroplast);GO:0009555(pollen development)	NA	NA	NA	PREDICTED: uncharacterized protein LOC104904804 [Beta vulgaris subsp. vulgaris]	3.52127	3.29074	2.88619	5.97661	7.20744	7.42357	2.12489	1.08739	2.70857e-10	2.89435e-09	up
Bv2_043990_ukxy	Bv2_043990_ukxy.t1	GO:0005524(ATP binding);GO:0005634(nucleus);GO:0006952(defense response);GO:0043531(ADP binding)	NA	NA	NA	hypothetical protein BVRB_2g043990 [Beta vulgaris subsp. vulgaris]	0.460007	0.440141	0.480417	0.750628	1.00438	1.1827	2.12791	1.08944	2.84231e-07	2.00229e-06	up
Bv5_103590_ssnf	Bv5_103590_ssnf.t1	GO:0005737(cytoplasm);GO:0005834(heterotrimeric G-protein complex);GO:0007165(signal transduction)	NA	NA	NA	PREDICTED: uncharacterized WD repeat-containing protein C3H5.08c isoform X1 [Beta vulgaris subsp. vulgaris]	0.586525	0.409579	0.464899	0.997691	1.20369	0.909888	2.12955	1.09055	1.32958e-05	6.89492e-05	up
Bv6_153950_iwgm	Bv6_153950_iwgm.t1	GO:0003723(RNA binding);GO:0003735(structural constituent of ribosome);GO:0006412(translation);GO:0022625(cytosolic large ribosomal subunit);GO:0042254(ribosome biogenesis)	NA	NA	NA	PREDICTED: uncharacterized protein LOC104897920 [Beta vulgaris subsp. vulgaris]	0.744661	0.968813	0.863463	1.51896	1.76282	2.21009	2.13116	1.09164	1.61714e-08	1.37284e-07	up
Bv3_050610_fnhq	Bv3_050610_fnhq.t1	GO:0005739(mitochondrion);GO:0005886(plasma membrane);GO:0008150(biological_process);GO:0016021(integral component of membrane)	NA	NA	NA	PREDICTED: uncharacterized protein LOC104888113 [Beta vulgaris subsp. vulgaris]	0.543613	0.615364	0.553723	1.47246	1.08432	1.0957	2.13258	1.0926	0.000233136	0.000920547	up
Bv4_091270_zsns;Bv4_091260_sroh	Bv4_091270_zsns.t1;Bv4_091260_sroh.t1	NA	NA	NA	NA	hypothetical protein BVRB_4g091260 [Beta vulgaris subsp. vulgaris]	0.157227	0.209208	0.211752	0.415715	0.460111	0.357252	2.13266	1.09266	0.000625278	0.00223096	up
Bv7_173970_ugxo	Bv7_173970_ugxo.t1	GO:0005200(structural constituent of cytoskeleton);GO:0005524(ATP binding);GO:0005737(cytoplasm);GO:0005739(mitochondrion);GO:0005856(cytoskeleton);GO:0005886(plasma membrane);GO:0009506(plasmodesma);GO:0009570(chloroplast stroma);GO:0009941(chloroplast envelope);GO:0030036(actin cytoskeleton organization)	NA	NA	NA	PREDICTED: actin-66 [Beta vulgaris subsp. vulgaris]	1.86602	2.32453	2.39208	5.08483	4.22495	4.72977	2.13282	1.09276	8.32781e-09	7.32056e-08	up
Bv_003410_zcnc	Bv_003410_zcnc.t1	GO:0005509(calcium ion binding);GO:0005829(cytosol);GO:0005886(plasma membrane)	NA	NA	NA	hypothetical protein BVRB_003410 [Beta vulgaris subsp. vulgaris]	2.46335	2.81597	2.23088	4.90267	5.36371	5.75843	2.13374	1.09338	4.21833e-10	4.4075e-09	up
Bv3_048470_fnwz	Bv3_048470_fnwz.t1	NA	NA	NA	NA	hypothetical protein BVRB_3g048470 [Beta vulgaris subsp. vulgaris]	0.808678	0.552743	0.447599	1.58631	1.10136	1.17334	2.13431	1.09377	0.000810749	0.0028146	up
Bv5_105400_zmyx	Bv5_105400_zmyx.t1	GO:0004674(protein serine/threonine kinase activity);GO:0005634(nucleus);GO:0005737(cytoplasm);GO:0006468(protein phosphorylation);GO:0035556(intracellular signal transduction)	04016(MAPK signaling pathway - plant);04075(Plant hormone signal transduction)	K14498	EC:2.7.11.1	PREDICTED: serine/threonine-protein kinase SAPK3 [Beta vulgaris subsp. vulgaris]	0.422542	0.422052	0.532649	0.928047	0.709426	1.30316	2.13516	1.09434	0.000170746	0.000699231	up
Bv1_006450_xkmw	Bv1_006450_xkmw.t1	GO:0005576(extracellular region);GO:0005774(vacuolar membrane);GO:0005886(plasma membrane);GO:0006814(sodium ion transport);GO:0006885(regulation of pH);GO:0009651(response to salt stress);GO:0015081(sodium ion transmembrane transporter activity);GO:0015385(sodium:proton antiporter activity);GO:0015386(potassium:proton antiporter activity);GO:0016021(integral component of membrane);GO:0051453(reg…	NA	NA	NA	PREDICTED: sodium/hydrogen exchanger 1 [Beta vulgaris subsp. vulgaris]	12.0356	12.3319	12.2212	24.953	26.48	26.7606	2.1371	1.09565	3.33774e-07	2.32097e-06	up
Bv2_034460_iich	Bv2_034460_iich.t1	NA	NA	NA	NA	hypothetical protein BVRB_2g034460 [Beta vulgaris subsp. vulgaris]	0.6259	0.673579	0.901112	1.33976	1.63404	1.73417	2.13941	1.09721	0.000397135	0.00148345	up
Bv1_021200_scux	Bv1_021200_scux.t1	GO:0005385(zinc ion transmembrane transporter activity);GO:0010043(response to zinc ion);GO:0016020(membrane);GO:0061088(regulation of sequestering of zinc ion)	NA	NA	NA	PREDICTED: metal tolerance protein 10 isoform X2 [Beta vulgaris subsp. vulgaris]	0.524333	0.763492	0.886202	1.44723	1.53417	1.67071	2.13986	1.09752	5.21879e-08	4.11954e-07	up
Bv8_191790_irtp	Bv8_191790_irtp.t2;Bv8_191790_irtp.t1	GO:0005509(calcium ion binding);GO:0005811(lipid droplet);GO:0009507(chloroplast);GO:0009737(response to abscisic acid);GO:0009819(drought recovery);GO:0046872(metal ion binding);GO:0055114(oxidation-reduction process);GO:1990137(plant seed peroxidase activity);GO:1990137(plant seed peroxidase activity)	00073(Cutin, suberine and wax biosynthesis);00073(Cutin, suberine and wax biosynthesis)	K17991	EC:1.11.2.3	hypothetical protein BVRB_8g191790 isoform B [Beta vulgaris subsp. vulgaris]	0.824535	0.929653	0.764411	1.50064	1.67	2.21946	2.14012	1.09769	9.10792e-10	9.1664e-09	up
Bv2_037080_ecai	Bv2_037080_ecai.t1	GO:0005385(zinc ion transmembrane transporter activity);GO:0010043(response to zinc ion);GO:0010486(manganese:proton antiporter activity);GO:0016020(membrane);GO:0061088(regulation of sequestering of zinc ion)	NA	NA	NA	PREDICTED: metal tolerance protein 11 isoform X1 [Beta vulgaris subsp. vulgaris]	5.5903	6.93321	6.15618	12.2405	13.5691	14.1769	2.14064	1.09805	1.5024e-07	1.10375e-06	up
Bv4_091130_ekaa	Bv4_091130_ekaa.t1	GO:0006457(protein folding);GO:0009507(chloroplast)	00240(Pyrimidine metabolism);00250(Alanine, aspartate and glutamate metabolism)	K01956	EC:6.3.5.5	hypothetical protein BVRB_4g091130 [Beta vulgaris subsp. vulgaris]	6.851	7.20244	7.16348	14.1706	15.6587	15.6106	2.14169	1.09875	5.02254e-12	6.65932e-11	up
Bv_017160_iugp	Bv_017160_iugp.t1	NA	NA	NA	NA	hypothetical protein BVRB_017160, partial [Beta vulgaris subsp. vulgaris]	4.27145	3.79108	3.92537	7.43011	8.76779	9.48035	2.14201	1.09897	5.5483e-07	3.72306e-06	up
Bv5_116640_wfig	Bv5_116640_wfig.t1	GO:0005737(cytoplasm);GO:0006511(ubiquitin-dependent protein catabolic process);GO:0031625(ubiquitin protein ligase binding);GO:0061630(ubiquitin protein ligase activity)	04120(Ubiquitin mediated proteolysis)	K10576	EC:2.3.2.23	PREDICTED: ubiquitin-conjugating enzyme E2-23 kDa-like [Beta vulgaris subsp. vulgaris]	1.00444	1.35836	1.22164	2.41588	2.28223	2.9811	2.14237	1.09921	6.13755e-07	4.08509e-06	up
Bv3_070680_sjai	Bv3_070680_sjai.t1	NA	NA	NA	NA	hypothetical protein BVRB_3g070680 [Beta vulgaris subsp. vulgaris]	0.620934	1.18251	1.15415	2.20107	1.63889	2.49671	2.14251	1.0993	0.000580187	0.00208606	up
Bv7_167180_snhs	Bv7_167180_snhs.t1	GO:0005886(plasma membrane);GO:0016829(lyase activity);GO:0030570(pectate lyase activity)	00040(Pentose and glucuronate interconversions)	K01728	EC:4.2.2.2	PREDICTED: probable pectate lyase 4 [Beta vulgaris subsp. vulgaris]	9.14356	8.49822	9.48949	18.1988	19.5036	20.442	2.14308	1.09968	1.28925e-14	2.20121e-13	up
Bv1_002270_rqps	Bv1_002270_rqps.t1	GO:0003885(D-arabinono-1,4-lactone oxidase activity);GO:0005576(extracellular region);GO:0016020(membrane);GO:0019853(L-ascorbic acid biosynthetic process);GO:0050105(L-gulonolactone oxidase activity);GO:0050660(flavin adenine dinucleotide binding);GO:0055114(oxidation-reduction process)	00053(Ascorbate and aldarate metabolism)	K00225	EC:1.3.2.3	PREDICTED: probable L-gulonolactone oxidase 6 [Beta vulgaris subsp. vulgaris]	0.235138	0.272996	0.450623	0.675957	0.609229	0.769752	2.14334	1.09986	0.000247919	0.000971385	up
Bv2_044200_qhpe	Bv2_044200_qhpe.t1	GO:0000823(inositol-1,4,5-trisphosphate 6-kinase activity);GO:0000824(inositol tetrakisphosphate 3-kinase activity);GO:0005524(ATP binding);GO:0005634(nucleus);GO:0005886(plasma membrane);GO:0006355(regulation of transcription, DNA-templated);GO:0009555(pollen development);GO:0009793(embryo development ending in seed dormancy);GO:0010183(pollen tube guidance);GO:0010264(myo-inositol hexakisphosph…	00562(Inositol phosphate metabolism);04070(Phosphatidylinositol signaling system)	K00915	EC:2.7.1.140;EC:2.7.1.151	PREDICTED: inositol polyphosphate multikinase beta [Beta vulgaris subsp. vulgaris]	2.69178	3.62058	4.30443	6.83949	7.11704	8.80658	2.14407	1.10035	1.26414e-09	1.24895e-08	up
Bv8_196670_ezcs	Bv8_196670_ezcs.t1	GO:0004069(L-aspartate:2-oxoglutarate aminotransferase activity);GO:0005737(cytoplasm);GO:0006099(tricarboxylic acid cycle);GO:0006103(2-oxoglutarate metabolic process);GO:0006522(alanine metabolic process);GO:0006531(aspartate metabolic process);GO:0006536(glutamate metabolic process);GO:0006807(nitrogen compound metabolic process);GO:0030170(pyridoxal phosphate binding);GO:0042802(identical pro…	00710(Carbon fixation in photosynthetic organisms);00250(Alanine, aspartate and glutamate metabolism);00270(Cysteine and methionine metabolism);00220(Arginine biosynthesis);00330(Arginine and proline metabolism);00350(Tyrosine metabolism);00360(Phenylalanine metabolism);00400(Phenylalanine, tyrosine and tryptophan biosynthesis);00950(Isoquinoline alkaloid biosynthesis);00960(Tropane, piperidine a…	K14454	EC:2.6.1.1	PREDICTED: aspartate aminotransferase, cytoplasmic [Beta vulgaris subsp. vulgaris]	5.11917	5.03852	5.11943	10.3872	11.8953	10.4868	2.145	1.10098	2.95359e-12	4.03577e-11	up
Bv6_148180_fwum	Bv6_148180_fwum.t1	GO:0005507(copper ion binding);GO:0005777(peroxisome);GO:0008131(primary amine oxidase activity);GO:0009507(chloroplast);GO:0010311(lateral root formation);GO:0048038(quinone binding);GO:0055114(oxidation-reduction process)	00260(Glycine, serine and threonine metabolism);00350(Tyrosine metabolism);00360(Phenylalanine metabolism);00410(beta-Alanine metabolism);00950(Isoquinoline alkaloid biosynthesis);00960(Tropane, piperidine and pyridine alkaloid biosynthesis)	K00276	EC:1.4.3.21	PREDICTED: uncharacterized protein LOC104897280 [Beta vulgaris subsp. vulgaris]	7.9746	8.66067	8.83858	15.5797	18.4936	20.582	2.14554	1.10134	1.658e-07	1.20982e-06	up
Bv4_093850_tari	Bv4_093850_tari.t1	NA	NA	NA	NA	hypothetical protein BVRB_4g093850 [Beta vulgaris subsp. vulgaris]	2.40029	3.50829	2.60631	5.01419	6.65799	6.61096	2.1472	1.10245	2.66466e-07	1.88875e-06	up
Bv3_053480_grhu	Bv3_053480_grhu.t1	GO:0005634(nucleus)	NA	NA	NA	PREDICTED: uncharacterized protein LOC104888379 [Beta vulgaris subsp. vulgaris]	12.2078	17.5795	1.81563	20.2484	21.3623	26.2492	2.14727	1.1025	0.0136849	0.0333741	up
Bv9_220030_esog	Bv9_220030_esog.t2;Bv9_220030_esog.t1;Bv9_220030_esog.t3	GO:0000166(nucleotide binding);GO:0003677(DNA binding);GO:0003914(DNA (6-4) photolyase activity);GO:0005634(nucleus);GO:0006281(DNA repair);GO:0009411(response to UV);GO:0009507(chloroplast);GO:0009507(chloroplast)	NA	NA	NA	PREDICTED: (6-4)DNA photolyase isoform X1 [Beta vulgaris subsp. vulgaris];PREDICTED: (6-4)DNA photolyase isoform X2 [Beta vulgaris subsp. vulgaris]	0.450691	0.466483	0.687496	0.96411	1.32078	1.1619	2.14798	1.10298	8.43109e-06	4.54843e-05	up
Bv_006090_htoc	Bv_006090_htoc.t1	GO:0005215(transporter activity);GO:0005634(nucleus);GO:0006810(transport)	03015(mRNA surveillance pathway)	K14399	EC:2.7.1.78	PREDICTED: random slug protein 5 isoform X2 [Beta vulgaris subsp. vulgaris]	3.17706	3.51374	4.48691	7.46401	7.97068	8.58965	2.14931	1.10387	1.37942e-10	1.53207e-09	up
Bv1_021190_roxn	Bv1_021190_roxn.t1	GO:0009718(anthocyanin-containing compound biosynthetic process);GO:0016747(transferase activity, transferring acyl groups other than amino-acyl groups);GO:0043473(pigmentation)	00940(Phenylpropanoid biosynthesis);00945(Stilbenoid, diarylheptanoid and gingerol biosynthesis);00941(Flavonoid biosynthesis)	K13065	EC:2.3.1.133	PREDICTED: pelargonidin 3-O-(6-caffeoylglucoside) 5-O-(6-O-malonylglucoside) 4'''-malonyltransferase isoform X1 [Beta vulgaris subsp. vulgaris]	5.78231	6.29104	6.21888	11.9943	13.2864	14.0397	2.14957	1.10405	1.19613e-07	8.91966e-07	up
Bv3_059160_ongp	Bv3_059160_ongp.t1	NA	NA	NA	NA	hypothetical protein BVRB_3g059160 [Beta vulgaris subsp. vulgaris]	0.872255	1.29304	1.23462	1.67603	2.63557	2.99965	2.15042	1.10462	7.34404e-06	4.01274e-05	up
Bv5_117970_dysp	Bv5_117970_dysp.t1	NA	NA	NA	NA	hypothetical protein BVRB_5g117970 [Beta vulgaris subsp. vulgaris]	1.32799	1.59224	1.43394	3.03034	2.58867	3.74656	2.15095	1.10497	8.55718e-06	4.60831e-05	up
Bv_002180_kjfx	Bv_002180_kjfx.t1	GO:0003674(molecular_function);GO:0005634(nucleus);GO:0009734(auxin-activated signaling pathway)	NA	NA	NA	PREDICTED: protein BIG GRAIN 1-like A [Beta vulgaris subsp. vulgaris]	0.307726	0.457887	0.545102	1.00165	0.620126	1.20094	2.15357	1.10673	0.000363416	0.00136781	up
Bv5_114420_kcwp	Bv5_114420_kcwp.t1	GO:0005507(copper ion binding);GO:0005794(Golgi apparatus);GO:0005829(cytosol);GO:0008150(biological_process);GO:0008270(zinc ion binding);GO:0009506(plasmodesma);GO:0045735(nutrient reservoir activity)	NA	NA	NA	PREDICTED: uncharacterized protein LOC104894026 [Beta vulgaris subsp. vulgaris]	0.917893	0.774817	1.03426	1.68385	2.35004	1.84316	2.15516	1.10779	3.40409e-06	1.97784e-05	up
Bv1_004800_nafi	Bv1_004800_nafi.t1	GO:0005247(voltage-gated chloride channel activity);GO:0009507(chloroplast);GO:0009533(chloroplast stromal thylakoid);GO:0010027(thylakoid membrane organization);GO:0016021(integral component of membrane);GO:0019684(photosynthesis, light reaction);GO:0031969(chloroplast membrane);GO:0042548(regulation of photosynthesis, light reaction);GO:0042651(thylakoid membrane)	NA	NA	NA	PREDICTED: UPF0187 protein At3g61320, chloroplastic [Beta vulgaris subsp. vulgaris]	2.25965	2.64668	2.41978	4.64258	5.76756	5.38458	2.15595	1.10832	8.51654e-11	9.78495e-10	up
Bv7_179280_esqh	Bv7_179280_esqh.t1	GO:0003924(GTPase activity);GO:0005515(protein binding);GO:0005525(GTP binding);GO:0005777(peroxisome);GO:0005794(Golgi apparatus);GO:0005886(plasma membrane);GO:0015031(protein transport);GO:0030742(GTP-dependent protein binding);GO:0080115(myosin XI tail binding)	NA	NA	NA	PREDICTED: ras-related protein RABC2a [Beta vulgaris subsp. vulgaris]	4.62746	5.74766	4.93955	10.2786	12.065	10.7209	2.15901	1.11037	2.21207e-11	2.72051e-10	up
Bv5_117260_uhhf	Bv5_117260_uhhf.t1	NA	NA	NA	NA	PREDICTED: uncharacterized protein LOC104894289 [Beta vulgaris subsp. vulgaris]	2.11347	2.93379	3.50276	5.11033	6.49757	6.86351	2.1604	1.1113	2.93942e-09	2.74721e-08	up
Bv8_182090_jsxm	Bv8_182090_jsxm.t1	GO:0005516(calmodulin binding);GO:0005634(nucleus);GO:0005886(plasma membrane);GO:0008150(biological_process)	NA	NA	NA	PREDICTED: protein IQ-DOMAIN 1 [Beta vulgaris subsp. vulgaris]	1.11271	0.999383	1.19537	1.99487	2.58722	2.56705	2.16152	1.11204	5.19015e-09	4.66528e-08	up
Bv8_191570_gpuc	Bv8_191570_gpuc.t1	GO:0003674(molecular_function);GO:0005634(nucleus);GO:0008150(biological_process)	NA	NA	NA	PREDICTED: uncharacterized protein LOC104901730 [Beta vulgaris subsp. vulgaris]	1.01689	1.37415	1.22929	2.41728	2.52327	2.88612	2.16187	1.11228	1.75282e-10	1.91889e-09	up
Bv3_065370_cjkz	Bv3_065370_cjkz.t1	NA	NA	NA	NA	hypothetical protein BVRB_3g065370 [Beta vulgaris subsp. vulgaris]	3.134	3.21801	4.83253	7.44932	6.80784	9.93266	2.16279	1.11289	7.07369e-07	4.64245e-06	up
Bv1_017920_smex	Bv1_017920_smex.t1	NA	NA	NA	NA	hypothetical protein BVRB_1g017920 [Beta vulgaris subsp. vulgaris]	0.321276	0.581149	0.744176	1.17332	1.30018	1.08891	2.16349	1.11336	0.000524644	0.00190465	up
Bv6_127480_such	Bv6_127480_such.t1	GO:0000981(RNA polymerase II transcription factor activity, sequence-specific DNA binding);GO:0001135(transcription factor activity, RNA polymerase II transcription factor recruiting);GO:0003677(DNA binding);GO:0003700(DNA binding transcription factor activity);GO:0005515(protein binding);GO:0005634(nucleus);GO:0006351(transcription, DNA-templated);GO:0006355(regulation of transcription, DNA-temp…	NA	NA	NA	PREDICTED: transcription factor MYB44 [Beta vulgaris subsp. vulgaris]	35.69	34.0149	33.7824	75.1452	74.4512	74.5637	2.16606	1.11508	8.1767e-07	5.29623e-06	up
Bv_004150_gaag	Bv_004150_gaag.t1	GO:0004630(phospholipase D activity);GO:0005509(calcium ion binding);GO:0005773(vacuole);GO:0005886(plasma membrane);GO:0009409(response to cold);GO:0009506(plasmodesma);GO:0009789(positive regulation of abscisic acid-activated signaling pathway);GO:0012501(programmed cell death);GO:0016020(membrane);GO:0016042(lipid catabolic process);GO:0046470(phosphatidylcholine metabolic process);GO:0046473(…	00564(Glycerophospholipid metabolism);00565(Ether lipid metabolism);04144(Endocytosis)	K01115	EC:3.1.4.4	PREDICTED: phospholipase D delta [Beta vulgaris subsp. vulgaris]	0.25094	0.524019	0.394012	0.646233	0.951779	0.939478	2.1707	1.11816	2.26378e-05	0.000112252	up
Bv8_200650_hzrh	Bv8_200650_hzrh.t1	NA	NA	NA	NA	PREDICTED: uncharacterized protein LOC104882899 [Beta vulgaris subsp. vulgaris]	2.96852	3.5698	4.74069	6.63475	7.9966	9.86268	2.17165	1.11879	4.68018e-08	3.71839e-07	up
Bv1_007290_jjmy	Bv1_007290_jjmy.t1	NA	NA	NA	NA	PREDICTED: glycine-rich protein A3 [Beta vulgaris subsp. vulgaris]	44.5998	54.6	54.7826	107.941	112.709	113.755	2.17171	1.11883	3.13294e-07	2.18936e-06	up
Bv3_058190_qtqx	Bv3_058190_qtqx.t1	GO:0000272(polysaccharide catabolic process);GO:0004568(chitinase activity);GO:0005576(extracellular region);GO:0006032(chitin catabolic process);GO:0006952(defense response);GO:0008061(chitin binding);GO:0016998(cell wall macromolecule catabolic process)	00520(Amino sugar and nucleotide sugar metabolism)	K01183	EC:3.2.1.14	PREDICTED: acidic endochitinase SP2 [Beta vulgaris subsp. vulgaris]	1.12058	1.56647	2.04987	3.20569	3.41562	3.66632	2.1718	1.11889	8.51569e-07	5.49638e-06	up
Bv7_172690_hhux	Bv7_172690_hhux.t1	GO:0005507(copper ion binding);GO:0009809(lignin biosynthetic process);GO:0016722(oxidoreductase activity, oxidizing metal ions)	NA	NA	NA	PREDICTED: laccase-4 [Beta vulgaris subsp. vulgaris]	12.1915	12.997	12.2691	25.3602	27.5145	28.4776	2.17185	1.11893	8.94186e-08	6.82626e-07	up
Bv9_216300_arnw	Bv9_216300_arnw.t1	NA	NA	NA	NA	hypothetical protein BVRB_9g216300 [Beta vulgaris subsp. vulgaris]	0.320344	0.304909	0.418441	0.73527	0.600487	0.932869	2.17365	1.12012	0.000138548	0.000578979	up
Bv5_112090_hzqc	Bv5_112090_hzqc.t1	GO:0006855(drug transmembrane transport)	NA	NA	NA	PREDICTED: protein DETOXIFICATION 16 [Beta vulgaris subsp. vulgaris]	3.4437	3.66578	4.02731	6.86689	8.63375	8.71717	2.17458	1.12074	5.28488e-15	9.31815e-14	up
Bv_039390_ewdg	Bv_039390_ewdg.t1	NA	NA	NA	NA	hypothetical protein BVRB_039390, partial [Beta vulgaris subsp. vulgaris]	1.00505	0.862396	0.660205	1.95924	1.80877	1.7292	2.17482	1.1209	0.000464758	0.00170958	up
Bv6_142140_icux	Bv6_142140_icux.t1	GO:0005634(nucleus);GO:0005737(cytoplasm);GO:0120009(intermembrane lipid transfer);GO:0120013(intermembrane lipid transfer activity)	NA	NA	NA	PREDICTED: ACD11 homolog protein [Beta vulgaris subsp. vulgaris]	0.449499	0.426917	0.462938	0.767277	0.97111	1.17624	2.17615	1.12178	3.5228e-06	2.04423e-05	up
Bv_014790_cidx	Bv_014790_cidx.t1	GO:0005739(mitochondrion)	NA	NA	NA	PREDICTED: uncharacterized protein LOC104885161 [Beta vulgaris subsp. vulgaris]	2.05343	2.60596	3.21316	5.32342	5.6956	6.13091	2.17845	1.1233	4.08084e-11	4.85606e-10	up
Bv6_139670_rsko	Bv6_139670_rsko.t1	GO:0016614(oxidoreductase activity, acting on CH-OH group of donors);GO:0016832(aldehyde-lyase activity);GO:0050660(flavin adenine dinucleotide binding);GO:0055114(oxidation-reduction process)	NA	NA	NA	PREDICTED: protein HOTHEAD-like [Beta vulgaris subsp. vulgaris]	8.67473	9.61721	9.23071	18.9248	20.3827	20.6951	2.18012	1.12441	4.49148e-08	3.57777e-07	up
Bv6_127770_ydop	Bv6_127770_ydop.t1	GO:0003674(molecular_function);GO:0009507(chloroplast);GO:0016021(integral component of membrane);GO:1990641(response to iron ion starvation)	NA	NA	NA	PREDICTED: uncharacterized protein ycf36 [Beta vulgaris subsp. vulgaris]	6.71068	6.38273	7.76738	11.2274	15.986	18.2676	2.18022	1.12447	1.16675e-11	1.48678e-10	up
Bv7_175260_zwzc	Bv7_175260_zwzc.t1	GO:0003824(catalytic activity);GO:0005829(cytosol);GO:0009809(lignin biosynthetic process);GO:0016621(cinnamoyl-CoA reductase activity);GO:0050662(coenzyme binding)	00940(Phenylpropanoid biosynthesis)	K09753	EC:1.2.1.44	PREDICTED: cinnamoyl-CoA reductase 1 [Beta vulgaris subsp. vulgaris]	1.85117	1.45948	1.33172	3.37149	2.93866	3.81491	2.18101	1.125	4.0559e-07	2.7803e-06	up
Bv_033020_affr	Bv_033020_affr.t1	NA	NA	NA	NA	hypothetical protein BVRB_033020, partial [Beta vulgaris subsp. vulgaris]	1.32715	1.33718	1.02994	1.89527	3.18726	2.97633	2.18145	1.12529	5.39146e-05	0.000247096	up
Bv9_221660_kgaw	Bv9_221660_kgaw.t1	GO:0003755(peptidyl-prolyl cis-trans isomerase activity);GO:0005528(FK506 binding);GO:0005789(endoplasmic reticulum membrane);GO:0061077(chaperone-mediated protein folding)	NA	NA	NA	PREDICTED: peptidyl-prolyl cis-trans isomerase FKBP12 [Beta vulgaris subsp. vulgaris]	5.25813	5.67163	6.4521	11.1516	13.1705	13.7026	2.18761	1.12936	1.0431e-10	1.18216e-09	up
Bv7_162520_mfxz	Bv7_162520_mfxz.t1;Bv7_162520_mfxz.t2	GO:0008195(phosphatidate phosphatase activity);GO:0008195(phosphatidate phosphatase activity)	00561(Glycerolipid metabolism);00564(Glycerophospholipid metabolism);00564(Glycerophospholipid metabolism)	K15728	EC:3.1.3.4	PREDICTED: phosphatidate phosphatase PAH1 isoform X1 [Beta vulgaris subsp. vulgaris];PREDICTED: phosphatidate phosphatase PAH1 isoform X2 [Beta vulgaris subsp. vulgaris]	2.43902	2.21214	2.06458	4.91918	5.18128	4.59485	2.18819	1.12974	3.93102e-07	2.70379e-06	up
Bv9_219390_qgqq	Bv9_219390_qgqq.t1	GO:0002239(response to oomycetes);GO:0003674(molecular_function);GO:0009506(plasmodesma);GO:0009507(chloroplast);GO:0016021(integral component of membrane);GO:0055085(transmembrane transport)	NA	NA	NA	PREDICTED: protein NUCLEAR FUSION DEFECTIVE 4 [Beta vulgaris subsp. vulgaris]	5.78673	5.88185	6.15427	11.9771	13.2771	13.8269	2.19275	1.13274	2.02421e-15	3.73796e-14	up
Bv3_050030_wexf	Bv3_050030_wexf.t1	GO:0008728(GTP diphosphokinase activity);GO:0008893(guanosine-3',5'-bis(diphosphate) 3'-diphosphatase activity);GO:0009507(chloroplast);GO:0015969(guanosine tetraphosphate metabolic process);GO:0042594(response to starvation)	03013(RNA transport)	K03262	NA	PREDICTED: uncharacterized protein LOC104888027 isoform X2 [Beta vulgaris subsp. vulgaris]	4.23444	4.28978	4.26629	8.78019	9.61716	9.66122	2.1937	1.13337	6.05684e-15	1.06282e-13	up
Bv9_202290_nhnn	Bv9_202290_nhnn.t1	GO:0003674(molecular_function);GO:0005634(nucleus);GO:0016021(integral component of membrane)	00053(Ascorbate and aldarate metabolism);00480(Glutathione metabolism)	K00434	EC:1.11.1.11	PREDICTED: uncharacterized protein LOC104902512 isoform X1 [Beta vulgaris subsp. vulgaris]	2.16163	2.59524	2.5334	4.88352	5.67204	5.44737	2.19511	1.13429	9.04232e-13	1.29034e-11	up
Bv4_096790_spkj	Bv4_096790_spkj.t1	GO:0005758(mitochondrial intermembrane space);GO:0006825(copper ion transport);GO:0009507(chloroplast);GO:0009617(response to bacterium);GO:0016021(integral component of membrane);GO:0016531(copper chaperone activity);GO:0046688(response to copper ion)	00190(Oxidative phosphorylation)	K02260	NA	PREDICTED: uncharacterized protein LOC104907719 isoform X2 [Beta vulgaris subsp. vulgaris]	0.679647	0.41778	0.524771	0.84077	1.24792	1.47268	2.1954	1.13448	2.09087e-05	0.000104441	up
Bv9_208810_fmuh	Bv9_208810_fmuh.t1	GO:0003674(molecular_function);GO:0005576(extracellular region);GO:0008150(biological_process)	NA	NA	NA	PREDICTED: uncharacterized protein LOC104903371 [Beta vulgaris subsp. vulgaris]	1.23612	1.39694	0.828949	2.43926	2.83159	2.3474	2.20053	1.13785	0.000235518	0.000929349	up
Bv7_162630_mnah	Bv7_162630_mnah.t2;Bv7_162630_mnah.t1	GO:0003677(DNA binding);GO:0005515(protein binding);GO:0005634(nucleus);GO:0006355(regulation of transcription, DNA-templated);GO:0016746(transferase activity, transferring acyl groups);GO:0046872(metal ion binding);GO:0046872(metal ion binding)	04136(Autophagy - other eukaryotes);04136(Autophagy - other eukaryotes)	K08343	NA	PREDICTED: uncharacterized protein LOC104898779 isoform X1 [Beta vulgaris subsp. vulgaris];PREDICTED: uncharacterized protein LOC104898779 isoform X2 [Beta vulgaris subsp. vulgaris]	0.998909	0.74796	0.664337	1.79535	1.71062	1.80063	2.20081	1.13803	3.31023e-08	2.68346e-07	up
Bv9_215010_ppgz	Bv9_215010_ppgz.t1	GO:0005739(mitochondrion);GO:0005743(mitochondrial inner membrane);GO:0009409(response to cold);GO:0009916(alternative oxidase activity);GO:0016021(integral component of membrane);GO:0031930(mitochondria-nucleus signaling pathway);GO:0045333(cellular respiration);GO:0046872(metal ion binding);GO:0055114(oxidation-reduction process);GO:0070469(respiratory chain);GO:0102721(ubiquinol:oxygen oxidore…	NA	NA	NA	PREDICTED: ubiquinol oxidase, mitochondrial [Beta vulgaris subsp. vulgaris]	1.21041	1.46687	1.37639	2.46094	2.95792	3.50324	2.20099	1.13815	5.29277e-08	4.17255e-07	up
Bv2_029290_wqtu	Bv2_029290_wqtu.t1	GO:0005634(nucleus);GO:0005829(cytosol);GO:0009691(cytokinin biosynthetic process);GO:0016799(hydrolase activity, hydrolyzing N-glycosyl compounds)	NA	NA	NA	PREDICTED: cytokinin riboside 5'-monophosphate phosphoribohydrolase LOG8 [Beta vulgaris subsp. vulgaris]	0.95099	1.24265	1.23651	2.56173	2.3334	2.65751	2.20184	1.13871	3.96644e-09	3.63118e-08	up
Bv1_021820_ccxs	Bv1_021820_ccxs.t1;Bv1_021820_ccxs.t2	GO:0004556(alpha-amylase activity);GO:0005509(calcium ion binding);GO:0005576(extracellular region);GO:0005829(cytosol);GO:0005975(carbohydrate metabolic process);GO:0103025(alpha-amylase activity (releasing maltohexaose));GO:0103025(alpha-amylase activity (releasing maltohexaose))	00500(Starch and sucrose metabolism);00500(Starch and sucrose metabolism)	K01176	EC:3.2.1.1	PREDICTED: probable alpha-amylase 2 isoform X3 [Beta vulgaris subsp. vulgaris];PREDICTED: probable alpha-amylase 2 isoform X4 [Beta vulgaris subsp. vulgaris]	0.949913	1.70069	2.13953	3.51952	3.16783	3.88559	2.20723	1.14224	6.01148e-08	4.70476e-07	up
Bv2_038530_mown	Bv2_038530_mown.t1	GO:0016787(hydrolase activity)	NA	NA	NA	PREDICTED: uncharacterized protein LOC104887134 [Beta vulgaris subsp. vulgaris]	7.53431	6.68024	7.9326	15.2823	15.7949	17.8586	2.20958	1.14377	4.41295e-15	7.85634e-14	up
Bv1_001580_oetf	Bv1_001580_oetf.t1	GO:0005515(protein binding);GO:0005524(ATP binding);GO:0005622(intracellular);GO:0005623(cell);GO:0005634(nucleus);GO:0005739(mitochondrion);GO:0005829(cytosol);GO:0006457(protein folding);GO:0009408(response to heat);GO:0009409(response to cold);GO:0009507(chloroplast);GO:0009532(plastid stroma);GO:0009570(chloroplast stroma);GO:0009579(thylakoid);GO:0009941(chloroplast envelope);GO:0016032(vira…	03040(Spliceosome);04141(Protein processing in endoplasmic reticulum);04144(Endocytosis)	K03283	NA	hypothetical protein BVRB_1g001580 [Beta vulgaris subsp. vulgaris]	0.706629	0.59399	0.664068	1.33785	1.81338	1.19022	2.20974	1.14388	3.27723e-07	2.28149e-06	up
Bv9_219420_sudp	Bv9_219420_sudp.t1	GO:0007165(signal transduction);GO:0009507(chloroplast)	NA	NA	NA	PREDICTED: probable LRR receptor-like serine/threonine-protein kinase At4g36180 [Beta vulgaris subsp. vulgaris]	0.645109	0.757694	0.358605	0.424651	1.79424	1.67418	2.2102	1.14418	0.0140198	0.0340731	up
Bv9_212510_nzxz	Bv9_212510_nzxz.t1	GO:0003677(DNA binding);GO:0003700(DNA binding transcription factor activity);GO:0005634(nucleus);GO:0006351(transcription, DNA-templated);GO:0006355(regulation of transcription, DNA-templated)	NA	NA	NA	PREDICTED: protein NLP2 [Beta vulgaris subsp. vulgaris]	0.587151	0.741341	0.750863	1.35102	1.68922	1.55988	2.21228	1.14554	2.81606e-09	2.63999e-08	up
Bv3_070610_qzcj	Bv3_070610_qzcj.t1	GO:0003674(molecular_function);GO:0008150(biological_process)	04075(Plant hormone signal transduction)	K14495	NA	PREDICTED: F-box protein At2g27310 [Beta vulgaris subsp. vulgaris]	0.61533	0.693755	0.913754	1.68983	1.44078	1.78928	2.21334	1.14622	3.93229e-06	2.25192e-05	up
Bv9_205330_redy	Bv9_205330_redy.t1	GO:0003674(molecular_function);GO:0008150(biological_process);GO:0009507(chloroplast)	NA	NA	NA	PREDICTED: uncharacterized protein LOC104902873 [Beta vulgaris subsp. vulgaris]	0.557456	0.812697	1.10398	1.79611	1.83556	1.84723	2.21447	1.14696	9.40321e-07	6.03523e-06	up
Bv2_025410_kjqj	Bv2_025410_kjqj.t1	GO:0004721(phosphoprotein phosphatase activity);GO:0004722(protein serine/threonine phosphatase activity);GO:0005515(protein binding);GO:0005634(nucleus);GO:0005737(cytoplasm);GO:0005829(cytosol);GO:0006470(protein dephosphorylation);GO:0009409(response to cold);GO:0009414(response to water deprivation);GO:0009737(response to abscisic acid);GO:0009738(abscisic acid-activated signaling pathway);GO…	04016(MAPK signaling pathway - plant);04075(Plant hormone signal transduction)	K14497	EC:3.1.3.16	PREDICTED: protein phosphatase 2C 37 [Beta vulgaris subsp. vulgaris]	6.90522	6.92789	6.89763	14.0986	15.4658	16.366	2.21557	1.14768	6.19419e-08	4.83949e-07	up
Bv2_032120_iuxa	Bv2_032120_iuxa.t1	GO:0005215(transporter activity);GO:0005886(plasma membrane);GO:0006857(oligopeptide transport);GO:0015706(nitrate transport);GO:0016020(membrane);GO:0016021(integral component of membrane);GO:0055085(transmembrane transport);GO:0080054(low-affinity nitrate transmembrane transporter activity)	NA	NA	NA	PREDICTED: protein NRT1/ PTR FAMILY 1.2-like [Beta vulgaris subsp. vulgaris]	1.13992	1.2845	1.12617	2.36772	2.765	2.73873	2.21694	1.14857	9.30616e-09	8.12993e-08	up
Bv6_148580_houh	Bv6_148580_houh.t1	GO:0000373(Group II intron splicing);GO:0003723(RNA binding);GO:0006397(mRNA processing);GO:0009507(chloroplast);GO:0009570(chloroplast stroma)	NA	NA	NA	PREDICTED: CRS2-associated factor 2, chloroplastic [Beta vulgaris subsp. vulgaris]	5.43224	4.84544	6.15155	10.3417	11.9145	14.1763	2.21754	1.14896	4.69009e-13	6.87467e-12	up
Bv6_138160_oani	Bv6_138160_oani.t1	GO:0005887(integral component of plasma membrane);GO:0009992(cellular water homeostasis);GO:0015250(water channel activity);GO:0015254(glycerol channel activity);GO:0034220(ion transmembrane transport)	NA	NA	NA	PREDICTED: probable aquaporin NIP5-1 [Beta vulgaris subsp. vulgaris]	0.690578	0.934099	0.49276	1.55202	1.62189	1.52904	2.22106	1.15125	8.09998e-06	4.38787e-05	up
Bv9_225390_kahz	Bv9_225390_kahz.t1	GO:0004185(serine-type carboxypeptidase activity);GO:0051603(proteolysis involved in cellular protein catabolic process)	NA	NA	NA	hypothetical protein BVRB_9g225390 [Beta vulgaris subsp. vulgaris]	0.688283	0.557294	0.639262	1.24166	1.43416	1.51071	2.22116	1.15132	1.38757e-08	1.18403e-07	up
Bv5_102960_daor	Bv5_102960_daor.t1	GO:0009409(response to cold);GO:0009507(chloroplast);GO:0009522(photosystem I);GO:0009523(photosystem II);GO:0009535(chloroplast thylakoid membrane);GO:0010030(positive regulation of seed germination);GO:0010117(photoprotection);GO:0010380(regulation of chlorophyll biosynthetic process);GO:0015979(photosynthesis);GO:0016021(integral component of membrane);GO:0016168(chlorophyll binding);GO:003460…	NA	NA	NA	PREDICTED: early light-induced protein 1, chloroplastic [Beta vulgaris subsp. vulgaris]	1.00209	0.954853	0.932116	2.20971	1.92382	2.28375	2.22124	1.15136	3.87486e-06	2.22598e-05	up
Bv_012120_jtqr	Bv_012120_jtqr.t1	GO:0001653(peptide receptor activity);GO:0004383(guanylate cyclase activity);GO:0004672(protein kinase activity);GO:0004674(protein serine/threonine kinase activity);GO:0005515(protein binding);GO:0005524(ATP binding);GO:0005886(plasma membrane);GO:0006468(protein phosphorylation);GO:0007169(transmembrane receptor protein tyrosine kinase signaling pathway);GO:0009611(response to wounding);GO:0016…	04075(Plant hormone signal transduction)	K13415	EC:2.7.10.1;EC:2.7.11.1	PREDICTED: receptor-like protein kinase HSL1 [Beta vulgaris subsp. vulgaris]	0.612902	0.641617	0.826768	1.32581	1.54765	1.75113	2.22198	1.15185	1.26752e-07	9.43284e-07	up
Bv6_154750_tpcu	Bv6_154750_tpcu.t1	GO:0005215(transporter activity);GO:0005886(plasma membrane);GO:0006857(oligopeptide transport);GO:0015293(symporter activity);GO:0015706(nitrate transport);GO:0016020(membrane);GO:0016021(integral component of membrane);GO:0042128(nitrate assimilation);GO:0055085(transmembrane transport);GO:0080054(low-affinity nitrate transmembrane transporter activity)	NA	NA	NA	PREDICTED: protein NRT1/ PTR FAMILY 2.12 [Beta vulgaris subsp. vulgaris]	1.69371	1.60684	1.73785	3.38804	3.55995	4.248	2.22213	1.15195	1.97955e-10	2.15552e-09	up
Bv8_200980_ojda	Bv8_200980_ojda.t1	GO:0006955(immune response);GO:0008219(cell death);GO:0009626(plant-type hypersensitive response);GO:0010337(regulation of salicylic acid metabolic process)	NA	NA	NA	PREDICTED: MACPF domain-containing protein CAD1 [Beta vulgaris subsp. vulgaris]	2.17668	2.36445	1.35298	3.12352	3.9422	6.03975	2.22349	1.15282	2.09649e-05	0.000104665	up
Bv1_009830_ekgm	Bv1_009830_ekgm.t1	GO:0003677(DNA binding);GO:0009507(chloroplast);GO:0009570(chloroplast stroma);GO:0009941(chloroplast envelope)	NA	NA	NA	PREDICTED: DNA-binding protein SMUBP-2 [Beta vulgaris subsp. vulgaris]	2.25898	2.42095	3.01814	5.56001	4.50872	7.05589	2.22454	1.1535	5.5805e-12	7.37245e-11	up
Bv5_114160_hsdp	Bv5_114160_hsdp.t1	GO:0003674(molecular_function);GO:0005739(mitochondrion);GO:0008150(biological_process);GO:0016021(integral component of membrane)	NA	NA	NA	PREDICTED: uncharacterized protein LOC104894001 [Beta vulgaris subsp. vulgaris]	1.12021	0.755477	0.707477	1.81445	1.80064	2.13269	2.22509	1.15386	9.5856e-06	5.09925e-05	up
Bv6_137970_zweq;Bv6_137960_fwdt	Bv6_137970_zweq.t1;Bv6_137960_fwdt.t1	GO:0016020(membrane);GO:0016709(oxidoreductase activity, acting on paired donors, with incorporation or reduction of molecular oxygen, NAD(P)H as one donor, and incorporation of one atom of oxygen);GO:0044550(secondary metabolite biosynthetic process);GO:0044550(secondary metabolite biosynthetic process)	NA	NA	NA	PREDICTED: cytochrome P450 89A2-like [Beta vulgaris subsp. vulgaris]	0.417957	0.441032	0.551934	0.927722	1.12676	1.08557	2.22553	1.15415	1.15916e-08	9.9651e-08	up
Bv8_183550_haqk	Bv8_183550_haqk.t1	GO:0016020(membrane);GO:0016709(oxidoreductase activity, acting on paired donors, with incorporation or reduction of molecular oxygen, NAD(P)H as one donor, and incorporation of one atom of oxygen);GO:0042343(indole glucosinolate metabolic process);GO:0044550(secondary metabolite biosynthetic process);GO:0098542(defense response to other organism)	00943(Isoflavonoid biosynthesis)	K13260	EC:1.14.13.89;EC:1.14.13.53	PREDICTED: isoflavone 2'-hydroxylase-like [Beta vulgaris subsp. vulgaris]	1.2973	1.82726	2.1944	2.8076	4.86191	4.17075	2.22605	1.15449	1.30775e-07	9.71644e-07	up
Bv6_139130_pdzj	Bv6_139130_pdzj.t1	GO:0005759(mitochondrial matrix);GO:0006790(sulfur compound metabolic process);GO:0008198(ferrous iron binding);GO:0016226(iron-sulfur cluster assembly);GO:0051537(2 iron, 2 sulfur cluster binding);GO:0051539(4 iron, 4 sulfur cluster binding);GO:0097428(protein maturation by iron-sulfur cluster transfer)	NA	NA	NA	PREDICTED: iron-sulfur assembly protein IscA, chloroplastic isoform X1 [Beta vulgaris subsp. vulgaris]	38.5905	36.9875	32.5046	73.2967	86.1011	81.297	2.22695	1.15507	2.26546e-07	1.62336e-06	up
Bv4_087880_iiru	Bv4_087880_iiru.t1	GO:0005737(cytoplasm);GO:0031625(ubiquitin protein ligase binding);GO:0061630(ubiquitin protein ligase activity)	NA	NA	NA	PREDICTED: fatty acid desaturase 4, chloroplastic [Beta vulgaris subsp. vulgaris]	6.8145	7.19115	7.64693	16.1231	15.5447	16.6303	2.23059	1.15743	1.25953e-13	1.96897e-12	up
Bv_005530_uwua	Bv_005530_uwua.t1	GO:0005524(ATP binding);GO:0005737(cytoplasm);GO:0006457(protein folding);GO:0009408(response to heat);GO:0009644(response to high light intensity);GO:0031072(heat shock protein binding);GO:0042026(protein refolding);GO:0042542(response to hydrogen peroxide);GO:0044183(protein binding involved in protein folding)	NA	NA	NA	PREDICTED: heat shock 70 kDa protein 8 [Beta vulgaris subsp. vulgaris]	1.36032	1.09173	1.06913	2.40849	2.70618	2.74279	2.23148	1.158	2.98889e-08	2.44457e-07	up
Bv8_190370_xsxe	Bv8_190370_xsxe.t1	GO:0005737(cytoplasm);GO:0005778(peroxisomal membrane);GO:0008150(biological_process);GO:0016021(integral component of membrane)	04146(Peroxisome)	K13348	NA	PREDICTED: PXMP2/4 family protein 4 [Beta vulgaris subsp. vulgaris]	3.56965	3.13984	3.03883	6.0702	8.43307	7.25296	2.23179	1.1582	6.27313e-10	6.42987e-09	up
Bv8_199690_qzoq	Bv8_199690_qzoq.t1	GO:0005215(transporter activity);GO:0006810(transport);GO:0016021(integral component of membrane)	NA	NA	NA	PREDICTED: transmembrane protein 184C [Beta vulgaris subsp. vulgaris]	13.3753	14.1552	14.4746	30.4553	32.6081	30.7429	2.23322	1.15912	1.63377e-14	2.75861e-13	up
Bv5_100200_eejc	Bv5_100200_eejc.t1	NA	NA	NA	NA	PREDICTED: uncharacterized protein LOC104892262 [Beta vulgaris subsp. vulgaris]	0.922501	1.7265	1.34932	2.79916	2.96636	3.16436	2.23341	1.15925	9.44919e-10	9.48903e-09	up
Bv_001010_nrdw	Bv_001010_nrdw.t1	GO:0003677(DNA binding);GO:0003700(DNA binding transcription factor activity);GO:0005634(nucleus);GO:0005773(vacuole);GO:0006351(transcription, DNA-templated);GO:0006355(regulation of transcription, DNA-templated)	NA	NA	NA	PREDICTED: putative B3 domain-containing protein Os03g0621600 [Beta vulgaris subsp. vulgaris]	0.0931137	0.339302	0.486372	0.636266	0.760706	0.657588	2.23617	1.16103	0.00270333	0.0082112	up
Bv8_181240_ocgi	Bv8_181240_ocgi.t1	NA	NA	NA	NA	PREDICTED: uncharacterized protein LOC104900519 isoform X1 [Beta vulgaris subsp. vulgaris]	25.1369	27.8866	29.6577	55.1099	62.4487	67.4006	2.23702	1.16158	4.45771e-07	3.03983e-06	up
Bv2_039430_iwtn;Bv2_039440_sqpj;Bv2_039450_snjz	Bv2_039430_iwtn.t3;Bv2_039440_sqpj.t1;Bv2_039430_iwtn.t2;Bv2_039430_iwtn.t1;Bv2_039450_snjz.t1	NA	00230(Purine metabolism);00240(Pyrimidine metabolism);03020(RNA polymerase);03020(RNA polymerase)	K03013	NA	PREDICTED: putative disease resistance RPP13-like protein 1 [Beta vulgaris subsp. vulgaris];hypothetical protein BVRB_2g039440 [Beta vulgaris subsp. vulgaris];hypothetical protein BVRB_2g039430 isoform A [Beta vulgaris subsp. vulgaris]	0.932521	1.81992	1.91847	3.22266	3.36727	3.86927	2.23922	1.16299	3.52364e-09	3.24852e-08	up
Bv9_217840_httj	Bv9_217840_httj.t1	GO:0004144(diacylglycerol O-acyltransferase activity);GO:0005886(plasma membrane);GO:0019432(triglyceride biosynthetic process);GO:0047196(long-chain-alcohol O-fatty-acyltransferase activity)	00073(Cutin, suberine and wax biosynthesis)	K15406	EC:2.3.1.75;EC:2.3.1.20	PREDICTED: O-acyltransferase WSD1 isoform X1 [Beta vulgaris subsp. vulgaris]	0.717401	1.2117	1.22489	1.76488	2.66208	2.64616	2.24259	1.16517	0.000179152	0.000729698	up
Bv7_156870_crdh	Bv7_156870_crdh.t1	GO:0003674(molecular_function);GO:0008150(biological_process);GO:0016021(integral component of membrane)	NA	NA	NA	PREDICTED: uncharacterized protein LOC104898146 [Beta vulgaris subsp. vulgaris]	0.840921	0.810587	0.60142	1.59249	2.02312	1.4441	2.24584	1.16726	9.49335e-05	0.000412078	up
Bv3_053350_qhgs	Bv3_053350_qhgs.t1	GO:0005515(protein binding);GO:0005524(ATP binding);GO:0005730(nucleolus);GO:0005737(cytoplasm);GO:0005794(Golgi apparatus);GO:0005829(cytosol);GO:0005886(plasma membrane);GO:0006457(protein folding);GO:0009408(response to heat);GO:0016020(membrane);GO:0045087(innate immune response);GO:0051082(unfolded protein binding);GO:0051131(chaperone-mediated protein complex assembly);GO:0071277(cellular r…	04141(Protein processing in endoplasmic reticulum);04626(Plant-pathogen interaction)	K04079	NA	PREDICTED: heat shock protein 83 [Beta vulgaris subsp. vulgaris]	0.303264	0.32059	0.31071	0.639016	0.610848	0.849473	2.24633	1.16757	2.01071e-05	0.000100904	up
Bv5_112080_sdus	Bv5_112080_sdus.t1	NA	NA	NA	NA	hypothetical protein BVRB_5g112080 [Beta vulgaris subsp. vulgaris]	0.237505	0.252136	0.179529	0.581207	0.331845	0.590948	2.24756	1.16836	0.00110679	0.00372731	up
Bv6_139540_uhwc	Bv6_139540_uhwc.t1	NA	NA	NA	NA	hypothetical protein BVRB_6g139540 [Beta vulgaris subsp. vulgaris]	0.235939	0.552249	0.281888	0.654665	0.768637	0.983282	2.24898	1.16927	0.000107821	0.000462375	up
Bv7_172260_kauc	Bv7_172260_kauc.t1	GO:0002094(polyprenyltransferase activity);GO:0005829(cytosol);GO:0006486(protein glycosylation);GO:0009507(chloroplast);GO:0009570(chloroplast stroma);GO:0009668(plastid membrane organization);GO:0016094(polyprenol biosynthetic process);GO:0019408(dolichol biosynthetic process);GO:0045547(dehydrodolichyl diphosphate synthase activity)	00900(Terpenoid backbone biosynthesis)	K11778	EC:2.5.1.87	PREDICTED: dehydrodolichyl diphosphate synthase 2 [Beta vulgaris subsp. vulgaris]	4.68991	4.57193	4.93423	9.26895	11.0086	11.654	2.24932	1.16949	9.78795e-13	1.38918e-11	up
Bv3_050710_jzzu	Bv3_050710_jzzu.t1	GO:0002229(defense response to oomycetes);GO:0004674(protein serine/threonine kinase activity);GO:0005524(ATP binding);GO:0005886(plasma membrane);GO:0006468(protein phosphorylation);GO:0016021(integral component of membrane);GO:0016301(kinase activity);GO:0030246(carbohydrate binding)	NA	NA	NA	PREDICTED: probable L-type lectin-domain containing receptor kinase S.7 [Beta vulgaris subsp. vulgaris]	8.85695	8.71607	8.6261	16.8072	20.3284	21.8775	2.25248	1.17152	2.99909e-08	2.45072e-07	up
Bv8_199660_nhpk	Bv8_199660_nhpk.t1	GO:0000014(single-stranded DNA endodeoxyribonuclease activity);GO:0003676(nucleic acid binding);GO:0004519(endonuclease activity);GO:0005576(extracellular region);GO:0006308(DNA catabolic process);GO:0043765(T/G mismatch-specific endonuclease activity)	NA	NA	NA	PREDICTED: endonuclease 4 [Beta vulgaris subsp. vulgaris]	1.37901	1.91225	1.703	3.47933	3.84269	3.92854	2.2527	1.17165	7.09966e-11	8.23444e-10	up
Bv2_029330_kios	Bv2_029330_kios.t1	GO:0003677(DNA binding);GO:0003700(DNA binding transcription factor activity);GO:0005634(nucleus);GO:0006351(transcription, DNA-templated);GO:0006355(regulation of transcription, DNA-templated);GO:0009793(embryo development ending in seed dormancy);GO:0010262(somatic embryogenesis);GO:0016602(CCAAT-binding factor complex);GO:0048316(seed development);GO:0048510(regulation of timing of transition …	NA	NA	NA	PREDICTED: nuclear transcription factor Y subunit A-4 [Beta vulgaris subsp. vulgaris]	3.38517	3.4358	3.21181	7.23981	7.21234	8.16553	2.25438	1.17273	2.48496e-13	3.7752e-12	up
Bv1_002060_myou;Bv1_002050_exzk	Bv1_002060_myou.t1;Bv1_002050_exzk.t1	GO:0005829(cytosol);GO:0008171(O-methyltransferase activity);GO:0008757(S-adenosylmethionine-dependent methyltransferase activity);GO:0019438(aromatic compound biosynthetic process);GO:0019438(aromatic compound biosynthetic process)	00940(Phenylpropanoid biosynthesis);00940(Phenylpropanoid biosynthesis)	K13066	EC:2.1.1.68	PREDICTED: caffeic acid 3-O-methyltransferase [Beta vulgaris subsp. vulgaris]	8.69158	5.05822	7.59774	15.9616	16.5581	15.63	2.25552	1.17346	1.19069e-06	7.51848e-06	up
Bv9_205160_jqdw	Bv9_205160_jqdw.t1	GO:0003735(structural constituent of ribosome);GO:0006412(translation)	NA	NA	NA	PREDICTED: ADP,ATP carrier protein [Beta vulgaris subsp. vulgaris]	7.98545	7.95448	7.89899	16.4072	18.0864	19.3106	2.25699	1.1744	3.08841e-16	6.17581e-15	up
Bv9_219850_cgga	Bv9_219850_cgga.t1	GO:0004108(citrate (Si)-synthase activity);GO:0005524(ATP binding);GO:0005618(cell wall);GO:0005739(mitochondrion);GO:0005759(mitochondrial matrix);GO:0005794(Golgi apparatus);GO:0006099(tricarboxylic acid cycle);GO:0008270(zinc ion binding);GO:0009507(chloroplast);GO:0046686(response to cadmium ion)	00020(Citrate cycle (TCA cycle));00630(Glyoxylate and dicarboxylate metabolism)	K01647	EC:2.3.3.1	hypothetical protein BVRB_9g219850 [Beta vulgaris subsp. vulgaris]	1.3735	1.14972	1.1268	2.63125	2.75609	2.85128	2.25714	1.1745	3.28455e-10	3.4734e-09	up
Bv4_074300_qyfi	Bv4_074300_qyfi.t1	GO:0003677(DNA binding);GO:0003700(DNA binding transcription factor activity);GO:0005515(protein binding);GO:0005634(nucleus);GO:0005829(cytosol);GO:0006355(regulation of transcription, DNA-templated);GO:0046982(protein heterodimerization activity)	NA	NA	NA	PREDICTED: dr1-associated corepressor [Beta vulgaris subsp. vulgaris]	0.353908	0.298409	0.218606	0.427735	0.78806	0.751078	2.25838	1.17529	0.00031904	0.00121652	up
Bv4_083980_jjfz	Bv4_083980_jjfz.t1	GO:0006487(protein N-linked glycosylation);GO:0036071(N-glycan fucosylation)	NA	NA	NA	PREDICTED: uncharacterized protein LOC104891179 [Beta vulgaris subsp. vulgaris]	3.45291	3.07106	4.01169	6.77906	8.11431	8.90626	2.25896	1.17566	2.26192e-14	3.78784e-13	up
Bv2_033410_dwod	Bv2_033410_dwod.t1	GO:0005773(vacuole);GO:0009507(chloroplast);GO:0015996(chlorophyll catabolic process);GO:0042742(defense response to bacterium);GO:0047746(chlorophyllase activity);GO:0050832(defense response to fungus);GO:0102293(pheophytinase b activity)	00860(Porphyrin and chlorophyll metabolism)	K08099	EC:3.1.1.14	PREDICTED: chlorophyllase type 0 isoform X1 [Beta vulgaris subsp. vulgaris]	17.9861	20.2214	20.4538	41.0872	43.5931	47.8703	2.25959	1.17606	2.84478e-08	2.33923e-07	up
Bv5_117200_jrak	Bv5_117200_jrak.t1	GO:0005887(integral component of plasma membrane);GO:0008509(anion transmembrane transporter activity);GO:0051453(regulation of intracellular pH);GO:0098656(anion transmembrane transport)	NA	NA	NA	PREDICTED: probable boron transporter 2 [Beta vulgaris subsp. vulgaris]	1.58789	1.87661	1.89414	3.50424	4.30538	4.30003	2.25984	1.17622	2.60858e-14	4.34456e-13	up
Bv6_149940_mjpc	Bv6_149940_mjpc.t1	GO:0005515(protein binding);GO:0005886(plasma membrane);GO:0034051(negative regulation of plant-type hypersensitive response);GO:0046872(metal ion binding)	NA	NA	NA	PREDICTED: uncharacterized protein LOC104897488 [Beta vulgaris subsp. vulgaris]	4.88873	5.98519	6.19646	12.2059	12.8953	13.5171	2.2623	1.17779	3.50583e-13	5.21805e-12	up
Bv7_171300_coxw	Bv7_171300_coxw.t1	GO:0003674(molecular_function);GO:0009507(chloroplast);GO:0032366(intracellular sterol transport)	NA	NA	NA	PREDICTED: putative phosphatidylglycerol/phosphatidylinositol transfer protein DDB_G0282179 [Beta vulgaris subsp. vulgaris]	48.1625	53.5409	60.2423	114.399	125.792	126.425	2.26382	1.17876	5.47914e-08	4.31206e-07	up
Bv9_209030_eehw;Bv9_209020_ggdq	Bv9_209030_eehw.t1;Bv9_209020_ggdq.t1	NA	NA	NA	NA	hypothetical protein BVRB_9g209030 [Beta vulgaris subsp. vulgaris];hypothetical protein BVRB_9g209020 [Beta vulgaris subsp. vulgaris]	0.409181	0.537861	0.549421	0.968601	1.26105	1.15932	2.26465	1.17929	2.03253e-05	0.000101916	up
Bv2_032310_xjoh	Bv2_032310_xjoh.t1	GO:0003677(DNA binding);GO:0003700(DNA binding transcription factor activity);GO:0005634(nucleus);GO:0006351(transcription, DNA-templated);GO:0006355(regulation of transcription, DNA-templated);GO:0009873(ethylene-activated signaling pathway);GO:0043565(sequence-specific DNA binding);GO:0045893(positive regulation of transcription, DNA-templated)	NA	NA	NA	PREDICTED: dehydration-responsive element-binding protein 3 [Beta vulgaris subsp. vulgaris]	0.861237	1.3281	1.20954	2.12285	2.53593	3.051	2.26833	1.18163	3.21151e-07	2.23914e-06	up
Bv2_029600_arzj	Bv2_029600_arzj.t1	GO:0002238(response to molecule of fungal origin);GO:0003674(molecular_function);GO:0007568(aging);GO:0009620(response to fungus);GO:0009624(response to nematode);GO:0010150(leaf senescence);GO:0010193(response to ozone)	NA	NA	NA	PREDICTED: wound-induced protein 1 [Beta vulgaris subsp. vulgaris]	11.6059	15.0538	13.2362	28.3433	31.5487	30.6942	2.27057	1.18305	1.64783e-15	3.08329e-14	up
Bv5_102360_eoic	Bv5_102360_eoic.t1	GO:0007275(multicellular organism development);GO:0009687(abscisic acid metabolic process);GO:0010268(brassinosteroid homeostasis);GO:0016125(sterol metabolic process);GO:0016132(brassinosteroid biosynthetic process);GO:0016709(oxidoreductase activity, acting on paired donors, with incorporation or reduction of molecular oxygen, NAD(P)H as one donor, and incorporation of one atom of oxygen)	00906(Carotenoid biosynthesis)	K09843	EC:1.14.13.93	hypothetical protein BVRB_5g102360 [Beta vulgaris subsp. vulgaris]	9.61534	10.844	11.3464	22.215	22.8618	27.1561	2.27107	1.18337	1.85999e-08	1.5674e-07	up
Bv2_038540_rtwn	Bv2_038540_rtwn.t1	GO:0005737(cytoplasm);GO:0005777(peroxisome);GO:0005829(cytosol);GO:0008270(zinc ion binding);GO:0016491(oxidoreductase activity);GO:0055114(oxidation-reduction process)	NA	NA	NA	PREDICTED: quinone oxidoreductase-like protein 2 homolog [Beta vulgaris subsp. vulgaris]	5.58198	6.09065	6.21153	13.4827	12.7708	14.4002	2.27317	1.18471	6.86436e-14	1.10998e-12	up
Bv8_188060_syot	Bv8_188060_syot.t1	GO:0004587(ornithine-oxo-acid transaminase activity);GO:0005737(cytoplasm);GO:0010121(arginine catabolic process to proline via ornithine);GO:0019544(arginine catabolic process to glutamate);GO:0030170(pyridoxal phosphate binding);GO:0042802(identical protein binding)	00330(Arginine and proline metabolism)	K00819	EC:2.6.1.13	PREDICTED: ornithine aminotransferase, mitochondrial [Beta vulgaris subsp. vulgaris]	4.91794	6.07753	6.05844	12.3853	13.1752	13.2166	2.2738	1.1851	1.43646e-16	2.94636e-15	up
Bv2_033330_nrat	Bv2_033330_nrat.t1	GO:0004325(ferrochelatase activity);GO:0006783(heme biosynthetic process)	00860(Porphyrin and chlorophyll metabolism)	K01772	EC:4.99.1.1;EC:4.99.1.9	PREDICTED: ferrochelatase-1, chloroplastic-like [Beta vulgaris subsp. vulgaris]	0.545416	0.663928	0.431014	1.27388	1.11142	1.3447	2.2739	1.18517	5.73742e-06	3.20168e-05	up
Bv3_057720_oeko	Bv3_057720_oeko.t1	GO:0005515(protein binding);GO:0005634(nucleus);GO:0016567(protein ubiquitination);GO:0019005(SCF ubiquitin ligase complex)	NA	NA	NA	PREDICTED: F-box protein SKIP16 [Beta vulgaris subsp. vulgaris]	6.12825	8.17956	8.29972	16.6071	17.8723	16.9334	2.27414	1.18532	2.7141e-15	4.90668e-14	up
Bv3_064480_rnwf	Bv3_064480_rnwf.t1	GO:0000977(RNA polymerase II regulatory region sequence-specific DNA binding);GO:0001228(transcriptional activator activity, RNA polymerase II transcription regulatory region sequence-specific DNA binding);GO:0003677(DNA binding);GO:0003700(DNA binding transcription factor activity);GO:0005634(nucleus);GO:0006351(transcription, DNA-templated);GO:0006355(regulation of transcription, DNA-templated)…	04075(Plant hormone signal transduction)	K14432	NA	PREDICTED: ABSCISIC ACID-INSENSITIVE 5-like protein 2 [Beta vulgaris subsp. vulgaris]	1.03671	0.855089	0.839552	1.05033	2.52144	2.64003	2.27426	1.1854	1.82714e-05	9.23493e-05	up
Bv4_096480_fznp;Bv4_096470_fiks	Bv4_096480_fznp.t2;Bv4_096470_fiks.t1;Bv4_096480_fznp.t1	GO:0004364(glutathione transferase activity);GO:0005737(cytoplasm);GO:0006749(glutathione metabolic process);GO:0009407(toxin catabolic process);GO:0009407(toxin catabolic process)	00480(Glutathione metabolism);00480(Glutathione metabolism)	K00799	EC:2.5.1.18	PREDICTED: probable glutathione S-transferase parC [Beta vulgaris subsp. vulgaris];hypothetical protein BVRB_4g096470 [Beta vulgaris subsp. vulgaris];hypothetical protein BVRB_4g096480 isoform A [Beta vulgaris subsp. vulgaris]	1.33767	1.32816	1.51952	2.99841	3.16982	3.36374	2.27747	1.18743	1.05646e-13	1.66002e-12	up
Bv6_134790_gdyx	Bv6_134790_gdyx.t1	GO:0003824(catalytic activity)	NA	NA	NA	PREDICTED: uncharacterized protein LOC104895644 [Beta vulgaris subsp. vulgaris]	0.31803	0.338759	0.484164	1.05504	0.99825	0.545811	2.27801	1.18777	1.62187e-05	8.26116e-05	up
Bv9_213000_jiaf	Bv9_213000_jiaf.t1	GO:0009505(plant-type cell wall);GO:0009506(plasmodesma);GO:0016020(membrane)	NA	NA	NA	hypothetical protein BVRB_9g213000 [Beta vulgaris subsp. vulgaris]	0.271105	0.386527	0.488813	0.645632	0.878379	1.08802	2.27837	1.188	0.000301528	0.00115696	up
Bv1_001500_zhap	Bv1_001500_zhap.t1;Bv1_001500_zhap.t2	GO:0001046(core promoter sequence-specific DNA binding);GO:0001228(transcriptional activator activity, RNA polymerase II transcription regulatory region sequence-specific DNA binding);GO:0005634(nucleus);GO:0006366(transcription by RNA polymerase II);GO:0006366(transcription by RNA polymerase II)	04075(Plant hormone signal transduction);04712(Circadian rhythm - plant);04712(Circadian rhythm - plant)	K12126	NA	PREDICTED: transcription factor bHLH81 [Beta vulgaris subsp. vulgaris]	0.903976	1.86499	0.694703	1.61397	3.77346	2.51512	2.28156	1.19002	7.63098e-05	0.000337342	up
Bv_017000_aukq	Bv_017000_aukq.t1	GO:0003674(molecular_function);GO:0005739(mitochondrion);GO:0008150(biological_process)	NA	NA	NA	hypothetical protein BVRB_017000 [Beta vulgaris subsp. vulgaris]	7.84899	8.17794	7.93775	16.3417	17.9026	20.4703	2.28313	1.19102	6.03229e-14	9.78886e-13	up
Bv8_190960_nnjy	Bv8_190960_nnjy.t2	GO:0010037(response to carbon dioxide);GO:0001666(response to hypoxia);GO:0005773(vacuole);GO:0005829(cytosol);GO:0005886(plasma membrane);GO:0005985(sucrose metabolic process);GO:0005986(sucrose biosynthetic process);GO:0008194(UDP-glycosyltransferase activity);GO:0016020(membrane);GO:0016157(sucrose synthase activity);GO:0016757(transferase activity, transferring glycosyl groups)	00500(Starch and sucrose metabolism)	K00695	EC:2.4.1.13	PREDICTED: sucrose synthase isoform X2 [Beta vulgaris subsp. vulgaris]	11.1186	11.5381	12.5165	26.8307	26.9278	26.6486	2.28603	1.19284	5.023e-08	3.97183e-07	up
Bv5_105290_ipcw	Bv5_105290_ipcw.t1	GO:0005887(integral component of plasma membrane);GO:0015179(L-amino acid transmembrane transporter activity);GO:0015297(antiporter activity)	NA	NA	NA	PREDICTED: cationic amino acid transporter 7, chloroplastic-like [Beta vulgaris subsp. vulgaris]	0.252981	0.140045	0.304071	0.553486	0.520572	0.520765	2.28781	1.19397	0.000296818	0.0011408	up
Bv6_155170_umck	Bv6_155170_umck.t1	GO:0009813(flavonoid biosynthetic process);GO:0043231(intracellular membrane-bounded organelle);GO:0052696(flavonoid glucuronidation);GO:0080043(quercetin 3-O-glucosyltransferase activity);GO:0080044(quercetin 7-O-glucosyltransferase activity)	00942(Anthocyanin biosynthesis)	K17193	EC:2.4.2.51	PREDICTED: UDP-glycosyltransferase 79B9 [Beta vulgaris subsp. vulgaris]	2.7414	1.97126	2.13018	5.1942	5.33167	5.13216	2.28824	1.19424	8.1563e-10	8.27682e-09	up
Bv8_185240_zzoj	Bv8_185240_zzoj.t1	GO:0005739(mitochondrion);GO:0009266(response to temperature stimulus);GO:0009535(chloroplast thylakoid membrane);GO:0009579(thylakoid);GO:0009644(response to high light intensity);GO:0009657(plastid organization);GO:0009658(chloroplast organization);GO:0009916(alternative oxidase activity);GO:0016021(integral component of membrane);GO:0016117(carotenoid biosynthetic process);GO:0046862(chromopla…	NA	NA	NA	PREDICTED: ubiquinol oxidase 4, chloroplastic/chromoplastic [Beta vulgaris subsp. vulgaris]	0.571397	1.0084	0.888938	1.92343	1.81694	1.91759	2.29185	1.19651	2.85126e-10	3.03797e-09	up
Bv_012900_zhot	Bv_012900_zhot.t1	GO:0004674(protein serine/threonine kinase activity);GO:0005737(cytoplasm);GO:0006468(protein phosphorylation)	NA	NA	NA	PREDICTED: E3 ubiquitin-protein ligase KEG [Beta vulgaris subsp. vulgaris]	2.20705	2.60485	2.50925	5.01283	5.65152	6.13436	2.29454	1.19821	6.63527e-14	1.07388e-12	up
Bv6_152150_zihz	Bv6_152150_zihz.t1	GO:0005773(vacuole)	NA	NA	NA	PREDICTED: uncharacterized protein LOC104897746 [Beta vulgaris subsp. vulgaris]	15.7538	16.6874	18.0675	35.0546	39.7014	41.2911	2.29756	1.20011	3.47902e-08	2.81158e-07	up
Bv3_064790_nqzd	Bv3_064790_nqzd.t1	GO:0004033(aldo-keto reductase (NADP) activity);GO:0005737(cytoplasm);GO:0005886(plasma membrane);GO:0009941(chloroplast envelope);GO:0016491(oxidoreductase activity);GO:0055114(oxidation-reduction process)	00750(Vitamin B6 metabolism)	K05275	EC:1.1.1.65	PREDICTED: probable aldo-keto reductase 2 [Beta vulgaris subsp. vulgaris]	1.52805	1.85228	1.35601	3.2423	3.285	4.36209	2.29911	1.20108	4.34862e-11	5.16455e-10	up
Bv7_165970_dpqj	Bv7_165970_dpqj.t1	GO:0009536(plastid)	00190(Oxidative phosphorylation)	K05581	EC:1.6.5.3	hypothetical protein BVRB_7g165970 [Beta vulgaris subsp. vulgaris]	34.4183	35.1438	38.5843	78.9948	81.3536	88.3934	2.30005	1.20166	2.19285e-08	1.83024e-07	up
Bv1_010630_aqjn	Bv1_010630_aqjn.t1	GO:0003863(3-methyl-2-oxobutanoate dehydrogenase (2-methylpropanoyl-transferring) activity);GO:0005739(mitochondrion);GO:0005759(mitochondrial matrix);GO:0009646(response to absence of light);GO:0009744(response to sucrose);GO:0016021(integral component of membrane);GO:0016624(oxidoreductase activity, acting on the aldehyde or oxo group of donors, disulfide as acceptor);GO:0043617(cellular respon…	00640(Propanoate metabolism);00280(Valine, leucine and isoleucine degradation)	K00166	EC:1.2.4.4	PREDICTED: 2-oxoisovalerate dehydrogenase subunit alpha 1, mitochondrial [Beta vulgaris subsp. vulgaris]	2.80468	3.36409	3.47613	6.76951	7.52067	7.93116	2.30395	1.20411	6.33202e-14	1.02571e-12	up
Bv_014620_arpz	Bv_014620_arpz.t1	GO:0003674(molecular_function);GO:0005773(vacuole);GO:0008150(biological_process);GO:0009507(chloroplast)	NA	NA	NA	PREDICTED: uncharacterized protein LOC104885143 [Beta vulgaris subsp. vulgaris]	17.3651	19.5327	20.3401	40.5953	43.3381	48.0102	2.30518	1.20488	2.86114e-08	2.35057e-07	up
Bv3_058480_taej	Bv3_058480_taej.t1	GO:0001046(core promoter sequence-specific DNA binding);GO:0001228(transcriptional activator activity, RNA polymerase II transcription regulatory region sequence-specific DNA binding);GO:0005634(nucleus);GO:0006366(transcription by RNA polymerase II)	NA	NA	NA	PREDICTED: transcription factor bHLH113 isoform X1 [Beta vulgaris subsp. vulgaris]	5.38375	6.63422	6.70336	12.5922	15.4032	15.1704	2.3057	1.20521	4.06223e-08	3.25422e-07	up
Bv7_173510_kuhu	Bv7_173510_kuhu.t1	GO:0005385(zinc ion transmembrane transporter activity);GO:0016020(membrane);GO:0071577(zinc II ion transmembrane transport)	NA	NA	NA	PREDICTED: zinc transporter 2 [Beta vulgaris subsp. vulgaris]	0.628558	0.858112	0.679708	1.60033	1.32153	2.07342	2.30582	1.20528	2.4132e-05	0.000118762	up
Bv8_199170_kush	Bv8_199170_kush.t1	GO:0042802(identical protein binding)	NA	NA	NA	PREDICTED: heat stress transcription factor A-7a [Beta vulgaris subsp. vulgaris]	0.41316	0.439945	0.256972	0.716082	1.05322	0.791136	2.30654	1.20573	0.000387668	0.00145105	up
Bv6_138820_zrmw	Bv6_138820_zrmw.t1	GO:0004842(ubiquitin-protein transferase activity);GO:0005576(extracellular region);GO:0005886(plasma membrane);GO:0008270(zinc ion binding);GO:0009814(defense response, incompatible interaction);GO:0009816(defense response to bacterium, incompatible interaction);GO:0010200(response to chitin);GO:0016021(integral component of membrane);GO:0016567(protein ubiquitination);GO:0043161(proteasome-medi…	NA	NA	NA	PREDICTED: E3 ubiquitin-protein ligase ATL31 [Beta vulgaris subsp. vulgaris]	0.637638	0.673053	1.00445	1.90561	1.62559	1.81761	2.31036	1.20812	3.87928e-06	2.22717e-05	up
Bv7_169400_jzdq	Bv7_169400_jzdq.t1	GO:0005576(extracellular region);GO:0005737(cytoplasm);GO:0016614(oxidoreductase activity, acting on CH-OH group of donors);GO:0050660(flavin adenine dinucleotide binding);GO:0055114(oxidation-reduction process)	00052(Galactose metabolism);00500(Starch and sucrose metabolism)	K01187	EC:3.2.1.20	hypothetical protein BVRB_7g169400 [Beta vulgaris subsp. vulgaris]	0.85502	0.458873	0.78786	1.5816	1.41349	1.8615	2.31073	1.20835	0.000325111	0.0012371	up
Bv7_167730_idtj	Bv7_167730_idtj.t1	GO:0004806(triglyceride lipase activity);GO:0005739(mitochondrion);GO:0006629(lipid metabolic process);GO:0008970(phosphatidylcholine 1-acylhydrolase activity);GO:0010214(seed coat development)	00564(Glycerophospholipid metabolism);00592(alpha-Linolenic acid metabolism)	K16818	EC:3.1.1.32	PREDICTED: phospholipase A1-Igamma3, chloroplastic [Beta vulgaris subsp. vulgaris]	17.6834	18.7853	19.0901	40.3054	43.205	44.8733	2.31077	1.20837	1.88586e-08	1.58629e-07	up
Bv6_128310_izqi	Bv6_128310_izqi.t1	GO:0009725(response to hormone)	NA	NA	NA	PREDICTED: heptahelical transmembrane protein 4 [Beta vulgaris subsp. vulgaris]	0.801261	0.936808	0.653957	1.68766	2.1358	1.70615	2.31168	1.20894	7.10123e-08	5.50128e-07	up
Bv_015290_jmrk	Bv_015290_jmrk.t1	NA	00941(Flavonoid biosynthesis)	K01859	EC:5.5.1.6	hypothetical protein BVC80_4285g1 [Macleaya cordata]	7.088	3.22454	6.87619	14.9394	22.1258	2.68049	2.31231	1.20933	0.00650357	0.0175738	up
Bv9_215730_jzcj	Bv9_215730_jzcj.t1	GO:0005351(carbohydrate:proton symporter activity);GO:0005355(glucose transmembrane transporter activity);GO:0005887(integral component of plasma membrane);GO:0046323(glucose import)	NA	NA	NA	PREDICTED: monosaccharide-sensing protein 2 [Beta vulgaris subsp. vulgaris]	4.0154	2.74626	4.98571	7.3838	8.03714	11.7579	2.31361	1.21015	1.22303e-09	1.21226e-08	up
Bv2_027260_didh	Bv2_027260_didh.t1	GO:0005576(extracellular region);GO:0006869(lipid transport);GO:0008289(lipid binding)	NA	NA	NA	hypothetical protein BVRB_2g027260 [Beta vulgaris subsp. vulgaris]	39.1739	43.3125	42.6223	87.1675	98.0556	104.304	2.3142	1.21051	2.36987e-08	1.96813e-07	up
Bv5_126840_mymn	Bv5_126840_mymn.t1;Bv5_126840_mymn.t2	GO:0005576(extracellular region);GO:0006629(lipid metabolic process);GO:0016021(integral component of membrane);GO:0016298(lipase activity);GO:0016787(hydrolase activity);GO:0016787(hydrolase activity)	00100(Steroid biosynthesis);00100(Steroid biosynthesis)	K01052	EC:3.1.1.13	PREDICTED: lipase 3 isoform X1 [Beta vulgaris subsp. vulgaris];PREDICTED: gastric triacylglycerol lipase isoform X2 [Beta vulgaris subsp. vulgaris]	3.69766	4.04653	3.78652	9.37555	8.89694	8.45333	2.31779	1.21275	4.37718e-08	3.49127e-07	up
Bv9_222850_ycjc	Bv9_222850_ycjc.t1	GO:0051213(dioxygenase activity)	00941(Flavonoid biosynthesis)	K05278	EC:1.14.20.6	PREDICTED: codeine O-demethylase [Beta vulgaris subsp. vulgaris]	2.6351	1.84646	2.2058	4.05506	5.42965	6.01702	2.31806	1.21292	9.61082e-09	8.37612e-08	up
Bv6_154630_nrxr	Bv6_154630_nrxr.t1	GO:0003674(molecular_function);GO:0005575(cellular_component);GO:0006952(defense response);GO:0009607(response to biotic stimulus)	NA	NA	NA	PREDICTED: MLP-like protein 28 [Beta vulgaris subsp. vulgaris]	0.324608	0.919891	0.882904	1.47808	1.87217	1.58178	2.31833	1.21309	0.000464558	0.00170953	up
Bv3_056050_fyzs	Bv3_056050_fyzs.t1	GO:0009737(response to abscisic acid);GO:0010427(abscisic acid binding)	NA	NA	NA	PREDICTED: GPCR-type G protein 2 isoform X1 [Beta vulgaris subsp. vulgaris]	0.338894	0.241554	0.188374	0.686712	0.364096	0.733414	2.32072	1.21457	0.00166329	0.00535177	up
Bv7_157450_fkpk	Bv7_157450_fkpk.t1	GO:0005576(extracellular region);GO:0016042(lipid catabolic process);GO:0016788(hydrolase activity, acting on ester bonds);GO:0052689(carboxylic ester hydrolase activity)	00901(Indole alkaloid biosynthesis)	K21026	EC:3.1.1.80	PREDICTED: acetylajmalan esterase isoform X1 [Beta vulgaris subsp. vulgaris]	0.475309	0.846708	0.753231	1.33011	1.80951	1.68279	2.32378	1.21647	3.35974e-06	1.95704e-05	up
Bv7_170840_xzyx	Bv7_170840_xzyx.t1	GO:0004519(endonuclease activity);GO:0004527(exonuclease activity);GO:0005509(calcium ion binding)	NA	NA	NA	PREDICTED: uncharacterized calcium-binding protein At1g02270-like [Beta vulgaris subsp. vulgaris]	5.42401	5.64246	5.37361	11.4091	13.3825	13.4293	2.32486	1.21714	2.71597e-15	4.90668e-14	up
Bv_002560_gnkg	Bv_002560_gnkg.t1	GO:0004373(glycogen (starch) synthase activity);GO:0005515(protein binding);GO:0005982(starch metabolic process);GO:0009011(starch synthase activity);GO:0009501(amyloplast);GO:0009507(chloroplast);GO:0016757(transferase activity, transferring glycosyl groups);GO:0019252(starch biosynthetic process);GO:0033201(alpha-1,4-glucan synthase activity)	00500(Starch and sucrose metabolism)	K00703	EC:2.4.1.21	PREDICTED: probable starch synthase 4, chloroplastic/amyloplastic [Beta vulgaris subsp. vulgaris]	5.26078	5.95452	5.91697	12.4106	13.2304	14.2112	2.32615	1.21794	9.11079e-09	7.97825e-08	up
Bv5_116390_dqst	Bv5_116390_dqst.t1	GO:0003674(molecular_function);GO:0005634(nucleus);GO:0008380(RNA splicing)	00970(Aminoacyl-tRNA biosynthesis)	K01867	EC:6.1.1.2	PREDICTED: coiled-coil domain-containing protein 94 homolog [Beta vulgaris subsp. vulgaris]	0.308555	0.219596	0.570347	0.517979	1.08032	0.958116	2.32719	1.21859	0.00201267	0.00633368	up
Bv8_189450_tadf	Bv8_189450_tadf.t1	GO:0004386(helicase activity);GO:0005634(nucleus)	NA	NA	NA	PREDICTED: uncharacterized protein LOC104901445 [Beta vulgaris subsp. vulgaris]	2.97067	4.91615	4.65073	11.4517	4.11367	13.6167	2.32757	1.21883	0.000204254	0.00081813	up
Bv2_042090_tatw	Bv2_042090_tatw.t1	GO:0005634(nucleus);GO:0005737(cytoplasm);GO:0008146(sulfotransferase activity);GO:0009812(flavonoid metabolic process);GO:0016787(hydrolase activity);GO:1990135(flavonoid sulfotransferase activity)	NA	NA	NA	PREDICTED: cytosolic sulfotransferase 5 [Beta vulgaris subsp. vulgaris]	0.355921	0.643098	0.899721	1.31955	1.6013	1.49895	2.32775	1.21894	8.59372e-05	0.000376723	up
Bv4_074210_zgwg	Bv4_074210_zgwg.t1	NA	NA	NA	NA	PREDICTED: uncharacterized protein LOC104890134 [Beta vulgaris subsp. vulgaris]	3.43574	2.7945	3.15656	6.6701	5.9506	9.24507	2.32942	1.21997	1.03367e-08	8.93652e-08	up
Bv6_146720_rjcf	Bv6_146720_rjcf.t1	NA	NA	NA	NA	hypothetical protein BVRB_6g146720 [Beta vulgaris subsp. vulgaris]	1.42109	0.342448	0.874824	2.34443	1.67972	2.12638	2.33119	1.22107	0.00423108	0.0121433	up
Bv3_058210_feuz	Bv3_058210_feuz.t1	GO:0000272(polysaccharide catabolic process);GO:0004568(chitinase activity);GO:0005576(extracellular region);GO:0005618(cell wall);GO:0006032(chitin catabolic process);GO:0006952(defense response);GO:0008061(chitin binding);GO:0009611(response to wounding);GO:0009617(response to bacterium);GO:0009626(plant-type hypersensitive response);GO:0010262(somatic embryogenesis);GO:0016998(cell wall macrom…	00520(Amino sugar and nucleotide sugar metabolism)	K01183	EC:3.2.1.14	PREDICTED: acidic endochitinase SP2 [Beta vulgaris subsp. vulgaris]	0.994902	1.24019	1.48293	2.70407	2.8221	3.14445	2.33205	1.2216	6.79316e-08	5.27599e-07	up
Bv5_120620_jphs	Bv5_120620_jphs.t2;Bv5_120620_jphs.t1	NA	03013(RNA transport);03013(RNA transport)	K14297	NA	hypothetical protein BVRB_5g120620 isoform B [Beta vulgaris subsp. vulgaris];PREDICTED: nuclear pore complex protein NUP98A [Beta vulgaris subsp. vulgaris]	0.424949	0.451841	0.417337	0.658976	1.08204	1.2812	2.33533	1.22363	7.46035e-07	4.86661e-06	up
Bv7_168670_itsr	Bv7_168670_itsr.t1	NA	NA	NA	NA	hypothetical protein BVRB_7g168670 [Beta vulgaris subsp. vulgaris]	1.54456	2.07039	1.86204	4.53684	4.10211	4.15392	2.33575	1.22388	1.74456e-08	1.47555e-07	up
Bv8_194580_dekh	Bv8_194580_dekh.t1	GO:0000139(Golgi membrane);GO:0005794(Golgi apparatus);GO:0008375(acetylglucosaminyltransferase activity);GO:0015020(glucuronosyltransferase activity);GO:0016020(membrane);GO:0016021(integral component of membrane);GO:0016051(carbohydrate biosynthetic process);GO:0016757(transferase activity, transferring glycosyl groups)	NA	NA	NA	PREDICTED: beta-glucuronosyltransferase GlcAT14B-like [Beta vulgaris subsp. vulgaris]	2.45421	2.58652	3.07762	5.50291	7.09984	6.38374	2.33871	1.22572	3.45642e-13	5.16127e-12	up
Bv2_028780_pgki	Bv2_028780_pgki.t1	GO:0009507(chloroplast);GO:0015996(chlorophyll catabolic process);GO:0080124(pheophytinase activity)	NA	NA	NA	PREDICTED: pheophytinase, chloroplastic [Beta vulgaris subsp. vulgaris]	20.5193	23.6967	25.1296	56.4344	48.1151	57.8115	2.34133	1.22733	1.03152e-07	7.79679e-07	up
Bv1_004300_sauf	Bv1_004300_sauf.t1	NA	NA	NA	NA	hypothetical protein BVRB_1g004300 [Beta vulgaris subsp. vulgaris]	0.227368	0.340363	0.400815	0.986556	0.642427	0.638784	2.34141	1.22738	0.000120445	0.00051007	up
Bv5_114650_hiep	Bv5_114650_hiep.t1	NA	NA	NA	NA	PREDICTED: uncharacterized protein LOC104894040 [Beta vulgaris subsp. vulgaris]	1.4895	1.16557	1.23704	2.75844	2.19996	4.15869	2.34245	1.22802	7.22328e-05	0.000320943	up
Bv1_009300_pzfz	Bv1_009300_pzfz.t1	GO:0004553(hydrolase activity, hydrolyzing O-glycosyl compounds);GO:0005576(extracellular region);GO:0005618(cell wall);GO:0005794(Golgi apparatus);GO:0010411(xyloglucan metabolic process);GO:0016762(xyloglucan:xyloglucosyl transferase activity);GO:0016798(hydrolase activity, acting on glycosyl bonds);GO:0042546(cell wall biogenesis);GO:0048046(apoplast);GO:0071555(cell wall organization)	04075(Plant hormone signal transduction)	K14504	EC:2.4.1.207	PREDICTED: probable xyloglucan endotransglucosylase/hydrolase protein 23 [Beta vulgaris subsp. vulgaris]	14.938	15.5877	16.0747	34.9003	35.4588	38.8033	2.34252	1.22806	6.9841e-09	6.19282e-08	up
Bv8_191130_hyzn	Bv8_191130_hyzn.t1	GO:0000285(1-phosphatidylinositol-3-phosphate 5-kinase activity);GO:0005524(ATP binding);GO:0005737(cytoplasm);GO:0005739(mitochondrion);GO:0005768(endosome);GO:0006458('de novo' protein folding);GO:0007005(mitochondrion organization);GO:0007033(vacuole organization);GO:0007165(signal transduction);GO:0008270(zinc ion binding);GO:0009555(pollen development);GO:0010008(endosome membrane);GO:001025…	00562(Inositol phosphate metabolism);04070(Phosphatidylinositol signaling system);04145(Phagosome)	K00921	EC:2.7.1.150	PREDICTED: 1-phosphatidylinositol-3-phosphate 5-kinase FAB1B isoform X1 [Beta vulgaris subsp. vulgaris]	4.33522	5.00557	4.9592	9.6711	12.1196	11.7752	2.34727	1.23098	9.87017e-08	7.47581e-07	up
Bv3_062920_ppmy	Bv3_062920_ppmy.t1	GO:0005774(vacuolar membrane);GO:0005886(plasma membrane);GO:0006865(amino acid transport);GO:0015171(amino acid transmembrane transporter activity);GO:0016020(membrane);GO:0016021(integral component of membrane)	NA	NA	NA	hypothetical protein BVRB_3g062920 [Beta vulgaris subsp. vulgaris]	3.0787	3.27381	3.68452	7.00942	7.8284	8.77262	2.35233	1.23409	8.57993e-16	1.64744e-14	up
Bv4_079550_ziyi	Bv4_079550_ziyi.t1	GO:0005515(protein binding);GO:0005634(nucleus);GO:0005635(nuclear envelope);GO:0005654(nucleoplasm);GO:0005737(cytoplasm);GO:0008150(biological_process)	NA	NA	NA	PREDICTED: calcium-binding and coiled-coil domain-containing protein 2 [Beta vulgaris subsp. vulgaris]	0.445372	0.729041	0.835932	1.05916	1.94782	1.72278	2.35271	1.23432	6.08658e-07	4.05411e-06	up
Bv_007580_turd	Bv_007580_turd.t1	GO:0009409(response to cold);GO:0016021(integral component of membrane);GO:0042538(hyperosmotic salinity response)	NA	NA	NA	PREDICTED: low temperature-induced protein lt101.2 [Beta vulgaris subsp. vulgaris]	4.15222	4.17439	5.08533	8.38432	8.76254	14.409	2.35282	1.23439	6.29334e-08	4.91068e-07	up
Bv7_172440_xykn	Bv7_172440_xykn.t1	GO:0002181(cytoplasmic translation);GO:0003735(structural constituent of ribosome);GO:0022625(cytosolic large ribosomal subunit);GO:0030687(preribosome, large subunit precursor);GO:0070180(large ribosomal subunit rRNA binding)	03010(Ribosome)	K02941	NA	PREDICTED: 60S acidic ribosomal protein P0 [Beta vulgaris subsp. vulgaris]	1.73147	2.37565	2.59401	4.61338	5.80432	5.35072	2.3531	1.23456	7.76799e-12	1.00808e-10	up
Bv7_173530_pcdi	Bv7_173530_pcdi.t1	GO:0005507(copper ion binding);GO:0009809(lignin biosynthetic process);GO:0016722(oxidoreductase activity, oxidizing metal ions)	NA	NA	NA	PREDICTED: laccase-17 [Beta vulgaris subsp. vulgaris]	1.27344	1.23312	1.23395	2.37845	2.63155	3.79257	2.35331	1.23469	2.57279e-09	2.42431e-08	up
Bv2_032580_hyiw	Bv2_032580_hyiw.t1	GO:0007165(signal transduction);GO:0016020(membrane)	NA	NA	NA	PREDICTED: ankyrin repeat-containing protein NPR4 isoform X1 [Beta vulgaris subsp. vulgaris]	0.706117	0.674346	0.771047	1.81235	1.76965	1.48188	2.35364	1.23489	5.95433e-07	3.97468e-06	up
Bv_003860_zkrr	Bv_003860_zkrr.t1	NA	NA	NA	NA	hypothetical protein BVRB_003860 [Beta vulgaris subsp. vulgaris]	3.54041	4.22641	4.08028	7.39331	9.72356	10.7922	2.35577	1.2362	6.7698e-13	9.79005e-12	up
Bv5_114860_jsyf	Bv5_114860_jsyf.t1	GO:0004364(glutathione transferase activity);GO:0005737(cytoplasm);GO:0006749(glutathione metabolic process);GO:0009407(toxin catabolic process)	00480(Glutathione metabolism)	K00799	EC:2.5.1.18	PREDICTED: glutathione S-transferase U9 [Beta vulgaris subsp. vulgaris]	1.01873	1.78558	1.70745	2.97356	3.75519	3.90805	2.35757	1.2373	4.22117e-07	2.88712e-06	up
Bv1_006600_jood	Bv1_006600_jood.t1	GO:0000103(sulfate assimilation);GO:0005829(cytosol);GO:0005886(plasma membrane);GO:0006457(protein folding);GO:0015035(protein disulfide oxidoreductase activity);GO:0016671(oxidoreductase activity, acting on a sulfur group of donors, disulfide as acceptor);GO:0034599(cellular response to oxidative stress);GO:0045454(cell redox homeostasis);GO:0055114(oxidation-reduction process)	NA	NA	NA	PREDICTED: thioredoxin H-type [Beta vulgaris subsp. vulgaris]	5.32532	4.70336	5.0111	11.1037	10.0689	14.2946	2.35822	1.2377	3.87026e-11	4.62942e-10	up
Bv8_191460_hdar	Bv8_191460_hdar.t1	GO:0009834(plant-type secondary cell wall biogenesis)	NA	NA	NA	PREDICTED: cellulose synthase A catalytic subunit 7 [UDP-forming] [Beta vulgaris subsp. vulgaris]	3.07898	2.98754	2.86149	6.67856	6.89895	7.52408	2.36352	1.24094	8.32457e-16	1.60176e-14	up
Bv9_204220_gdtf	Bv9_204220_gdtf.t1	GO:0009693(ethylene biosynthetic process);GO:0051213(dioxygenase activity)	00270(Cysteine and methionine metabolism)	K05933	EC:1.14.17.4	PREDICTED: 1-aminocyclopropane-1-carboxylate oxidase 1 [Beta vulgaris subsp. vulgaris]	59.3612	60.3088	53.8282	130.763	139.575	140.111	2.36572	1.24228	2.02807e-07	1.46528e-06	up
Bv8_195170_offi	Bv8_195170_offi.t1	NA	NA	NA	NA	hypothetical protein BVRB_8g195170 [Beta vulgaris subsp. vulgaris]	1.44894	2.01745	1.49601	3.65087	3.88301	4.21679	2.36794	1.24363	2.65915e-06	1.57394e-05	up
Bv8_189590_igsy	Bv8_189590_igsy.t1	GO:0009044(xylan 1,4-beta-xylosidase activity);GO:0009505(plant-type cell wall);GO:0031222(arabinan catabolic process);GO:0045493(xylan catabolic process);GO:0046556(alpha-L-arabinofuranosidase activity)	00520(Amino sugar and nucleotide sugar metabolism)	K15920	EC:3.2.1.37	PREDICTED: probable beta-D-xylosidase 5 [Beta vulgaris subsp. vulgaris]	19.7918	22.3389	22.1821	46.9809	50.9033	54.5046	2.3695	1.24458	5.90069e-08	4.622e-07	up
Bv7_178050_meus	Bv7_178050_meus.t1	GO:0004029(aldehyde dehydrogenase (NAD) activity)	00260(Glycine, serine and threonine metabolism)	K00130	EC:1.2.1.8	RecName: Full=Betaine aldehyde dehydrogenase, chloroplastic; Short=BADH; Flags: Precursor	10.7992	11.9832	13.5741	26.6401	27.8058	31.8394	2.37332	1.2469	1.31146e-08	1.12218e-07	up
Bv_011990_jhxx	Bv_011990_jhxx.t1	NA	NA	NA	NA	hypothetical protein BVRB_011990 [Beta vulgaris subsp. vulgaris]	1.92051	1.66021	3.6665	3.09068	7.05669	7.08026	2.37714	1.24922	0.000126999	0.00053449	up
Bv6_153280_tgjd	Bv6_153280_tgjd.t1	GO:0005886(plasma membrane)	NA	NA	NA	PREDICTED: CSC1-like protein At1g69450 [Beta vulgaris subsp. vulgaris]	3.97294	4.33907	4.15206	9.84765	9.55196	10.248	2.37864	1.25014	7.46127e-17	1.57081e-15	up
Bv5_106210_ascn;Bv5_106220_qwtf	Bv5_106210_ascn.t2;Bv5_106210_ascn.t1;Bv5_106220_qwtf.t1	GO:0009416(response to light stimulus);GO:0003674(molecular_function);GO:1904659(glucose transmembrane transport)	00970(Aminoacyl-tRNA biosynthesis);00970(Aminoacyl-tRNA biosynthesis)	K01866	EC:6.1.1.1	PREDICTED: plant intracellular Ras-group-related LRR protein 5 isoform X2 [Beta vulgaris subsp. vulgaris];PREDICTED: plant intracellular Ras-group-related LRR protein 5 isoform X1 [Beta vulgaris subsp. vulgaris];PREDICTED: uncharacterized protein LOC104892939 [Beta vulgaris subsp. vulgaris]	1.49553	2.06247	2.0617	3.70647	5.34056	4.32622	2.37971	1.25078	8.62784e-08	6.60579e-07	up
Bv4_086570_mxor	Bv4_086570_mxor.t1	GO:0004838(L-tyrosine:2-oxoglutarate aminotransferase activity);GO:0005737(cytoplasm);GO:0005829(cytosol);GO:0006572(tyrosine catabolic process);GO:0008483(transaminase activity);GO:0009058(biosynthetic process);GO:0010189(vitamin E biosynthetic process);GO:0030170(pyridoxal phosphate binding)	00270(Cysteine and methionine metabolism);00350(Tyrosine metabolism);00360(Phenylalanine metabolism);00400(Phenylalanine, tyrosine and tryptophan biosynthesis);00130(Ubiquinone and other terpenoid-quinone biosynthesis);00950(Isoquinoline alkaloid biosynthesis);00960(Tropane, piperidine and pyridine alkaloid biosynthesis)	K00815	EC:2.6.1.5	PREDICTED: probable aminotransferase TAT2 isoform X2 [Beta vulgaris subsp. vulgaris]	0.409086	0.730955	0.488402	1.01185	1.30766	1.5581	2.38118	1.25167	7.39636e-06	4.03772e-05	up
Bv1_021580_smyd	Bv1_021580_smyd.t1	GO:0005515(protein binding)	NA	NA	NA	PREDICTED: thioredoxin M-type, chloroplastic [Beta vulgaris subsp. vulgaris]	71.2845	85.9184	96.6388	170.768	204.234	229.525	2.38151	1.25188	2.7695e-07	1.95701e-06	up
Bv8_182870_ueus	Bv8_182870_ueus.t1	GO:0003677(DNA binding);GO:0003700(DNA binding transcription factor activity);GO:0005634(nucleus);GO:0006351(transcription, DNA-templated);GO:0006355(regulation of transcription, DNA-templated);GO:0046872(metal ion binding)	NA	NA	NA	PREDICTED: dof zinc finger protein PBF [Beta vulgaris subsp. vulgaris]	0.432104	0.25974	0.298918	0.772394	0.616239	0.972653	2.3833	1.25296	0.000102981	0.000443589	up
Bv3_068280_yfqy	Bv3_068280_yfqy.t1;Bv3_068280_yfqy.t2	GO:0005829(cytosol);GO:0006152(purine nucleoside catabolic process);GO:0008477(purine nucleosidase activity);GO:0008477(purine nucleosidase activity)	NA	NA	NA	PREDICTED: uncharacterized protein LOC104906683 [Beta vulgaris subsp. vulgaris];hypothetical protein BVRB_3g068280 isoform B [Beta vulgaris subsp. vulgaris]	0.661917	0.924655	1.15156	1.96005	2.35069	2.21656	2.38385	1.25329	6.44658e-10	6.59659e-09	up
Bv6_150480_utfx;Bv6_150470_hpta	Bv6_150480_utfx.t1;Bv6_150470_hpta.t1;Bv6_150470_hpta.t2	GO:0016787(hydrolase activity)	00230(Purine metabolism);00240(Pyrimidine metabolism);03030(DNA replication);03030(DNA replication)	K02685	EC:2.7.7.-	PREDICTED: uncharacterized protein C24B11.05 [Beta vulgaris subsp. vulgaris];PREDICTED: probable DNA primase large subunit isoform X2 [Beta vulgaris subsp. vulgaris];PREDICTED: probable DNA primase large subunit [Beta vulgaris subsp. vulgaris]	2.74313	2.97618	2.88471	6.3005	6.92728	7.28477	2.38406	1.25342	1.29595e-18	3.17275e-17	up
Bv7_178040_mfeg	Bv7_178040_mfeg.t1	GO:0005739(mitochondrion);GO:0006598(polyamine catabolic process);GO:0046208(spermine catabolic process);GO:0046592(polyamine oxidase activity);GO:0050660(flavin adenine dinucleotide binding);GO:0052894(norspermine:oxygen oxidoreductase activity);GO:0052895(N1-acetylspermine:oxygen oxidoreductase (N1-acetylspermidine-forming) activity);GO:0052901(spermine:oxygen oxidoreductase (spermidine-forming…	00330(Arginine and proline metabolism);00410(beta-Alanine metabolism)	K13366	EC:1.5.3.14;EC:1.5.3.16	hypothetical protein BVRB_7g178040 [Beta vulgaris subsp. vulgaris]	0.22041	0.0589788	0.0793891	0.236256	0.293213	0.326745	2.38647	1.25488	0.00392375	0.0113791	up
Bv8_197290_sfck	Bv8_197290_sfck.t1	GO:0004470(malic enzyme activity);GO:0004471(malate dehydrogenase (decarboxylating) (NAD+) activity);GO:0004473(malate dehydrogenase (decarboxylating) (NADP+) activity);GO:0005737(cytoplasm);GO:0005829(cytosol);GO:0006090(pyruvate metabolic process);GO:0006108(malate metabolic process);GO:0008948(oxaloacetate decarboxylase activity);GO:0009507(chloroplast);GO:0016652(oxidoreductase activity, acti…	00620(Pyruvate metabolism);00710(Carbon fixation in photosynthetic organisms)	K00029	EC:1.1.1.40	PREDICTED: NADP-dependent malic enzyme [Beta vulgaris subsp. vulgaris]	6.51292	7.36533	7.79441	15.6579	17.4857	18.5873	2.38692	1.25515	2.07596e-09	1.98269e-08	up
Bv5_102050_woaa;Bv5_102040_jzjn	Bv5_102050_woaa.t2;Bv5_102050_woaa.t1;Bv5_102040_jzjn.t1	GO:0005515(protein binding);GO:0005634(nucleus);GO:0045892(negative regulation of transcription, DNA-templated);GO:0080147(root hair cell development);GO:0080147(root hair cell development)	00510(N-Glycan biosynthesis);04141(Protein processing in endoplasmic reticulum);04141(Protein processing in endoplasmic reticulum)	K07151	EC:2.4.99.18	PREDICTED: dolichyl-diphosphooligosaccharide--protein glycosyltransferase subunit STT3A-like [Beta vulgaris subsp. vulgaris];hypothetical protein BVRB_016870 [Beta vulgaris subsp. vulgaris]	0.753292	1.0406	0.751359	1.1323	2.45773	2.48725	2.3877	1.25562	1.3127e-07	9.74926e-07	up
Bv1_011830_oexd	Bv1_011830_oexd.t1	NA	NA	NA	NA	hypothetical protein BVRB_1g011830 [Beta vulgaris subsp. vulgaris]	8.57205	7.84898	8.32927	18.0044	20.0119	21.1009	2.38854	1.25613	1.31724e-17	2.92424e-16	up
Bv5_098950_yfjs	Bv5_098950_yfjs.t1	GO:0004650(polygalacturonase activity);GO:0005576(extracellular region);GO:0005975(carbohydrate metabolic process);GO:0016829(lyase activity);GO:0071555(cell wall organization)	00040(Pentose and glucuronate interconversions)	K01213	EC:3.2.1.67	PREDICTED: probable polygalacturonase isoform X2 [Beta vulgaris subsp. vulgaris]	0.653801	0.871565	0.998047	1.86743	2.00377	2.15675	2.38881	1.25629	2.37809e-08	1.97406e-07	up
Bv5_119970_ctha	Bv5_119970_ctha.t1	GO:0005634(nucleus);GO:0005737(cytoplasm)	NA	NA	NA	PREDICTED: heat stress transcription factor A-2c [Beta vulgaris subsp. vulgaris]	0.264847	0.274382	0.101537	0.42409	0.511927	0.595501	2.39014	1.25709	0.00112082	0.00376903	up
Bv2_028900_ecwo	Bv2_028900_ecwo.t1	GO:0004185(serine-type carboxypeptidase activity);GO:0051603(proteolysis involved in cellular protein catabolic process)	NA	NA	NA	PREDICTED: serine carboxypeptidase-like 40 [Beta vulgaris subsp. vulgaris]	5.75275	6.45297	6.96008	13.2477	15.3328	17.229	2.39017	1.25711	8.2774e-18	1.87618e-16	up
Bv4_078410_jasg	Bv4_078410_jasg.t1	GO:0005739(mitochondrion);GO:0010239(chloroplast mRNA processing);GO:0031426(polycistronic mRNA processing);GO:0042644(chloroplast nucleoid)	NA	NA	NA	PREDICTED: uncharacterized protein LOC104890548 [Beta vulgaris subsp. vulgaris]	2.94899	2.80431	3.16485	6.51948	7.16839	7.63521	2.39097	1.2576	3.45221e-15	6.1763e-14	up
Bv9_216970_pddk	Bv9_216970_pddk.t1	GO:0000785(chromatin);GO:0000976(transcription regulatory region sequence-specific DNA binding);GO:0003682(chromatin binding);GO:0005677(chromatin silencing complex);GO:0006342(chromatin silencing);GO:0031507(heterochromatin assembly)	NA	NA	NA	PREDICTED: chromatin remodeling protein EBS [Beta vulgaris subsp. vulgaris]	0.756212	1.2541	1.22273	2.23055	2.626	2.87559	2.39161	1.25798	3.29592e-09	3.05702e-08	up
Bv6_147450_cfhw	Bv6_147450_cfhw.t1	GO:0005737(cytoplasm);GO:0008150(biological_process);GO:0008536(Ran GTPase binding)	04120(Ubiquitin mediated proteolysis)	K10615	EC:2.3.2.26	PREDICTED: probable E3 ubiquitin-protein ligase HERC4 [Beta vulgaris subsp. vulgaris]	3.79665	4.44446	4.96696	11.999	11.5243	8.1081	2.39485	1.25994	3.10917e-12	4.23572e-11	up
Bv_017190_rxhh	Bv_017190_rxhh.t1	GO:0003677(DNA binding);GO:0003700(DNA binding transcription factor activity);GO:0005634(nucleus);GO:0006351(transcription, DNA-templated);GO:0006355(regulation of transcription, DNA-templated);GO:0009873(ethylene-activated signaling pathway);GO:0019760(glucosinolate metabolic process);GO:0043565(sequence-specific DNA binding);GO:0044212(transcription regulatory region DNA binding);GO:0045893(pos…	NA	NA	NA	hypothetical protein BVRB_017190, partial [Beta vulgaris subsp. vulgaris]	0.566486	0.36715	0.661183	1.36232	1.03252	1.42919	2.39778	1.2617	0.000139076	0.000580722	up
Bv5_125960_gfmq	Bv5_125960_gfmq.t1	GO:0008643(carbohydrate transport);GO:0016021(integral component of membrane);GO:0051119(sugar transmembrane transporter activity)	NA	NA	NA	PREDICTED: bidirectional sugar transporter SWEET7 [Beta vulgaris subsp. vulgaris]	0.719311	0.297975	0.348973	1.02957	1.20154	1.0453	2.39809	1.26188	0.000712906	0.00251154	up
Bv1_022640_xhqe	Bv1_022640_xhqe.t2;Bv1_022640_xhqe.t1	GO:0000139(Golgi membrane);GO:0005634(nucleus);GO:0005794(Golgi apparatus);GO:0005982(starch metabolic process);GO:0009058(biosynthetic process);GO:0009834(plant-type secondary cell wall biogenesis);GO:0010417(glucuronoxylan biosynthetic process);GO:0015020(glucuronosyltransferase activity);GO:0016021(integral component of membrane);GO:0016757(transferase activity, transferring glycosyl groups);G…	NA	NA	NA	PREDICTED: UDP-glucuronate:xylan alpha-glucuronosyltransferase 2 isoform X1 [Beta vulgaris subsp. vulgaris]	0.319258	0.376618	0.531855	0.481157	1.01265	1.45183	2.39926	1.26259	0.000197718	0.000793861	up
Bv4_076970_iwej	Bv4_076970_iwej.t1	GO:0005887(integral component of plasma membrane);GO:0009555(pollen development);GO:0009901(anther dehiscence);GO:0051119(sugar transmembrane transporter activity)	NA	NA	NA	PREDICTED: bidirectional sugar transporter NEC1 [Beta vulgaris subsp. vulgaris]	0.201918	0.384864	0.377228	0.619182	0.861348	0.833501	2.40042	1.26329	7.08774e-05	0.000315609	up
Bv8_185580_ijmy	Bv8_185580_ijmy.t1	GO:0009409(response to cold);GO:0009414(response to water deprivation);GO:0009534(chloroplast thylakoid);GO:0009651(response to salt stress);GO:0044183(protein binding involved in protein folding);GO:0061077(chaperone-mediated protein folding)	00640(Propanoate metabolism);00410(beta-Alanine metabolism);04146(Peroxisome)	K01578	EC:4.1.1.9	PREDICTED: chaperonin-like RBCX protein 1, chloroplastic [Beta vulgaris subsp. vulgaris]	27.9782	28.9912	28.7389	64.3267	67.6679	73.8011	2.40112	1.26371	1.12246e-07	8.42512e-07	up
Bv4_083400_jkji	Bv4_083400_jkji.t1	GO:0000139(Golgi membrane);GO:0000325(plant-type vacuole);GO:0005515(protein binding);GO:0005516(calmodulin binding);GO:0005576(extracellular region);GO:0005773(vacuole);GO:0005774(vacuolar membrane);GO:0005789(endoplasmic reticulum membrane);GO:0005886(plasma membrane);GO:0006814(sodium ion transport);GO:0009651(response to salt stress);GO:0010351(lithium ion transport);GO:0015081(sodium ion tra…	NA	NA	NA	PREDICTED: sodium/hydrogen exchanger 1-like [Beta vulgaris subsp. vulgaris]	1.50417	1.93941	1.71538	4.03898	4.0578	4.29414	2.40183	1.26413	2.15821e-14	3.61747e-13	up
Bv6_137880_cttw	Bv6_137880_cttw.t2;Bv6_137880_cttw.t1	GO:0015292(uniporter activity);GO:0015292(uniporter activity)	NA	NA	NA	PREDICTED: calcium uniporter protein 2, mitochondrial isoform X2 [Beta vulgaris subsp. vulgaris];hypothetical protein BVRB_6g137880 isoform A [Beta vulgaris subsp. vulgaris]	2.09697	1.55238	1.59603	4.03417	4.49876	4.0766	2.40393	1.2654	7.47006e-11	8.62585e-10	up
Bv7_173640_npoz;Bv7_173630_utzy;Bv7_173650_gxyt	Bv7_173640_npoz.t1;Bv7_173630_utzy.t1;Bv7_173650_gxyt.t1	GO:0003700(DNA binding transcription factor activity);GO:0005634(nucleus);GO:0006355(regulation of transcription, DNA-templated);GO:0043565(sequence-specific DNA binding);GO:0043565(sequence-specific DNA binding)	04075(Plant hormone signal transduction);04075(Plant hormone signal transduction)	K14494	NA	PREDICTED: scarecrow-like protein 34 [Beta vulgaris subsp. vulgaris];PREDICTED: scarecrow-like protein 30 [Beta vulgaris subsp. vulgaris]	2.36803	2.52067	2.43523	6.31001	8.36288	2.94444	2.40545	1.26631	2.53816e-05	0.000124312	up
Bv2_034220_scas	Bv2_034220_scas.t1	GO:0005737(cytoplasm);GO:0009408(response to heat)	04141(Protein processing in endoplasmic reticulum)	K13993	NA	PREDICTED: 17.1 kDa class II heat shock protein [Beta vulgaris subsp. vulgaris]	0.977736	0.776661	1.05336	1.91735	2.28919	2.54965	2.40626	1.26679	3.74603e-07	2.58237e-06	up
Bv_011540_wfpe	Bv_011540_wfpe.t1	GO:0005737(cytoplasm);GO:0016616(oxidoreductase activity, acting on the CH-OH group of donors, NAD or NADP as acceptor);GO:0051287(NAD binding);GO:0055114(oxidation-reduction process)	00630(Glyoxylate and dicarboxylate metabolism);00260(Glycine, serine and threonine metabolism)	K15919	NA	PREDICTED: glyoxylate/hydroxypyruvate reductase HPR3 isoform X1 [Beta vulgaris subsp. vulgaris]	1.13	0.906095	0.731209	2.04094	2.37983	2.23817	2.40629	1.26681	7.12516e-07	4.67122e-06	up
Bv9_215990_utmj	Bv9_215990_utmj.t1	GO:0003674(molecular_function);GO:0005575(cellular_component);GO:0008150(biological_process)	03040(Spliceosome);04141(Protein processing in endoplasmic reticulum);04144(Endocytosis)	K03283	NA	PREDICTED: uncharacterized protein LOC104904101 [Beta vulgaris subsp. vulgaris]	1.46805	1.46995	1.48926	3.37722	3.61578	3.66564	2.40751	1.26754	5.862e-09	5.24093e-08	up
Bv8_198870_cxym	Bv8_198870_cxym.t1	GO:0005524(ATP binding);GO:0005634(nucleus)	NA	NA	NA	PREDICTED: probable receptor-like serine/threonine-protein kinase At5g57670 isoform X1 [Beta vulgaris subsp. vulgaris]	0.184946	0.585187	0.24537	0.775325	0.741153	0.930589	2.40971	1.26886	0.000435818	0.00161284	up
Bv7_171150_hihf	Bv7_171150_hihf.t1	GO:0003677(DNA binding);GO:0003700(DNA binding transcription factor activity);GO:0005515(protein binding);GO:0005634(nucleus);GO:0005737(cytoplasm);GO:0006351(transcription, DNA-templated);GO:0006355(regulation of transcription, DNA-templated);GO:0009610(response to symbiotic fungus);GO:0009737(response to abscisic acid);GO:0010197(polar nucleus fusion);GO:0010201(response to continuous far red l…	NA	NA	NA	PREDICTED: BEL1-like homeodomain protein 1 [Beta vulgaris subsp. vulgaris]	1.8435	3.99193	4.62247	6.43031	10.608	8.18137	2.41155	1.26996	5.53218e-08	4.35007e-07	up
Bv9_210630_jwys	Bv9_210630_jwys.t1	GO:0005777(peroxisome);GO:0009408(response to heat)	04141(Protein processing in endoplasmic reticulum)	K13993	NA	PREDICTED: uncharacterized protein LOC104903592 isoform X1 [Beta vulgaris subsp. vulgaris]	7.36609	9.45267	8.28487	17.5776	19.9687	23.0125	2.41235	1.27044	2.09193e-16	4.21998e-15	up
Bv2_045440_wqir	Bv2_045440_wqir.t1	GO:0005244(voltage-gated ion channel activity);GO:0005267(potassium channel activity);GO:0005737(cytoplasm);GO:0005829(cytosol);GO:0005886(plasma membrane);GO:0006813(potassium ion transport);GO:0009506(plasmodesma);GO:0016020(membrane);GO:0034765(regulation of ion transmembrane transport)	03008(Ribosome biogenesis in eukaryotes)	K14521	EC:2.3.1.-	PREDICTED: probable voltage-gated potassium channel subunit beta [Beta vulgaris subsp. vulgaris]	19.7856	22.6609	21.8631	48.3457	53.3109	53.6102	2.41436	1.27164	4.29177e-09	3.90174e-08	up
Bv9_225970_nfns	Bv9_225970_nfns.t1	GO:0003674(molecular_function);GO:0005634(nucleus);GO:0008150(biological_process)	NA	NA	NA	PREDICTED: uncharacterized protein LOC104883307 [Beta vulgaris subsp. vulgaris]	0.784648	1.03172	0.901829	1.95436	2.08161	2.52732	2.41457	1.27177	2.43806e-06	1.46005e-05	up
Bv6_136990_xsuq	Bv6_136990_xsuq.t2;Bv6_136990_xsuq.t3;Bv6_136990_xsuq.t1	NA	NA	NA	NA	PREDICTED: uncharacterized protein LOC104895823 isoform X2 [Beta vulgaris subsp. vulgaris];PREDICTED: translation initiation factor IF-2 isoform X1 [Beta vulgaris subsp. vulgaris];hypothetical protein BVRB_6g136990 isoform C [Beta vulgaris subsp. vulgaris]	0.24005	1.01567	0.691976	1.75138	2.12962	0.824503	2.41593	1.27258	0.000701764	0.00247704	up
Bv3_049630_kwyd	Bv3_049630_kwyd.t1	GO:0005575(cellular_component);GO:0009809(lignin biosynthetic process);GO:0016621(cinnamoyl-CoA reductase activity);GO:0080167(response to karrikin)	00940(Phenylpropanoid biosynthesis)	K09753	EC:1.2.1.44	PREDICTED: cinnamoyl-CoA reductase-like SNL6 isoform X1 [Beta vulgaris subsp. vulgaris]	0.425724	0.623668	0.380303	0.754469	1.23173	1.46933	2.41697	1.2732	1.50263e-05	7.71597e-05	up
Bv9_223070_htro	Bv9_223070_htro.t1	GO:0004674(protein serine/threonine kinase activity);GO:0005524(ATP binding);GO:0005622(intracellular);GO:0005886(plasma membrane);GO:0016301(kinase activity);GO:0018105(peptidyl-serine phosphorylation);GO:0018107(peptidyl-threonine phosphorylation);GO:0035556(intracellular signal transduction);GO:0050832(defense response to fungus)	NA	NA	NA	PREDICTED: CBL-interacting serine/threonine-protein kinase 5 [Beta vulgaris subsp. vulgaris]	1.92965	2.87575	2.58394	5.43037	6.19536	6.23432	2.417	1.27322	3.47885e-13	5.18632e-12	up
Bv9_220560_zyfa	Bv9_220560_zyfa.t1	GO:0004672(protein kinase activity);GO:0004674(protein serine/threonine kinase activity);GO:0005524(ATP binding);GO:0005886(plasma membrane);GO:0006468(protein phosphorylation);GO:0009611(response to wounding);GO:0009617(response to bacterium);GO:0071395(cellular response to jasmonic acid stimulus);GO:0071446(cellular response to salicylic acid stimulus)	NA	NA	NA	PREDICTED: receptor like protein kinase S.2 [Beta vulgaris subsp. vulgaris]	1.90017	1.91949	2.16761	4.43789	4.60576	5.44525	2.41995	1.27498	4.97741e-15	8.80142e-14	up
Bv_006150_rydi	Bv_006150_rydi.t1	NA	NA	NA	NA	PREDICTED: succinate dehydrogenase assembly factor 2, mitochondrial [Beta vulgaris subsp. vulgaris]	6.01403	8.32142	7.53917	12.384	18.8617	21.6934	2.42012	1.27508	2.13531e-11	2.63494e-10	up
Bv3_048340_odem	Bv3_048340_odem.t1	GO:0005515(protein binding);GO:0009055(electron transfer activity);GO:0009414(response to water deprivation);GO:0009507(chloroplast);GO:0009534(chloroplast thylakoid);GO:0009535(chloroplast thylakoid membrane);GO:0009644(response to high light intensity);GO:0009773(photosynthetic electron transport in photosystem I);GO:0010117(photoprotection);GO:0071484(cellular response to light intensity)	NA	NA	NA	PREDICTED: protein PROTON GRADIENT REGULATION 5, chloroplastic [Beta vulgaris subsp. vulgaris]	2.02655	3.6684	3.33103	6.79039	7.28427	7.79052	2.42248	1.27648	6.80992e-11	7.92344e-10	up
Bv7_173340_rrrf	Bv7_173340_rrrf.t1	GO:0004674(protein serine/threonine kinase activity);GO:0005524(ATP binding);GO:0005886(plasma membrane);GO:0006468(protein phosphorylation);GO:0009751(response to salicylic acid);GO:0016021(integral component of membrane);GO:0016301(kinase activity);GO:0030246(carbohydrate binding)	NA	NA	NA	PREDICTED: L-type lectin-domain containing receptor kinase IV.1-like [Beta vulgaris subsp. vulgaris]	1.17868	1.86789	1.6185	3.59509	4.03763	3.67156	2.42317	1.2769	2.11756e-11	2.61479e-10	up
Bv9_207000_nzcd	Bv9_207000_nzcd.t1	GO:0000976(transcription regulatory region sequence-specific DNA binding);GO:0001666(response to hypoxia);GO:0003677(DNA binding);GO:0003700(DNA binding transcription factor activity);GO:0005515(protein binding);GO:0005634(nucleus);GO:0006351(transcription, DNA-templated);GO:0006355(regulation of transcription, DNA-templated);GO:0009723(response to ethylene);GO:0009873(ethylene-activated signalin…	04016(MAPK signaling pathway - plant);04075(Plant hormone signal transduction)	K14514	NA	PREDICTED: ETHYLENE INSENSITIVE 3-like 1 protein [Beta vulgaris subsp. vulgaris]	6.33844	6.42172	6.86585	14.7885	15.5102	17.3004	2.42531	1.27817	1.39055e-09	1.36575e-08	up
Bv_015481z524	Bv_015481z524.t1	GO:0004674(protein serine/threonine kinase activity);GO:0005515(protein binding);GO:0005524(ATP binding);GO:0005622(intracellular);GO:0005783(endoplasmic reticulum);GO:0005886(plasma membrane);GO:0007275(multicellular organism development);GO:0009414(response to water deprivation);GO:0009651(response to salt stress);GO:0010540(basipetal auxin transport);GO:0016301(kinase activity);GO:0018105(pept…	NA	NA	NA	PREDICTED: CBL-interacting serine/threonine-protein kinase 6-like [Beta vulgaris subsp. vulgaris]	0.700587	0.963202	0.982875	2.06873	2.40988	1.94916	2.42863	1.28014	9.11915e-07	5.86935e-06	up
Bv2_027780_rcgr	Bv2_027780_rcgr.t1	GO:0005634(nucleus);GO:0005737(cytoplasm)	NA	NA	NA	PREDICTED: U-box domain-containing protein 4 isoform X1 [Beta vulgaris subsp. vulgaris]	4.29767	4.03428	4.42711	10.1439	10.3163	10.5271	2.42865	1.28015	2.2601e-18	5.41038e-17	up
Bv9_218110_tmow;Bv9_218130_wqmk	Bv9_218110_tmow.t1;Bv9_218130_wqmk.t1	GO:0003674(molecular_function);GO:0005575(cellular_component);GO:0008150(biological_process)	03040(Spliceosome);04141(Protein processing in endoplasmic reticulum);04144(Endocytosis)	K03283	NA	PREDICTED: uncharacterized protein LOC104904417 [Beta vulgaris subsp. vulgaris];PREDICTED: mitochondrial import receptor subunit TOM6 homolog [Beta vulgaris subsp. vulgaris]	1.55509	1.91238	1.83389	3.9072	4.93895	4.02967	2.42878	1.28023	3.83953e-11	4.59565e-10	up
Bv9_207920_sseh	Bv9_207920_sseh.t1	GO:0003674(molecular_function);GO:0005739(mitochondrion);GO:0008150(biological_process)	NA	NA	NA	PREDICTED: uncharacterized protein LOC104903237 [Beta vulgaris subsp. vulgaris]	2.11369	2.09941	2.3952	4.10105	5.62692	6.32475	2.42917	1.28046	1.62349e-09	1.57513e-08	up
Bv5_105590_rxqc	Bv5_105590_rxqc.t1	GO:0003674(molecular_function);GO:0005634(nucleus);GO:0008150(biological_process)	NA	NA	NA	PREDICTED: M-phase inducer phosphatase [Beta vulgaris subsp. vulgaris]	14.1191	15.7931	18.1074	33.826	40.0693	42.8079	2.43032	1.28115	1.92871e-09	1.84779e-08	up
Bv6_135160_nqmd	Bv6_135160_nqmd.t1	GO:0005509(calcium ion binding);GO:0005544(calcium-dependent phospholipid binding);GO:0005634(nucleus);GO:0005829(cytosol);GO:0009408(response to heat);GO:0009409(response to cold);GO:0009414(response to water deprivation);GO:0009507(chloroplast);GO:0009579(thylakoid);GO:0009651(response to salt stress);GO:0009986(cell surface);GO:0015774(polysaccharide transport);GO:0016020(membrane);GO:0048046(…	NA	NA	NA	PREDICTED: annexin D2 [Beta vulgaris subsp. vulgaris]	13.8556	11.0741	14.834	30.611	32.2386	33.8928	2.43293	1.2827	3.54193e-15	6.3301e-14	up
Bv_009790_mqfe	Bv_009790_mqfe.t1	GO:0005351(carbohydrate:proton symporter activity);GO:0005355(glucose transmembrane transporter activity);GO:0005887(integral component of plasma membrane);GO:0046323(glucose import)	NA	NA	NA	PREDICTED: sugar transporter ERD6-like 7 isoform X1 [Beta vulgaris subsp. vulgaris]	0.809185	0.785176	0.832947	1.81401	2.06215	2.03358	2.43469	1.28374	4.93348e-14	8.09894e-13	up
Bv3_066270_maaq	Bv3_066270_maaq.t1	GO:0005516(calmodulin binding);GO:0005794(Golgi apparatus);GO:0008150(biological_process)	NA	NA	NA	PREDICTED: protein IQ-DOMAIN 14 [Beta vulgaris subsp. vulgaris]	11.4609	9.81041	10.2938	24.3354	25.4894	27.0441	2.43525	1.28407	3.23916e-09	3.00894e-08	up
Bv5_100190_jrzy	Bv5_100190_jrzy.t1	NA	NA	NA	NA	hypothetical protein BVRB_5g100190 [Beta vulgaris subsp. vulgaris]	0.90614	1.0476	0.629424	2.15735	2.19395	1.94799	2.4386	1.28605	3.10069e-08	2.52587e-07	up
Bv_017170_twox	Bv_017170_twox.t1	NA	NA	NA	NA		1.15285	2.08412	2.62611	3.22447	4.8539	6.22444	2.43947	1.28657	1.8883e-06	1.15074e-05	up
Bv5_124140_pfqh	Bv5_124140_pfqh.t1	GO:0005634(nucleus);GO:0005737(cytoplasm);GO:0005829(cytosol);GO:0005886(plasma membrane);GO:0009651(response to salt stress);GO:0016787(hydrolase activity);GO:0048046(apoplast)	NA	NA	NA	PREDICTED: endo-1,3;1,4-beta-D-glucanase [Beta vulgaris subsp. vulgaris]	14.8333	16.3789	19.2586	37.255	40.6541	45.3409	2.442	1.28807	2.59856e-15	4.72248e-14	up
Bv2_036600_yewe	Bv2_036600_yewe.t1	NA	NA	NA	NA	PREDICTED: uncharacterized protein LOC104886851 [Beta vulgaris subsp. vulgaris]	1.25934	1.0853	0.906233	1.98576	2.57558	3.3802	2.44289	1.28859	6.08398e-05	0.000276032	up
Bv9_218730_qnjx	Bv9_218730_qnjx.t1	GO:0004222(metalloendopeptidase activity);GO:0008270(zinc ion binding);GO:0016485(protein processing)	NA	NA	NA	PREDICTED: presequence protease 2, chloroplastic/mitochondrial isoform X1 [Beta vulgaris subsp. vulgaris]	23.8288	27.6688	28.3637	58.681	67.1489	69.3363	2.44382	1.28914	1.5541e-07	1.13808e-06	up
Bv_003450_iwad	Bv_003450_iwad.t1	GO:0003674(molecular_function);GO:0005576(extracellular region);GO:0008150(biological_process);GO:0016021(integral component of membrane)	NA	NA	NA	PREDICTED: uncharacterized membrane protein At3g27390 isoform X1 [Beta vulgaris subsp. vulgaris]	1.52345	1.47429	1.38441	2.02922	4.0145	4.67762	2.44659	1.29077	1.08343e-08	9.34913e-08	up
Bv7_172560_dmez	Bv7_172560_dmez.t1	NA	NA	NA	NA	hypothetical protein BVRB_7g172560 [Beta vulgaris subsp. vulgaris]	3.89904	4.12268	4.22131	9.50756	10.2622	10.1871	2.44685	1.29093	1.71152e-15	3.19269e-14	up
Bv4_095830_aore;Bv4_095800_rgfa	Bv4_095830_aore.t1;Bv4_095800_rgfa.t1	GO:0004364(glutathione transferase activity);GO:0005737(cytoplasm);GO:0006749(glutathione metabolic process);GO:0009407(toxin catabolic process);GO:0009407(toxin catabolic process)	00480(Glutathione metabolism);00480(Glutathione metabolism)	K00799	EC:2.5.1.18	PREDICTED: probable glutathione S-transferase [Beta vulgaris subsp. vulgaris]	2.4294	1.57926	2.02951	4.21579	4.69279	5.87748	2.44876	1.29205	7.26261e-08	5.61443e-07	up
Bv7_180580_mqmf	Bv7_180580_mqmf.t1	NA	NA	NA	NA	hypothetical protein BVRB_7g180580 [Beta vulgaris subsp. vulgaris]	2.20004	1.33434	1.57526	5.00405	3.26196	4.28363	2.45607	1.29635	1.67388e-06	1.03103e-05	up
Bv1_011770_noyh	Bv1_011770_noyh.t1	NA	NA	NA	NA	PREDICTED: stress protein DDR48 [Beta vulgaris subsp. vulgaris]	133.099	128.658	139.198	316.568	316.105	352.966	2.45823	1.29762	1.65907e-07	1.21012e-06	up
Bv3_063480_uapn	Bv3_063480_uapn.t1	GO:0004497(monooxygenase activity);GO:0005506(iron ion binding);GO:0009507(chloroplast);GO:0016705(oxidoreductase activity, acting on paired donors, with incorporation or reduction of molecular oxygen);GO:0019825(oxygen binding);GO:0020037(heme binding);GO:0055114(oxidation-reduction process)	00073(Cutin, suberine and wax biosynthesis)	K13407	EC:1.14.-.-	PREDICTED: cytochrome P450 94A1 [Beta vulgaris subsp. vulgaris]	0.515166	0.529083	0.901682	1.34205	1.48777	1.9545	2.45863	1.29785	4.90537e-07	3.31796e-06	up
Bv6_150840_zenp	Bv6_150840_zenp.t1	GO:0005737(cytoplasm);GO:0005773(vacuole);GO:0005783(endoplasmic reticulum);GO:0005811(lipid droplet);GO:0009555(pollen development);GO:0034389(lipid particle organization);GO:0045927(positive regulation of growth);GO:0080186(developmental vegetative growth);GO:1902584(positive regulation of response to water deprivation)	NA	NA	NA	PREDICTED: REF/SRPP-like protein At1g67360 [Beta vulgaris subsp. vulgaris]	14.19	15.1963	16.8156	34.3259	38.9337	40.3488	2.45895	1.29804	9.42208e-18	2.12617e-16	up
Bv5_108110_ocra	Bv5_108110_ocra.t1	GO:0005739(mitochondrion);GO:0005743(mitochondrial inner membrane);GO:0009409(response to cold);GO:0009916(alternative oxidase activity);GO:0016021(integral component of membrane);GO:0031930(mitochondria-nucleus signaling pathway);GO:0045333(cellular respiration);GO:0046872(metal ion binding);GO:0055114(oxidation-reduction process);GO:0070469(respiratory chain);GO:0102721(ubiquinol:oxygen oxidore…	NA	NA	NA	PREDICTED: ubiquinol oxidase 2, mitochondrial-like [Beta vulgaris subsp. vulgaris]	0.801273	0.418093	0.933724	1.32831	1.71271	2.25392	2.45922	1.2982	9.49261e-06	5.05493e-05	up
Bv1_011820_edrr	Bv1_011820_edrr.t1	NA	NA	NA	NA	hypothetical protein BVRB_1g011820 [Beta vulgaris subsp. vulgaris]	7.08765	8.42292	7.21561	17.8035	19.3778	18.7247	2.45998	1.29865	1.22128e-16	2.53332e-15	up
Bv2_034110_ggus	Bv2_034110_ggus.t1	NA	NA	NA	NA	hypothetical protein CQW23_33826 [Capsicum baccatum]	3.35033	3.68364	4.66077	10.268	9.45604	9.06396	2.46162	1.29961	1.62315e-13	2.51595e-12	up
Bv5_124870_ydpo	Bv5_124870_ydpo.t1	GO:0006855(drug transmembrane transport);GO:0017119(Golgi transport complex)	NA	NA	NA	PREDICTED: protein DETOXIFICATION 48 [Beta vulgaris subsp. vulgaris]	0.392484	0.883235	0.569795	1.48803	1.51892	1.54369	2.46578	1.30205	6.43329e-07	4.26182e-06	up
Bv6_153290_wtmo	Bv6_153290_wtmo.t1	GO:0003674(molecular_function);GO:0005739(mitochondrion);GO:0016021(integral component of membrane);GO:0033617(mitochondrial respiratory chain complex IV assembly)	NA	NA	NA	PREDICTED: uncharacterized protein LOC104897848 [Beta vulgaris subsp. vulgaris]	2.27827	3.88049	3.5359	5.94069	8.6672	9.31739	2.46788	1.30327	7.84107e-09	6.90926e-08	up
Bv9_220370_fzmk	Bv9_220370_fzmk.t1	GO:0005634(nucleus);GO:0005829(cytosol);GO:0007338(single fertilization);GO:0009846(pollen germination);GO:0009860(pollen tube growth);GO:0016740(transferase activity)	NA	NA	NA	PREDICTED: protein CDI [Beta vulgaris subsp. vulgaris]	4.82365	4.14781	4.56836	9.06997	11.7254	12.6828	2.47257	1.30601	1.08662e-13	1.70448e-12	up
Bv_012000_yknj	Bv_012000_yknj.t1	GO:0004375(glycine dehydrogenase (decarboxylating) activity);GO:0005739(mitochondrion);GO:0005829(cytosol);GO:0005960(glycine cleavage complex);GO:0016594(glycine binding);GO:0019464(glycine decarboxylation via glycine cleavage system)	00630(Glyoxylate and dicarboxylate metabolism);00260(Glycine, serine and threonine metabolism)	K00281	EC:1.4.4.2	PREDICTED: glycine dehydrogenase (decarboxylating), mitochondrial [Beta vulgaris subsp. vulgaris]	294.404	321.967	332.964	729.166	787.169	831.69	2.47334	1.30646	2.69854e-07	1.91055e-06	up
Bv4_093200_hwsr	Bv4_093200_hwsr.t2;Bv4_093200_hwsr.t1	GO:0005794(Golgi apparatus);GO:0008375(acetylglucosaminyltransferase activity);GO:0009567(double fertilization forming a zygote and endosperm);GO:0016020(membrane);GO:0016051(carbohydrate biosynthetic process);GO:0016757(transferase activity, transferring glycosyl groups);GO:0048868(pollen tube development);GO:0048868(pollen tube development)	NA	NA	NA	PREDICTED: beta-glucuronosyltransferase GlcAT14A [Beta vulgaris subsp. vulgaris]	0.912673	1.08471	0.847857	1.58274	3.11047	2.36612	2.4811	1.31098	2.11801e-07	1.52605e-06	up
Bv1_003510_xxdf	Bv1_003510_xxdf.t1	NA	NA	NA	NA	PREDICTED: uncharacterized protein LOC104886586 [Beta vulgaris subsp. vulgaris]	0.399568	0.628309	0.634371	1.22793	1.19522	1.70857	2.48562	1.31361	5.18062e-05	0.000238806	up
Bv5_100160_igqa	Bv5_100160_igqa.t1	NA	NA	NA	NA	hypothetical protein BVRB_5g100160 [Beta vulgaris subsp. vulgaris]	0.428815	0.815446	1.09594	1.83175	2.23449	1.75174	2.48611	1.31389	1.10884e-05	5.83433e-05	up
Bv5_126110_gkfc	Bv5_126110_gkfc.t3;Bv5_126110_gkfc.t1;Bv5_126110_gkfc.t2	GO:0000228(nuclear chromosome);GO:0000400(four-way junction DNA binding);GO:0000403(Y-form DNA binding);GO:0000404(heteroduplex DNA loop binding);GO:0000406(double-strand/single-strand DNA junction binding);GO:0000710(meiotic mismatch repair);GO:0003684(damaged DNA binding);GO:0006301(postreplication repair);GO:0006311(meiotic gene conversion);GO:0007131(reciprocal meiotic recombination);GO:00321…	03430(Mismatch repair);03430(Mismatch repair)	K08735	NA	hypothetical protein BVRB_5g126110 isoform C [Beta vulgaris subsp. vulgaris];PREDICTED: DNA mismatch repair protein MSH2 [Beta vulgaris subsp. vulgaris];hypothetical protein BVRB_5g126110 isoform B [Beta vulgaris subsp. vulgaris]	54.6929	60.1986	63.2291	124.112	146.904	172.135	2.48792	1.31494	2.11769e-07	1.52605e-06	up
Bv5_101230_ugwa	Bv5_101230_ugwa.t1	GO:0003677(DNA binding);GO:0003700(DNA binding transcription factor activity);GO:0005634(nucleus);GO:0010089(xylem development);GO:0010192(mucilage biosynthetic process);GO:0045892(negative regulation of transcription, DNA-templated);GO:2000652(regulation of secondary cell wall biogenesis)	NA	NA	NA	hypothetical protein BVRB_5g101230 [Beta vulgaris subsp. vulgaris]	4.06751	5.12845	5.1875	11.1426	12.0799	12.602	2.49067	1.31654	7.05011e-17	1.48938e-15	up
Bv8_192370_twrh	Bv8_192370_twrh.t1;Bv8_192370_twrh.t2	GO:0003779(actin binding);GO:0004721(phosphoprotein phosphatase activity);GO:0005737(cytoplasm);GO:0005819(spindle);GO:0008017(microtubule binding);GO:0009524(phragmoplast);GO:0009556(microsporogenesis);GO:0009574(preprophase band);GO:0051015(actin filament binding);GO:0051017(actin filament bundle assembly);GO:0051017(actin filament bundle assembly)	04933(AGE-RAGE signaling pathway in diabetic complications);04933(AGE-RAGE signaling pathway in diabetic complications)	K05740	NA	PREDICTED: formin-like protein 13 isoform X1 [Beta vulgaris subsp. vulgaris]	0.132855	0.180351	0.201263	0.3024	0.520449	0.458653	2.49092	1.31668	1.51704e-09	1.48046e-08	up
Bv9_224340_fpui	Bv9_224340_fpui.t1	GO:0005737(cytoplasm);GO:0005886(plasma membrane)	NA	NA	NA	PREDICTED: filament-like plant protein 7 isoform X1 [Beta vulgaris subsp. vulgaris]	1.24822	1.55643	1.90126	3.80501	3.47081	4.4477	2.49124	1.31686	7.99297e-13	1.14774e-11	up
Bv8_192890_kzdg	Bv8_192890_kzdg.t1	GO:0003674(molecular_function);GO:0005886(plasma membrane);GO:0008150(biological_process);GO:0016021(integral component of membrane)	NA	NA	NA	PREDICTED: putative UPF0481 protein At3g02645 [Beta vulgaris subsp. vulgaris]	1.31601	1.52856	1.07833	3.10734	3.15173	3.53147	2.49574	1.31947	1.64611e-10	1.80855e-09	up
Bv4_076180_uhwr	Bv4_076180_uhwr.t1	GO:0004630(phospholipase D activity);GO:0005737(cytoplasm);GO:0006654(phosphatidic acid biosynthetic process);GO:0008610(lipid biosynthetic process);GO:0016036(cellular response to phosphate starvation);GO:0016042(lipid catabolic process);GO:0031410(cytoplasmic vesicle);GO:0035091(phosphatidylinositol binding);GO:0048017(inositol lipid-mediated signaling);GO:0048364(root development);GO:0070290(N…	00564(Glycerophospholipid metabolism);00565(Ether lipid metabolism);04144(Endocytosis)	K01115	EC:3.1.4.4	hypothetical protein BVRB_4g076180 [Beta vulgaris subsp. vulgaris]	0.145144	0.175203	0.151787	0.2809	0.40113	0.496685	2.49657	1.31995	1.38141e-05	7.14555e-05	up
Bv6_134960_httx	Bv6_134960_httx.t1	NA	NA	NA	NA	hypothetical protein BVRB_6g134960 [Beta vulgaris subsp. vulgaris]	0.796145	1.22694	0.89692	3.09704	2.22631	1.97186	2.49835	1.32098	3.88724e-05	0.000184044	up
Bv2_038040_xuej	Bv2_038040_xuej.t1	GO:0015079(potassium ion transmembrane transporter activity);GO:0016020(membrane)	NA	NA	NA	PREDICTED: probable potassium transporter 13 isoform X1 [Beta vulgaris subsp. vulgaris]	1.63076	2.0449	2.45474	4.08095	5.4693	5.77079	2.49919	1.32146	1.71053e-14	2.88306e-13	up
Bv1_017270_irkq	Bv1_017270_irkq.t1	GO:0005524(ATP binding);GO:0005737(cytoplasm);GO:0008794(arsenate reductase (glutaredoxin) activity);GO:0009055(electron transfer activity);GO:0015035(protein disulfide oxidoreductase activity);GO:0016301(kinase activity);GO:0016787(hydrolase activity);GO:0045454(cell redox homeostasis);GO:0046872(metal ion binding);GO:0051537(2 iron, 2 sulfur cluster binding)	NA	NA	NA	PREDICTED: monothiol glutaredoxin-S1 [Beta vulgaris subsp. vulgaris]	4.91337	5.08368	5.97576	12.2435	14.221	13.4875	2.50125	1.32265	4.86688e-14	7.99678e-13	up
Bv8_201080_utyj	Bv8_201080_utyj.t1	NA	NA	NA	NA	hypothetical protein BVRB_8g201080 [Beta vulgaris subsp. vulgaris]	0.468333	0.75608	0.796178	1.51815	1.68139	1.85693	2.50247	1.32335	2.34736e-09	2.22103e-08	up
Bv3_069040_ryth	Bv3_069040_ryth.t1	GO:0005385(zinc ion transmembrane transporter activity);GO:0010043(response to zinc ion);GO:0016020(membrane);GO:0061088(regulation of sequestering of zinc ion)	NA	NA	NA	PREDICTED: metal tolerance protein 4 [Beta vulgaris subsp. vulgaris]	1.11526	1.4225	1.05583	2.95589	2.79955	3.24745	2.50526	1.32496	3.80431e-11	4.55647e-10	up
Bv9_221490_ddmf	Bv9_221490_ddmf.t1	GO:0003837(beta-ureidopropionase activity);GO:0005737(cytoplasm);GO:0005829(cytosol);GO:0006212(uracil catabolic process);GO:0006807(nitrogen compound metabolic process);GO:0016811(hydrolase activity, acting on carbon-nitrogen (but not peptide) bonds, in linear amides);GO:0019483(beta-alanine biosynthetic process);GO:0043562(cellular response to nitrogen levels)	00240(Pyrimidine metabolism);00410(beta-Alanine metabolism);00770(Pantothenate and CoA biosynthesis)	K01431	EC:3.5.1.6	PREDICTED: beta-ureidopropionase [Beta vulgaris subsp. vulgaris]	1.85751	1.4323	1.48972	4.22874	3.04068	4.70637	2.50565	1.32518	3.88632e-09	3.56673e-08	up
Bv4_079520_ttxx;Bv4_079510_opmp	Bv4_079520_ttxx.t1;Bv4_079510_opmp.t1	NA	NA	NA	NA	PREDICTED: uncharacterized protein LOC104890635 isoform X1 [Beta vulgaris subsp. vulgaris]	15.4615	18.1359	17.5443	39.0741	43.9559	45.2765	2.50884	1.32702	3.29771e-08	2.67448e-07	up
Bv6_129180_hszz	Bv6_129180_hszz.t1	GO:0016985(mannan endo-1,4-beta-mannosidase activity);GO:0046355(mannan catabolic process)	00051(Fructose and mannose metabolism)	K19355	EC:3.2.1.78	PREDICTED: mannan endo-1,4-beta-mannosidase 7 [Beta vulgaris subsp. vulgaris]	12.479	14.4906	13.6108	29.4483	35.9708	36.3924	2.50889	1.32705	9.42887e-10	9.47382e-09	up
Bv_008340_jotg	Bv_008340_jotg.t1	GO:0004672(protein kinase activity);GO:0005524(ATP binding);GO:0005886(plasma membrane);GO:0006468(protein phosphorylation);GO:0009507(chloroplast);GO:0010287(plastoglobule)	NA	NA	NA	PREDICTED: uncharacterized aarF domain-containing protein kinase At1g71810, chloroplastic isoform X1 [Beta vulgaris subsp. vulgaris]	1.85817	2.09676	2.01641	4.87261	4.88894	5.23169	2.51087	1.32818	5.9166e-19	1.48214e-17	up
Bv_000040_pudi	Bv_000040_pudi.t1	GO:0003674(molecular_function);GO:0005739(mitochondrion);GO:0008150(biological_process)	NA	NA	NA	hypothetical protein BVRB_000040 [Beta vulgaris subsp. vulgaris]	0.48902	0.481946	0.109966	0.896106	1.14225	0.678422	2.51337	1.32962	0.00286675	0.00864458	up
Bv3_058490_difz	Bv3_058490_difz.t1	GO:0000139(Golgi membrane);GO:0005794(Golgi apparatus);GO:0009834(plant-type secondary cell wall biogenesis);GO:0016021(integral component of membrane);GO:0045491(xylan metabolic process);GO:0045492(xylan biosynthetic process)	NA	NA	NA	PREDICTED: protein IRX15-LIKE [Beta vulgaris subsp. vulgaris]	1.39977	1.13693	1.27893	3.21375	3.28863	3.09065	2.51414	1.33006	2.61468e-09	2.45874e-08	up
Bv2_028030_oayt	Bv2_028030_oayt.t1	GO:0005774(vacuolar membrane);GO:0005886(plasma membrane);GO:0009832(plant-type cell wall biogenesis);GO:0009834(plant-type secondary cell wall biogenesis);GO:0010215(cellulose microfibril organization);GO:0016049(cell growth);GO:0031225(anchored component of membrane)	NA	NA	NA	PREDICTED: COBRA-like protein 4 [Beta vulgaris subsp. vulgaris]	1.17121	1.34077	1.25411	2.65673	3.41984	3.39743	2.5156	1.3309	7.47382e-12	9.71967e-11	up
Bv8_193980_tcsd	Bv8_193980_tcsd.t1	GO:0005515(protein binding);GO:0005634(nucleus);GO:0005737(cytoplasm);GO:0030246(carbohydrate binding);GO:0042742(defense response to bacterium);GO:0090332(stomatal closure)	NA	NA	NA	PREDICTED: serine/threonine-protein phosphatase 1 regulatory subunit 10 [Beta vulgaris subsp. vulgaris]	17.6577	17.3606	17.7875	40.892	43.7953	48.2609	2.51768	1.3321	9.87882e-10	9.89339e-09	up
Bv7_177720_rdku	Bv7_177720_rdku.t1	NA	04626(Plant-pathogen interaction)	K13459	NA	PREDICTED: disease resistance protein At4g27190 [Beta vulgaris subsp. vulgaris]	0.61037	0.472434	0.651677	1.27231	1.46103	1.6364	2.51934	1.33304	3.93445e-08	3.15875e-07	up
Bv7_165330_jnmy	Bv7_165330_jnmy.t1	GO:0046577(long-chain-alcohol oxidase activity)	NA	NA	NA	PREDICTED: long-chain-alcohol oxidase FAO2 [Beta vulgaris subsp. vulgaris]	1.26379	1.58668	1.19854	3.05751	3.53744	3.62506	2.52407	1.33575	5.51732e-13	8.03583e-12	up
Bv4_091040_cyuu	Bv4_091040_cyuu.t1	GO:0004332(fructose-bisphosphate aldolase activity);GO:0005515(protein binding);GO:0005737(cytoplasm);GO:0005829(cytosol);GO:0006094(gluconeogenesis);GO:0006096(glycolytic process);GO:0009507(chloroplast)	00010(Glycolysis / Gluconeogenesis);00030(Pentose phosphate pathway);00051(Fructose and mannose metabolism);00710(Carbon fixation in photosynthetic organisms)	K01623	EC:4.1.2.13	PREDICTED: fructose-bisphosphate aldolase 5, cytosolic [Beta vulgaris subsp. vulgaris]	111.395	114.475	119.831	282.461	286.745	304.65	2.52778	1.33787	6.49603e-08	5.06023e-07	up
Bv1_021080_ggjt	Bv1_021080_ggjt.t1	GO:0004096(catalase activity);GO:0005515(protein binding);GO:0005634(nucleus);GO:0005737(cytoplasm);GO:0005739(mitochondrion);GO:0005777(peroxisome);GO:0005829(cytosol);GO:0006979(response to oxidative stress);GO:0006995(cellular response to nitrogen starvation);GO:0008219(cell death);GO:0009409(response to cold);GO:0009416(response to light stimulus);GO:0009507(chloroplast);GO:0009514(glyoxysome…	00630(Glyoxylate and dicarboxylate metabolism);00380(Tryptophan metabolism);04016(MAPK signaling pathway - plant);04146(Peroxisome)	K03781	EC:1.11.1.6	PREDICTED: catalase [Beta vulgaris subsp. vulgaris]	327.903	348.839	339.583	800.332	881.867	887.388	2.52831	1.33817	1.56452e-07	1.14524e-06	up
Bv4_080050_ocda	Bv4_080050_ocda.t1	GO:0004564(beta-fructofuranosidase activity);GO:0004575(sucrose alpha-glucosidase activity);GO:0005739(mitochondrion);GO:0005987(sucrose catabolic process);GO:0033926(glycopeptide alpha-N-acetylgalactosaminidase activity);GO:0042542(response to hydrogen peroxide);GO:0048364(root development)	03010(Ribosome)	K02986	NA	PREDICTED: alkaline/neutral invertase A, mitochondrial [Beta vulgaris subsp. vulgaris]	1.56324	1.89882	1.0777	3.68311	4.10343	3.6946	2.52902	1.33858	1.17068e-10	1.31537e-09	up
Bv9_207391z3107	Bv9_207391z3107.t1	GO:0003723(RNA binding);GO:0003964(RNA-directed DNA polymerase activity);GO:0005737(cytoplasm);GO:0006278(RNA-dependent DNA biosynthetic process);GO:0015074(DNA integration)	NA	NA	NA	hypothetical protein BVRB_015510 [Beta vulgaris subsp. vulgaris]	0.0808202	0.0427365	0.0717606	0.169586	0.171546	0.153125	2.53053	1.33944	0.000192545	0.000776489	up
Bv5_106550_jifh	Bv5_106550_jifh.t1	GO:0000287(magnesium ion binding);GO:0004749(ribose phosphate diphosphokinase activity);GO:0005524(ATP binding);GO:0009116(nucleoside metabolic process);GO:0009156(ribonucleoside monophosphate biosynthetic process);GO:0009165(nucleotide biosynthetic process);GO:0009507(chloroplast);GO:0016301(kinase activity);GO:0016310(phosphorylation);GO:0016757(transferase activity, transferring glycosyl group…	00030(Pentose phosphate pathway);00230(Purine metabolism)	K00948	EC:2.7.6.1	PREDICTED: ribose-phosphate pyrophosphokinase 2, chloroplastic [Beta vulgaris subsp. vulgaris]	2.89486	3.33841	3.84257	7.58772	8.74335	9.1709	2.531	1.33971	4.88216e-16	9.65742e-15	up
Bv2_028100_inst	Bv2_028100_inst.t1	GO:0005515(protein binding)	NA	NA	NA	hypothetical protein BVRB_2g028100 [Beta vulgaris subsp. vulgaris]	0.875272	1.37351	1.67277	2.71927	3.71727	3.48904	2.53104	1.33973	6.40562e-07	4.2481e-06	up
Bv7_164700_dmzc	Bv7_164700_dmzc.t1	GO:0005773(vacuole);GO:0005794(Golgi apparatus);GO:0005886(plasma membrane);GO:0006950(response to stress);GO:0016787(hydrolase activity)	NA	NA	NA	PREDICTED: universal stress protein PHOS34 [Beta vulgaris subsp. vulgaris]	9.20696	11.0241	12.124	24.1988	26.5428	31.1533	2.53113	1.33978	6.56674e-19	1.64276e-17	up
Bv6_129190_jqgo	Bv6_129190_jqgo.t1	GO:0006651(diacylglycerol biosynthetic process);GO:0008195(phosphatidate phosphatase activity);GO:0009507(chloroplast)	00510(N-Glycan biosynthesis)	K07252	EC:3.6.1.43	PREDICTED: lipid phosphate phosphatase epsilon 1, chloroplastic isoform X1 [Beta vulgaris subsp. vulgaris]	2.18345	3.60418	3.19804	6.60868	8.37885	7.76878	2.53251	1.34057	4.50536e-11	5.34724e-10	up
Bv3_052970_wcif	Bv3_052970_wcif.t1	GO:0005634(nucleus);GO:0005783(endoplasmic reticulum);GO:0005789(endoplasmic reticulum membrane);GO:0005794(Golgi apparatus);GO:0005886(plasma membrane);GO:0071458(integral component of cytoplasmic side of endoplasmic reticulum membrane);GO:0071782(endoplasmic reticulum tubular network);GO:0071786(endoplasmic reticulum tubular network organization)	NA	NA	NA	PREDICTED: reticulon-like protein B4 [Beta vulgaris subsp. vulgaris]	19.9348	22.8165	21.7351	49.1373	56.7048	57.4826	2.5327	1.34068	1.23321e-09	1.22169e-08	up
Bv5_103090_mxnf	Bv5_103090_mxnf.t1	GO:0005634(nucleus);GO:0005829(cytosol);GO:0009408(response to heat);GO:0009409(response to cold);GO:0009651(response to salt stress);GO:0010228(vegetative to reproductive phase transition of meristem);GO:0051087(chaperone binding)	04141(Protein processing in endoplasmic reticulum)	K09555	NA	PREDICTED: BAG family molecular chaperone regulator 4 isoform X1 [Beta vulgaris subsp. vulgaris]	2.04993	3.52432	3.34944	6.79439	7.32674	8.5045	2.53546	1.34225	1.97187e-12	2.73304e-11	up
Bv6_151040_hqoi	Bv6_151040_hqoi.t1	NA	NA	NA	NA	PREDICTED: uncharacterized protein At3g27210-like isoform X2 [Beta vulgaris subsp. vulgaris]	1.28284	1.43913	1.90448	3.076	4.05741	4.60771	2.53782	1.34359	2.92315e-08	2.39936e-07	up
Bv4_087650_insq	Bv4_087650_insq.t1	GO:0005576(extracellular region);GO:0008150(biological_process)	NA	NA	NA	PREDICTED: CBS domain-containing protein CBSX5 [Beta vulgaris subsp. vulgaris]	0.189089	0.287297	0.164444	0.789284	0.362016	0.47615	2.5396	1.3446	0.000582941	0.00209514	up
Bv7_160420_anjf	Bv7_160420_anjf.t1	GO:0003674(molecular_function);GO:0005634(nucleus);GO:0006979(response to oxidative stress);GO:0009061(anaerobic respiration)	00660(C5-Branched dibasic acid metabolism);00290(Valine, leucine and isoleucine biosynthesis)	K00052	EC:1.1.1.85	PREDICTED: uncharacterized protein LOC104898501 [Beta vulgaris subsp. vulgaris]	0.779556	0.668765	0.801998	1.84295	2.35779	1.52367	2.54382	1.347	1.07815e-05	5.6843e-05	up
Bv2_039550_tuzd	Bv2_039550_tuzd.t1	GO:0016787(hydrolase activity)	NA	NA	NA	PREDICTED: putative methylesterase 11, chloroplastic [Beta vulgaris subsp. vulgaris]	0.876591	0.964795	0.719609	1.83188	2.49245	2.19153	2.54427	1.34725	3.7284e-13	5.53584e-12	up
Bv2_030370_nmyr	Bv2_030370_nmyr.t1	GO:0003677(DNA binding);GO:0003700(DNA binding transcription factor activity);GO:0005634(nucleus);GO:0006351(transcription, DNA-templated);GO:0006355(regulation of transcription, DNA-templated);GO:0009873(ethylene-activated signaling pathway)	NA	NA	NA	PREDICTED: ethylene-responsive transcription factor WIN1 [Beta vulgaris subsp. vulgaris]	0.236391	0.959449	1.10315	1.99714	1.56835	2.28432	2.54451	1.34739	0.000387086	0.00145005	up
Bv4_071790_jfup	Bv4_071790_jfup.t1	GO:0004674(protein serine/threonine kinase activity);GO:0005886(plasma membrane);GO:0006468(protein phosphorylation)	NA	NA	NA	PREDICTED: G-type lectin S-receptor-like serine/threonine-protein kinase LECRK3 [Beta vulgaris subsp. vulgaris]	1.09267	1.3749	1.32178	3.17407	3.19852	3.27799	2.54676	1.34867	2.94875e-13	4.43934e-12	up
Bv2_030670_mgoq	Bv2_030670_mgoq.t1	GO:0005634(nucleus);GO:0005829(cytosol);GO:0005886(plasma membrane);GO:0005986(sucrose biosynthetic process);GO:0009506(plasmodesma);GO:0016157(sucrose synthase activity);GO:0016757(transferase activity, transferring glycosyl groups);GO:0046524(sucrose-phosphate synthase activity);GO:0071836(nectar secretion)	00500(Starch and sucrose metabolism)	K00696	EC:2.4.1.14	PREDICTED: sucrose-phosphate synthase [Beta vulgaris subsp. vulgaris]	8.15694	9.58401	9.39633	21.6798	23.7398	24.0621	2.56038	1.35636	1.12541e-09	1.12155e-08	up
Bv8_189960_jkrc	Bv8_189960_jkrc.t1	NA	NA	NA	NA	hypothetical protein BVRB_8g189960 [Beta vulgaris subsp. vulgaris]	0.12268	0.222345	0.262655	0.492207	0.533672	0.531882	2.56346	1.35809	8.07272e-06	4.37828e-05	up
Bv9_203520_yopo	Bv9_203520_yopo.t1	GO:0003674(molecular_function);GO:0008150(biological_process);GO:0009507(chloroplast)	NA	NA	NA	PREDICTED: uncharacterized protein LOC104902627 [Beta vulgaris subsp. vulgaris]	11.5428	13.276	13.9432	30.2598	34.8034	34.693	2.57356	1.36376	6.87571e-20	1.84752e-18	up
Bv7_179900_aymk	Bv7_179900_aymk.t1	GO:0003674(molecular_function);GO:0005634(nucleus);GO:0008150(biological_process)	NA	NA	NA	PREDICTED: uncharacterized protein LOC104908935 [Beta vulgaris subsp. vulgaris]	2.25922	2.26049	2.51755	5.11682	6.02823	6.96579	2.57356	1.36377	1.33249e-12	1.8709e-11	up
Bv8_196500_seqs	Bv8_196500_seqs.t1	GO:0004672(protein kinase activity);GO:0005524(ATP binding);GO:0005739(mitochondrion);GO:0006468(protein phosphorylation)	NA	NA	NA	PREDICTED: pentatricopeptide repeat-containing protein At5g25630-like isoform X1 [Beta vulgaris subsp. vulgaris]	0.977585	1.05994	1.27202	2.728	2.64167	3.15851	2.57684	1.3656	2.80953e-11	3.41634e-10	up
Bv7_166450_rnzo	Bv7_166450_rnzo.t1	GO:0004364(glutathione transferase activity);GO:0005737(cytoplasm);GO:0006749(glutathione metabolic process);GO:0009407(toxin catabolic process)	00480(Glutathione metabolism)	K00799	EC:2.5.1.18	PREDICTED: glutathione transferase GST 23 [Beta vulgaris subsp. vulgaris]	1.24531	1.76005	1.81118	3.73207	3.4858	5.21131	2.58052	1.36766	8.99293e-10	9.06062e-09	up
Bv8_197930_mcjc	Bv8_197930_mcjc.t1	GO:0016021(integral component of membrane);GO:0042626(ATPase activity, coupled to transmembrane movement of substances);GO:0055085(transmembrane transport)	02010(ABC transporters)	K05658	EC:3.6.3.44	PREDICTED: ABC transporter B family member 11 isoform X1 [Beta vulgaris subsp. vulgaris]	0.0970586	0.0906237	0.0675187	0.227727	0.246775	0.18466	2.58291	1.369	8.15197e-05	0.000358988	up
Bv3_054020_fnhn	Bv3_054020_fnhn.t1	NA	NA	NA	NA	PREDICTED: jasmonate-induced protein homolog [Beta vulgaris subsp. vulgaris]	4.41231	3.91175	4.47252	10.435	11.5642	11.0823	2.58518	1.37027	1.77732e-17	3.9266e-16	up
Bv8_183330_tcon	Bv8_183330_tcon.t1	GO:0005515(protein binding);GO:0005737(cytoplasm);GO:0005829(cytosol);GO:0006974(cellular response to DNA damage stimulus);GO:0009055(electron transfer activity);GO:0009408(response to heat);GO:0009926(auxin polar transport);GO:0015035(protein disulfide oxidoreductase activity);GO:0045454(cell redox homeostasis);GO:0046872(metal ion binding);GO:0051537(2 iron, 2 sulfur cluster binding);GO:0051726…	NA	NA	NA	PREDICTED: monothiol glutaredoxin-S17 [Beta vulgaris subsp. vulgaris]	5.26043	5.46439	5.75388	14.01	13.0909	15.5023	2.58535	1.37036	1.95048e-20	5.51943e-19	up
Bv6_151340_hxeu	Bv6_151340_hxeu.t1	GO:0005886(plasma membrane);GO:0009507(chloroplast);GO:0009611(response to wounding);GO:0009695(jasmonic acid biosynthetic process);GO:0016165(linoleate 13S-lipoxygenase activity);GO:0031408(oxylipin biosynthetic process);GO:0034440(lipid oxidation);GO:0040007(growth);GO:0046872(metal ion binding)	00591(Linoleic acid metabolism);00592(alpha-Linolenic acid metabolism)	K00454	EC:1.13.11.12	PREDICTED: lipoxygenase 6, chloroplastic [Beta vulgaris subsp. vulgaris]	9.80841	10.827	10.378	24.1497	27.8028	28.5625	2.59613	1.37636	7.23237e-10	7.36778e-09	up
Bv2_043330_ayzo	Bv2_043330_ayzo.t1	GO:0003899(DNA-directed 5'-3' RNA polymerase activity);GO:0008150(biological_process)	NA	NA	NA	PREDICTED: uncharacterized protein LOC104887707 [Beta vulgaris subsp. vulgaris]	2.50158	2.0393	2.66768	5.14115	6.34495	7.25425	2.59974	1.37836	1.2441e-10	1.39019e-09	up
Bv9_222180_staw	Bv9_222180_staw.t1	GO:0003674(molecular_function);GO:0005634(nucleus);GO:0008150(biological_process)	NA	NA	NA	PREDICTED: GATA zinc finger domain-containing protein 10 [Beta vulgaris subsp. vulgaris]	21.5579	22.8841	23.71	52.717	59.6374	64.8418	2.60001	1.37852	1.65021e-09	1.59936e-08	up
Bv6_141920_ttsr	Bv6_141920_ttsr.t2;Bv6_141920_ttsr.t1	GO:0003824(catalytic activity);GO:0005829(cytosol);GO:0010584(pollen exine formation);GO:0016491(oxidoreductase activity);GO:0050662(coenzyme binding);GO:0055114(oxidation-reduction process);GO:0080110(sporopollenin biosynthetic process);GO:0080110(sporopollenin biosynthetic process)	00940(Phenylpropanoid biosynthesis);00940(Phenylpropanoid biosynthesis)	K09753	EC:1.2.1.44	hypothetical protein BVRB_6g141920 isoform B [Beta vulgaris subsp. vulgaris];PREDICTED: tetraketide alpha-pyrone reductase 2 isoform X1 [Beta vulgaris subsp. vulgaris]	0.286974	0.370546	0.270267	0.869871	0.763019	0.781066	2.60184	1.37953	1.7534e-05	8.87442e-05	up
Bv9_202480_rpzd	Bv9_202480_rpzd.t1	NA	NA	NA	NA	hypothetical protein BVRB_9g202480 [Beta vulgaris subsp. vulgaris]	9.03039	12.4988	14.5868	29.7645	30.466	33.787	2.6032	1.38029	8.57338e-15	1.48592e-13	up
Bv1_001090_kfgd	Bv1_001090_kfgd.t1	GO:0005524(ATP binding);GO:0005618(cell wall);GO:0005737(cytoplasm);GO:0005829(cytosol);GO:0005886(plasma membrane);GO:0006457(protein folding);GO:0009408(response to heat);GO:0009507(chloroplast);GO:0009615(response to virus);GO:0016020(membrane);GO:0016887(ATPase activity)	03040(Spliceosome);04141(Protein processing in endoplasmic reticulum);04144(Endocytosis)	K03283	NA	hypothetical protein BVRB_1g001090 [Beta vulgaris subsp. vulgaris]	1.58426	2.01078	1.55444	4.24371	4.53542	4.6278	2.60356	1.38048	2.7857e-08	2.29476e-07	up
Bv2_044830_gkdo	Bv2_044830_gkdo.t1	GO:0009507(chloroplast);GO:0009706(chloroplast inner membrane);GO:0009941(chloroplast envelope);GO:0010277(chlorophyllide a oxygenase [overall] activity);GO:0016021(integral component of membrane);GO:0045036(protein targeting to chloroplast);GO:0046872(metal ion binding);GO:0051537(2 iron, 2 sulfur cluster binding);GO:0055114(oxidation-reduction process)	00860(Porphyrin and chlorophyll metabolism)	K13071	EC:1.14.15.17	PREDICTED: protein TIC 55, chloroplastic [Beta vulgaris subsp. vulgaris]	4.85618	5.27021	5.64022	11.2526	14.2272	15.6459	2.6084	1.38317	6.48454e-20	1.75121e-18	up
Bv2_047550_rcdh	Bv2_047550_rcdh.t1	GO:0005515(protein binding);GO:0005634(nucleus);GO:0009507(chloroplast);GO:0009536(plastid);GO:0009661(chromoplast organization);GO:0016021(integral component of membrane);GO:0016120(carotene biosynthetic process);GO:0031969(chloroplast membrane);GO:0050821(protein stabilization);GO:1904143(positive regulation of carotenoid biosynthetic process)	03010(Ribosome)	K02955	NA	PREDICTED: protein ORANGE, chloroplastic [Beta vulgaris subsp. vulgaris]	6.57519	8.17962	9.17968	19.0156	20.6725	22.7562	2.60897	1.38348	3.13193e-19	8.05473e-18	up
Bv6_127650_uios	Bv6_127650_uios.t1	GO:0005576(extracellular region);GO:0009739(response to gibberellin);GO:0009740(gibberellic acid mediated signaling pathway)	NA	NA	NA	PREDICTED: peamaclein-like [Beta vulgaris subsp. vulgaris]	4.74425	7.42723	8.46879	15.2305	17.3309	21.3049	2.60977	1.38392	1.42429e-12	1.9952e-11	up
Bv5_107570_wewn	Bv5_107570_wewn.t1	GO:0005886(plasma membrane);GO:0006820(anion transport);GO:0008381(mechanosensitive ion channel activity);GO:0050982(detection of mechanical stimulus)	NA	NA	NA	PREDICTED: mechanosensitive ion channel protein 10 [Beta vulgaris subsp. vulgaris]	6.69227	7.36467	7.53014	16.4821	19.4588	20.5186	2.61543	1.38705	7.66532e-11	8.84019e-10	up
Bv7_161230_qnmd	Bv7_161230_qnmd.t1	NA	NA	NA	NA	hypothetical protein BVRB_7g161230 [Beta vulgaris subsp. vulgaris]	0.861131	0.775206	0.405875	1.47521	1.96732	1.90705	2.6195	1.38929	2.80715e-05	0.000136501	up
Bv9_220990_ehth	Bv9_220990_ehth.t1	GO:0005089(Rho guanyl-nucleotide exchange factor activity);GO:0005634(nucleus);GO:0005737(cytoplasm);GO:0005886(plasma membrane);GO:0009793(embryo development ending in seed dormancy);GO:0009860(pollen tube growth);GO:0080092(regulation of pollen tube growth);GO:0090406(pollen tube)	NA	NA	NA	PREDICTED: rop guanine nucleotide exchange factor 12 [Beta vulgaris subsp. vulgaris]	0.996469	1.00556	0.621398	1.86356	2.53831	2.47196	2.62017	1.38966	1.5469e-09	1.50643e-08	up
Bv3_069610_eapk	Bv3_069610_eapk.t1	GO:0005215(transporter activity);GO:0006810(transport);GO:0016020(membrane)	NA	NA	NA	PREDICTED: probable folate-biopterin transporter 8, chloroplastic isoform X1 [Beta vulgaris subsp. vulgaris]	0.450922	0.469252	0.612425	1.16713	1.25083	1.60533	2.62514	1.3924	2.54707e-11	3.10957e-10	up
Bv3_060800_jzfr	Bv3_060800_jzfr.t1;Bv3_060800_jzfr.t2	GO:0003677(DNA binding);GO:0003700(DNA binding transcription factor activity);GO:0005634(nucleus);GO:0006351(transcription, DNA-templated);GO:0006355(regulation of transcription, DNA-templated);GO:0006355(regulation of transcription, DNA-templated)	04933(AGE-RAGE signaling pathway in diabetic complications);04933(AGE-RAGE signaling pathway in diabetic complications)	K06236	NA	PREDICTED: myb-related protein 2-like isoform X2 [Beta vulgaris subsp. vulgaris];PREDICTED: myb-related protein 2-like isoform X4 [Beta vulgaris subsp. vulgaris]	0.372335	0.772417	0.556505	1.60944	0.948865	1.90814	2.62538	1.39253	7.2183e-07	4.72216e-06	up
Bv5_109910_uwfr	Bv5_109910_uwfr.t1;Bv5_109910_uwfr.t2	NA	NA	NA	NA	hypothetical protein BVRB_5g109910 isoform A [Beta vulgaris subsp. vulgaris]	0.723721	1.21127	1.40021	2.95683	2.9014	2.89901	2.6257	1.3927	4.03998e-08	3.23922e-07	up
Bv6_152560_hmiw	Bv6_152560_hmiw.t1	GO:0004672(protein kinase activity);GO:0004674(protein serine/threonine kinase activity);GO:0004712(protein serine/threonine/tyrosine kinase activity);GO:0005524(ATP binding);GO:0005829(cytosol);GO:0006468(protein phosphorylation);GO:0009658(chloroplast organization);GO:0035556(intracellular signal transduction)	NA	NA	NA	PREDICTED: serine/threonine-protein kinase STY17 [Beta vulgaris subsp. vulgaris]	2.0366	1.92689	2.47692	5.4175	5.4119	6.1011	2.62879	1.3944	3.57142e-16	7.12613e-15	up
Bv_006940_mxka	Bv_006940_mxka.t1	GO:0004407(histone deacetylase activity);GO:0005634(nucleus);GO:0006351(transcription, DNA-templated);GO:0006355(regulation of transcription, DNA-templated);GO:0016575(histone deacetylation);GO:0032041(NAD-dependent histone deacetylase activity (H3-K14 specific))	NA	NA	NA	PREDICTED: histone deacetylase 2 isoform X2 [Beta vulgaris subsp. vulgaris]	2.08205	1.7895	1.8003	4.83382	4.61318	5.47823	2.63146	1.39586	1.86633e-15	3.46386e-14	up
Bv3_050990_kqjn	Bv3_050990_kqjn.t1	GO:0000977(RNA polymerase II regulatory region sequence-specific DNA binding);GO:0001228(transcriptional activator activity, RNA polymerase II transcription regulatory region sequence-specific DNA binding);GO:0003677(DNA binding);GO:0003700(DNA binding transcription factor activity);GO:0005515(protein binding);GO:0005634(nucleus);GO:0006351(transcription, DNA-templated);GO:0006355(regulation of t…	NA	NA	NA	PREDICTED: bZIP transcription factor 11 [Beta vulgaris subsp. vulgaris]	13.1596	14.7257	14.916	30.9204	41.5023	40.2656	2.63282	1.39661	1.46123e-10	1.61608e-09	up
Bv7_168350_zhgs	Bv7_168350_zhgs.t1	NA	NA	NA	NA		1.51106	2.45615	2.76001	4.61626	5.92532	7.18741	2.63541	1.39803	4.42226e-07	3.0179e-06	up
Bv6_153740_tcnp	Bv6_153740_tcnp.t1	NA	NA	NA	NA	hypothetical protein BVRB_6g153740 [Beta vulgaris subsp. vulgaris]	2.34373	2.50824	1.93014	5.87415	6.27176	5.72992	2.63573	1.3982	9.8153e-14	1.5556e-12	up
Bv9_223170_xpen	Bv9_223170_xpen.t1	GO:0004674(protein serine/threonine kinase activity);GO:0005886(plasma membrane);GO:0007166(cell surface receptor signaling pathway)	NA	NA	NA	PREDICTED: wall-associated receptor kinase-like 6 [Beta vulgaris subsp. vulgaris]	0.0344829	0.0712007	0.0524202	0.131184	0.165409	0.120636	2.63896	1.39997	6.49858e-05	0.000292787	up
Bv3_070740_hcts	Bv3_070740_hcts.t1	GO:0004462(lactoylglutathione lyase activity);GO:0005739(mitochondrion);GO:0005975(carbohydrate metabolic process);GO:0016829(lyase activity)	NA	NA	NA	PREDICTED: uncharacterized protein LOC104907007 isoform X1 [Beta vulgaris subsp. vulgaris]	5.51377	5.55507	7.34625	15.7712	15.8124	17.0813	2.64266	1.40199	7.46568e-16	1.44255e-14	up
Bv1_006330_dnji	Bv1_006330_dnji.t1	GO:0004197(cysteine-type endopeptidase activity);GO:0005615(extracellular space);GO:0005764(lysosome);GO:0051603(proteolysis involved in cellular protein catabolic process)	NA	NA	NA	PREDICTED: cysteine protease RD19A [Beta vulgaris subsp. vulgaris]	50.1266	54.3023	57.7403	134.243	145.204	149.15	2.6429	1.40212	6.56725e-09	5.84297e-08	up
Bv2_041190_taqt	Bv2_041190_taqt.t1	GO:0009507(chloroplast)	NA	NA	NA	PREDICTED: CSC1-like protein At3g54510 [Beta vulgaris subsp. vulgaris]	0.198852	0.423818	0.313581	0.668432	0.996848	0.813622	2.64769	1.40473	3.89294e-06	2.23427e-05	up
Bv9_221460_zwrp	Bv9_221460_zwrp.t1	GO:0003824(catalytic activity);GO:0005634(nucleus);GO:0005737(cytoplasm);GO:0006769(nicotinamide metabolic process);GO:0008936(nicotinamidase activity);GO:0009737(response to abscisic acid);GO:0019365(pyridine nucleotide salvage)	NA	NA	NA	PREDICTED: nicotinamidase 1 [Beta vulgaris subsp. vulgaris]	11.4501	11.6908	12.2927	30.0051	31.6108	32.2465	2.64896	1.40543	4.71771e-11	5.59203e-10	up
Bv2_041330_wzky	Bv2_041330_wzky.t1;Bv2_041330_wzky.t2;Bv2_041330_wzky.t3	GO:0003674(molecular_function);GO:0005634(nucleus);GO:0006351(transcription, DNA-templated);GO:0006355(regulation of transcription, DNA-templated);GO:0048511(rhythmic process);GO:0048511(rhythmic process)	NA	NA	NA	PREDICTED: protein LNK2 isoform X2 [Beta vulgaris subsp. vulgaris];hypothetical protein BVRB_2g041330 isoform B [Beta vulgaris subsp. vulgaris];hypothetical protein BVRB_2g041330 isoform C [Beta vulgaris subsp. vulgaris]	0.46575	0.516465	0.501992	1.10675	1.23749	1.59342	2.65304	1.40765	5.22235e-16	1.0297e-14	up
Bv3_068390_yuzh	Bv3_068390_yuzh.t1;Bv3_068390_yuzh.t2	GO:0003674(molecular_function);GO:0005634(nucleus);GO:0008150(biological_process);GO:0016021(integral component of membrane);GO:0016021(integral component of membrane)	NA	NA	NA	PREDICTED: uncharacterized protein LOC104906713 isoform X1 [Beta vulgaris subsp. vulgaris]	6.82833	6.32357	7.67961	16.1006	19.7914	19.3755	2.65307	1.40766	3.16289e-20	8.81428e-19	up
Bv7_175100_myxq	Bv7_175100_myxq.t1	GO:0003674(molecular_function);GO:0005634(nucleus);GO:0008150(biological_process)	NA	NA	NA	PREDICTED: uncharacterized protein LOC104900215 [Beta vulgaris subsp. vulgaris]	0.28787	0.191762	1.79746	2.22317	1.84806	1.97662	2.65595	1.40923	0.00850324	0.0221451	up
Bv3_066610_tjjj	Bv3_066610_tjjj.t1	GO:0003674(molecular_function);GO:0005886(plasma membrane);GO:0008150(biological_process);GO:0016021(integral component of membrane)	NA	NA	NA	PREDICTED: post-GPI attachment to proteins factor 3 [Beta vulgaris subsp. vulgaris]	2.22354	2.30583	2.24257	5.10987	6.36025	6.53991	2.65951	1.41116	3.29133e-20	9.13058e-19	up
Bv4_078130_qtzh	Bv4_078130_qtzh.t1	GO:0004190(aspartic-type endopeptidase activity);GO:0006508(proteolysis);GO:0030163(protein catabolic process)	NA	NA	NA	PREDICTED: aspartic proteinase nepenthesin-1 [Beta vulgaris subsp. vulgaris]	0.368261	0.581801	0.605109	1.02291	1.49533	1.6192	2.66044	1.41166	2.23595e-07	1.60284e-06	up
Bv5_122100_ygdi	Bv5_122100_ygdi.t1	GO:0003677(DNA binding);GO:0003700(DNA binding transcription factor activity);GO:0005634(nucleus);GO:0006351(transcription, DNA-templated);GO:0006355(regulation of transcription, DNA-templated);GO:0009617(response to bacterium);GO:0010200(response to chitin);GO:0042742(defense response to bacterium);GO:0043565(sequence-specific DNA binding);GO:0045893(positive regulation of transcription, DNA-tem…	NA	NA	NA	PREDICTED: probable WRKY transcription factor 23 [Beta vulgaris subsp. vulgaris]	0.298441	0.805994	0.434169	1.46564	1.14951	1.4852	2.66498	1.41412	4.25318e-06	2.42207e-05	up
Bv9_202490_khsj;Bv9_202520_ahsc;Bv9_202500_jpku	Bv9_202490_khsj.t1;Bv9_202520_ahsc.t1;Bv9_202500_jpku.t1	GO:0016787(hydrolase activity);GO:0017148(negative regulation of translation);GO:0030598(rRNA N-glycosylase activity);GO:0006952(defense response);GO:0030598(rRNA N-glycosylase activity)	NA	NA	NA	PREDICTED: protein synthesis inhibitor PD-S2 [Beta vulgaris subsp. vulgaris];hypothetical protein BVRB_9g202520 [Beta vulgaris subsp. vulgaris];PREDICTED: ribosome-inactivating protein PD-L3/PD-L4 [Beta vulgaris subsp. vulgaris]	2.30891	2.64926	3.18328	6.12724	7.0617	8.5343	2.66823	1.41588	6.97745e-19	1.73603e-17	up
Bv7_161270_zkkk	Bv7_161270_zkkk.t1	GO:0005886(plasma membrane);GO:0015205(nucleobase transmembrane transporter activity);GO:0015851(nucleobase transport)	NA	NA	NA	PREDICTED: purine-uracil permease NCS1 [Beta vulgaris subsp. vulgaris]	1.65718	1.91593	1.92495	4.07113	5.0735	5.55351	2.67333	1.41864	9.46975e-16	1.81639e-14	up
Bv6_153350_waxo	Bv6_153350_waxo.t1	GO:0003674(molecular_function);GO:0008150(biological_process);GO:0009507(chloroplast)	NA	NA	NA	PREDICTED: uncharacterized protein LOC104897854 [Beta vulgaris subsp. vulgaris]	2.07585	1.79767	2.28924	5.09816	5.38037	6.01863	2.67691	1.42057	1.38136e-13	2.15025e-12	up
Bv9_216760_nmkn	Bv9_216760_nmkn.t1	NA	NA	NA	NA	PREDICTED: non-specific lipid-transfer protein [Beta vulgaris subsp. vulgaris]	128.779	131.079	126.605	337.941	361.715	337.365	2.68336	1.42404	1.03433e-08	8.93801e-08	up
Bv1_006670_oxhc	Bv1_006670_oxhc.t1	GO:0005576(extracellular region);GO:0030246(carbohydrate binding)	NA	NA	NA	hypothetical protein BVRB_1g006670 [Beta vulgaris subsp. vulgaris]	0.787823	0.998111	0.996182	2.37127	2.20012	2.89676	2.68434	1.42457	3.95391e-13	5.85645e-12	up
Bv5_102070_uoqk	Bv5_102070_uoqk.t1	GO:0005509(calcium ion binding);GO:0005634(nucleus);GO:0005737(cytoplasm);GO:0005829(cytosol);GO:0005886(plasma membrane);GO:0008150(biological_process)	04626(Plant-pathogen interaction)	K13448	NA	PREDICTED: probable calcium-binding protein CML13 [Beta vulgaris subsp. vulgaris]	0.984358	1.85971	1.68767	3.86257	4.17216	4.14502	2.68766	1.42635	2.29351e-07	1.6409e-06	up
Bv9_218230_inmt	Bv9_218230_inmt.t1	GO:0000166(nucleotide binding);GO:0005737(cytoplasm);GO:0008150(biological_process)	00565(Ether lipid metabolism)	K16794	NA	PREDICTED: uncharacterized protein LOC104904428 [Beta vulgaris subsp. vulgaris]	0.461946	0.524939	0.562631	1.04441	1.39677	1.72535	2.68892	1.42703	9.21772e-09	8.05953e-08	up
Bv6_149360_grfy	Bv6_149360_grfy.t1	GO:0005886(plasma membrane);GO:0006810(transport);GO:0022857(transmembrane transporter activity)	NA	NA	NA	PREDICTED: WAT1-related protein At1g70260 [Beta vulgaris subsp. vulgaris]	1.99084	2.21861	2.16254	5.35464	5.86035	5.94824	2.69354	1.42951	8.21465e-17	1.72348e-15	up
Bv_008100_rggz	Bv_008100_rggz.t1	GO:0004126(cytidine deaminase activity);GO:0005829(cytosol);GO:0008270(zinc ion binding);GO:0009972(cytidine deamination)	00240(Pyrimidine metabolism)	K01489	EC:3.5.4.5	PREDICTED: cytidine deaminase 1 [Beta vulgaris subsp. vulgaris]	1.31123	1.57499	1.68907	3.79061	4.72394	3.81008	2.69374	1.42961	1.78029e-11	2.22379e-10	up
Bv6_129610_fzex	Bv6_129610_fzex.t1	GO:0000103(sulfate assimilation);GO:0005829(cytosol);GO:0005886(plasma membrane);GO:0006457(protein folding);GO:0015035(protein disulfide oxidoreductase activity);GO:0016671(oxidoreductase activity, acting on a sulfur group of donors, disulfide as acceptor);GO:0034599(cellular response to oxidative stress);GO:0045454(cell redox homeostasis);GO:0055114(oxidation-reduction process)	NA	NA	NA	PREDICTED: thioredoxin H1 [Beta vulgaris subsp. vulgaris]	3.62126	3.07685	3.62308	8.36207	9.91921	9.52329	2.69393	1.42971	4.12756e-12	5.52864e-11	up
Bv7_178830_kdqp	Bv7_178830_kdqp.t1	GO:0005515(protein binding);GO:0005634(nucleus);GO:0007165(signal transduction)	04144(Endocytosis)	K05747	NA	PREDICTED: ninja-family protein 3 [Beta vulgaris subsp. vulgaris]	0.72288	0.79491	0.671323	1.69204	1.8454	2.36077	2.69434	1.42993	3.0882e-09	2.87599e-08	up
Bv5_106660_zxzc	Bv5_106660_zxzc.t1	GO:0003825(alpha,alpha-trehalose-phosphate synthase (UDP-forming) activity);GO:0004805(trehalose-phosphatase activity);GO:0005737(cytoplasm);GO:0005992(trehalose biosynthetic process);GO:0016757(transferase activity, transferring glycosyl groups);GO:0016791(phosphatase activity);GO:0070413(trehalose metabolism in response to stress)	00500(Starch and sucrose metabolism)	K16055	EC:2.4.1.15;EC:3.1.3.12	PREDICTED: alpha,alpha-trehalose-phosphate synthase [UDP-forming] 5 [Beta vulgaris subsp. vulgaris]	0.720064	0.910875	0.852571	2.29116	2.12951	2.28636	2.70062	1.43329	2.64839e-13	4.01352e-12	up
Bv8_186180_hqgk	Bv8_186180_hqgk.t1	GO:0004373(glycogen (starch) synthase activity);GO:0005515(protein binding);GO:0005982(starch metabolic process);GO:0009011(starch synthase activity);GO:0009501(amyloplast);GO:0009507(chloroplast);GO:0016757(transferase activity, transferring glycosyl groups);GO:0019252(starch biosynthetic process);GO:0033201(alpha-1,4-glucan synthase activity)	00500(Starch and sucrose metabolism)	K00703	EC:2.4.1.21	PREDICTED: starch synthase 3, chloroplastic/amyloplastic [Beta vulgaris subsp. vulgaris]	7.22313	8.10858	7.66953	19.2162	21.6109	21.2945	2.70079	1.43338	3.0389e-10	3.22852e-09	up
Bv6_131850_txhn	Bv6_131850_txhn.t1	GO:0016020(membrane);GO:0016709(oxidoreductase activity, acting on paired donors, with incorporation or reduction of molecular oxygen, NAD(P)H as one donor, and incorporation of one atom of oxygen);GO:0044550(secondary metabolite biosynthetic process)	NA	NA	NA	PREDICTED: cytochrome P450 89A2 [Beta vulgaris subsp. vulgaris]	8.33053	9.12655	8.8842	23.0113	23.4445	24.7057	2.70152	1.43377	5.68155e-16	1.11664e-14	up
Bv3_062040_fxpk	Bv3_062040_fxpk.t1	GO:0004198(calcium-dependent cysteine-type endopeptidase activity);GO:0005737(cytoplasm);GO:0006508(proteolysis)	04626(Plant-pathogen interaction)	K13448	NA	PREDICTED: probable calcium-binding protein CML49 [Beta vulgaris subsp. vulgaris]	21.1298	21.7481	21.7224	57.5359	57.3466	59.7749	2.70366	1.43491	1.27775e-10	1.42432e-09	up
Bv2_027690_sfxw	Bv2_027690_sfxw.t1	NA	NA	NA	NA	PREDICTED: uncharacterized protein LOC104887359 [Beta vulgaris subsp. vulgaris]	1.07971	0.528251	0.896369	1.65319	3.24626	1.87331	2.70442	1.43532	0.000258882	0.00101024	up
Bv9_223090_jjqj	Bv9_223090_jjqj.t1	GO:0003824(catalytic activity);GO:0005737(cytoplasm);GO:0005829(cytosol);GO:0007623(circadian rhythm);GO:0009409(response to cold);GO:0009809(lignin biosynthetic process);GO:0016621(cinnamoyl-CoA reductase activity);GO:0050662(coenzyme binding);GO:0055114(oxidation-reduction process)	00940(Phenylpropanoid biosynthesis)	K09753	EC:1.2.1.44	PREDICTED: cinnamoyl-CoA reductase 1 [Beta vulgaris subsp. vulgaris]	16.758	18.106	17.7734	45.7592	47.2557	49.4956	2.7074	1.43691	8.30261e-11	9.56313e-10	up
Bv_000260_qxfh	Bv_000260_qxfh.t1	GO:0005768(endosome);GO:0005794(Golgi apparatus);GO:0005802(trans-Golgi network);GO:0009507(chloroplast);GO:0016021(integral component of membrane)	NA	NA	NA	PREDICTED: protein GPR107 [Beta vulgaris subsp. vulgaris]	2.3941	2.39801	1.96569	5.39015	6.05898	6.84935	2.70775	1.4371	7.00987e-15	1.22303e-13	up
Bv1_012680_jnor	Bv1_012680_jnor.t2;Bv1_012680_jnor.t1	GO:0004842(ubiquitin-protein transferase activity);GO:0019005(SCF ubiquitin ligase complex);GO:0031146(SCF-dependent proteasomal ubiquitin-dependent protein catabolic process);GO:0031146(SCF-dependent proteasomal ubiquitin-dependent protein catabolic process)	NA	NA	NA	PREDICTED: F-box protein At1g49990 isoform X1 [Beta vulgaris subsp. vulgaris];PREDICTED: F-box protein At1g49990 isoform X2 [Beta vulgaris subsp. vulgaris]	0.853077	0.704701	0.981614	2.29236	2.17943	2.40514	2.7081	1.43728	5.91043e-11	6.94296e-10	up
Bv3_066720_afuc	Bv3_066720_afuc.t1	NA	NA	NA	NA	hypothetical protein BVRB_3g066720 [Beta vulgaris subsp. vulgaris]	3.07818	3.36874	3.20178	7.33066	8.70645	10.1179	2.71073	1.43868	5.54121e-17	1.18426e-15	up
Bv1_000950_twpf	Bv1_000950_twpf.t1	NA	NA	NA	NA	PREDICTED: uncharacterized protein LOC104893181 [Beta vulgaris subsp. vulgaris]	0.420757	0.189206	0.258465	0.655075	0.874745	0.826224	2.713	1.43989	0.000107066	0.000459783	up
Bv8_196720_afpe	Bv8_196720_afpe.t1	GO:0004650(polygalacturonase activity);GO:0005576(extracellular region);GO:0005618(cell wall);GO:0008152(metabolic process);GO:0009556(microsporogenesis);GO:0010584(pollen exine formation);GO:0016829(lyase activity);GO:0071555(cell wall organization)	NA	NA	NA	PREDICTED: polygalacturonase QRT3 [Beta vulgaris subsp. vulgaris]	0.396594	0.523204	0.368056	0.901936	1.08938	1.51035	2.71899	1.44307	4.04624e-07	2.77472e-06	up
Bv6_154690_swdf	Bv6_154690_swdf.t1	GO:0003700(DNA binding transcription factor activity);GO:0005634(nucleus);GO:0006351(transcription, DNA-templated);GO:0006355(regulation of transcription, DNA-templated);GO:0009637(response to blue light);GO:0030308(negative regulation of cell growth);GO:0043565(sequence-specific DNA binding);GO:0045893(positive regulation of transcription, DNA-templated);GO:0048510(regulation of timing of transi…	NA	NA	NA	PREDICTED: homeobox-leucine zipper protein HAT5 isoform X1 [Beta vulgaris subsp. vulgaris]	1.77434	2.5147	2.52848	5.77591	6.04727	6.73404	2.72199	1.44466	2.21168e-19	5.76072e-18	up
Bv9_218780_zdth;Bv9_218790_pnth	Bv9_218780_zdth.t1;Bv9_218790_pnth.t1	NA	NA	NA	NA	hypothetical protein BVRB_9g218780 [Beta vulgaris subsp. vulgaris]	51.1375	36.5641	37.3505	82.4618	189.24	68.9801	2.72432	1.4459	2.96502e-05	0.000143721	up
Bv1_019770_eidj	Bv1_019770_eidj.t1	NA	NA	NA	NA	hypothetical protein BVRB_1g019770 [Beta vulgaris subsp. vulgaris]	16.6591	19.937	20.9097	50.1746	48.9724	57.6816	2.72718	1.44741	3.86605e-22	1.23505e-20	up
Bv5_118050_deeh	Bv5_118050_deeh.t1	NA	03440(Homologous recombination)	K03553	NA	PREDICTED: U-box domain-containing protein 52 [Beta vulgaris subsp. vulgaris]	2.83054	3.27685	3.07108	6.41261	9.181	9.43895	2.72731	1.44748	4.82103e-15	8.54138e-14	up
Bv1_003660_hrfq	Bv1_003660_hrfq.t1	NA	NA	NA	NA	hypothetical protein BVRB_1g003660 [Beta vulgaris subsp. vulgaris]	6.16807	6.60134	6.82378	18.0512	16.1977	19.3484	2.73551	1.45181	1.82964e-18	4.4145e-17	up
Bv4_071080_dotf	Bv4_071080_dotf.t1	GO:0004127(cytidylate kinase activity);GO:0005524(ATP binding);GO:0005634(nucleus);GO:0005737(cytoplasm);GO:0005829(cytosol);GO:0006207('de novo' pyrimidine nucleobase biosynthetic process);GO:0006221(pyrimidine nucleotide biosynthetic process);GO:0009041(uridylate kinase activity);GO:0009173(pyrimidine ribonucleoside monophosphate metabolic process);GO:0048046(apoplast)	00240(Pyrimidine metabolism)	K13800	EC:2.7.4.14	PREDICTED: UMP-CMP kinase 3 isoform X1 [Beta vulgaris subsp. vulgaris]	0.516708	0.532999	0.56578	1.3058	1.32462	1.79282	2.73802	1.45314	3.94087e-07	2.70853e-06	up
Bv1_021710_dhqz	Bv1_021710_dhqz.t1	GO:0000287(magnesium ion binding);GO:0003824(catalytic activity);GO:0005524(ATP binding);GO:0005622(intracellular);GO:0005634(nucleus);GO:0005737(cytoplasm);GO:0009611(response to wounding);GO:0016310(phosphorylation);GO:0032957(inositol trisphosphate metabolic process);GO:0047325(inositol tetrakisphosphate 1-kinase activity);GO:0052725(inositol-1,3,4-trisphosphate 6-kinase activity);GO:0052726(i…	00562(Inositol phosphate metabolism);04070(Phosphatidylinositol signaling system)	K00913	EC:2.7.1.159;EC:2.7.1.134	PREDICTED: inositol-tetrakisphosphate 1-kinase 3 [Beta vulgaris subsp. vulgaris]	6.41775	7.19117	7.29349	16.3738	19.1858	21.7237	2.74052	1.45445	1.47783e-10	1.63247e-09	up
Bv_005360_xxys	Bv_005360_xxys.t1	GO:0000977(RNA polymerase II regulatory region sequence-specific DNA binding);GO:0001228(transcriptional activator activity, RNA polymerase II transcription regulatory region sequence-specific DNA binding);GO:0003677(DNA binding);GO:0003700(DNA binding transcription factor activity);GO:0005634(nucleus);GO:0006351(transcription, DNA-templated);GO:0006355(regulation of transcription, DNA-templated)…	04075(Plant hormone signal transduction)	K14432	NA	PREDICTED: ABSCISIC ACID-INSENSITIVE 5-like protein 2 isoform X2 [Beta vulgaris subsp. vulgaris]	0.273504	0.351787	0.721229	1.10725	0.883789	1.70201	2.74266	1.45558	0.000189583	0.000766231	up
Bv7_164940_ijzg	Bv7_164940_ijzg.t1	GO:0005576(extracellular region);GO:0009507(chloroplast)	00240(Pyrimidine metabolism)	K00943	EC:2.7.4.9	hypothetical protein BVRB_7g164940 [Beta vulgaris subsp. vulgaris]	0.364151	0.340534	0.365334	1.02518	1.0861	0.824326	2.74351	1.45602	1.2725e-05	6.62142e-05	up
Bv1_016830_tywa	Bv1_016830_tywa.t1	GO:0043161(proteasome-mediated ubiquitin-dependent protein catabolic process);GO:0061630(ubiquitin protein ligase activity)	NA	NA	NA	hypothetical protein BVRB_1g016830 [Beta vulgaris subsp. vulgaris]	3.929	3.63981	4.4425	10.1965	11.5079	11.292	2.74712	1.45792	1.07811e-17	2.41974e-16	up
Bv7_170900_cfsu	Bv7_170900_cfsu.t1	GO:0003674(molecular_function);GO:0008150(biological_process);GO:0009507(chloroplast);GO:0009535(chloroplast thylakoid membrane)	NA	NA	NA	PREDICTED: uncharacterized protein LOC104899838 [Beta vulgaris subsp. vulgaris]	10.1	10.989	13.1059	27.3281	31.6752	34.9346	2.74713	1.45793	4.66313e-22	1.47937e-20	up
Bv1_008520_muze	Bv1_008520_muze.t1	GO:0004650(polygalacturonase activity);GO:0005576(extracellular region);GO:0005975(carbohydrate metabolic process);GO:0009505(plant-type cell wall);GO:0016829(lyase activity);GO:0071555(cell wall organization)	00040(Pentose and glucuronate interconversions)	K01213	EC:3.2.1.67	PREDICTED: exopolygalacturonase-like [Beta vulgaris subsp. vulgaris]	0.131544	0.284399	0.320587	0.617229	0.719919	0.688022	2.74961	1.45923	4.54824e-05	0.000212379	up
Bv1_013130_wcpq	Bv1_013130_wcpq.t1	GO:0003674(molecular_function);GO:0005739(mitochondrion);GO:0008150(biological_process)	NA	NA	NA	PREDICTED: uncharacterized protein LOC104898767 [Beta vulgaris subsp. vulgaris]	0.477809	0.579636	0.776273	1.21878	1.56727	2.26112	2.75242	1.4607	4.92863e-07	3.33123e-06	up
Bv5_105120_cnuu	Bv5_105120_cnuu.t1	GO:0006820(anion transport);GO:0016021(integral component of membrane);GO:0022857(transmembrane transporter activity);GO:0055085(transmembrane transport)	NA	NA	NA	PREDICTED: putative glycerol-3-phosphate transporter 4 [Beta vulgaris subsp. vulgaris]	2.85251	2.49189	3.22958	7.04446	7.7186	8.88559	2.75819	1.46372	1.18646e-17	2.64674e-16	up
Bv6_133640_imjo	Bv6_133640_imjo.t1	NA	NA	NA	NA	hypothetical protein BVRB_6g133640 [Beta vulgaris subsp. vulgaris]	1.0408	0.749517	0.894549	2.06328	2.70805	2.63898	2.76003	1.46469	2.6382e-08	2.17913e-07	up
Bv2_043450_fhqp	Bv2_043450_fhqp.t1;Bv2_043450_fhqp.t2	GO:0003674(molecular_function);GO:0008150(biological_process);GO:0008150(biological_process)	NA	NA	NA	PREDICTED: uncharacterized protein LOC104887719 [Beta vulgaris subsp. vulgaris];hypothetical protein BVRB_2g043450 isoform B [Beta vulgaris subsp. vulgaris]	8.48959	12.3415	12.6644	25.6189	31.6029	35.2337	2.76024	1.4648	2.16637e-16	4.36056e-15	up
Bv1_013970_pisx	Bv1_013970_pisx.t1	GO:0003854(3-beta-hydroxy-delta5-steroid dehydrogenase activity);GO:0005783(endoplasmic reticulum);GO:0006694(steroid biosynthetic process);GO:0016021(integral component of membrane);GO:0055114(oxidation-reduction process)	00100(Steroid biosynthesis)	K07748	EC:1.1.1.170	PREDICTED: short-chain dehydrogenase/reductase family 42E member 1 isoform X1 [Beta vulgaris subsp. vulgaris]	0.17778	0.260977	0.200381	0.742224	0.417208	0.605195	2.76095	1.46516	5.05144e-05	0.000233674	up
Bv5_105140_pesz	Bv5_105140_pesz.t1;Bv5_105140_pesz.t2	GO:0005198(structural molecule activity);GO:0005783(endoplasmic reticulum);GO:0005789(endoplasmic reticulum membrane);GO:0005886(plasma membrane);GO:0016021(integral component of membrane);GO:0016021(integral component of membrane)	NA	NA	NA	PREDICTED: vesicle-associated protein 2-1 isoform X2 [Beta vulgaris subsp. vulgaris];PREDICTED: vesicle-associated protein 2-1 isoform X1 [Beta vulgaris subsp. vulgaris]	0.694892	0.676708	1.10475	2.21091	1.96077	2.67172	2.76351	1.4665	1.28448e-08	1.09961e-07	up
Bv2_027340_gixg	Bv2_027340_gixg.t1	GO:0003676(nucleic acid binding);GO:0003700(DNA binding transcription factor activity);GO:0003730(mRNA 3'-UTR binding);GO:0005634(nucleus);GO:0005829(cytosol);GO:0006355(regulation of transcription, DNA-templated);GO:0044212(transcription regulatory region DNA binding);GO:0046872(metal ion binding);GO:0061158(3'-UTR-mediated mRNA destabilization)	NA	NA	NA	PREDICTED: zinc finger CCCH domain-containing protein 14 [Beta vulgaris subsp. vulgaris]	0.557746	1.14307	0.869121	2.67117	1.97552	2.46222	2.76619	1.4679	3.56331e-07	2.46568e-06	up
Bv4_096430_yqfe	Bv4_096430_yqfe.t1	GO:0005739(mitochondrion);GO:0008150(biological_process);GO:0009507(chloroplast)	NA	NA	NA	PREDICTED: pentatricopeptide repeat-containing protein At3g04760, chloroplastic [Beta vulgaris subsp. vulgaris]	4.88642	5.24684	5.91851	12.9104	14.3945	17.1121	2.76711	1.46838	5.11502e-22	1.61993e-20	up
Bv9_206230_eusy	Bv9_206230_eusy.t1	GO:0008219(cell death);GO:0009507(chloroplast);GO:0009534(chloroplast thylakoid);GO:0009535(chloroplast thylakoid membrane);GO:0009706(chloroplast inner membrane);GO:0009816(defense response to bacterium, incompatible interaction);GO:0009908(flower development);GO:0009941(chloroplast envelope);GO:0010154(fruit development);GO:0010277(chlorophyllide a oxygenase [overall] activity);GO:0015996(chlor…	00860(Porphyrin and chlorophyll metabolism)	K13071	EC:1.14.15.17	PREDICTED: pheophorbide a oxygenase, chloroplastic [Beta vulgaris subsp. vulgaris]	8.43122	10.2534	11.5262	25.3024	28.7039	29.6783	2.77002	1.46989	2.57052e-11	3.13402e-10	up
Bv5_104050_pcui	Bv5_104050_pcui.t1	GO:0003677(DNA binding);GO:0003700(DNA binding transcription factor activity);GO:0005515(protein binding);GO:0005634(nucleus);GO:0005737(cytoplasm);GO:0006351(transcription, DNA-templated);GO:0006355(regulation of transcription, DNA-templated);GO:0010629(negative regulation of gene expression);GO:0046983(protein dimerization activity)	04016(MAPK signaling pathway - plant);04075(Plant hormone signal transduction)	K13422	NA	PREDICTED: transcription factor bHLH14-like isoform X1 [Beta vulgaris subsp. vulgaris]	0.963867	0.707219	1.07717	2.3636	2.36854	2.88182	2.77047	1.47013	4.5905e-10	4.76918e-09	up
Bv9_215630_epsz	Bv9_215630_epsz.t1	NA	NA	NA	NA	hypothetical protein BVRB_9g215630 [Beta vulgaris subsp. vulgaris]	0.100345	0.765038	1.05342	1.39646	1.68166	2.23912	2.77113	1.47047	0.00100173	0.00340919	up
Bv5_116250_aodi;Bv5_116230_ntjn	Bv5_116250_aodi.t1;Bv5_116230_ntjn.t1	GO:0004029(aldehyde dehydrogenase (NAD) activity);GO:0004029(aldehyde dehydrogenase (NAD) activity)	00260(Glycine, serine and threonine metabolism);00260(Glycine, serine and threonine metabolism)	K00130	EC:1.2.1.8	RecName: Full=Betaine aldehyde dehydrogenase, chloroplastic; Short=BADH; Flags: Precursor;PREDICTED: betaine aldehyde dehydrogenase, chloroplastic [Beta vulgaris subsp. vulgaris]	11.4576	12.2154	12.7128	30.9698	33.8963	36.3217	2.78097	1.47559	2.73942e-10	2.92561e-09	up
Bv2_040410_gghn	Bv2_040410_gghn.t1	GO:0005515(protein binding);GO:0005773(vacuole);GO:0005774(vacuolar membrane);GO:0005794(Golgi apparatus);GO:0005829(cytosol);GO:0005886(plasma membrane);GO:0009506(plasmodesma);GO:0016020(membrane);GO:0043424(protein histidine kinase binding)	NA	NA	NA	PREDICTED: hypersensitive-induced response protein 1 [Beta vulgaris subsp. vulgaris]	0.995559	0.729542	1.01761	2.73862	1.80621	3.1069	2.78985	1.48019	2.80949e-11	3.41634e-10	up
Bv4_078360_ftyu	Bv4_078360_ftyu.t1	NA	NA	NA	NA	hypothetical protein BVRB_4g078360 [Beta vulgaris subsp. vulgaris]	1.42392	0.838804	1.70798	3.84742	3.63612	3.60793	2.79332	1.48198	1.38092e-07	1.02228e-06	up
Bv8_185300_wndh	Bv8_185300_wndh.t1	GO:0051213(dioxygenase activity)	00270(Cysteine and methionine metabolism)	K05933	EC:1.14.17.4	PREDICTED: 1-aminocyclopropane-1-carboxylate oxidase [Beta vulgaris subsp. vulgaris]	52.528	63.5918	65.5529	145.75	173.927	187.864	2.79371	1.48218	4.2454e-09	3.86726e-08	up
Bv3_062100_fzsq	Bv3_062100_fzsq.t1	GO:0005576(extracellular region);GO:0005773(vacuole);GO:0009690(cytokinin metabolic process);GO:0009823(cytokinin catabolic process);GO:0016614(oxidoreductase activity, acting on CH-OH group of donors);GO:0019139(cytokinin dehydrogenase activity);GO:0048507(meristem development);GO:0050660(flavin adenine dinucleotide binding);GO:0055114(oxidation-reduction process)	00908(Zeatin biosynthesis)	K00279	EC:1.5.99.12	PREDICTED: cytokinin dehydrogenase 1 [Beta vulgaris subsp. vulgaris]	0.365962	0.306046	0.419496	0.935801	1.14523	0.970449	2.79567	1.48319	6.30678e-08	4.91698e-07	up
Bv9_216460_ckqk	Bv9_216460_ckqk.t1	NA	NA	NA	NA	hypothetical protein BVRB_9g216460 [Beta vulgaris subsp. vulgaris]	6.5969	6.45331	6.55281	17.132	17.5508	20.2096	2.8002	1.48553	8.38111e-18	1.89734e-16	up
Bv7_168540_smiz	Bv7_168540_smiz.t1	NA	04626(Plant-pathogen interaction)	K13459	NA	PREDICTED: probable disease resistance protein At1g52660 [Beta vulgaris subsp. vulgaris]	0.654501	0.654885	0.310912	1.74162	1.44812	1.34865	2.80096	1.48592	3.02097e-07	2.11837e-06	up
Bv4_074970_andd	Bv4_074970_andd.t1	GO:0005515(protein binding)	NA	NA	NA	PREDICTED: thioredoxin F-type, chloroplastic [Beta vulgaris subsp. vulgaris]	19.7074	24.0134	24.9596	61.9853	64.9903	65.7153	2.80562	1.48832	1.85749e-11	2.31548e-10	up
Bv5_101280_kpzn	Bv5_101280_kpzn.t1	GO:0009507(chloroplast);GO:0055035(plastid thylakoid membrane);GO:1903647(negative regulation of chlorophyll catabolic process)	00860(Porphyrin and chlorophyll metabolism)	K22013	EC:4.99.1.10	PREDICTED: protein STAY-GREEN 1, chloroplastic [Beta vulgaris subsp. vulgaris]	8.95691	9.35057	10.2811	23.7357	28.1058	28.4178	2.80739	1.48923	7.97296e-22	2.49063e-20	up
Bv2_023940_pwrn	Bv2_023940_pwrn.t2;Bv2_023940_pwrn.t1	GO:0004712(protein serine/threonine/tyrosine kinase activity);GO:0005524(ATP binding);GO:0006468(protein phosphorylation);GO:0016301(kinase activity);GO:0016301(kinase activity)	NA	NA	NA	PREDICTED: mitogen-activated protein kinase kinase kinase 12-like isoform X1 [Beta vulgaris subsp. vulgaris];PREDICTED: mitogen-activated protein kinase kinase kinase 12-like isoform X2 [Beta vulgaris subsp. vulgaris]	0.133216	0.201093	0.186443	0.470229	0.552862	0.441181	2.81184	1.49152	5.89863e-08	4.622e-07	up
Bv9_216310_cxdm	Bv9_216310_cxdm.t1	GO:0003723(RNA binding);GO:0004525(ribonuclease III activity);GO:0005634(nucleus);GO:0005737(cytoplasm);GO:0016442(RISC complex);GO:0030422(production of siRNA involved in RNA interference)	03008(Ribosome biogenesis in eukaryotes)	K14560	NA	hypothetical protein BVRB_9g216310 [Beta vulgaris subsp. vulgaris]	1.61352	3.57926	1.95728	6.32466	6.77303	7.0111	2.81239	1.4918	1.39563e-11	1.76129e-10	up
Bv4_087440_twas	Bv4_087440_twas.t1	GO:0003677(DNA binding);GO:0003700(DNA binding transcription factor activity);GO:0005634(nucleus);GO:0006351(transcription, DNA-templated);GO:0006355(regulation of transcription, DNA-templated);GO:0007275(multicellular organism development);GO:0009414(response to water deprivation);GO:0009737(response to abscisic acid);GO:0043565(sequence-specific DNA binding);GO:0045893(positive regulation of tr…	NA	NA	NA	PREDICTED: NAC domain-containing protein 72 [Beta vulgaris subsp. vulgaris]	4.82779	3.87437	4.91087	12.7674	11.3071	14.2704	2.81678	1.49405	9.09517e-17	1.90169e-15	up
Bv8_194880_magc;Bv8_194890_ecro	Bv8_194880_magc.t1;Bv8_194890_ecro.t1	GO:0005618(cell wall);GO:0033609(oxalate metabolic process);GO:0046564(oxalate decarboxylase activity);GO:0046564(oxalate decarboxylase activity)	NA	NA	NA	PREDICTED: auxin-binding protein ABP19a [Beta vulgaris subsp. vulgaris]	0.349294	0.280416	0.248616	0.908378	0.817786	0.75692	2.82707	1.49931	1.48165e-06	9.20669e-06	up
Bv4_093990_kkod	Bv4_093990_kkod.t1	GO:0004497(monooxygenase activity)	NA	NA	NA	PREDICTED: cytochrome P450 CYP72A219 [Beta vulgaris subsp. vulgaris]	2.40764	2.89111	2.37162	6.442	7.79404	7.45381	2.82774	1.49965	1.74753e-21	5.30538e-20	up
Bv5_105030_epem	Bv5_105030_epem.t1	GO:0000139(Golgi membrane);GO:0005789(endoplasmic reticulum membrane);GO:0006888(ER to Golgi vesicle-mediated transport)	NA	NA	NA	PREDICTED: ras-related protein RABD2c [Beta vulgaris subsp. vulgaris]	1.17969	1.52746	1.15345	3.73705	3.76485	3.41636	2.82813	1.49985	2.93458e-10	3.12494e-09	up
Bv9_221150_faqz	Bv9_221150_faqz.t1	GO:0005351(carbohydrate:proton symporter activity);GO:0005768(endosome);GO:0005794(Golgi apparatus);GO:0005802(trans-Golgi network);GO:0008643(carbohydrate transport);GO:0009507(chloroplast);GO:0015144(carbohydrate transmembrane transporter activity);GO:0016020(membrane);GO:0016021(integral component of membrane);GO:0022857(transmembrane transporter activity);GO:0031969(chloroplast membrane);GO:0…	NA	NA	NA	PREDICTED: probable plastidic glucose transporter 3 [Beta vulgaris subsp. vulgaris]	2.16936	2.58454	2.45217	6.89436	6.12418	7.38028	2.83078	1.5012	6.71234e-19	1.6769e-17	up
Bv1_001840_qpae	Bv1_001840_qpae.t1	GO:0004596(peptide alpha-N-acetyltransferase activity);GO:0006474(N-terminal protein amino acid acetylation);GO:0031248(protein acetyltransferase complex)	NA	NA	NA	PREDICTED: uncharacterized protein LOC104900078 [Beta vulgaris subsp. vulgaris]	1.24674	1.29291	1.31276	3.42997	2.77079	4.70618	2.8312	1.50141	1.41662e-10	1.57148e-09	up
Bv7_157060_oyrd	Bv7_157060_oyrd.t1	GO:0000712(resolution of meiotic recombination intermediates);GO:0000819(sister chromatid segregation);GO:0003918(DNA topoisomerase type II (ATP-hydrolyzing) activity);GO:0005634(nucleus);GO:0006265(DNA topological change);GO:0006268(DNA unwinding involved in DNA replication);GO:0006312(mitotic recombination);GO:0009295(nucleoid);GO:0009330(DNA topoisomerase complex (ATP-hydrolyzing));GO:0044774(…	NA	NA	NA	hypothetical protein BVRB_7g157060 [Beta vulgaris subsp. vulgaris]	1.11713	1.22966	1.30547	2.95274	3.43729	3.95468	2.83241	1.50203	9.71552e-15	1.67911e-13	up
Bv3_060500_hicu	Bv3_060500_hicu.t1	GO:0004674(protein serine/threonine kinase activity);GO:0004675(transmembrane receptor protein serine/threonine kinase activity);GO:0005524(ATP binding);GO:0005576(extracellular region);GO:0005886(plasma membrane);GO:0006468(protein phosphorylation);GO:0007166(cell surface receptor signaling pathway);GO:0007169(transmembrane receptor protein tyrosine kinase signaling pathway);GO:0016021(integral …	NA	NA	NA	PREDICTED: protein STRUBBELIG-RECEPTOR FAMILY 2 [Beta vulgaris subsp. vulgaris]	0.089974	0.134327	0.198492	0.371482	0.480926	0.346417	2.83549	1.5036	3.5939e-05	0.000171083	up
Bv1_022530_hqff	Bv1_022530_hqff.t1	NA	NA	NA	NA	hypothetical protein BVRB_1g022530 [Beta vulgaris subsp. vulgaris]	0.258683	0.516046	0.433305	0.853451	1.49668	1.07568	2.83586	1.50379	3.35801e-06	1.95665e-05	up
Bv7_162230_sqdq	Bv7_162230_sqdq.t1	GO:0005737(cytoplasm);GO:0008757(S-adenosylmethionine-dependent methyltransferase activity);GO:0032259(methylation)	NA	NA	NA	PREDICTED: uncharacterized protein LOC104898702 [Beta vulgaris subsp. vulgaris]	25.1717	27.6801	26.6885	71.8028	76.326	77.8986	2.84167	1.50674	4.22398e-10	4.41088e-09	up
Bv4_083800_hwit	Bv4_083800_hwit.t1	NA	NA	NA	NA	hypothetical protein BVRB_4g083800 [Beta vulgaris subsp. vulgaris]	0.726549	0.817317	0.602424	1.85761	2.56245	1.69432	2.84881	1.51036	7.03101e-08	5.44918e-07	up
Bv_013050_yutj	Bv_013050_yutj.t1	GO:0005515(protein binding);GO:0005634(nucleus);GO:0005737(cytoplasm)	NA	NA	NA	PREDICTED: B2 protein [Beta vulgaris subsp. vulgaris]	24.3043	25.1072	27.6602	66.5502	73.3219	80.2717	2.85635	1.51417	1.40897e-09	1.38236e-08	up
Bv3_055340_mthf	Bv3_055340_mthf.t1	GO:0003674(molecular_function);GO:0008150(biological_process)	NA	NA	NA	PREDICTED: uncharacterized protein LOC104888551 [Beta vulgaris subsp. vulgaris]	0.671023	0.553936	0.554487	1.53288	1.8315	1.72165	2.85821	1.51511	2.9244e-07	2.05537e-06	up
Bv6_155780_goca	Bv6_155780_goca.t1	GO:0005515(protein binding);GO:0005840(ribosome);GO:0006508(proteolysis);GO:0008233(peptidase activity);GO:0009570(chloroplast stroma);GO:0030163(protein catabolic process)	NA	NA	NA	PREDICTED: ATP-dependent Clp protease adapter protein CLPS1, chloroplastic [Beta vulgaris subsp. vulgaris]	13.1561	16.4434	17.1851	44.0502	43.9791	45.7359	2.85917	1.5156	2.84643e-22	9.17312e-21	up
Bv5_116030_pama	Bv5_116030_pama.t1	GO:0000304(response to singlet oxygen);GO:0001666(response to hypoxia);GO:0004806(triglyceride lipase activity);GO:0005515(protein binding);GO:0005634(nucleus);GO:0005737(cytoplasm);GO:0005783(endoplasmic reticulum);GO:0006629(lipid metabolic process);GO:0006952(defense response);GO:0009507(chloroplast);GO:0009626(plant-type hypersensitive response);GO:0009627(systemic acquired resistance);GO:000…	04626(Plant-pathogen interaction)	K18875	NA	PREDICTED: protein EDS1L [Beta vulgaris subsp. vulgaris]	1.64872	2.51014	2.11146	4.53192	5.92744	7.47407	2.86005	1.51604	7.82601e-15	1.36283e-13	up
Bv4_085410_zfnk	Bv4_085410_zfnk.t1	GO:0016021(integral component of membrane)	NA	NA	NA	PREDICTED: organic cation/carnitine transporter 7-like [Beta vulgaris subsp. vulgaris]	6.42329	6.38157	6.49204	18.8453	19.575	16.8195	2.86263	1.51734	6.76609e-11	7.87744e-10	up
Bv5_102220_jshp	Bv5_102220_jshp.t1	NA	NA	NA	NA	hypothetical protein BVRB_5g102220 [Beta vulgaris subsp. vulgaris]	4.19417	6.07791	6.69702	14.8133	17.4767	16.3446	2.86608	1.51908	5.98737e-11	7.02434e-10	up
Bv2_025170_ehai	Bv2_025170_ehai.t1	GO:0004190(aspartic-type endopeptidase activity);GO:0006508(proteolysis);GO:0030163(protein catabolic process)	NA	NA	NA	PREDICTED: LOW QUALITY PROTEIN: aspartic proteinase PCS1 [Beta vulgaris subsp. vulgaris]	4.18943	4.4651	4.25948	10.946	13.1858	12.8837	2.8663	1.51919	8.86821e-21	2.58121e-19	up
Bv5_114200_xhxr	Bv5_114200_xhxr.t1	GO:0000139(Golgi membrane);GO:0005515(protein binding);GO:0005768(endosome);GO:0005794(Golgi apparatus);GO:0005802(trans-Golgi network);GO:0009969(xyloglucan biosynthetic process);GO:0010411(xyloglucan metabolic process);GO:0016021(integral component of membrane);GO:0016740(transferase activity);GO:0016757(transferase activity, transferring glycosyl groups);GO:0016758(transferase activity, transf…	NA	NA	NA	PREDICTED: probable xyloglucan 6-xylosyltransferase 5 [Beta vulgaris subsp. vulgaris]	0.216157	0.300801	0.18659	0.514479	0.663534	0.839047	2.86698	1.51953	1.71665e-05	8.70045e-05	up
Bv3_052940_hesw	Bv3_052940_hesw.t1	GO:0005215(transporter activity);GO:0005515(protein binding);GO:0005886(plasma membrane);GO:0006821(chloride transport);GO:0006873(cellular ion homeostasis);GO:0008308(voltage-gated anion channel activity);GO:0009414(response to water deprivation);GO:0009651(response to salt stress);GO:0016021(integral component of membrane)	NA	NA	NA	PREDICTED: S-type anion channel SLAH2 [Beta vulgaris subsp. vulgaris]	23.0023	24.0992	23.8671	63.2369	69.5161	71.1009	2.87245	1.52228	3.28778e-10	3.47482e-09	up
Bv1_009510_hfps	Bv1_009510_hfps.t1	GO:0003674(molecular_function);GO:0005737(cytoplasm);GO:0008150(biological_process);GO:0080008(Cul4-RING E3 ubiquitin ligase complex)	NA	NA	NA	PREDICTED: uncharacterized WD repeat-containing protein C2A9.03-like isoform X2 [Beta vulgaris subsp. vulgaris]	3.30956	4.27167	5.21233	13.2669	11.818	11.7625	2.88016	1.52615	1.23887e-10	1.38586e-09	up
Bv6_155590_ugjw	Bv6_155590_ugjw.t1	GO:0004672(protein kinase activity)	NA	NA	NA	PREDICTED: serine/threonine-protein kinase STN7, chloroplastic [Beta vulgaris subsp. vulgaris]	13.487	14.7445	14.6107	38.7686	42.4801	42.3353	2.88464	1.52839	1.54367e-11	1.93879e-10	up
Bv1_007360_yazc;Bv1_007350_ohyj;Bv1_007370_tpnf	Bv1_007360_yazc.t1;Bv1_007350_ohyj.t1;Bv1_007370_tpnf.t1	GO:0005634(nucleus);GO:0005737(cytoplasm);GO:0008146(sulfotransferase activity);GO:0009812(flavonoid metabolic process);GO:0016787(hydrolase activity);GO:1990135(flavonoid sulfotransferase activity);GO:1990135(flavonoid sulfotransferase activity)	NA	NA	NA	hypothetical protein BVRB_1g007350 isoform B [Beta vulgaris subsp. vulgaris];hypothetical protein BVRB_1g007350 isoform A [Beta vulgaris subsp. vulgaris];hypothetical protein BVRB_1g007370 [Beta vulgaris subsp. vulgaris]	0.728226	0.668777	0.403038	1.11654	2.76294	1.31387	2.88513	1.52863	2.55184e-06	1.51975e-05	up
Bv5_107720_oxnj	Bv5_107720_oxnj.t1	GO:0005737(cytoplasm);GO:0009807(lignan biosynthetic process);GO:0010283(pinoresinol reductase activity);GO:0055114(oxidation-reduction process)	NA	NA	NA	PREDICTED: isoflavone reductase homolog [Beta vulgaris subsp. vulgaris]	1.14442	1.37583	1.18119	3.20321	2.93408	4.56717	2.89196	1.53205	3.05697e-11	3.69517e-10	up
Bv9_214560_mazm	Bv9_214560_mazm.t1	GO:0003755(peptidyl-prolyl cis-trans isomerase activity)	NA	NA	NA	PREDICTED: peptidyl-prolyl cis-trans isomerase [Beta vulgaris subsp. vulgaris]	119.762	141.356	151.063	368.059	397.663	426.422	2.89228	1.53221	9.09733e-10	9.16077e-09	up
Bv9_213710_ztxf	Bv9_213710_ztxf.t1	GO:0009507(chloroplast);GO:0016020(membrane);GO:0016021(integral component of membrane)	NA	NA	NA	PREDICTED: protein CHAPERONE-LIKE PROTEIN OF POR1, chloroplastic [Beta vulgaris subsp. vulgaris]	14.0283	15.6889	15.5474	43.6802	45.3676	41.9867	2.89485	1.53349	6.13838e-12	8.07457e-11	up
Bv8_201930_mjfy	Bv8_201930_mjfy.t1	GO:0010334(sesquiterpene synthase activity);GO:0051762(sesquiterpene biosynthetic process)	00909(Sesquiterpenoid and triterpenoid biosynthesis)	K14173	EC:4.2.3.46	PREDICTED: (E,E)-alpha-farnesene synthase-like [Beta vulgaris subsp. vulgaris]	0.419491	0.417537	0.546607	1.51906	1.16808	1.32082	2.89669	1.53441	4.40938e-09	4.0047e-08	up
Bv3_054430_ykdf	Bv3_054430_ykdf.t1	GO:0003677(DNA binding);GO:0003700(DNA binding transcription factor activity);GO:0005634(nucleus);GO:0006351(transcription, DNA-templated);GO:0006355(regulation of transcription, DNA-templated);GO:0009617(response to bacterium);GO:0010200(response to chitin);GO:0042742(defense response to bacterium);GO:0043565(sequence-specific DNA binding);GO:0045893(positive regulation of transcription, DNA-tem…	NA	NA	NA	PREDICTED: probable WRKY transcription factor 23 [Beta vulgaris subsp. vulgaris]	0.352789	0.182034	0.463395	0.815993	0.999298	1.07682	2.89728	1.5347	1.19229e-07	8.90185e-07	up
Bv5_102210_mtuz	Bv5_102210_mtuz.t1	NA	NA	NA	NA		2.53044	1.38169	2.02102	4.45645	6.75101	5.98697	2.89803	1.53507	5.62211e-09	5.03382e-08	up
Bv9_203620_mrah	Bv9_203620_mrah.t1	GO:0004674(protein serine/threonine kinase activity);GO:0005886(plasma membrane);GO:0006468(protein phosphorylation);GO:0006952(defense response);GO:0009506(plasmodesma)	NA	NA	NA	hypothetical protein BVRB_9g203620 [Beta vulgaris subsp. vulgaris]	0.462922	0.607251	1.01014	1.42916	2.21092	2.39771	2.90235	1.53722	2.65533e-09	2.49568e-08	up
Bv8_196530_xmfo	Bv8_196530_xmfo.t1	GO:0004672(protein kinase activity);GO:0005524(ATP binding);GO:0005739(mitochondrion);GO:0006468(protein phosphorylation)	NA	NA	NA	PREDICTED: pentatricopeptide repeat-containing protein At5g25630-like isoform X1 [Beta vulgaris subsp. vulgaris]	0.588308	0.181267	0.203696	0.562959	1.20891	1.05396	2.90343	1.53776	0.000621237	0.002218	up
Bv9_216050_kyeq	Bv9_216050_kyeq.t1	GO:0000287(magnesium ion binding);GO:0009507(chloroplast);GO:0009536(plastid);GO:0009570(chloroplast stroma);GO:0009686(gibberellin biosynthetic process);GO:0009740(gibberellic acid mediated signaling pathway);GO:0009899(ent-kaurene synthase activity)	00904(Diterpenoid biosynthesis)	K04121	EC:4.2.3.19	PREDICTED: ent-kaur-16-ene synthase, chloroplastic isoform X1 [Beta vulgaris subsp. vulgaris]	0.637428	0.682175	0.639294	1.87626	1.94894	1.86482	2.90471	1.53839	3.89573e-06	2.23447e-05	up
Bv9_203850_oecz;Bv9_203860_ewyw	Bv9_203850_oecz.t1;Bv9_203860_ewyw.t2;Bv9_203860_ewyw.t1	GO:0004033(aldo-keto reductase (NADP) activity);GO:0005737(cytoplasm);GO:0008270(zinc ion binding);GO:0009507(chloroplast);GO:0009535(chloroplast thylakoid membrane);GO:0009941(chloroplast envelope);GO:0010287(plastoglobule);GO:0016491(oxidoreductase activity);GO:0055114(oxidation-reduction process);GO:0000030(mannosyltransferase activity);GO:0005783(endoplasmic reticulum);GO:0006486(protein glyc…	00750(Vitamin B6 metabolism);00510(N-Glycan biosynthesis);00510(N-Glycan biosynthesis)	K05275;K03842	EC:1.1.1.65;EC:2.4.1.142	PREDICTED: uncharacterized oxidoreductase At1g06690, chloroplastic [Beta vulgaris subsp. vulgaris];PREDICTED: UDP-glycosyltransferase TURAN isoform X2 [Beta vulgaris subsp. vulgaris]	4.725	4.97573	4.60619	12.3947	14.1748	15.0367	2.90812	1.54009	6.55583e-12	8.58098e-11	up
Bv_004130_fkwc	Bv_004130_fkwc.t1	GO:0004674(protein serine/threonine kinase activity);GO:0005886(plasma membrane);GO:0006468(protein phosphorylation)	NA	NA	NA	PREDICTED: G-type lectin S-receptor-like serine/threonine-protein kinase LECRK3 [Beta vulgaris subsp. vulgaris]	0.521829	0.344555	0.533186	1.14065	1.35518	1.58042	2.9125	1.54226	1.0788e-07	8.1307e-07	up
Bv5_114620_racn	Bv5_114620_racn.t1;Bv5_114620_racn.t2	GO:0003677(DNA binding);GO:0003700(DNA binding transcription factor activity);GO:0005515(protein binding);GO:0005634(nucleus);GO:0006351(transcription, DNA-templated);GO:0006355(regulation of transcription, DNA-templated);GO:0009908(flower development);GO:0043565(sequence-specific DNA binding);GO:0046872(metal ion binding);GO:0048510(regulation of timing of transition from vegetative to reproduct…	04712(Circadian rhythm - plant);04712(Circadian rhythm - plant)	K16222	NA	PREDICTED: cyclic dof factor 1 [Beta vulgaris subsp. vulgaris];hypothetical protein BVRB_5g114620 isoform B [Beta vulgaris subsp. vulgaris]	2.44061	2.82649	7.65515	12.5293	12.737	12.3898	2.91405	1.54302	9.46434e-08	7.19219e-07	up
Bv5_112040_xfxt	Bv5_112040_xfxt.t1	NA	NA	NA	NA	hypothetical protein BVRB_018230 [Beta vulgaris subsp. vulgaris]	0.173026	0.175187	0.329002	0.384985	0.861463	0.730692	2.91952	1.54573	0.000105612	0.000454178	up
Bv9_208590_puum	Bv9_208590_puum.t1	GO:0003677(DNA binding);GO:0003700(DNA binding transcription factor activity);GO:0005515(protein binding);GO:0005634(nucleus);GO:0005737(cytoplasm);GO:0006351(transcription, DNA-templated);GO:0006355(regulation of transcription, DNA-templated);GO:0009651(response to salt stress);GO:0009873(ethylene-activated signaling pathway);GO:0043565(sequence-specific DNA binding);GO:0045893(positive regulati…	NA	NA	NA	PREDICTED: ethylene-responsive transcription factor ERF054 [Beta vulgaris subsp. vulgaris]	7.12793	7.39236	6.65876	20.6598	20.4064	20.8248	2.92228	1.54709	3.25944e-12	4.42728e-11	up
Bv6_130380_nmtt;Bv6_130340_yzrj;Bv6_130370_nohx;Bv6_130390_znuw	Bv6_130380_nmtt.t1;Bv6_130340_yzrj.t1;Bv6_130370_nohx.t1;Bv6_130390_znuw.t1	GO:0000302(response to reactive oxygen species);GO:0004130(cytochrome-c peroxidase activity);GO:0005515(protein binding);GO:0005739(mitochondrion);GO:0005773(vacuole);GO:0005774(vacuolar membrane);GO:0005777(peroxisome);GO:0005778(peroxisomal membrane);GO:0005794(Golgi apparatus);GO:0005829(cytosol);GO:0006979(response to oxidative stress);GO:0009506(plasmodesma);GO:0009507(chloroplast);GO:000953…	00053(Ascorbate and aldarate metabolism);00480(Glutathione metabolism);00480(Glutathione metabolism)	K00434	EC:1.11.1.11	hypothetical protein BVRB_6g130380 [Beta vulgaris subsp. vulgaris];PREDICTED: L-ascorbate peroxidase 3, peroxisomal [Beta vulgaris subsp. vulgaris];hypothetical protein BVRB_6g130370 [Beta vulgaris subsp. vulgaris]	4.13981	5.41945	5.3695	12.9847	15.0099	15.6413	2.92294	1.54742	1.13258e-11	1.44524e-10	up
Bv1_007830_juuw	Bv1_007830_juuw.t1	GO:0005737(cytoplasm);GO:0005773(vacuole);GO:0005794(Golgi apparatus);GO:0005829(cytosol);GO:0005886(plasma membrane);GO:0010017(red or far-red light signaling pathway);GO:0020037(heme binding)	NA	NA	NA	PREDICTED: heme-binding-like protein At3g10130, chloroplastic [Beta vulgaris subsp. vulgaris]	3.56323	2.50513	3.2186	7.28448	9.66374	10.216	2.92498	1.54843	1.05213e-13	1.65462e-12	up
Bv6_129440_tkyy	Bv6_129440_tkyy.t1	GO:0004601(peroxidase activity);GO:0005576(extracellular region);GO:0006979(response to oxidative stress);GO:0009809(lignin biosynthetic process);GO:0020037(heme binding);GO:0042744(hydrogen peroxide catabolic process);GO:0046872(metal ion binding);GO:0055114(oxidation-reduction process)	00940(Phenylpropanoid biosynthesis)	K00430	EC:1.11.1.7	PREDICTED: peroxidase 72 [Beta vulgaris subsp. vulgaris]	6.33334	6.58673	6.81815	17.5263	19.4791	20.7674	2.92695	1.5494	4.2431e-23	1.45704e-21	up
Bv4_077080_cyco	Bv4_077080_cyco.t1	GO:0005634(nucleus);GO:0006493(protein O-linked glycosylation);GO:0007275(multicellular organism development);GO:0016757(transferase activity, transferring glycosyl groups)	00514(Other types of O-glycan biosynthesis)	K09667	EC:2.4.1.255	PREDICTED: probable UDP-N-acetylglucosamine--peptide N-acetylglucosaminyltransferase SEC [Beta vulgaris subsp. vulgaris]	4.4635	5.13275	5.52813	13.5338	15.0199	15.7439	2.92888	1.55035	1.53589e-10	1.69355e-09	up
Bv_001280_cqrj	Bv_001280_cqrj.t1	GO:0004596(peptide alpha-N-acetyltransferase activity);GO:0006474(N-terminal protein amino acid acetylation);GO:0031248(protein acetyltransferase complex)	NA	NA	NA	PREDICTED: uncharacterized protein LOC104883459 [Beta vulgaris subsp. vulgaris]	0.769826	1.1554	1.17375	2.29501	3.56067	3.22551	2.93038	1.55109	1.45806e-12	2.04095e-11	up
Bv1_012850_jwke	Bv1_012850_jwke.t1	NA	NA	NA	NA	hypothetical protein BVRB_1g012850 [Beta vulgaris subsp. vulgaris]	0.270622	0.279243	0.290165	0.670817	0.806386	0.985434	2.93161	1.55169	1.46489e-06	9.10874e-06	up
Bv3_050180_qhag	Bv3_050180_qhag.t1	GO:0005344(oxygen carrier activity);GO:0005737(cytoplasm);GO:0006631(fatty acid metabolic process);GO:0009735(response to cytokinin);GO:0015671(oxygen transport);GO:0019432(triglyceride biosynthetic process);GO:0019825(oxygen binding);GO:0020037(heme binding);GO:0046872(metal ion binding)	NA	NA	NA	non-symbiotic hemoglobin 2 [Beta vulgaris subsp. vulgaris]	0.529608	0.708289	0.834194	1.5216	2.01303	2.55766	2.94017	1.5559	3.61165e-07	2.49724e-06	up
Bv5_103660_nxgt	Bv5_103660_nxgt.t1	GO:0004674(protein serine/threonine kinase activity);GO:0005829(cytosol);GO:0006468(protein phosphorylation);GO:0035556(intracellular signal transduction)	NA	NA	NA	PREDICTED: transcription factor bHLH157 [Beta vulgaris subsp. vulgaris]	1.57602	1.66645	1.7009	4.50872	4.92111	5.10553	2.94038	1.556	6.90317e-21	2.03184e-19	up
Bv2_044150_kdwp	Bv2_044150_kdwp.t1	GO:0004602(glutathione peroxidase activity);GO:0006979(response to oxidative stress);GO:0009507(chloroplast);GO:0055114(oxidation-reduction process);GO:0080167(response to karrikin)	00590(Arachidonic acid metabolism);00480(Glutathione metabolism)	K00432	EC:1.11.1.9	PREDICTED: probable phospholipid hydroperoxide glutathione peroxidase [Beta vulgaris subsp. vulgaris]	28.8039	31.3994	35.3589	87.4545	94.7705	98.8159	2.94092	1.55627	1.57136e-11	1.97087e-10	up
Bv1_022420_gwjx	Bv1_022420_gwjx.t1	GO:0004791(thioredoxin-disulfide reductase activity);GO:0005829(cytosol);GO:0009860(pollen tube growth);GO:0010183(pollen tube guidance);GO:0045454(cell redox homeostasis);GO:0046686(response to cadmium ion);GO:0047134(protein-disulfide reductase activity);GO:0055114(oxidation-reduction process);GO:0080092(regulation of pollen tube growth)	NA	NA	NA	PREDICTED: probable nucleoredoxin 2 [Beta vulgaris subsp. vulgaris]	3.90567	4.3865	5.26497	11.7003	13.4456	14.7694	2.94423	1.55789	1.04935e-23	3.69327e-22	up
Bv4_086620_fwhw	Bv4_086620_fwhw.t1	GO:0008540(proteasome regulatory particle, base subcomplex);GO:0070682(proteasome regulatory particle assembly)	NA	NA	NA	PREDICTED: uncharacterized protein LOC104891477 [Beta vulgaris subsp. vulgaris]	1.56158	1.68431	1.84359	4.42881	4.97051	5.61978	2.95101	1.56121	2.98478e-20	8.35603e-19	up
Bv3_066010_prhi	Bv3_066010_prhi.t1	NA	NA	NA	NA	hypothetical protein BVRB_3g066010 [Beta vulgaris subsp. vulgaris]	0.493013	0.372055	0.300604	1.03487	1.04462	1.36797	2.95748	1.56437	4.37704e-08	3.49127e-07	up
Bv5_113810_fdmf	Bv5_113810_fdmf.t1	GO:0003951(NAD+ kinase activity);GO:0004143(diacylglycerol kinase activity);GO:0005509(calcium ion binding);GO:0005524(ATP binding);GO:0005737(cytoplasm);GO:0006952(defense response);GO:0007205(protein kinase C-activating G-protein coupled receptor signaling pathway);GO:0016021(integral component of membrane);GO:0016310(phosphorylation);GO:0035556(intracellular signal transduction)	00561(Glycerolipid metabolism);00564(Glycerophospholipid metabolism);04070(Phosphatidylinositol signaling system)	K00901	EC:2.7.1.107	PREDICTED: diacylglycerol kinase 1 [Beta vulgaris subsp. vulgaris]	1.0058	1.23033	0.958182	3.70396	3.46136	2.30469	2.96465	1.56786	2.31418e-12	3.19542e-11	up
Bv5_123390_quig	Bv5_123390_quig.t1	GO:0005515(protein binding);GO:0005524(ATP binding);GO:0005634(nucleus);GO:0005737(cytoplasm);GO:0005829(cytosol);GO:0009408(response to heat);GO:0009570(chloroplast stroma);GO:0009644(response to high light intensity);GO:0009941(chloroplast envelope);GO:0016887(ATPase activity);GO:0019538(protein metabolic process);GO:0042542(response to hydrogen peroxide);GO:0043335(protein unfolding);GO:004572…	NA	NA	NA	PREDICTED: chaperone protein ClpB1 isoform X1 [Beta vulgaris subsp. vulgaris]	1.58229	1.40783	1.83494	4.64574	4.54281	5.13754	2.9691	1.57003	3.20165e-19	8.22251e-18	up
Bv3_062460_wwcu;Bv3_062450_wgqm	Bv3_062460_wwcu.t1;Bv3_062450_wgqm.t1	GO:0003674(molecular_function);GO:0005886(plasma membrane);GO:0008150(biological_process)	NA	NA	NA	hypothetical protein BVRB_3g062460 [Beta vulgaris subsp. vulgaris];hypothetical protein BVRB_3g062450 [Beta vulgaris subsp. vulgaris]	5.24991	7.2772	7.63926	16.5396	20.5714	22.8681	2.97421	1.57251	2.37662e-11	2.90728e-10	up
Bv8_185180_riri	Bv8_185180_riri.t1	GO:0016985(mannan endo-1,4-beta-mannosidase activity);GO:0046355(mannan catabolic process)	00051(Fructose and mannose metabolism)	K19355	EC:3.2.1.78	hypothetical protein BVRB_8g185180 [Beta vulgaris subsp. vulgaris]	0.228334	0.205744	0.349901	0.66643	0.785962	0.881266	2.97668	1.57371	6.7893e-06	3.73076e-05	up
Bv9_202600_xktm	Bv9_202600_xktm.t1	GO:0003674(molecular_function);GO:0005575(cellular_component);GO:0008150(biological_process)	NA	NA	NA	PREDICTED: GEM-like protein 4 [Beta vulgaris subsp. vulgaris]	0.452174	0.152072	0.213124	0.551227	0.913096	0.975344	2.98478	1.57762	0.000390951	0.00146274	up
Bv6_153450_mnrw	Bv6_153450_mnrw.t1	GO:0005886(plasma membrane);GO:0006817(phosphate ion transport);GO:0016021(integral component of membrane)	NA	NA	NA	PREDICTED: phosphate transporter PHO1 homolog 10 [Beta vulgaris subsp. vulgaris]	0.294348	0.182881	0.265721	0.66738	0.767609	0.785752	2.98908	1.5797	2.73454e-09	2.56487e-08	up
Bv3_070210_hcwg	Bv3_070210_hcwg.t1	GO:0003954(NADH dehydrogenase activity);GO:0009060(aerobic respiration);GO:0010181(FMN binding);GO:0051287(NAD binding);GO:0051539(4 iron, 4 sulfur cluster binding)	NA	NA	NA	PREDICTED: uncharacterized protein LOC104906934 [Beta vulgaris subsp. vulgaris]	6.57838	6.55447	7.30099	17.7711	19.9016	23.4314	2.99034	1.58031	3.28082e-24	1.20321e-22	up
Bv2_025900_wooo	Bv2_025900_wooo.t1	GO:0004657(proline dehydrogenase activity);GO:0005739(mitochondrion);GO:0006537(glutamate biosynthetic process);GO:0006562(proline catabolic process);GO:0006979(response to oxidative stress);GO:0009414(response to water deprivation);GO:0010133(proline catabolic process to glutamate);GO:0042742(defense response to bacterium);GO:0055114(oxidation-reduction process);GO:0071949(FAD binding)	00330(Arginine and proline metabolism)	K00318	EC:1.5.-.-	PREDICTED: proline dehydrogenase 2, mitochondrial-like [Beta vulgaris subsp. vulgaris]	1.53817	1.46481	2.15026	4.92096	5.60018	4.90793	2.99405	1.5821	1.5092e-17	3.34634e-16	up
Bv6_135980_ejfm	Bv6_135980_ejfm.t1	GO:0005789(endoplasmic reticulum membrane);GO:0009672(auxin:proton symporter activity);GO:0009733(response to auxin);GO:0009734(auxin-activated signaling pathway);GO:0009926(auxin polar transport);GO:0016021(integral component of membrane);GO:0055085(transmembrane transport)	NA	NA	NA	PREDICTED: protein PIN-LIKES 7 isoform X1 [Beta vulgaris subsp. vulgaris]	0.268994	0.270446	0.180495	0.775896	0.613808	0.768658	2.998	1.584	2.95338e-08	2.42201e-07	up
Bv9_216320_fxes	Bv9_216320_fxes.t1	NA	NA	NA	NA	hypothetical protein BVRB_9g216320 [Beta vulgaris subsp. vulgaris]	8.07726	10.3244	11.7873	28.1852	31.7665	30.7769	3.00537	1.58754	1.75888e-19	4.60752e-18	up
Bv4_093950_xgjj	Bv4_093950_xgjj.t1	GO:0009507(chloroplast)	NA	NA	NA	PREDICTED: uncharacterized protein LOC104907329 [Beta vulgaris subsp. vulgaris]	4.26325	5.12485	5.36057	14.4	14.6337	15.4053	3.01309	1.59124	2.11947e-22	6.91543e-21	up
Bv2_029320_qkas	Bv2_029320_qkas.t1	GO:0005737(cytoplasm);GO:0005773(vacuole);GO:0005774(vacuolar membrane);GO:0005794(Golgi apparatus);GO:0005886(plasma membrane);GO:0009414(response to water deprivation);GO:0009506(plasmodesma);GO:0016118(carotenoid catabolic process);GO:0016121(carotene catabolic process);GO:0016124(xanthophyll catabolic process);GO:0045549(9-cis-epoxycarotenoid dioxygenase activity);GO:0046872(metal ion binding…	NA	NA	NA	PREDICTED: carotenoid 9,10(9',10')-cleavage dioxygenase 1 [Beta vulgaris subsp. vulgaris]	29.0096	32.8978	32.9689	87.0193	96.8491	102.131	3.01445	1.59189	8.35487e-11	9.61728e-10	up
Bv2_029360_cysk	Bv2_029360_cysk.t2;Bv2_029360_cysk.t1	GO:0003674(molecular_function);GO:0005739(mitochondrion);GO:0008150(biological_process);GO:0008150(biological_process)	NA	NA	NA	PREDICTED: uncharacterized protein LOC104907900 isoform X1 [Beta vulgaris subsp. vulgaris];PREDICTED: uncharacterized protein LOC104907900 isoform X2 [Beta vulgaris subsp. vulgaris]	2.10236	2.76384	3.16173	7.46272	8.89446	7.85274	3.01571	1.5925	1.76173e-14	2.96648e-13	up
Bv4_085900_cjcd	Bv4_085900_cjcd.t1	GO:0009507(chloroplast)	NA	NA	NA	PREDICTED: uncharacterized protein ycf45 [Beta vulgaris subsp. vulgaris]	1.51296	1.94683	1.59866	4.58098	4.86818	5.81236	3.01704	1.59313	3.79955e-23	1.3121e-21	up
Bv2_038740_czcf	Bv2_038740_czcf.t1	GO:0005524(ATP binding);GO:0005886(plasma membrane);GO:0009507(chloroplast);GO:0010287(plastoglobule);GO:0016301(kinase activity);GO:0016310(phosphorylation)	NA	NA	NA	PREDICTED: uncharacterized aarF domain-containing protein kinase At5g05200, chloroplastic [Beta vulgaris subsp. vulgaris]	13.2597	13.5964	14.3771	38.1374	41.8165	44.544	3.01936	1.59424	1.9918e-12	2.75859e-11	up
Bv1_020660_hamz	Bv1_020660_hamz.t1	GO:0000209(protein polyubiquitination);GO:0003755(peptidyl-prolyl cis-trans isomerase activity);GO:0005634(nucleus);GO:0034450(ubiquitin-ubiquitin ligase activity)	04120(Ubiquitin mediated proteolysis)	K10598	EC:5.2.1.8	hypothetical protein BVRB_1g020660 [Beta vulgaris subsp. vulgaris]	0.434246	0.347074	0.371608	1.15781	1.15748	1.16782	3.02109	1.59507	3.50806e-11	4.22372e-10	up
Bv2_028180_fcea	Bv2_028180_fcea.t1	GO:0005829(cytosol);GO:0047134(protein-disulfide reductase activity)	NA	NA	NA	PREDICTED: thioredoxin-like protein Clot [Beta vulgaris subsp. vulgaris]	0.683799	0.562143	0.035285	1.68008	0.748002	1.44649	3.02411	1.59651	0.0119605	0.0297624	up
Bv5_103860_inte;Bv5_103850_fqgh;Bv5_103840_hagk	Bv5_103860_inte.t1;Bv5_103850_fqgh.t1;Bv5_103840_hagk.t1	GO:0004029(aldehyde dehydrogenase (NAD) activity);GO:0004777(succinate-semialdehyde dehydrogenase (NAD+) activity);GO:0009013(succinate-semialdehyde dehydrogenase [NAD(P)+] activity);GO:0009013(succinate-semialdehyde dehydrogenase [NAD(P)+] activity)	00010(Glycolysis / Gluconeogenesis);00030(Pentose phosphate pathway);00030(Pentose phosphate pathway)	K00131	EC:1.2.1.9	hypothetical protein BVRB_5g103860 [Beta vulgaris subsp. vulgaris];PREDICTED: NADP-dependent glyceraldehyde-3-phosphate dehydrogenase [Beta vulgaris subsp. vulgaris]	0.2589	0.309261	0.154934	0.414915	0.962947	0.811468	3.02772	1.59823	1.10976e-05	5.83584e-05	up
Bv4_089000_gncs	Bv4_089000_gncs.t1	GO:0005634(nucleus);GO:0016021(integral component of membrane)	NA	NA	NA	PREDICTED: uncharacterized protein LOC104891735 [Beta vulgaris subsp. vulgaris]	0.322328	0.220251	0.241057	0.895441	0.737264	0.741142	3.02927	1.59897	1.13204e-07	8.4901e-07	up
Bv2_044460_jkmm	Bv2_044460_jkmm.t1	GO:0004518(nuclease activity);GO:0004520(endodeoxyribonuclease activity);GO:0004521(endoribonuclease activity);GO:0005634(nucleus);GO:0005737(cytoplasm);GO:0005886(plasma membrane);GO:0006308(DNA catabolic process);GO:0006401(RNA catabolic process)	NA	NA	NA	PREDICTED: staphylococcal-like nuclease CAN2 isoform X2 [Beta vulgaris subsp. vulgaris]	0.988852	1.00036	1.19283	4.04407	1.01954	4.58696	3.03282	1.60066	5.79348e-06	3.22903e-05	up
Bv2_033920_ymqp	Bv2_033920_ymqp.t1	GO:0005634(nucleus);GO:0008168(methyltransferase activity);GO:0008757(S-adenosylmethionine-dependent methyltransferase activity);GO:0032259(methylation)	NA	NA	NA	PREDICTED: probable S-adenosylmethionine-dependent methyltransferase At5g38780 [Beta vulgaris subsp. vulgaris]	15.1503	14.7917	17.7208	43.4939	49.3348	51.9482	3.03753	1.6029	1.922e-12	2.67403e-11	up
Bv2_034130_qkqo;Bv2_034140_pmru	Bv2_034130_qkqo.t1;Bv2_034140_pmru.t1	NA	NA	NA	NA	hypothetical protein BVRB_2g034130 [Beta vulgaris subsp. vulgaris];hypothetical protein BVRB_3g066700 isoform B [Beta vulgaris subsp. vulgaris]	1.69408	1.76709	2.15842	5.18508	5.46743	6.42425	3.03879	1.6035	3.44249e-12	4.65523e-11	up
Bv4_093980_hrrf	Bv4_093980_hrrf.t1	GO:0004497(monooxygenase activity)	NA	NA	NA	PREDICTED: cytochrome P450 72A15 [Beta vulgaris subsp. vulgaris]	0.975359	0.570799	0.647706	1.80266	2.33457	2.53476	3.04121	1.60464	6.66035e-13	9.63937e-12	up
Bv3_053980_qhmi	Bv3_053980_qhmi.t1	NA	NA	NA	NA	PREDICTED: jasmonate-induced protein homolog [Beta vulgaris subsp. vulgaris]	0.485891	0.446766	0.095849	1.10821	0.825866	1.20011	3.04732	1.60754	0.000770266	0.00269087	up
Bv8_185750_fpgf	Bv8_185750_fpgf.t1	NA	NA	NA	NA	PREDICTED: uncharacterized protein LOC104900961 [Beta vulgaris subsp. vulgaris]	0.419184	0.660034	0.388639	1.54108	1.5643	1.37135	3.04984	1.60873	7.02769e-06	3.85022e-05	up
Bv8_182060_eqca	Bv8_182060_eqca.t1	GO:0003677(DNA binding);GO:0003700(DNA binding transcription factor activity);GO:0005515(protein binding);GO:0005634(nucleus);GO:0006351(transcription, DNA-templated);GO:0006355(regulation of transcription, DNA-templated);GO:0009965(leaf morphogenesis);GO:0010150(leaf senescence);GO:0030154(cell differentiation);GO:0045962(positive regulation of development, heterochronic);GO:0048366(leaf develop…	NA	NA	NA	hypothetical protein BVRB_8g182060 [Beta vulgaris subsp. vulgaris]	0.913887	0.288835	0.692258	2.49588	1.055	2.2369	3.05427	1.61083	0.000530571	0.00192503	up
Bv6_151550_nzqf	Bv6_151550_nzqf.t1	GO:0003677(DNA binding);GO:0004365(glyceraldehyde-3-phosphate dehydrogenase (NAD+) (phosphorylating) activity);GO:0005507(copper ion binding);GO:0005618(cell wall);GO:0005634(nucleus);GO:0005730(nucleolus);GO:0005737(cytoplasm);GO:0005739(mitochondrion);GO:0005777(peroxisome);GO:0005794(Golgi apparatus);GO:0005829(cytosol);GO:0005886(plasma membrane);GO:0006094(gluconeogenesis);GO:0006096(glycoly…	00010(Glycolysis / Gluconeogenesis);00710(Carbon fixation in photosynthetic organisms)	K00134	EC:1.2.1.12	PREDICTED: glyceraldehyde-3-phosphate dehydrogenase, cytosolic [Beta vulgaris subsp. vulgaris]	0.868924	0.76384	0.382631	2.02052	1.92945	2.20703	3.05498	1.61116	1.10358e-07	8.30036e-07	up
Bv9_214800_iwpe	Bv9_214800_iwpe.t1	GO:0005887(integral component of plasma membrane);GO:0009705(plant-type vacuole membrane);GO:0009992(cellular water homeostasis);GO:0015250(water channel activity);GO:0015254(glycerol channel activity);GO:0034220(ion transmembrane transport);GO:0042807(central vacuole)	NA	NA	NA	PREDICTED: aquaporin AQPAe.a [Beta vulgaris subsp. vulgaris]	2.41709	3.03959	2.71348	7.22266	8.29776	9.44914	3.05619	1.61173	6.81639e-19	1.69826e-17	up
Bv6_150010_fowa	Bv6_150010_fowa.t1	GO:0004674(protein serine/threonine kinase activity);GO:0004739(pyruvate dehydrogenase (acetyl-transferring) activity);GO:0005524(ATP binding);GO:0005730(nucleolus);GO:0005739(mitochondrion);GO:0005759(mitochondrial matrix);GO:0005774(vacuolar membrane);GO:0005794(Golgi apparatus);GO:0005829(cytosol);GO:0006086(acetyl-CoA biosynthetic process from pyruvate);GO:0006096(glycolytic process);GO:00064…	00010(Glycolysis / Gluconeogenesis);00020(Citrate cycle (TCA cycle));00620(Pyruvate metabolism)	K00162	EC:1.2.4.1	PREDICTED: pyruvate dehydrogenase E1 component subunit beta-1, mitochondrial-like [Beta vulgaris subsp. vulgaris]	3.52228	3.94846	4.35572	11.4581	12.0182	12.7018	3.05908	1.6131	4.46283e-23	1.52677e-21	up
Bv9_218710_xtdc	Bv9_218710_xtdc.t1	GO:0005634(nucleus);GO:0052689(carboxylic ester hydrolase activity)	NA	NA	NA	PREDICTED: probable carboxylesterase 2 [Beta vulgaris subsp. vulgaris]	1.02223	0.98893	1.04019	2.99155	3.22662	3.13569	3.06547	1.61611	8.71075e-13	1.24691e-11	up
Bv8_190320_dcea	Bv8_190320_dcea.t1	GO:0010345(suberin biosynthetic process);GO:0035336(long-chain fatty-acyl-CoA metabolic process);GO:0043231(intracellular membrane-bounded organelle);GO:0080019(fatty-acyl-CoA reductase (alcohol-forming) activity)	00073(Cutin, suberine and wax biosynthesis);04146(Peroxisome)	K13356	EC:1.2.1.84	PREDICTED: alcohol-forming fatty acyl-CoA reductase [Beta vulgaris subsp. vulgaris]	0.534422	0.44708	0.353972	1.30488	1.35659	1.43359	3.06638	1.61653	4.29006e-09	3.90174e-08	up
Bv6_142800_twuu	Bv6_142800_twuu.t1	NA	NA	NA	NA	hypothetical protein BVRB_6g144130 [Beta vulgaris subsp. vulgaris]	0.267563	0.720151	0.298283	0.879373	1.01271	2.05135	3.06644	1.61656	4.57913e-06	2.59399e-05	up
Bv_038581z6499	Bv_038581z6499.t1	NA	NA	NA	NA	PREDICTED: uncharacterized protein LOC104896968 [Beta vulgaris subsp. vulgaris]	0.312218	1.00513	0.358496	1.28297	2.16238	1.69788	3.06904	1.61779	0.000202316	0.000811254	up
Bv6_138541z1854	Bv6_138541z1854.t1	NA	NA	NA	NA	hypothetical protein BVRB_5g109030 [Beta vulgaris subsp. vulgaris]	0.744166	0.963725	1.39237	2.10213	3.18959	4.23016	3.07131	1.61886	9.12196e-09	7.98422e-08	up
Bv1_016480_prnw	Bv1_016480_prnw.t1	GO:0004364(glutathione transferase activity);GO:0005737(cytoplasm);GO:0006749(glutathione metabolic process);GO:0010731(protein glutathionylation)	00480(Glutathione metabolism)	K00799	EC:2.5.1.18	PREDICTED: protein IN2-1 homolog B [Beta vulgaris subsp. vulgaris]	33.7624	38.9236	40.6836	103.029	119.218	127.257	3.08287	1.62428	9.70877e-12	1.24933e-10	up
Bv7_178570_rwjz;Bv7_178560_dfzh	Bv7_178570_rwjz.t1;Bv7_178560_dfzh.t1	GO:0005737(cytoplasm);GO:0005773(vacuole);GO:0005794(Golgi apparatus);GO:0005829(cytosol);GO:0005886(plasma membrane);GO:0008270(zinc ion binding);GO:0009507(chloroplast);GO:0009535(chloroplast thylakoid membrane);GO:0009706(chloroplast inner membrane);GO:0009941(chloroplast envelope);GO:0016491(oxidoreductase activity);GO:0055114(oxidation-reduction process);GO:0055114(oxidation-reduction proces…	NA	NA	NA	PREDICTED: quinone-oxidoreductase homolog, chloroplastic [Beta vulgaris subsp. vulgaris]	2.41326	2.7849	2.92908	7.71945	8.03449	9.30442	3.08326	1.62445	5.4222e-23	1.83444e-21	up
Bv6_136000_wzsr	Bv6_136000_wzsr.t1	GO:0033810(anthocyanin 5-O-glucoside 6'''-O-malonyltransferase activity)	00944(Flavone and flavonol biosynthesis);00943(Isoflavonoid biosynthesis)	K13264	EC:2.3.1.115	PREDICTED: malonyl-coenzyme:anthocyanin 5-O-glucoside-6'''-O-malonyltransferase [Beta vulgaris subsp. vulgaris]	1.98637	2.10155	2.35934	6.0308	6.85252	7.01538	3.08638	1.62592	1.21659e-20	3.49117e-19	up
Bv2_041600_hwqq;Bv2_041590_swhy	Bv2_041600_hwqq.t1;Bv2_041590_swhy.t1	GO:0005215(transporter activity);GO:0005886(plasma membrane);GO:0006857(oligopeptide transport);GO:0009705(plant-type vacuole membrane);GO:0015706(nitrate transport);GO:0016020(membrane);GO:0016021(integral component of membrane);GO:0055085(transmembrane transport);GO:0080054(low-affinity nitrate transmembrane transporter activity);GO:0022857(transmembrane transporter activity);GO:0055085(transme…	NA	NA	NA	hypothetical protein BVRB_2g041600 [Beta vulgaris subsp. vulgaris];hypothetical protein BVRB_2g041590 [Beta vulgaris subsp. vulgaris]	0.172992	0.114996	0.210549	0.375223	0.596263	0.567529	3.08706	1.62623	5.45279e-06	3.05213e-05	up
Bv1_011580_mkwp	Bv1_011580_mkwp.t2;Bv1_011580_mkwp.t1;Bv1_011580_mkwp.t3	GO:0004849(uridine kinase activity);GO:0005829(cytosol);GO:0006206(pyrimidine nucleobase metabolic process);GO:0009507(chloroplast);GO:0043097(pyrimidine nucleoside salvage);GO:0043097(pyrimidine nucleoside salvage)	00240(Pyrimidine metabolism);00240(Pyrimidine metabolism)	K00761	EC:2.4.2.9	PREDICTED: uncharacterized protein LOC104895780 isoform X2 [Beta vulgaris subsp. vulgaris];hypothetical protein BVRB_1g011580 isoform C [Beta vulgaris subsp. vulgaris]	0.427034	0.38508	0.614885	1.1564	1.38831	1.86649	3.09124	1.62819	6.26047e-07	4.16086e-06	up
Bv8_192500_huzg	Bv8_192500_huzg.t1	GO:0005215(transporter activity);GO:0005576(extracellular region);GO:0005737(cytoplasm);GO:0005739(mitochondrion);GO:0005773(vacuole);GO:0005774(vacuolar membrane);GO:0005783(endoplasmic reticulum);GO:0005794(Golgi apparatus);GO:0005829(cytosol);GO:0005886(plasma membrane);GO:0006629(lipid metabolic process);GO:0006810(transport);GO:0006883(cellular sodium ion homeostasis);GO:0009408(response to …	NA	NA	NA	PREDICTED: temperature-induced lipocalin-1 [Beta vulgaris subsp. vulgaris]	48.1582	48.6242	48.4867	138.165	147.27	164.08	3.09436	1.62964	1.61604e-11	2.02552e-10	up
Bv3_059150_zokm	Bv3_059150_zokm.t1	GO:0003674(molecular_function);GO:0005576(extracellular region);GO:0005773(vacuole);GO:0005774(vacuolar membrane);GO:0008150(biological_process);GO:0009505(plant-type cell wall)	NA	NA	NA	PREDICTED: uncharacterized protein LOC104889058 [Beta vulgaris subsp. vulgaris]	24.8144	24.7537	25.4758	73.282	77.5903	81.6192	3.09807	1.63137	4.12619e-11	4.90674e-10	up
Bv2_029780_srrs	Bv2_029780_srrs.t1	NA	NA	NA	NA	hypothetical protein BVRB_2g029780 [Beta vulgaris subsp. vulgaris]	13.0455	14.8663	15.8216	44.8236	43.4415	47.3838	3.10172	1.63307	8.99634e-26	3.67407e-24	up
Bv4_085000_ftde	Bv4_085000_ftde.t1	GO:0005634(nucleus);GO:0006355(regulation of transcription, DNA-templated);GO:0009640(photomorphogenesis)	NA	NA	NA	PREDICTED: B-box zinc finger protein 22 [Beta vulgaris subsp. vulgaris]	2.50605	2.48026	1.96416	5.58689	5.5465	10.4637	3.10728	1.63565	4.08776e-14	6.74683e-13	up
Bv_002360_cjru	Bv_002360_cjru.t1	GO:0007165(signal transduction);GO:0016020(membrane)	00010(Glycolysis / Gluconeogenesis);00030(Pentose phosphate pathway);00051(Fructose and mannose metabolism)	K00895	EC:2.7.1.90	PREDICTED: uncharacterized protein LOC104883632 [Beta vulgaris subsp. vulgaris]	0.231012	0.274959	0.394256	0.711812	0.909404	1.17616	3.10741	1.63571	1.8852e-08	1.58629e-07	up
Bv7_174670_gjzk	Bv7_174670_gjzk.t1	GO:0005737(cytoplasm);GO:0030001(metal ion transport);GO:0046914(transition metal ion binding);GO:0046916(cellular transition metal ion homeostasis)	03013(RNA transport)	K14292	EC:2.1.1.-	PREDICTED: protein SODIUM POTASSIUM ROOT DEFECTIVE 3 [Beta vulgaris subsp. vulgaris]	1.8639	1.89396	1.80567	4.96065	5.29221	7.05387	3.11074	1.63726	1.06268e-15	2.02772e-14	up
Bv5_116610_ewoo	Bv5_116610_ewoo.t1	GO:0004497(monooxygenase activity)	NA	NA	NA	PREDICTED: cytochrome P450 CYP72A219 [Beta vulgaris subsp. vulgaris]	0.086521	0.215329	0.218133	0.713858	0.462092	0.444531	3.11641	1.63989	4.8269e-05	0.000224248	up
Bv4_086030_jdwg	Bv4_086030_jdwg.t1	GO:0005794(Golgi apparatus);GO:0016413(O-acetyltransferase activity);GO:0071554(cell wall organization or biogenesis)	NA	NA	NA	PREDICTED: protein trichome birefringence-like 31 isoform X1 [Beta vulgaris subsp. vulgaris]	0.130776	0.317826	0.404302	0.61634	1.22785	0.820518	3.12427	1.64352	2.16619e-05	0.000107792	up
Bv_003950_srkz	Bv_003950_srkz.t1	NA	NA	NA	NA	hypothetical protein BVRB_003950 [Beta vulgaris subsp. vulgaris]	1.04076	1.24895	1.12093	2.00004	4.04185	4.61724	3.12526	1.64398	1.13092e-09	1.12643e-08	up
Bv3_069900_qzxi	Bv3_069900_qzxi.t1	GO:0004066(asparagine synthase (glutamine-hydrolyzing) activity);GO:0005829(cytosol);GO:0006529(asparagine biosynthetic process);GO:0006541(glutamine metabolic process);GO:0042803(protein homodimerization activity)	NA	NA	NA	PREDICTED: stem-specific protein TSJT1 [Beta vulgaris subsp. vulgaris]	49.8277	48.4172	53.178	145.38	163.721	164.71	3.12905	1.64573	3.51163e-11	4.22524e-10	up
Bv4_094190_wifn	Bv4_094190_wifn.t1	GO:0005773(vacuole);GO:0005774(vacuolar membrane);GO:0008150(biological_process);GO:0009507(chloroplast);GO:0020037(heme binding)	NA	NA	NA	PREDICTED: heme-binding protein 2 [Beta vulgaris subsp. vulgaris]	41.2816	42.3478	50.4156	127.255	137.992	154.612	3.13222	1.64719	4.5467e-12	6.06789e-11	up
Bv9_218320_jkgn	Bv9_218320_jkgn.t1	GO:0003674(molecular_function);GO:0008150(biological_process);GO:0016021(integral component of membrane)	NA	NA	NA	PREDICTED: transmembrane protein 45A [Beta vulgaris subsp. vulgaris]	0.928521	0.70051	0.741837	2.04054	2.08512	3.31033	3.1364	1.64911	5.0055e-09	4.50372e-08	up
Bv8_189950_sxtt	Bv8_189950_sxtt.t1	NA	NA	NA	NA	hypothetical protein BVRB_8g189950 [Beta vulgaris subsp. vulgaris]	4.10652	7.43349	7.57497	12.3458	22.3528	25.2898	3.13829	1.64998	3.53764e-11	4.25097e-10	up
Bv5_098220_jofq	Bv5_098220_jofq.t1	GO:0000981(RNA polymerase II transcription factor activity, sequence-specific DNA binding);GO:0001135(transcription factor activity, RNA polymerase II transcription factor recruiting);GO:0003677(DNA binding);GO:0003700(DNA binding transcription factor activity);GO:0005634(nucleus);GO:0006355(regulation of transcription, DNA-templated);GO:0006357(regulation of transcription by RNA polymerase II);G…	NA	NA	NA	PREDICTED: protein ODORANT1 [Beta vulgaris subsp. vulgaris]	3.2323	2.79628	2.65173	7.26253	9.86825	10.1304	3.14057	1.65103	3.01357e-18	7.1303e-17	up
Bv6_131050_gmur	Bv6_131050_gmur.t1	GO:0005737(cytoplasm);GO:0010345(suberin biosynthetic process);GO:0016740(transferase activity);GO:0016747(transferase activity, transferring acyl groups other than amino-acyl groups);GO:0050734(hydroxycinnamoyltransferase activity);GO:0052325(cell wall pectin biosynthetic process);GO:0102406(omega-hydroxypalmitate O-sinapoyl transferase activity)	00073(Cutin, suberine and wax biosynthesis)	K15400	EC:2.3.1.188	PREDICTED: omega-hydroxypalmitate O-feruloyl transferase [Beta vulgaris subsp. vulgaris]	0.177253	0.145248	0.227283	0.554397	0.426104	0.74705	3.14224	1.65179	4.29587e-06	2.4441e-05	up
Bv6_155750_npsu	Bv6_155750_npsu.t1	GO:0008150(biological_process);GO:0009507(chloroplast);GO:0016787(hydrolase activity)	NA	NA	NA	PREDICTED: uncharacterized protein LOC104908429 [Beta vulgaris subsp. vulgaris]	4.33942	5.77653	5.47459	15.7389	16.1198	17.2063	3.14711	1.65403	1.03025e-26	4.55224e-25	up
Bv8_189790_rwhp	Bv8_189790_rwhp.t1	NA	NA	NA	NA	hypothetical protein BVRB_8g189790 [Beta vulgaris subsp. vulgaris]	0.115942	0.346632	0.354302	0.804535	0.956463	0.812632	3.15058	1.65562	3.23375e-05	0.000155473	up
Bv5_118540_rshm	Bv5_118540_rshm.t1	GO:0005313(L-glutamate transmembrane transporter activity);GO:0005887(integral component of plasma membrane);GO:0015189(L-lysine transmembrane transporter activity);GO:0015297(antiporter activity);GO:0051938(L-glutamate import);GO:1903401(L-lysine transmembrane transport)	NA	NA	NA	PREDICTED: cationic amino acid transporter 5 [Beta vulgaris subsp. vulgaris]	0.610438	0.696664	0.468919	1.81668	1.85081	1.93047	3.15197	1.65625	8.12902e-12	1.05344e-10	up
Bv_002280_qsmz	Bv_002280_qsmz.t1	GO:0006555(methionine metabolic process)	00270(Cysteine and methionine metabolism)	K08967	EC:1.13.11.53;EC:1.13.11.54	PREDICTED: 1,2-dihydroxy-3-keto-5-methylthiopentene dioxygenase 1 [Beta vulgaris subsp. vulgaris]	2.67158	3.68426	3.27219	9.30212	9.51389	11.5632	3.15529	1.65777	2.78837e-21	8.3683e-20	up
Bv3_066230_iacd	Bv3_066230_iacd.t1	GO:0005737(cytoplasm);GO:0005829(cytosol);GO:0005886(plasma membrane);GO:0008270(zinc ion binding);GO:0009506(plasmodesma);GO:0031966(mitochondrial membrane);GO:0055114(oxidation-reduction process)	00040(Pentose and glucuronate interconversions);00051(Fructose and mannose metabolism)	K00008	EC:1.1.1.14	PREDICTED: sorbitol dehydrogenase [Beta vulgaris subsp. vulgaris]	6.58648	7.66394	7.35381	17.5142	26.6796	24.1233	3.16221	1.66093	1.01009e-23	3.56193e-22	up
Bv4_088970_ydre	Bv4_088970_ydre.t1	GO:0005739(mitochondrion);GO:0016021(integral component of membrane)	NA	NA	NA	PREDICTED: uncharacterized protein LOC104891732 isoform X2 [Beta vulgaris subsp. vulgaris]	2.3034	2.3443	2.5447	7.49946	6.77485	8.49387	3.16559	1.66247	2.36145e-25	9.37272e-24	up
Bv4_086890_njyo	Bv4_086890_njyo.t1	GO:0046658(anchored component of plasma membrane)	00230(Purine metabolism);00240(Pyrimidine metabolism);03020(RNA polymerase)	K03006	EC:2.7.7.6	PREDICTED: early nodulin-like protein 2 [Beta vulgaris subsp. vulgaris]	52.8891	83.1632	46.8039	168.728	178.29	231.95	3.16625	1.66277	1.02827e-08	8.89824e-08	up
Bv8_198680_pggz	Bv8_198680_pggz.t1	GO:0005524(ATP binding);GO:0005634(nucleus);GO:0008152(metabolic process);GO:0009411(response to UV);GO:0009611(response to wounding);GO:0009620(response to fungus);GO:0009698(phenylpropanoid metabolic process);GO:0016207(4-coumarate-CoA ligase activity);GO:0016874(ligase activity)	00360(Phenylalanine metabolism);00130(Ubiquinone and other terpenoid-quinone biosynthesis);00940(Phenylpropanoid biosynthesis)	K01904	EC:6.2.1.12	PREDICTED: 4-coumarate--CoA ligase 1 [Beta vulgaris subsp. vulgaris]	7.65445	8.26811	8.53361	22.7915	27.4726	27.2482	3.16944	1.66423	4.55137e-14	7.49851e-13	up
Bv8_195850_giqy	Bv8_195850_giqy.t1	GO:0004029(aldehyde dehydrogenase (NAD) activity)	00940(Phenylpropanoid biosynthesis)	K12355	EC:1.2.1.68	PREDICTED: aldehyde dehydrogenase family 2 member C4 [Beta vulgaris subsp. vulgaris]	1.28321	1.24979	1.18024	4.50476	3.47122	3.80821	3.17355	1.6661	8.37355e-15	1.45266e-13	up
Bv5_113200_zmoe;Bv5_113190_hhfu	Bv5_113200_zmoe.t1;Bv5_113190_hhfu.t1	GO:0003735(structural constituent of ribosome);GO:0006412(translation);GO:0006412(translation)	NA	NA	NA	PREDICTED: mitochondrial phosphate carrier protein 3, mitochondrial [Beta vulgaris subsp. vulgaris];PREDICTED: mitochondrial phosphate carrier protein 3, mitochondrial-like [Beta vulgaris subsp. vulgaris]	0.368719	0.374247	0.421281	0.926034	1.337	1.45911	3.19703	1.67673	2.53124e-13	3.84233e-12	up
Bv3_062360_hkny	Bv3_062360_hkny.t1	GO:0004674(protein serine/threonine kinase activity);GO:0005886(plasma membrane)	NA	NA	NA	PREDICTED: putative receptor-like protein kinase At1g80870 [Beta vulgaris subsp. vulgaris]	1.61176	1.70797	2.06888	4.87837	6.28769	6.06622	3.19791	1.67713	1.92595e-12	2.67546e-11	up
Bv6_152180_ogah	Bv6_152180_ogah.t1;Bv6_152180_ogah.t2	GO:0005739(mitochondrion);GO:0006631(fatty acid metabolic process);GO:0016874(ligase activity);GO:0016874(ligase activity)	NA	NA	NA	PREDICTED: probable acyl-activating enzyme 1, peroxisomal isoform X1 [Beta vulgaris subsp. vulgaris];hypothetical protein BVRB_6g152180 isoform B [Beta vulgaris subsp. vulgaris]	4.85898	4.88447	4.19814	15.0133	15.019	14.5996	3.20135	1.67868	5.12442e-24	1.83887e-22	up
Bv3_065360_dzzz	Bv3_065360_dzzz.t1	GO:0000103(sulfate assimilation);GO:0005634(nucleus);GO:0005829(cytosol);GO:0008430(selenium binding);GO:0009506(plasmodesma);GO:0042542(response to hydrogen peroxide);GO:0046686(response to cadmium ion);GO:0071291(cellular response to selenium ion)	NA	NA	NA	PREDICTED: selenium-binding protein 1 [Beta vulgaris subsp. vulgaris]	6.16709	5.89779	5.90122	18.1163	18.8308	20.6324	3.2049	1.68028	7.64956e-14	1.22721e-12	up
Bv5_122490_gtzu	Bv5_122490_gtzu.t1	GO:0005737(cytoplasm);GO:0006012(galactose metabolic process);GO:0006979(response to oxidative stress);GO:0009408(response to heat);GO:0009409(response to cold);GO:0009414(response to water deprivation);GO:0009644(response to high light intensity);GO:0009651(response to salt stress);GO:0009737(response to abscisic acid);GO:0016051(carbohydrate biosynthetic process);GO:0016758(transferase activity…	00052(Galactose metabolism)	K18819	EC:2.4.1.123	PREDICTED: galactinol synthase 1 [Beta vulgaris subsp. vulgaris]	0.841798	0.612032	0.547405	1.92001	1.96362	2.53277	3.20622	1.68087	8.19524e-10	8.31174e-09	up
Bv8_188810_szic	Bv8_188810_szic.t1	GO:0004351(glutamate decarboxylase activity);GO:0005516(calmodulin binding);GO:0005829(cytosol);GO:0006536(glutamate metabolic process);GO:0030170(pyridoxal phosphate binding);GO:0046686(response to cadmium ion)	00650(Butanoate metabolism);00250(Alanine, aspartate and glutamate metabolism);00410(beta-Alanine metabolism);00430(Taurine and hypotaurine metabolism)	K01580	EC:4.1.1.15	PREDICTED: glutamate decarboxylase [Beta vulgaris subsp. vulgaris]	11.8753	12.1864	21.0646	41.7585	45.4379	57.8607	3.21447	1.68458	1.68514e-09	1.63149e-08	up
Bv7_156900_qcjq	Bv7_156900_qcjq.t1	GO:0000139(Golgi membrane);GO:0005509(calcium ion binding);GO:0005515(protein binding);GO:0005576(extracellular region);GO:0005622(intracellular);GO:0005623(cell);GO:0005770(late endosome);GO:0005783(endoplasmic reticulum);GO:0005794(Golgi apparatus);GO:0005802(trans-Golgi network);GO:0005886(plasma membrane);GO:0005887(integral component of plasma membrane);GO:0006623(protein targeting to vacuol…	00941(Flavonoid biosynthesis)	K01859	EC:5.5.1.6	PREDICTED: vacuolar-sorting receptor 1 [Beta vulgaris subsp. vulgaris]	3.07366	2.85977	3.35631	8.8783	10.6521	10.4011	3.22199	1.68795	2.13252e-25	8.50086e-24	up
Bv7_157090_ofmm	Bv7_157090_ofmm.t1	GO:0000712(resolution of meiotic recombination intermediates);GO:0000819(sister chromatid segregation);GO:0003918(DNA topoisomerase type II (ATP-hydrolyzing) activity);GO:0005634(nucleus);GO:0006265(DNA topological change);GO:0006268(DNA unwinding involved in DNA replication);GO:0006312(mitotic recombination);GO:0009295(nucleoid);GO:0009330(DNA topoisomerase complex (ATP-hydrolyzing));GO:0044774(…	NA	NA	NA	PREDICTED: DNA topoisomerase 2 isoform X1 [Beta vulgaris subsp. vulgaris]	1.20453	1.42663	1.46895	4.24326	4.15732	4.82183	3.2249	1.68925	1.27517e-22	4.22836e-21	up
Bv6_133870_ymkm	Bv6_133870_ymkm.t1	GO:0004674(protein serine/threonine kinase activity);GO:0004675(transmembrane receptor protein serine/threonine kinase activity);GO:0005515(protein binding);GO:0005654(nucleoplasm);GO:0005737(cytoplasm);GO:0005886(plasma membrane);GO:0007166(cell surface receptor signaling pathway);GO:0010091(trichome branching);GO:0016301(kinase activity);GO:0046777(protein autophosphorylation);GO:0050832(defens…	NA	NA	NA	PREDICTED: receptor-like cytosolic serine/threonine-protein kinase RBK1 [Beta vulgaris subsp. vulgaris]	1.00402	1.09997	1.31172	3.3045	3.59503	4.11638	3.22507	1.68933	5.20047e-19	1.31171e-17	up
Bv7_161130_nget	Bv7_161130_nget.t1	GO:0009813(flavonoid biosynthetic process);GO:0043231(intracellular membrane-bounded organelle);GO:0052696(flavonoid glucuronidation);GO:0080043(quercetin 3-O-glucosyltransferase activity);GO:0080044(quercetin 7-O-glucosyltransferase activity)	NA	NA	NA	PREDICTED: UDP-glycosyltransferase 73C2 [Beta vulgaris subsp. vulgaris]	0.124447	0.210762	0.116312	0.465126	0.559277	0.442796	3.24946	1.7002	1.9467e-06	1.18317e-05	up
Bv1_019410_speq	Bv1_019410_speq.t1	GO:0051213(dioxygenase activity)	00402(Benzoxazinoid biosynthesis)	K13229	EC:1.14.11.59	PREDICTED: 1-aminocyclopropane-1-carboxylate oxidase homolog 4 [Beta vulgaris subsp. vulgaris]	3.97245	6.14945	5.63307	15.9646	16.9578	18.3129	3.25201	1.70133	3.14332e-22	1.00592e-20	up
Bv7_175080_oshw	Bv7_175080_oshw.t1	GO:0004721(phosphoprotein phosphatase activity);GO:0004722(protein serine/threonine phosphatase activity);GO:0005777(peroxisome);GO:0009507(chloroplast);GO:0016787(hydrolase activity);GO:0016791(phosphatase activity);GO:0030145(manganese ion binding)	NA	NA	NA	PREDICTED: shewanella-like protein phosphatase 1 [Beta vulgaris subsp. vulgaris]	4.19225	4.29789	5.15032	13.5021	14.4184	16.4996	3.25649	1.70332	5.21677e-27	2.3446e-25	up
Bv4_086310_zzpn	Bv4_086310_zzpn.t1	GO:0004672(protein kinase activity);GO:0005524(ATP binding);GO:0005886(plasma membrane);GO:0006468(protein phosphorylation);GO:0006950(response to stress);GO:0016301(kinase activity);GO:0016787(hydrolase activity);GO:0046777(protein autophosphorylation)	NA	NA	NA	PREDICTED: U-box domain-containing protein 52 [Beta vulgaris subsp. vulgaris]	0.449562	0.370398	0.590282	1.31283	1.67031	1.61724	3.26213	1.70581	1.16263e-06	7.35651e-06	up
Bv9_224370_dddn	Bv9_224370_dddn.t2;Bv9_224370_dddn.t3;Bv9_224370_dddn.t1	GO:0004144(diacylglycerol O-acyltransferase activity);GO:0005886(plasma membrane);GO:0019432(triglyceride biosynthetic process);GO:0047196(long-chain-alcohol O-fatty-acyltransferase activity);GO:0047196(long-chain-alcohol O-fatty-acyltransferase activity)	NA	NA	NA	PREDICTED: O-acyltransferase WSD1 [Beta vulgaris subsp. vulgaris];hypothetical protein BVRB_9g224370 isoform C [Beta vulgaris subsp. vulgaris]	4.01773	4.74182	5.04091	13.4617	13.9763	17.5847	3.2624	1.70594	2.42169e-26	1.02556e-24	up
Bv1_008500_eeun	Bv1_008500_eeun.t1	GO:0005737(cytoplasm)	NA	NA	NA	PREDICTED: uncharacterized protein At1g04910 [Beta vulgaris subsp. vulgaris]	0.117581	0.169589	0.142071	0.519479	0.539632	0.34152	3.26304	1.70622	1.69937e-06	1.04568e-05	up
Bv7_158830_adwa	Bv7_158830_adwa.t2;Bv7_158830_adwa.t1	GO:0051213(dioxygenase activity);GO:0051213(dioxygenase activity)	00941(Flavonoid biosynthesis);00941(Flavonoid biosynthesis)	K05277;K05278	EC:1.14.20.4;EC:1.14.20.6	PREDICTED: protein SRG1 [Beta vulgaris subsp. vulgaris]	0.958042	1.93059	1.6502	3.9435	5.86557	5.01074	3.26511	1.70713	1.32898e-12	1.86739e-11	up
Bv4_090200_eaqg	Bv4_090200_eaqg.t1	GO:0009705(plant-type vacuole membrane)	NA	NA	NA	two-pore potassium channel 1-like [Spinacia oleracea]	0.200214	0.241477	0.257802	0.53596	0.873178	0.875522	3.26617	1.7076	2.35688e-06	1.4156e-05	up
Bv1_003780_zfyk	Bv1_003780_zfyk.t1	GO:0005515(protein binding);GO:0005516(calmodulin binding);GO:0005634(nucleus);GO:0006457(protein folding);GO:0006914(autophagy);GO:0009408(response to heat);GO:0009409(response to cold);GO:0009506(plasmodesma);GO:0009644(response to high light intensity);GO:0009817(defense response to fungus, incompatible interaction);GO:0010228(vegetative to reproductive phase transition of meristem);GO:0010508…	NA	NA	NA	PREDICTED: BAG family molecular chaperone regulator 6 [Beta vulgaris subsp. vulgaris]	0.424924	0.601415	0.714982	1.75122	2.10518	1.84234	3.27265	1.71046	2.46871e-15	4.50436e-14	up
Bv4_087410_qejj	Bv4_087410_qejj.t1	GO:0003700(DNA binding transcription factor activity);GO:0005634(nucleus);GO:0006351(transcription, DNA-templated);GO:0006355(regulation of transcription, DNA-templated);GO:0007275(multicellular organism development);GO:0009753(response to jasmonic acid);GO:0044212(transcription regulatory region DNA binding);GO:0045995(regulation of embryonic development);GO:0048317(seed morphogenesis);GO:008006…	04141(Protein processing in endoplasmic reticulum);04120(Ubiquitin mediated proteolysis)	K03094	NA	PREDICTED: NAC transcription factor 56 [Beta vulgaris subsp. vulgaris]	0.125217	0.160631	0.159091	0.579751	0.3834	0.495144	3.27752	1.7126	1.87546e-06	1.14405e-05	up
Bv5_115150_gijx	Bv5_115150_gijx.t1	NA	04141(Protein processing in endoplasmic reticulum)	K13993	NA	PREDICTED: myb-like protein X [Beta vulgaris subsp. vulgaris]	0.430189	0.791718	0.733293	2.18347	1.52538	2.70245	3.2791	1.7133	5.15684e-06	2.89886e-05	up
Bv2_030380_zzga	Bv2_030380_zzga.t1	NA	NA	NA	NA	hypothetical protein BVRB_2g030380 [Beta vulgaris subsp. vulgaris]	0.381547	0.160341	0.582437	1.22815	1.13069	1.33005	3.28098	1.71413	4.15771e-05	0.000196091	up
Bv5_114310_fqgf	Bv5_114310_fqgf.t1	GO:0005515(protein binding);GO:0005737(cytoplasm);GO:0006979(response to oxidative stress);GO:0009408(response to heat);GO:0043621(protein self-association)	04141(Protein processing in endoplasmic reticulum)	K13993	NA	PREDICTED: 18.5 kDa class I heat shock protein [Beta vulgaris subsp. vulgaris]	1.64671	1.53315	1.90763	4.18526	5.60368	6.90782	3.28192	1.71454	2.47878e-13	3.77188e-12	up
Bv2_026750_rqeg	Bv2_026750_rqeg.t1	GO:0000038(very long-chain fatty acid metabolic process);GO:0005783(endoplasmic reticulum);GO:0005789(endoplasmic reticulum membrane);GO:0006633(fatty acid biosynthetic process);GO:0009409(response to cold);GO:0009416(response to light stimulus);GO:0009826(unidimensional cell growth);GO:0010025(wax biosynthetic process);GO:0016021(integral component of membrane);GO:0042335(cuticle development);GO…	00062(Fatty acid elongation)	K15397	EC:2.3.1.199	PREDICTED: 3-ketoacyl-CoA synthase 6-like [Beta vulgaris subsp. vulgaris]	8.79778	10.5551	10.3531	29.6331	32.1709	35.7158	3.28283	1.71494	2.38288e-14	3.9795e-13	up
Bv9_204330_zdir	Bv9_204330_zdir.t1	GO:0009507(chloroplast)	NA	NA	NA	PREDICTED: uncharacterized protein ycf45 [Beta vulgaris subsp. vulgaris]	1.47375	1.62875	1.87555	4.97565	5.46546	5.93899	3.29046	1.71829	1.07188e-24	4.0863e-23	up
Bv1_017090_axnd	Bv1_017090_axnd.t1	GO:0055085(transmembrane transport)	02010(ABC transporters)	K05665	NA	PREDICTED: putative ABC transporter C family member 15 [Beta vulgaris subsp. vulgaris]	1.95793	6.18202	6.04695	14.1136	15.8103	16.8154	3.29454	1.72008	1.41328e-07	1.04413e-06	up
Bv6_156050_nizj	Bv6_156050_nizj.t1	GO:0000166(nucleotide binding);GO:0005737(cytoplasm);GO:0005834(heterotrimeric G-protein complex);GO:0008150(biological_process)	00565(Ether lipid metabolism)	K16794	NA	PREDICTED: uncharacterized protein LOC104908468 [Beta vulgaris subsp. vulgaris]	0.176657	0.268929	0.177203	0.874019	0.702337	0.47693	3.29692	1.72112	7.68464e-06	4.17768e-05	up
Bv3_049960_erzq	Bv3_049960_erzq.t1	GO:0005739(mitochondrion);GO:0005743(mitochondrial inner membrane);GO:0005747(mitochondrial respiratory chain complex I);GO:0008137(NADH dehydrogenase (ubiquinone) activity);GO:0009055(electron transfer activity);GO:0009735(response to cytokinin);GO:0016491(oxidoreductase activity);GO:0050897(cobalt ion binding);GO:0070469(respiratory chain)	00190(Oxidative phosphorylation)	K11352	NA	PREDICTED: probable NADH dehydrogenase [ubiquinone] 1 alpha subcomplex subunit 12 [Beta vulgaris subsp. vulgaris]	1.29955	1.00152	1.47907	3.90416	4.18089	4.38315	3.29835	1.72174	1.7709e-15	3.29467e-14	up
Bv8_185570_kytj	Bv8_185570_kytj.t2;Bv8_185570_kytj.t1	GO:0005777(peroxisome);GO:0006633(fatty acid biosynthetic process);GO:0050080(malonyl-CoA decarboxylase activity);GO:0050080(malonyl-CoA decarboxylase activity)	00640(Propanoate metabolism);00410(beta-Alanine metabolism);04146(Peroxisome);04146(Peroxisome)	K01578	EC:4.1.1.9	PREDICTED: malonyl-CoA decarboxylase, mitochondrial isoform X2 [Beta vulgaris subsp. vulgaris]	0.715573	0.596624	0.734882	3.85569	1.1663	1.75973	3.31287	1.72808	9.84917e-07	6.29942e-06	up
Bv6_138390_aijq	Bv6_138390_aijq.t1	GO:0009813(flavonoid biosynthetic process);GO:0043231(intracellular membrane-bounded organelle);GO:0052696(flavonoid glucuronidation);GO:0080043(quercetin 3-O-glucosyltransferase activity);GO:0080044(quercetin 7-O-glucosyltransferase activity)	NA	NA	NA	PREDICTED: anthocyanidin 3-O-glucosyltransferase 2 [Beta vulgaris subsp. vulgaris]	1.13314	0.952106	1.05508	3.2438	3.46409	3.70387	3.31551	1.72923	1.98445e-15	3.66823e-14	up
Bv1_018210_djqs	Bv1_018210_djqs.t1	GO:0003677(DNA binding);GO:0003700(DNA binding transcription factor activity);GO:0005634(nucleus);GO:0006351(transcription, DNA-templated);GO:0006355(regulation of transcription, DNA-templated);GO:0009873(ethylene-activated signaling pathway);GO:0043565(sequence-specific DNA binding);GO:0044212(transcription regulatory region DNA binding)	NA	NA	NA	PREDICTED: ethylene-responsive transcription factor ERF035 [Beta vulgaris subsp. vulgaris]	1.99995	2.22387	1.4236	5.6648	6.42186	6.66847	3.32101	1.73162	1.78971e-15	3.32501e-14	up
Bv4_072410_pujt	Bv4_072410_pujt.t1	NA	NA	NA	NA	hypothetical protein BVRB_4g072410 [Beta vulgaris subsp. vulgaris]	0.484069	1.06132	0.952411	2.41549	3.07098	2.81714	3.32437	1.73308	9.88735e-08	7.48573e-07	up
Bv8_198740_ezix	Bv8_198740_ezix.t1	GO:0004672(protein kinase activity);GO:0004712(protein serine/threonine/tyrosine kinase activity);GO:0005524(ATP binding);GO:0005634(nucleus);GO:0005737(cytoplasm);GO:0006468(protein phosphorylation)	NA	NA	NA	PREDICTED: uncharacterized protein LOC104902423 [Beta vulgaris subsp. vulgaris]	1.34441	1.57756	1.89896	4.02281	5.90638	6.13102	3.33135	1.73611	6.57617e-24	2.3415e-22	up
Bv5_121850_runy	Bv5_121850_runy.t2;Bv5_121850_runy.t1	GO:0003700(DNA binding transcription factor activity);GO:0003727(single-stranded RNA binding);GO:0005515(protein binding);GO:0005634(nucleus);GO:0005677(chromatin silencing complex);GO:0006349(regulation of gene expression by genetic imprinting);GO:0006351(transcription, DNA-templated);GO:0006355(regulation of transcription, DNA-templated);GO:0009506(plasmodesma);GO:0009960(endosperm development)…	00310(Lysine degradation);00310(Lysine degradation)	K11430	EC:2.1.1.43	PREDICTED: histone-lysine N-methyltransferase EZA1 isoform X3 [Beta vulgaris subsp. vulgaris];PREDICTED: histone-lysine N-methyltransferase EZA1 isoform X2 [Beta vulgaris subsp. vulgaris]	1.03156	1.56542	0.919464	3.48436	3.73308	4.50408	3.33334	1.73697	1.39985e-16	2.87446e-15	up
Bv7_170950_kjmg	Bv7_170950_kjmg.t1	GO:0000967(rRNA 5'-end processing);GO:0003676(nucleic acid binding);GO:0004534(5'-3' exoribonuclease activity);GO:0005634(nucleus);GO:0006397(mRNA processing);GO:0008270(zinc ion binding);GO:0010587(miRNA catabolic process);GO:0060149(negative regulation of posttranscriptional gene silencing);GO:0071035(nuclear polyadenylation-dependent rRNA catabolic process)	03008(Ribosome biogenesis in eukaryotes);03018(RNA degradation)	K12619	EC:3.1.13.-	PREDICTED: 5'-3' exoribonuclease 3 [Beta vulgaris subsp. vulgaris]	0.906447	1.1815	0.872274	2.80869	3.24694	3.81321	3.33382	1.73718	3.57519e-19	9.13068e-18	up
Bv3_068960_igjr	Bv3_068960_igjr.t1	GO:0005576(extracellular region);GO:0005773(vacuole);GO:0008150(biological_process);GO:0016740(transferase activity)	NA	NA	NA	PREDICTED: uncharacterized protein At4g14100 [Beta vulgaris subsp. vulgaris]	2.82	6.38958	6.67165	23.3183	21.7252	7.9431	3.33643	1.73831	3.22658e-07	2.2488e-06	up
Bv5_113160_mzap;Bv5_113150_sqyy	Bv5_113160_mzap.t1;Bv5_113160_mzap.t2;Bv5_113150_sqyy.t1	GO:0005634(nucleus);GO:0005634(nucleus)	NA	NA	NA	PREDICTED: transcription factor bHLH137 isoform X2 [Beta vulgaris subsp. vulgaris];PREDICTED: transcription factor bHLH137 isoform X1 [Beta vulgaris subsp. vulgaris];hypothetical protein BVRB_5g113150 [Beta vulgaris subsp. vulgaris]	2.80769	3.58265	3.40088	9.98152	10.9113	11.8685	3.34598	1.74243	1.31434e-26	5.73835e-25	up
Bv9_220930_gazw	Bv9_220930_gazw.t1	GO:0009813(flavonoid biosynthetic process);GO:0043231(intracellular membrane-bounded organelle);GO:0052696(flavonoid glucuronidation);GO:0080043(quercetin 3-O-glucosyltransferase activity);GO:0080044(quercetin 7-O-glucosyltransferase activity)	NA	NA	NA	PREDICTED: UDP-glycosyltransferase 82A1 [Beta vulgaris subsp. vulgaris]	3.9626	3.67984	3.82349	11.3294	13.2442	13.7963	3.34642	1.74262	6.55974e-28	3.16542e-26	up
Bv9_213700_cnmu	Bv9_213700_cnmu.t1	NA	NA	NA	NA	PREDICTED: uncharacterized protein LOC104903892 [Beta vulgaris subsp. vulgaris]	1.711	2.49492	2.35732	6.5609	7.76771	7.64566	3.34808	1.74333	1.27966e-21	3.91738e-20	up
Bv1_007190_npun	Bv1_007190_npun.t1	NA	NA	NA	NA	PREDICTED: jasmonate-induced protein homolog [Beta vulgaris subsp. vulgaris]	77.5873	85.4394	96.7097	262.634	287.719	320.854	3.3542	1.74597	2.98785e-12	4.07651e-11	up
Bv1_005200_opxx	Bv1_005200_opxx.t1	NA	NA	NA	NA	hypothetical protein BVRB_1g005200 [Beta vulgaris subsp. vulgaris]	0.345198	0.937266	0.756987	1.91802	2.05897	2.86671	3.35565	1.74659	1.68219e-06	1.03581e-05	up
Bv9_224280_wrdn	Bv9_224280_wrdn.t1	GO:0009813(flavonoid biosynthetic process);GO:0043231(intracellular membrane-bounded organelle);GO:0052696(flavonoid glucuronidation);GO:0080043(quercetin 3-O-glucosyltransferase activity);GO:0080044(quercetin 7-O-glucosyltransferase activity)	NA	NA	NA	PREDICTED: scopoletin glucosyltransferase [Beta vulgaris subsp. vulgaris]	6.31442	6.77215	6.49111	20.2997	22.7361	22.6951	3.35744	1.74736	1.36617e-29	7.56841e-28	up
Bv2_041160_oudr	Bv2_041160_oudr.t1	GO:0046658(anchored component of plasma membrane)	NA	NA	NA	PREDICTED: basic blue protein [Beta vulgaris subsp. vulgaris]	1.71387	1.64984	1.59935	5.49705	6.06568	5.10138	3.35763	1.74744	1.35174e-14	2.30147e-13	up
Bv6_137890_rwtq	Bv6_137890_rwtq.t1	GO:0015292(uniporter activity)	NA	NA	NA	PREDICTED: calcium uniporter protein 2, mitochondrial isoform X2 [Beta vulgaris subsp. vulgaris]	0.394625	0.353435	0.22703	0.652883	0.89607	1.72983	3.36255	1.74955	6.34762e-06	3.50591e-05	up
Bv7_159730_cyhm	Bv7_159730_cyhm.t1	GO:0003677(DNA binding);GO:0005634(nucleus);GO:0008150(biological_process);GO:0008270(zinc ion binding)	NA	NA	NA	PREDICTED: zinc finger A20 and AN1 domain-containing stress-associated protein 4 [Beta vulgaris subsp. vulgaris]	9.08749	9.38277	8.92847	31.0684	32.2578	28.8257	3.36336	1.7499	4.2913e-27	1.95259e-25	up
Bv6_138650_hdmp	Bv6_138650_hdmp.t1	NA	NA	NA	NA	PREDICTED: uncharacterized protein LOC104896033 [Beta vulgaris subsp. vulgaris]	8.02712	7.03707	8.9566	23.8786	28.1317	28.9109	3.3688	1.75223	2.16899e-25	8.6275e-24	up
Bv9_222680_ziih	Bv9_222680_ziih.t1	GO:0003674(molecular_function);GO:0008150(biological_process);GO:0009507(chloroplast);GO:0009535(chloroplast thylakoid membrane);GO:0016021(integral component of membrane)	NA	NA	NA	PREDICTED: uncharacterized protein LOC104904837 [Beta vulgaris subsp. vulgaris]	5.72281	5.93525	6.41701	18.4849	19.6422	22.8567	3.37392	1.75443	4.4002e-26	1.82548e-24	up
Bv3_057080_hwpx	Bv3_057080_hwpx.t1	GO:0004674(protein serine/threonine kinase activity);GO:0005886(plasma membrane);GO:0006468(protein phosphorylation)	NA	NA	NA	PREDICTED: receptor-like protein 12 [Beta vulgaris subsp. vulgaris]	0.181554	0.560529	0.412931	0.69729	0.847403	2.3664	3.38618	1.75966	1.4058e-05	7.26145e-05	up
Bv2_031440_cocm	Bv2_031440_cocm.t1	GO:0004674(protein serine/threonine kinase activity);GO:0005524(ATP binding);GO:0005622(intracellular);GO:0005886(plasma membrane);GO:0016301(kinase activity);GO:0018105(peptidyl-serine phosphorylation);GO:0018107(peptidyl-threonine phosphorylation);GO:0035556(intracellular signal transduction);GO:0050832(defense response to fungus)	NA	NA	NA	PREDICTED: CBL-interacting serine/threonine-protein kinase 25 [Beta vulgaris subsp. vulgaris]	0.104686	0.183854	0.166757	0.448303	0.563502	0.53037	3.38718	1.76009	9.29214e-07	5.97231e-06	up
Bv5_124200_srxz	Bv5_124200_srxz.t1	GO:0008150(biological_process);GO:0016021(integral component of membrane)	NA	NA	NA	PREDICTED: uncharacterized protein LOC104907982 [Beta vulgaris subsp. vulgaris]	1.03456	1.08572	1.26828	3.45009	3.55296	4.49339	3.39272	1.76244	2.00076e-21	6.05412e-20	up
Bv2_031130_cghd	Bv2_031130_cghd.t1	GO:0003677(DNA binding);GO:0003700(DNA binding transcription factor activity);GO:0005622(intracellular);GO:0005634(nucleus);GO:0006351(transcription, DNA-templated);GO:0006355(regulation of transcription, DNA-templated);GO:0009873(ethylene-activated signaling pathway)	NA	NA	NA	PREDICTED: ethylene-responsive transcription factor ERF003 [Beta vulgaris subsp. vulgaris]	1.13056	1.12861	0.937336	3.43208	3.77335	3.64679	3.39502	1.76342	1.08832e-14	1.86859e-13	up
Bv7_160270_pryn;Bv7_160280_pcwa	Bv7_160270_pryn.t1;Bv7_160280_pcwa.t1	GO:0003677(DNA binding);GO:0003700(DNA binding transcription factor activity);GO:0005515(protein binding);GO:0005634(nucleus);GO:0006351(transcription, DNA-templated);GO:0006355(regulation of transcription, DNA-templated);GO:0009408(response to heat);GO:0010200(response to chitin);GO:0043565(sequence-specific DNA binding);GO:0043565(sequence-specific DNA binding)	NA	NA	NA	PREDICTED: heat stress transcription factor A-3 isoform X1 [Beta vulgaris subsp. vulgaris]	0.819501	1.10398	1.50591	3.48581	4.29718	3.91458	3.41098	1.77018	1.99254e-18	4.78862e-17	up
Bv8_195580_xtko	Bv8_195580_xtko.t1	NA	NA	NA	NA	hypothetical protein BVRB_8g195580 [Beta vulgaris subsp. vulgaris]	3.87437	4.26798	4.34855	11.1219	14.7291	16.8315	3.41709	1.77277	5.2962e-18	1.217e-16	up
Bv2_038690_dqpw	Bv2_038690_dqpw.t1	GO:0004674(protein serine/threonine kinase activity);GO:0005634(nucleus);GO:0005737(cytoplasm);GO:0035556(intracellular signal transduction)	NA	NA	NA	PREDICTED: serine/threonine-protein kinase AtPK2/AtPK19 [Beta vulgaris subsp. vulgaris]	0.458793	0.593077	0.494455	1.77037	1.93285	1.60375	3.43199	1.77905	9.84228e-14	1.55853e-12	up
Bv5_119620_igxq	Bv5_119620_igxq.t1	GO:0050832(defense response to fungus)	NA	NA	NA	PREDICTED: vicilin-like antimicrobial peptides 2-3 [Beta vulgaris subsp. vulgaris]	0.489553	0.126223	0.327947	0.821936	1.39643	1.0216	3.43318	1.77954	1.2522e-05	6.52873e-05	up
Bv4_072530_migu	Bv4_072530_migu.t1	GO:0000808(origin recognition complex);GO:0003677(DNA binding);GO:0003682(chromatin binding);GO:0005515(protein binding);GO:0005524(ATP binding);GO:0005634(nucleus);GO:0006260(DNA replication);GO:0006351(transcription, DNA-templated);GO:0006355(regulation of transcription, DNA-templated);GO:0009567(double fertilization forming a zygote and endosperm);GO:0010385(double-stranded methylated DNA bind…	NA	NA	NA	PREDICTED: origin of replication complex subunit 1B [Beta vulgaris subsp. vulgaris]	0.158635	0.159242	0.294927	0.642521	0.802702	0.662957	3.44022	1.7825	1.73069e-08	1.46517e-07	up
Bv8_196030_asri	Bv8_196030_asri.t1	GO:0005887(integral component of plasma membrane);GO:0015116(sulfate transmembrane transporter activity)	NA	NA	NA	PREDICTED: probable sulfate transporter 3.5 [Beta vulgaris subsp. vulgaris]	26.856	31.1274	28.7874	91.9581	100.752	106.439	3.44757	1.78558	2.50209e-12	3.4342e-11	up
Bv_009610_gxwx	Bv_009610_gxwx.t1	GO:0003674(molecular_function);GO:0008150(biological_process);GO:0009507(chloroplast)	NA	NA	NA	PREDICTED: MAR-binding filament-like protein 1 isoform X1 [Beta vulgaris subsp. vulgaris]	0.27934	0.302709	0.225083	0.767002	0.862379	1.15544	3.45026	1.78671	1.97075e-13	3.02408e-12	up
Bv5_111690_mgfd	Bv5_111690_mgfd.t1	GO:0004001(adenosine kinase activity);GO:0005507(copper ion binding);GO:0005524(ATP binding);GO:0005634(nucleus);GO:0005737(cytoplasm);GO:0005829(cytosol);GO:0005886(plasma membrane);GO:0006166(purine ribonucleoside salvage);GO:0006169(adenosine salvage);GO:0016032(viral process);GO:0016301(kinase activity);GO:0016310(phosphorylation);GO:0019200(carbohydrate kinase activity);GO:0044209(AMP salvag…	00230(Purine metabolism)	K00856	EC:2.7.1.20	PREDICTED: adenosine kinase 2 [Beta vulgaris subsp. vulgaris]	47.129	59.3471	60.7209	176.336	193.73	206.87	3.45064	1.78686	3.6964e-12	4.98389e-11	up
Bv2_027480_ehzg	Bv2_027480_ehzg.t1	GO:0003674(molecular_function);GO:0005739(mitochondrion);GO:0016021(integral component of membrane);GO:0050832(defense response to fungus)	NA	NA	NA	PREDICTED: uncharacterized protein LOC104906566 [Beta vulgaris subsp. vulgaris]	0.679047	0.251507	0.645705	1.72503	2.02131	1.69432	3.45163	1.78728	4.43386e-06	2.51714e-05	up
Bv5_105790_ryzh	Bv5_105790_ryzh.t1	GO:0005345(purine nucleobase transmembrane transporter activity);GO:0006863(purine nucleobase transport);GO:0009507(chloroplast);GO:0016020(membrane);GO:0016021(integral component of membrane)	NA	NA	NA	PREDICTED: probable purine permease 11 [Beta vulgaris subsp. vulgaris]	4.33	4.43639	4.68166	14.478	16.2893	15.7223	3.45697	1.78951	4.02795e-28	1.96438e-26	up
Bv2_044570_msij	Bv2_044570_msij.t1	GO:0005768(endosome);GO:0006897(endocytosis);GO:0016050(vesicle organization);GO:0019898(extrinsic component of membrane);GO:0035091(phosphatidylinositol binding)	04144(Endocytosis)	K17917	NA	PREDICTED: sorting nexin 2B [Beta vulgaris subsp. vulgaris]	0.646924	0.647712	0.858512	0.789367	5.44163	1.23284	3.46648	1.79347	0.00016537	0.000678844	up
Bv5_104240_omew	Bv5_104240_omew.t1	GO:0007154(cell communication);GO:0009505(plant-type cell wall);GO:0030247(polysaccharide binding);GO:0042973(glucan endo-1,3-beta-D-glucosidase activity);GO:0046658(anchored component of plasma membrane)	00500(Starch and sucrose metabolism)	K19891	EC:3.2.1.39	PREDICTED: glucan endo-1,3-beta-glucosidase 11 [Beta vulgaris subsp. vulgaris]	4.50816	5.98603	5.70796	17.404	18.3889	20.4749	3.47286	1.79612	7.42642e-29	3.83601e-27	up
Bv2_034150_wwau	Bv2_034150_wwau.t1	NA	NA	NA	NA	hypothetical protein BVRB_2g034150 [Beta vulgaris subsp. vulgaris]	1.16099	1.78715	1.2375	4.81978	4.82118	4.90991	3.47638	1.79758	5.66176e-14	9.21204e-13	up
Bv2_042810_mwqg	Bv2_042810_mwqg.t1	GO:0005524(ATP binding);GO:0008150(biological_process);GO:0009507(chloroplast);GO:0016887(ATPase activity)	NA	NA	NA	PREDICTED: lactation elevated protein 1 [Beta vulgaris subsp. vulgaris]	2.80231	2.66119	2.8504	8.55078	9.41732	11.0768	3.49353	1.80469	3.9133e-26	1.63087e-24	up
Bv5_108440_uksx	Bv5_108440_uksx.t1	GO:0003674(molecular_function);GO:0008150(biological_process)	NA	NA	NA	PREDICTED: protein NUCLEAR FUSION DEFECTIVE 4 [Beta vulgaris subsp. vulgaris]	1.16906	0.872618	1.11916	3.35888	4.1495	3.55086	3.49883	1.80687	9.32653e-17	1.94784e-15	up
Bv6_146760_pazi	Bv6_146760_pazi.t1	GO:0005634(nucleus);GO:0005768(endosome);GO:0005794(Golgi apparatus);GO:0005802(trans-Golgi network);GO:0008150(biological_process);GO:0016021(integral component of membrane);GO:0016757(transferase activity, transferring glycosyl groups)	03013(RNA transport)	K03252	NA	PREDICTED: uncharacterized protein LOC104897137 isoform X1 [Beta vulgaris subsp. vulgaris]	1.94157	2.36563	2.57797	6.87438	7.69482	9.59834	3.51009	1.81151	4.54174e-23	1.55087e-21	up
Bv1_008830_rexn;Bv1_008840_xtmj	Bv1_008830_rexn.t1;Bv1_008840_xtmj.t1;Bv1_008830_rexn.t3;Bv1_008830_rexn.t2	GO:0009813(flavonoid biosynthetic process);GO:0043231(intracellular membrane-bounded organelle);GO:0052696(flavonoid glucuronidation);GO:0080043(quercetin 3-O-glucosyltransferase activity);GO:0080044(quercetin 7-O-glucosyltransferase activity);GO:0080044(quercetin 7-O-glucosyltransferase activity)	NA	NA	NA	PREDICTED: 7-deoxyloganetin glucosyltransferase [Beta vulgaris subsp. vulgaris];PREDICTED: 7-deoxyloganetin glucosyltransferase-like [Beta vulgaris subsp. vulgaris];hypothetical protein BVRB_1g008830 isoform C [Beta vulgaris subsp. vulgaris]	1.4348	1.64182	1.73587	5.52953	5.59701	5.76824	3.51062	1.81172	1.01952e-27	4.83071e-26	up
Bv9_216480_shmf	Bv9_216480_shmf.t1	NA	NA	NA	NA	hypothetical protein BVRB_9g216480 [Beta vulgaris subsp. vulgaris]	4.23164	5.22803	5.01314	15.245	17.3149	18.368	3.51887	1.81511	7.6129e-22	2.38629e-20	up
Bv_011450_unyu	Bv_011450_unyu.t1	GO:0004674(protein serine/threonine kinase activity);GO:0005524(ATP binding);GO:0005886(plasma membrane);GO:0006468(protein phosphorylation);GO:0007169(transmembrane receptor protein tyrosine kinase signaling pathway);GO:0009507(chloroplast);GO:0016021(integral component of membrane);GO:0016301(kinase activity)	NA	NA	NA	hypothetical protein BVRB_011450 [Beta vulgaris subsp. vulgaris]	0.104053	0.050057	0.133338	0.340422	0.408012	0.266234	3.52992	1.81963	3.28904e-06	1.92135e-05	up
Bv8_187870_rmex	Bv8_187870_rmex.t1	GO:0031969(chloroplast membrane)	NA	NA	NA	PREDICTED: CSC1-like protein ERD4 isoform X1 [Beta vulgaris subsp. vulgaris]	10.9363	13.3799	12.189	39.089	45.3282	44.506	3.53164	1.82034	5.22558e-12	6.91352e-11	up
Bv3_061030_zegi	Bv3_061030_zegi.t1	NA	NA	NA	NA	hypothetical protein BVRB_3g061030 [Beta vulgaris subsp. vulgaris]	0.906876	2.32381	2.16064	4.88645	6.76246	7.39913	3.53309	1.82093	3.65056e-09	3.36046e-08	up
Bv1_001230_oini	Bv1_001230_oini.t1	GO:0005737(cytoplasm);GO:0005829(cytosol);GO:0006457(protein folding);GO:0009507(chloroplast);GO:0009535(chloroplast thylakoid membrane);GO:0010598(NAD(P)H dehydrogenase complex (plastoquinone));GO:0016021(integral component of membrane);GO:0016491(oxidoreductase activity);GO:0048038(quinone binding);GO:0055114(oxidation-reduction process)	NA	NA	NA	PREDICTED: NAD(P)H-quinone oxidoreductase subunit T, chloroplastic [Beta vulgaris subsp. vulgaris]	1.19283	1.37335	1.28495	4.14737	4.35411	5.10506	3.53313	1.82095	1.40559e-15	2.65715e-14	up
Bv8_196070_ppwp	Bv8_196070_ppwp.t1	GO:0005086(ARF guanyl-nucleotide exchange factor activity);GO:0005802(trans-Golgi network);GO:0016192(vesicle-mediated transport)	04144(Endocytosis)	K18443	NA	hypothetical protein BVRB_8g196070 [Beta vulgaris subsp. vulgaris]	0.330535	0.580317	0.538834	1.57559	1.62391	1.92813	3.53706	1.82255	9.16935e-14	1.4608e-12	up
Bv1_020040_taaj	Bv1_020040_taaj.t1	GO:0006817(phosphate ion transport);GO:0009705(plant-type vacuole membrane);GO:0016021(integral component of membrane);GO:0055085(transmembrane transport);GO:1905011(transmembrane phosphate ion transport from cytosol to vacuole)	NA	NA	NA	PREDICTED: SPX domain-containing membrane protein At4g22990 [Beta vulgaris subsp. vulgaris]	1.00729	1.03655	1.04186	3.27314	3.79571	3.85158	3.53905	1.82336	1.4693e-24	5.54375e-23	up
Bv4_087620_atdx	Bv4_087620_atdx.t1	GO:0003824(catalytic activity);GO:0005634(nucleus);GO:0005886(plasma membrane);GO:0009787(regulation of abscisic acid-activated signaling pathway);GO:0010231(maintenance of seed dormancy);GO:0010427(abscisic acid binding);GO:0019898(extrinsic component of membrane)	NA	NA	NA	PREDICTED: lanC-like protein GCR2 [Beta vulgaris subsp. vulgaris]	0.837164	0.84702	0.94406	2.5627	3.30912	3.42999	3.53917	1.82341	2.19751e-17	4.83742e-16	up
Bv7_175720_xxez	Bv7_175720_xxez.t1	GO:0004672(protein kinase activity);GO:0004674(protein serine/threonine kinase activity);GO:0005515(protein binding);GO:0005524(ATP binding);GO:0005622(intracellular);GO:0005886(plasma membrane);GO:0006468(protein phosphorylation);GO:0009268(response to pH);GO:0016301(kinase activity);GO:0018105(peptidyl-serine phosphorylation);GO:0018107(peptidyl-threonine phosphorylation);GO:0035556(intracellul…	NA	NA	NA	PREDICTED: CBL-interacting serine/threonine-protein kinase 11 [Beta vulgaris subsp. vulgaris]	5.88492	5.73533	6.04142	19.0385	21.7186	21.7697	3.54025	1.82385	2.848e-27	1.30887e-25	up
Bv6_141450_hhwj	Bv6_141450_hhwj.t1	GO:0005737(cytoplasm);GO:0006950(response to stress);GO:0016787(hydrolase activity)	NA	NA	NA	PREDICTED: uncharacterized protein LOC104896434 isoform X1 [Beta vulgaris subsp. vulgaris]	0.177563	0.124468	0.245997	0.713373	0.619908	0.607913	3.54214	1.82462	1.22027e-07	9.08856e-07	up
Bv7_175290_mott	Bv7_175290_mott.t1	GO:0003824(catalytic activity);GO:0005576(extracellular region);GO:0005773(vacuole);GO:0008150(biological_process)	NA	NA	NA	PREDICTED: gamma-interferon-inducible lysosomal thiol reductase-like [Beta vulgaris subsp. vulgaris]	11.9445	15.5687	14.667	46.7267	51.9454	51.2458	3.55422	1.82953	1.6353e-15	3.06297e-14	up
Bv3_066640_fanw	Bv3_066640_fanw.t1	GO:0005524(ATP binding);GO:0006508(proteolysis);GO:0008233(peptidase activity);GO:0009507(chloroplast)	NA	NA	NA	PREDICTED: uncharacterized protein LOC104906459 [Beta vulgaris subsp. vulgaris]	0.494855	0.506129	0.713283	1.31018	2.30017	2.50058	3.56475	1.8338	1.7443e-08	1.47555e-07	up
Bv6_135330_ctua	Bv6_135330_ctua.t1	GO:0004805(trehalose-phosphatase activity);GO:0005634(nucleus);GO:0005730(nucleolus);GO:0005737(cytoplasm);GO:0005992(trehalose biosynthetic process);GO:0046686(response to cadmium ion)	00500(Starch and sucrose metabolism)	K01087	EC:3.1.3.12	PREDICTED: probable trehalose-phosphate phosphatase I [Beta vulgaris subsp. vulgaris]	0.85001	1.40618	1.41689	3.74395	4.30149	5.05961	3.56787	1.83506	1.507e-16	3.07384e-15	up
Bv5_126780_guux	Bv5_126780_guux.t1	GO:0005737(cytoplasm)	NA	NA	NA	PREDICTED: protein SSUH2 homolog [Beta vulgaris subsp. vulgaris]	3.42164	3.06809	4.53383	11.2673	14.0809	13.9927	3.5688	1.83544	3.40844e-12	4.61259e-11	up
Bv8_200590_ntfp	Bv8_200590_ntfp.t1	GO:0006855(drug transmembrane transport)	NA	NA	NA	PREDICTED: protein DETOXIFICATION 40 [Beta vulgaris subsp. vulgaris]	3.4096	3.48752	3.61163	12.7695	11.8439	12.8995	3.56969	1.8358	4.36443e-28	2.12283e-26	up
Bv3_056920_somg	Bv3_056920_somg.t1;Bv3_056920_somg.t2	NA	NA	NA	NA	PREDICTED: uncharacterized protein LOC104888776 isoform X1 [Beta vulgaris subsp. vulgaris];PREDICTED: uncharacterized protein LOC104888776 isoform X2 [Beta vulgaris subsp. vulgaris]	1.6769	1.88104	1.83238	5.69235	6.76771	6.86966	3.586	1.84238	3.16536e-28	1.5603e-26	up
Bv6_150280_xkfx	Bv6_150280_xkfx.t1	NA	NA	NA	NA	hypothetical protein BVRB_6g150280 [Beta vulgaris subsp. vulgaris]	1.52765	1.58773	1.34741	4.4942	6.02938	5.50313	3.59119	1.84446	1.268e-18	3.10848e-17	up
Bv5_120640_tmyg	Bv5_120640_tmyg.t1	GO:0004867(serine-type endopeptidase inhibitor activity);GO:0005576(extracellular region);GO:0005618(cell wall);GO:0006508(proteolysis);GO:0008233(peptidase activity);GO:0009611(response to wounding);GO:0050832(defense response to fungus)	NA	NA	NA	PREDICTED: glu S.griseus protease inhibitor [Beta vulgaris subsp. vulgaris]	2.64311	2.35395	3.38515	9.56582	10.058	10.5066	3.59457	1.84582	8.3462e-15	1.44928e-13	up
Bv9_207210_pjen	Bv9_207210_pjen.t1	NA	NA	NA	NA	hypothetical protein BVRB_9g207210 [Beta vulgaris subsp. vulgaris]	0.354188	0.420623	0.242728	1.1383	1.10494	1.41616	3.59632	1.84652	1.23232e-08	1.05643e-07	up
Bv7_167740_pdhw	Bv7_167740_pdhw.t1	GO:0003993(acid phosphatase activity);GO:0004722(protein serine/threonine phosphatase activity);GO:0005576(extracellular region);GO:0009845(seed germination);GO:0009846(pollen germination);GO:0046872(metal ion binding)	NA	NA	NA	PREDICTED: purple acid phosphatase 15 [Beta vulgaris subsp. vulgaris]	0.341087	0.358708	0.260074	0.742407	1.29389	1.41912	3.59988	1.84795	8.58605e-10	8.6602e-09	up
Bv9_218500_neoy	Bv9_218500_neoy.t1	GO:0016787(hydrolase activity)	00460(Cyanoamino acid metabolism)	K20802	EC:4.1.2.10	PREDICTED: salicylic acid-binding protein 2 [Beta vulgaris subsp. vulgaris]	1.76919	2.0273	2.19762	6.2312	7.83958	7.58596	3.61301	1.8532	4.91498e-21	1.46071e-19	up
Bv9_210590_iapx	Bv9_210590_iapx.t1	GO:0005783(endoplasmic reticulum)	NA	NA	NA	PREDICTED: synaptotagmin-3 isoform X1 [Beta vulgaris subsp. vulgaris]	0.985995	0.986377	0.94856	3.27168	3.68451	3.62997	3.62424	1.85768	2.09603e-26	8.98475e-25	up
Bv6_136220_xwyj	Bv6_136220_xwyj.t1	GO:0005886(plasma membrane);GO:0006629(lipid metabolic process);GO:0008081(phosphoric diester hydrolase activity)	NA	NA	NA	PREDICTED: PI-PLC X domain-containing protein At5g67130 [Beta vulgaris subsp. vulgaris]	4.31127	4.44632	4.62338	14.4652	17.6503	16.4444	3.62903	1.85958	1.94712e-28	9.78203e-27	up
Bv1_013550_fjqs	Bv1_013550_fjqs.t1	GO:0005524(ATP binding);GO:0005634(nucleus);GO:0005829(cytosol);GO:0006090(pyruvate metabolic process);GO:0009507(chloroplast);GO:0009570(chloroplast stroma);GO:0015979(photosynthesis);GO:0016301(kinase activity);GO:0016310(phosphorylation);GO:0046872(metal ion binding);GO:0050242(pyruvate, phosphate dikinase activity)	00620(Pyruvate metabolism);00710(Carbon fixation in photosynthetic organisms)	K01006	EC:2.7.9.1	hypothetical protein BVRB_1g013550 [Beta vulgaris subsp. vulgaris]	6.44025	6.83329	6.75168	23.2857	24.6222	24.8379	3.63271	1.86105	1.00593e-14	1.73526e-13	up
Bv1_022880_shdw	Bv1_022880_shdw.t1	GO:0003674(molecular_function);GO:0005634(nucleus)	NA	NA	NA	PREDICTED: uncharacterized protein LOC104905882 [Beta vulgaris subsp. vulgaris]	3.44782	3.36569	3.31423	11.6638	12.201	12.9376	3.63383	1.86149	6.85584e-26	2.81243e-24	up
Bv9_210830_xtnh	Bv9_210830_xtnh.t1	GO:0008171(O-methyltransferase activity);GO:0008757(S-adenosylmethionine-dependent methyltransferase activity);GO:0019438(aromatic compound biosynthetic process)	00945(Stilbenoid, diarylheptanoid and gingerol biosynthesis)	K16040	EC:2.1.1.240	hypothetical protein BVRB_9g210830 [Beta vulgaris subsp. vulgaris]	0.242941	0.612922	0.683423	1.22274	2.16003	2.22645	3.64404	1.86554	5.57675e-06	3.11771e-05	up
Bv5_101940_xwqe	Bv5_101940_xwqe.t1	GO:0003674(molecular_function);GO:0008150(biological_process)	NA	NA	NA	PREDICTED: uncharacterized protein LOC104892424 [Beta vulgaris subsp. vulgaris]	0.446845	0.580237	0.642803	1.78896	1.98602	2.31718	3.64825	1.86721	3.17251e-14	5.25988e-13	up
Bv5_099490_tmeo	Bv5_099490_tmeo.t1	GO:0005507(copper ion binding);GO:0009809(lignin biosynthetic process);GO:0016722(oxidoreductase activity, oxidizing metal ions)	NA	NA	NA	PREDICTED: laccase-4-like [Beta vulgaris subsp. vulgaris]	0.580627	0.518011	0.659494	2.13589	2.00833	2.2774	3.65252	1.86889	2.77933e-16	5.57599e-15	up
Bv6_146110_owsz	Bv6_146110_owsz.t1	GO:0004364(glutathione transferase activity);GO:0005737(cytoplasm);GO:0006749(glutathione metabolic process)	00350(Tyrosine metabolism)	K01800	EC:5.2.1.2	PREDICTED: glutathione S-transferase 2-like [Beta vulgaris subsp. vulgaris]	10.4687	11.2522	12.7965	37.0897	41.0867	48.0714	3.65751	1.87086	1.35226e-16	2.78298e-15	up
Bv_014570_mwee	Bv_014570_mwee.t1	GO:0000325(plant-type vacuole);GO:0004674(protein serine/threonine kinase activity);GO:0005515(protein binding);GO:0005524(ATP binding);GO:0005886(plasma membrane);GO:0006468(protein phosphorylation);GO:0007169(transmembrane receptor protein tyrosine kinase signaling pathway);GO:0007172(signal complex assembly);GO:0009506(plasmodesma);GO:0009934(regulation of meristem structural organization);GO:…	NA	NA	NA	hypothetical protein BVRB_014570 [Beta vulgaris subsp. vulgaris]	0.565183	0.538224	0.395012	1.72547	1.83372	1.92462	3.65973	1.87174	6.12578e-14	9.93178e-13	up
Bv5_108990_fopj	Bv5_108990_fopj.t1	NA	NA	NA	NA	hypothetical protein BVRB_5g108990 [Beta vulgaris subsp. vulgaris]	0.186019	0.259856	0.456678	1.02452	0.860459	1.42684	3.6694	1.87554	1.71724e-06	1.05526e-05	up
Bv6_133740_mcxc	Bv6_133740_mcxc.t1	GO:0003674(molecular_function);GO:0005739(mitochondrion);GO:0008150(biological_process);GO:0009507(chloroplast)	NA	NA	NA	PREDICTED: uncharacterized protein LOC104895509 [Beta vulgaris subsp. vulgaris]	3.07167	3.03528	2.98421	5.99747	12.2193	15.1588	3.67121	1.87626	6.61805e-16	1.28827e-14	up
Bv9_208890_dcrt	Bv9_208890_dcrt.t1;Bv9_208890_dcrt.t2;Bv9_208890_dcrt.t3	GO:0004601(peroxidase activity);GO:0005515(protein binding);GO:0005576(extracellular region);GO:0005618(cell wall);GO:0005794(Golgi apparatus);GO:0005829(cytosol);GO:0006979(response to oxidative stress);GO:0009809(lignin biosynthetic process);GO:0010089(xylem development);GO:0020037(heme binding);GO:0042744(hydrogen peroxide catabolic process);GO:0046872(metal ion binding);GO:0048046(apoplast);G…	00940(Phenylpropanoid biosynthesis);00940(Phenylpropanoid biosynthesis)	K00430	EC:1.11.1.7	PREDICTED: peroxidase P7-like [Beta vulgaris subsp. vulgaris]	26.2845	29.8302	30.1116	99.0519	105.451	112.494	3.67634	1.87827	5.26073e-14	8.61303e-13	up
Bv2_039250_foom	Bv2_039250_foom.t1	GO:0005576(extracellular region);GO:0016042(lipid catabolic process);GO:0016298(lipase activity);GO:0016788(hydrolase activity, acting on ester bonds)	NA	NA	NA	hypothetical protein BVRB_2g039250 [Beta vulgaris subsp. vulgaris]	0.511496	0.215264	0.302496	1.21131	1.34989	1.2233	3.67693	1.8785	2.09542e-06	1.26644e-05	up
Bv5_126500_iwxz	Bv5_126500_iwxz.t1	GO:0005576(extracellular region);GO:0005773(vacuole);GO:0009505(plant-type cell wall);GO:0016874(ligase activity)	NA	NA	NA	PREDICTED: uncharacterized protein LOC104908285 [Beta vulgaris subsp. vulgaris]	0.356238	0.476465	0.583324	1.53161	1.69407	1.9906	3.68374	1.88117	8.15229e-16	1.57026e-14	up
Bv1_018090_mijm;Bv1_018070_jgnh;Bv1_018080_nqzf	Bv1_018090_mijm.t1;Bv1_018070_jgnh.t1;Bv1_018080_nqzf.t1	NA	NA	NA	NA	hypothetical protein BVRB_1g018090 [Beta vulgaris subsp. vulgaris];PREDICTED: uncharacterized protein LOC104905297 [Beta vulgaris subsp. vulgaris];PREDICTED: uncharacterized protein LOC104905298 [Beta vulgaris subsp. vulgaris]	35.1929	33.3633	36.171	117.96	128.334	141.576	3.70362	1.88893	2.33646e-13	3.56733e-12	up
Bv1_011150_mcco	Bv1_011150_mcco.t1	GO:0004674(protein serine/threonine kinase activity);GO:0005886(plasma membrane);GO:0007166(cell surface receptor signaling pathway)	NA	NA	NA	PREDICTED: wall-associated receptor kinase-like 5 isoform X1 [Beta vulgaris subsp. vulgaris]	0.796886	0.724375	1.06734	3.08451	3.43949	3.06732	3.70521	1.88955	5.05839e-23	1.71452e-21	up
Bv_010900_nwjh	Bv_010900_nwjh.t1	GO:0005886(plasma membrane);GO:0006820(anion transport);GO:0008381(mechanosensitive ion channel activity)	NA	NA	NA	PREDICTED: mechanosensitive ion channel protein 6 [Beta vulgaris subsp. vulgaris]	5.6048	5.58229	6.08349	19.3652	22.2053	22.4646	3.70775	1.89054	5.219e-16	1.0297e-14	up
Bv3_048500_wjzc;Bv3_048490_qpos	Bv3_048500_wjzc.t1;Bv3_048490_qpos.t1	GO:0005634(nucleus);GO:0005737(cytoplasm);GO:0005829(cytosol);GO:0009056(catabolic process);GO:0052689(carboxylic ester hydrolase activity);GO:0052689(carboxylic ester hydrolase activity)	00943(Isoflavonoid biosynthesis)	K13258	EC:4.2.1.105	PREDICTED: probable carboxylesterase 12 [Beta vulgaris subsp. vulgaris]	0.185083	0.855772	0.820367	1.03651	2.7325	3.13596	3.70991	1.89138	1.01862e-05	5.38747e-05	up
Bv7_157070_ettp	Bv7_157070_ettp.t1	GO:0000712(resolution of meiotic recombination intermediates);GO:0000819(sister chromatid segregation);GO:0003918(DNA topoisomerase type II (ATP-hydrolyzing) activity);GO:0005634(nucleus);GO:0006265(DNA topological change);GO:0006268(DNA unwinding involved in DNA replication);GO:0006312(mitotic recombination);GO:0009295(nucleoid);GO:0009330(DNA topoisomerase complex (ATP-hydrolyzing));GO:0044774(…	NA	NA	NA	PREDICTED: DNA topoisomerase 2 isoform X3 [Beta vulgaris subsp. vulgaris]	0.466422	0.762887	0.709354	2.44911	1.90518	2.83835	3.71011	1.89146	1.89579e-14	3.18635e-13	up
Bv1_008450_wfuk	Bv1_008450_wfuk.t1	GO:0004556(alpha-amylase activity);GO:0005975(carbohydrate metabolic process);GO:0005983(starch catabolic process);GO:0009507(chloroplast);GO:0009569(chloroplast starch grain);GO:0009570(chloroplast stroma);GO:0019156(isoamylase activity)	00500(Starch and sucrose metabolism)	K01214	EC:3.2.1.68	PREDICTED: isoamylase 3, chloroplastic isoform X1 [Beta vulgaris subsp. vulgaris]	2.31624	3.61658	3.01022	9.93926	11.5209	11.8307	3.72254	1.89629	2.70454e-15	4.90051e-14	up
Bv1_014920_skmi	Bv1_014920_skmi.t1	NA	03008(Ribosome biogenesis in eukaryotes)	K14548	NA	PREDICTED: uncharacterized protein LOC104901936 [Beta vulgaris subsp. vulgaris]	0.676962	0.378344	0.639203	1.92554	2.172	2.21308	3.72416	1.89691	8.88332e-12	1.14633e-10	up
Bv9_225190_hseh	Bv9_225190_hseh.t1	GO:0005794(Golgi apparatus);GO:0016413(O-acetyltransferase activity);GO:0071554(cell wall organization or biogenesis)	NA	NA	NA	PREDICTED: protein trichome birefringence-like 39 [Beta vulgaris subsp. vulgaris]	2.48298	2.61441	2.66639	8.78451	9.74227	10.3931	3.72497	1.89723	2.7051e-33	1.85087e-31	up
Bv9_217920_kzts	Bv9_217920_kzts.t1	GO:0009507(chloroplast);GO:0009570(chloroplast stroma);GO:0019288(isopentenyl diphosphate biosynthetic process, methylerythritol 4-phosphate pathway);GO:0046429(4-hydroxy-3-methylbut-2-en-1-yl diphosphate synthase activity);GO:0046677(response to antibiotic);GO:0046872(metal ion binding);GO:0050992(dimethylallyl diphosphate biosynthetic process);GO:0051538(3 iron, 4 sulfur cluster binding);GO:005…	00900(Terpenoid backbone biosynthesis)	K03527	EC:1.17.7.4	PREDICTED: 4-hydroxy-3-methylbut-2-enyl diphosphate reductase, chloroplastic [Beta vulgaris subsp. vulgaris]	11.8395	14.1812	13.8689	45.9492	49.7791	53.2535	3.73486	1.90105	7.64395e-14	1.22721e-12	up
Bv3_052110_ddxz	Bv3_052110_ddxz.t1	GO:0004672(protein kinase activity);GO:0004693(cyclin-dependent protein serine/threonine kinase activity);GO:0005524(ATP binding);GO:0005634(nucleus);GO:0006468(protein phosphorylation);GO:0007346(regulation of mitotic cell cycle);GO:0009507(chloroplast);GO:0010468(regulation of gene expression);GO:0016301(kinase activity)	NA	NA	NA	PREDICTED: probable plastid-lipid-associated protein 14, chloroplastic isoform X1 [Beta vulgaris subsp. vulgaris]	3.56967	3.61604	4.07112	12.7353	13.7711	15.5562	3.73663	1.90174	4.77095e-35	3.6002e-33	up
Bv5_115680_wnjp	Bv5_115680_wnjp.t1	NA	NA	NA	NA		0.464942	0.531021	0.628435	1.61355	2.23078	2.24915	3.75122	1.90736	1.59268e-07	1.16355e-06	up
Bv7_166330_cigf	Bv7_166330_cigf.t1	NA	NA	NA	NA	hypothetical protein BVRB_7g166330 [Beta vulgaris subsp. vulgaris]	0.697852	0.503097	0.516589	2.23804	2.16906	2.04363	3.7558	1.90912	6.39051e-11	7.45912e-10	up
Bv_012960_tscq	Bv_012960_tscq.t1	GO:0009717(isoflavonoid biosynthetic process);GO:0033987(2-hydroxyisoflavanone dehydratase activity);GO:0046287(isoflavonoid metabolic process);GO:0052689(carboxylic ester hydrolase activity)	00943(Isoflavonoid biosynthesis)	K13258	EC:4.2.1.105	PREDICTED: 2-hydroxyisoflavanone dehydratase [Beta vulgaris subsp. vulgaris]	0.902336	1.18987	0.92571	3.86061	4.01875	3.50344	3.77173	1.91523	9.67814e-17	2.01898e-15	up
Bv7_172500_jhax	Bv7_172500_jhax.t1	GO:0005315(inorganic phosphate transmembrane transporter activity);GO:0009536(plastid);GO:0016021(integral component of membrane);GO:0098656(anion transmembrane transport)	NA	NA	NA	PREDICTED: sodium-dependent phosphate transport protein 1, chloroplastic [Beta vulgaris subsp. vulgaris]	9.50506	8.27376	9.25931	31.9444	34.634	35.858	3.78859	1.92166	4.39554e-16	8.72305e-15	up
Bv2_025460_xhyw	Bv2_025460_xhyw.t1;Bv2_025460_xhyw.t3;Bv2_025460_xhyw.t2	GO:0005515(protein binding);GO:0005634(nucleus);GO:0005737(cytoplasm);GO:0009631(cold acclimation);GO:0042393(histone binding);GO:0071497(cellular response to freezing);GO:1901141(regulation of lignin biosynthetic process);GO:1901141(regulation of lignin biosynthetic process)	NA	NA	NA	hypothetical protein BVRB_2g025460 isoform A [Beta vulgaris subsp. vulgaris];PREDICTED: ultraviolet-B receptor UVR8 isoform X3 [Beta vulgaris subsp. vulgaris];hypothetical protein BVRB_2g025460 isoform B [Beta vulgaris subsp. vulgaris]	0.619853	0.776952	0.606384	2.53099	2.42899	2.67959	3.81371	1.93119	3.2597e-20	9.05654e-19	up
Bv6_136430_hjrc	Bv6_136430_hjrc.t1	GO:0005515(protein binding);GO:0005634(nucleus);GO:0007165(signal transduction);GO:0009414(response to water deprivation);GO:0009737(response to abscisic acid)	04144(Endocytosis)	K05747	NA	PREDICTED: ninja-family protein AFP1 [Beta vulgaris subsp. vulgaris]	1.4367	1.54083	1.709	5.67341	5.40008	6.80533	3.81493	1.93166	2.39649e-28	1.19091e-26	up
Bv3_058030_cwfu	Bv3_058030_cwfu.t1	GO:0004674(protein serine/threonine kinase activity);GO:0005886(plasma membrane);GO:0007166(cell surface receptor signaling pathway)	NA	NA	NA	PREDICTED: putative wall-associated receptor kinase-like 16 [Beta vulgaris subsp. vulgaris]	0	0.03275	0.221659	0.291664	0.360762	0.319062	3.81861	1.93305	0.0183138	0.0427821	up
Bv3_062090_jxoa	Bv3_062090_jxoa.t1	NA	NA	NA	NA	PREDICTED: uncharacterized protein LOC104889406 [Beta vulgaris subsp. vulgaris]	1.00966	1.12135	0.736507	3.69738	3.56101	3.69276	3.81903	1.93321	3.12742e-15	5.63335e-14	up
Bv8_195330_sorc	Bv8_195330_sorc.t1	NA	NA	NA	NA	PREDICTED: uncharacterized protein LOC104902117 [Beta vulgaris subsp. vulgaris]	3.57922	4.50174	4.01191	14.179	16.38	15.8142	3.83476	1.93914	1.38944e-34	1.01506e-32	up
Bv8_189390_swrs	Bv8_189390_swrs.t1	GO:0004565(beta-galactosidase activity);GO:0005618(cell wall);GO:0005773(vacuole)	00052(Galactose metabolism);00600(Sphingolipid metabolism);00531(Glycosaminoglycan degradation);00604(Glycosphingolipid biosynthesis - ganglio series);00511(Other glycan degradation)	K12309	EC:3.2.1.23	hypothetical protein BVRB_8g189390 [Beta vulgaris subsp. vulgaris]	0.577578	0.67815	0.679285	1.6869	2.69058	3.05015	3.83854	1.94056	5.09232e-20	1.39162e-18	up
Bv3_058930_ooaq	Bv3_058930_ooaq.t1	GO:0003712(transcription cofactor activity);GO:0004402(histone acetyltransferase activity);GO:0005516(calmodulin binding);GO:0005634(nucleus);GO:0005737(cytoplasm);GO:0006355(regulation of transcription, DNA-templated);GO:0008270(zinc ion binding);GO:0009409(response to cold);GO:0009553(embryo sac development);GO:0009555(pollen development);GO:0009651(response to salt stress);GO:0009723(response …	03010(Ribosome)	K02987	NA	PREDICTED: BTB/POZ and TAZ domain-containing protein 3 [Beta vulgaris subsp. vulgaris]	1.9558	1.76526	1.53959	5.87047	7.23185	7.10232	3.84071	1.94137	3.14567e-24	1.15828e-22	up
Bv8_185230_yuuh	Bv8_185230_yuuh.t1	GO:0005739(mitochondrion);GO:0016021(integral component of membrane)	NA	NA	NA	PREDICTED: uncharacterized protein LOC104900923 [Beta vulgaris subsp. vulgaris]	1.3938	1.50375	1.07983	4.57058	5.75242	4.96755	3.84437	1.94275	2.49093e-18	5.93969e-17	up
Bv6_133980_xqzw;Bv6_133970_hywz	Bv6_133980_xqzw.t1;Bv6_133970_hywz.t1	GO:0005737(cytoplasm);GO:0008270(zinc ion binding);GO:0009617(response to bacterium);GO:0009626(plant-type hypersensitive response);GO:0009809(lignin biosynthetic process);GO:0045551(cinnamyl-alcohol dehydrogenase activity);GO:0046029(mannitol dehydrogenase activity);GO:0047681(aryl-alcohol dehydrogenase (NADP+) activity);GO:0052747(sinapyl alcohol dehydrogenase activity);GO:0055114(oxidation-red…	00940(Phenylpropanoid biosynthesis);00940(Phenylpropanoid biosynthesis)	K00083	EC:1.1.1.195	PREDICTED: probable mannitol dehydrogenase [Beta vulgaris subsp. vulgaris]	1.97601	2.43077	2.37945	8.01161	9.05429	9.14234	3.86198	1.94934	1.09012e-33	7.65884e-32	up
Bv8_193320_sxin	Bv8_193320_sxin.t1	GO:0005315(inorganic phosphate transmembrane transporter activity);GO:0009536(plastid);GO:0016021(integral component of membrane);GO:0098656(anion transmembrane transport)	NA	NA	NA	PREDICTED: probable anion transporter 6, chloroplastic [Beta vulgaris subsp. vulgaris]	5.70502	5.72332	5.23903	20.4719	21.9183	22.1364	3.87143	1.95287	4.28534e-31	2.602e-29	up
Bv3_050720_kaum	Bv3_050720_kaum.t1	GO:0002239(response to oomycetes);GO:0005618(cell wall);GO:0006952(defense response);GO:0007165(signal transduction);GO:0050832(defense response to fungus)	04626(Plant-pathogen interaction)	K13466	NA	hypothetical protein BVRB_3g050720 [Beta vulgaris subsp. vulgaris]	0.531044	0.87509	0.889682	2.88447	3.03524	2.99297	3.88214	1.95685	1.20043e-20	3.4502e-19	up
Bv2_044720_cgkg	Bv2_044720_cgkg.t1	GO:0004375(glycine dehydrogenase (decarboxylating) activity);GO:0005524(ATP binding);GO:0005739(mitochondrion);GO:0005960(glycine cleavage complex);GO:0006546(glycine catabolic process);GO:0019464(glycine decarboxylation via glycine cleavage system)	00630(Glyoxylate and dicarboxylate metabolism);00260(Glycine, serine and threonine metabolism)	K02437	NA	PREDICTED: glycine cleavage system H protein 2, mitochondrial [Beta vulgaris subsp. vulgaris]	0.397456	0.233684	0.346949	1.30154	1.26311	1.25014	3.90025	1.96357	3.78551e-08	3.04184e-07	up
Bv6_154500_dksz	Bv6_154500_dksz.t1	GO:0042802(identical protein binding)	NA	NA	NA	PREDICTED: SNF1-related protein kinase regulatory subunit gamma-1-like [Beta vulgaris subsp. vulgaris]	0.673282	0.602431	0.755287	2.72966	2.35081	2.85853	3.90891	1.96677	5.10754e-17	1.09669e-15	up
Bv5_104250_hkdf;Bv5_104260_ygxp;Bv5_104270_iomm	Bv5_104250_hkdf.t1;Bv5_104260_ygxp.t1;Bv5_104270_iomm.t1	GO:0004373(glycogen (starch) synthase activity);GO:0005515(protein binding);GO:0009011(starch synthase activity);GO:0009507(chloroplast);GO:0009569(chloroplast starch grain);GO:0016757(transferase activity, transferring glycosyl groups);GO:0019252(starch biosynthetic process);GO:0102502(ADP-glucose-starch glucosyltransferase activity);GO:0003674(molecular_function);GO:0008150(biological_process)	00500(Starch and sucrose metabolism)	K13679	EC:2.4.1.242	PREDICTED: granule-bound starch synthase 1, chloroplastic/amyloplastic [Beta vulgaris subsp. vulgaris];hypothetical protein BVRB_5g104260 [Beta vulgaris subsp. vulgaris];hypothetical protein BVRB_5g104270 [Beta vulgaris subsp. vulgaris]	9.42196	10.1728	11.1143	37.8692	40.2902	42.3331	3.92369	1.97221	2.44997e-15	4.47461e-14	up
Bv6_130310_qckd;Bv6_130290_kxzm;Bv6_130300_cinz;Bv6_130350_rddm;Bv6_130320_xghy	Bv6_130310_qckd.t1;Bv6_130290_kxzm.t1;Bv6_130300_cinz.t1;Bv6_130350_rddm.t1;Bv6_130320_xghy.t1	GO:0000771(agglutination involved in conjugation);GO:0005536(glucose binding);GO:0005537(mannose binding);GO:0005575(cellular_component);GO:0005575(cellular_component)	NA	NA	NA	PREDICTED: mannose/glucose-specific lectin isoform X1 [Beta vulgaris subsp. vulgaris];PREDICTED: mannose/glucose-specific lectin [Beta vulgaris subsp. vulgaris]	33.7253	38.09	42.6142	135.262	150.415	163.352	3.92407	1.97235	2.17772e-13	3.33051e-12	up
Bv1_014890_dhph	Bv1_014890_dhph.t1	GO:0009725(response to hormone)	NA	NA	NA	PREDICTED: heptahelical transmembrane protein 4 isoform X1 [Beta vulgaris subsp. vulgaris]	2.69816	2.52196	2.10493	8.81219	9.77598	10.1559	3.92408	1.97235	1.82475e-25	7.35059e-24	up
Bv5_123180_zish	Bv5_123180_zish.t1	GO:0004190(aspartic-type endopeptidase activity);GO:0006508(proteolysis);GO:0030163(protein catabolic process)	NA	NA	NA	PREDICTED: probable aspartyl protease At4g16563 [Beta vulgaris subsp. vulgaris]	4.44179	32.408	25.8371	76.1876	86.8871	84.5377	3.94999	1.98185	1.44521e-05	7.43989e-05	up
Bv4_096540_yuqk	Bv4_096540_yuqk.t1	GO:0005829(cytosol);GO:0006545(glycine biosynthetic process);GO:0006567(threonine catabolic process);GO:0008732(L-allo-threonine aldolase activity)	00260(Glycine, serine and threonine metabolism)	K01620	EC:4.1.2.48	PREDICTED: probable low-specificity L-threonine aldolase 1 [Beta vulgaris subsp. vulgaris]	1.46512	1.47662	1.63309	5.53154	6.04	6.51495	3.95349	1.98313	1.68098e-33	1.17202e-31	up
Bv2_045070_woxi	Bv2_045070_woxi.t1	GO:0003954(NADH dehydrogenase activity);GO:1901006(ubiquinone-6 biosynthetic process)	NA	NA	NA	PREDICTED: uncharacterized protein At1g32220, chloroplastic [Beta vulgaris subsp. vulgaris]	1.19834	1.30006	1.26541	5.04432	5.93646	3.92522	3.96035	1.98563	3.05127e-18	7.2102e-17	up
Bv3_065390_osfw	Bv3_065390_osfw.t1	GO:0009506(plasmodesma);GO:0019722(calcium-mediated signaling)	NA	NA	NA	PREDICTED: protein RALF-like 32 [Beta vulgaris subsp. vulgaris]	0.595931	0.535709	0.566906	1.53386	2.47885	2.73252	3.97118	1.98957	3.3027e-12	4.47944e-11	up
Bv9_208440_dmeh	Bv9_208440_dmeh.t1	GO:0002020(protease binding);GO:0004869(cysteine-type endopeptidase inhibitor activity);GO:0005515(protein binding);GO:0005576(extracellular region);GO:0005783(endoplasmic reticulum);GO:0005829(cytosol);GO:0006952(defense response);GO:0006972(hyperosmotic response);GO:0006979(response to oxidative stress);GO:0009409(response to cold);GO:0009414(response to water deprivation);GO:0050897(cobalt ion…	NA	NA	NA	PREDICTED: cysteine proteinase inhibitor 6-like isoform X1 [Beta vulgaris subsp. vulgaris]	0.675207	0	2.24845	3.3181	4.88329	3.43533	3.9802	1.99284	0.020931	0.0478688	up
Bv2_030080_tpty	Bv2_030080_tpty.t1	GO:0003674(molecular_function);GO:0005739(mitochondrion);GO:0009658(chloroplast organization);GO:0045893(positive regulation of transcription, DNA-templated)	NA	NA	NA	PREDICTED: uncharacterized protein LOC104908518 [Beta vulgaris subsp. vulgaris]	1.68172	0.96102	1.12062	4.74245	4.77095	5.47314	3.98223	1.99358	4.03586e-13	5.96819e-12	up
Bv8_190070_kyei	Bv8_190070_kyei.t1	GO:0004497(monooxygenase activity);GO:0009941(chloroplast envelope);GO:0016125(sterol metabolic process)	00592(alpha-Linolenic acid metabolism)	K10528	EC:4.1.2.-	PREDICTED: fatty acid hydroperoxide lyase, chloroplastic [Beta vulgaris subsp. vulgaris]	25.1475	25.5981	25.7691	88.0505	103.191	113.488	3.98263	1.99372	3.5453e-15	6.3301e-14	up
Bv1_012760_ojtf	Bv1_012760_ojtf.t1	GO:0004185(serine-type carboxypeptidase activity);GO:0006508(proteolysis);GO:0008239(dipeptidyl-peptidase activity)	NA	NA	NA	PREDICTED: lysosomal Pro-X carboxypeptidase [Beta vulgaris subsp. vulgaris]	4.1989	4.32102	5.01392	15.7114	18.7798	19.6161	3.99793	1.99925	1.01732e-36	8.32796e-35	up
Bv9_215170_hrhs	Bv9_215170_hrhs.t1	GO:0003674(molecular_function);GO:0008150(biological_process)	NA	NA	NA	PREDICTED: uncharacterized protein LOC104904034 [Beta vulgaris subsp. vulgaris]	0.974255	0.925929	0.979996	3.33247	3.7222	4.51219	4.01602	2.00577	4.16881e-19	1.05585e-17	up
Bv_019600_emcd	Bv_019600_emcd.t1	NA	NA	NA	NA	PREDICTED: uncharacterized protein LOC104884142 [Beta vulgaris subsp. vulgaris]	18.6804	24.7475	21.9588	80.5745	90.659	92.4881	4.03326	2.01195	4.52157e-18	1.04423e-16	up
Bv6_144670_fumc	Bv6_144670_fumc.t1	GO:0005737(cytoplasm);GO:0006457(protein folding)	NA	NA	NA	PREDICTED: chaperone protein DnaJ isoform X1 [Beta vulgaris subsp. vulgaris]	1.09982	1.6503	1.45991	5.05359	6.09223	5.87508	4.04294	2.0154	9.30255e-28	4.44221e-26	up
Bv6_153530_penn	Bv6_153530_penn.t1	GO:0008150(biological_process)	NA	NA	NA	PREDICTED: uncharacterized protein LOC104897875 [Beta vulgaris subsp. vulgaris]	0.616257	0.393273	0.597772	1.48081	2.99624	2.03072	4.04887	2.01752	1.44382e-07	1.0654e-06	up
Bv3_065030_iaje	Bv3_065030_iaje.t1	GO:0005737(cytoplasm);GO:0009143(nucleoside triphosphate catabolic process);GO:0046872(metal ion binding);GO:0047429(nucleoside-triphosphate diphosphatase activity)	00240(Pyrimidine metabolism)	K16904	EC:3.6.1.12	PREDICTED: dCTP pyrophosphatase 1 [Beta vulgaris subsp. vulgaris]	3.86473	4.37275	2.72037	13.1417	16.2611	15.0843	4.05984	2.02142	1.24598e-20	3.5647e-19	up
Bv4_089270_tdfs	Bv4_089270_tdfs.t1	NA	NA	NA	NA	PREDICTED: 60 kDa jasmonate-induced protein [Beta vulgaris subsp. vulgaris]	3.70984	4.5685	4.20129	16.2606	16.6429	17.8014	4.06301	2.02255	1.50916e-26	6.55768e-25	up
Bv8_199770_tjik	Bv8_199770_tjik.t1	GO:0003674(molecular_function);GO:0008150(biological_process);GO:0009507(chloroplast)	NA	NA	NA	PREDICTED: uncharacterized protein LOC104909111 [Beta vulgaris subsp. vulgaris]	4.37726	3.78934	4.16816	17.1652	17.1392	16.1335	4.08908	2.03178	1.66162e-29	9.09529e-28	up
Bv9_206170_reor	Bv9_206170_reor.t1	GO:0005215(transporter activity);GO:0005524(ATP binding);GO:0005886(plasma membrane);GO:0006810(transport);GO:0006979(response to oxidative stress);GO:0007623(circadian rhythm);GO:0009507(chloroplast);GO:0009644(response to high light intensity);GO:0009941(chloroplast envelope);GO:0010150(leaf senescence);GO:0016021(integral component of membrane);GO:0016301(kinase activity);GO:0016310(phosphoryl…	04626(Plant-pathogen interaction)	K13457	NA	PREDICTED: uncharacterized protein LOC104902972 [Beta vulgaris subsp. vulgaris]	7.94243	8.24102	8.68992	31.5724	34.562	35.6214	4.09096	2.03244	2.4902e-17	5.46861e-16	up
Bv9_214860_sown;Bv9_214840_qeyc	Bv9_214860_sown.t1;Bv9_214840_qeyc.t1	GO:0003674(molecular_function);GO:0005634(nucleus);GO:0006351(transcription, DNA-templated);GO:0006355(regulation of transcription, DNA-templated);GO:0048511(rhythmic process);GO:0005774(vacuolar membrane);GO:0005783(endoplasmic reticulum);GO:0005794(Golgi apparatus)	NA	NA	NA	PREDICTED: protein LNK1 isoform X1 [Beta vulgaris subsp. vulgaris];PREDICTED: endoplasmic reticulum-Golgi intermediate compartment protein 3 [Beta vulgaris subsp. vulgaris]	1.34279	1.54019	1.61669	5.91201	6.1449	6.48688	4.12114	2.04304	1.9269e-37	1.63581e-35	up
Bv_005260_ynpx	Bv_005260_ynpx.t1	GO:0005576(extracellular region);GO:0005737(cytoplasm);GO:0009055(electron transfer activity);GO:0016614(oxidoreductase activity, acting on CH-OH group of donors);GO:0045551(cinnamyl-alcohol dehydrogenase activity);GO:0050268(coniferyl-alcohol dehydrogenase activity);GO:0050660(flavin adenine dinucleotide binding);GO:0052747(sinapyl alcohol dehydrogenase activity);GO:0055114(oxidation-reduction p…	00052(Galactose metabolism);00500(Starch and sucrose metabolism)	K01187	EC:3.2.1.20	PREDICTED: berberine bridge enzyme-like 13 [Beta vulgaris subsp. vulgaris]	0.663336	0.906674	1.01971	3.56633	3.67805	3.44421	4.12731	2.0452	1.87015e-20	5.30851e-19	up
Bv7_159710_qptu	Bv7_159710_qptu.t1	GO:0003993(acid phosphatase activity);GO:0004722(protein serine/threonine phosphatase activity);GO:0005576(extracellular region);GO:0016311(dephosphorylation);GO:0046872(metal ion binding)	NA	NA	NA	PREDICTED: purple acid phosphatase 22 isoform X1 [Beta vulgaris subsp. vulgaris]	0.383341	0.398194	0.692048	2.11399	1.39922	2.56894	4.12746	2.04525	2.17302e-11	2.67607e-10	up
Bv2_032730_pzje	Bv2_032730_pzje.t2;Bv2_032730_pzje.t1	GO:0000160(phosphorelay signal transduction system);GO:0005634(nucleus);GO:0005737(cytoplasm);GO:0009736(cytokinin-activated signaling pathway);GO:0009927(histidine phosphotransfer kinase activity);GO:0016310(phosphorylation);GO:0043424(protein histidine kinase binding);GO:0043424(protein histidine kinase binding)	04075(Plant hormone signal transduction);04075(Plant hormone signal transduction)	K14490	NA	PREDICTED: histidine-containing phosphotransfer protein 4 [Beta vulgaris subsp. vulgaris]	0.80227	1.06023	1.18517	3.76	4.00603	4.83365	4.1342	2.04761	5.77141e-20	1.57252e-18	up
Bv1_000270_qwdp	Bv1_000270_qwdp.t1	GO:0005507(copper ion binding);GO:0006878(cellular copper ion homeostasis)	NA	NA	NA	PREDICTED: metallothionein-like protein type 2 [Beta vulgaris subsp. vulgaris]	182.371	189.527	210.684	710.142	810.556	893.684	4.14428	2.05112	1.50261e-14	2.54417e-13	up
Bv3_055470_ewto	Bv3_055470_ewto.t1	GO:0006664(glycolipid metabolic process);GO:0012505(endomembrane system);GO:0046527(glucosyltransferase activity)	00514(Other types of O-glycan biosynthesis)	K13667	EC:2.4.1.-	PREDICTED: O-glucosyltransferase rumi homolog [Beta vulgaris subsp. vulgaris]	1.66206	2.50398	3.16582	9.44565	11.1574	9.84125	4.15233	2.05392	1.73128e-23	6.03544e-22	up
Bv5_121680_xqns	Bv5_121680_xqns.t1	GO:0005634(nucleus);GO:0005773(vacuole);GO:0006950(response to stress);GO:0016787(hydrolase activity)	NA	NA	NA	PREDICTED: universal stress protein PHOS32 [Beta vulgaris subsp. vulgaris]	7.86399	9.53376	7.88254	28.2067	39.0011	37.8995	4.15768	2.05578	6.65382e-34	4.74752e-32	up
Bv6_131990_gneh	Bv6_131990_gneh.t1	GO:0004222(metalloendopeptidase activity);GO:0005515(protein binding);GO:0005886(plasma membrane);GO:0006508(proteolysis);GO:0016020(membrane);GO:0071586(CAAX-box protein processing)	NA	NA	NA	PREDICTED: uncharacterized protein LOC104895350 isoform X1 [Beta vulgaris subsp. vulgaris]	4.34231	4.13868	4.31929	16.0978	18.6687	18.4654	4.15865	2.05612	2.01929e-35	1.54282e-33	up
Bv3_058440_toia	Bv3_058440_toia.t1	GO:0000103(sulfate assimilation);GO:0006457(protein folding);GO:0009507(chloroplast);GO:0015035(protein disulfide oxidoreductase activity);GO:0016671(oxidoreductase activity, acting on a sulfur group of donors, disulfide as acceptor);GO:0034599(cellular response to oxidative stress);GO:0045454(cell redox homeostasis);GO:0055114(oxidation-reduction process)	NA	NA	NA	PREDICTED: thioredoxin-like 1-1, chloroplastic [Beta vulgaris subsp. vulgaris]	4.9694	5.45892	5.56677	20.3362	22.1447	24.4132	4.18216	2.06425	3.63369e-38	3.18809e-36	up
Bv7_167470_wauz	Bv7_167470_wauz.t1	GO:0003674(molecular_function);GO:0005634(nucleus);GO:0005737(cytoplasm);GO:0008150(biological_process)	NA	NA	NA	PREDICTED: desumoylating isopeptidase 1 [Beta vulgaris subsp. vulgaris]	3.06584	2.83556	2.69691	15.1639	10.5673	10.2557	4.18534	2.06535	2.31367e-13	3.53548e-12	up
Bv9_211320_fwjf;Bv9_211330_quws	Bv9_211320_fwjf.t1;Bv9_211320_fwjf.t2;Bv9_211330_quws.t1	GO:0016791(phosphatase activity);GO:0016791(phosphatase activity)	00750(Vitamin B6 metabolism);00750(Vitamin B6 metabolism)	K13248	EC:3.1.3.74	hypothetical protein BVRB_9g211320 isoform A [Beta vulgaris subsp. vulgaris];PREDICTED: inorganic pyrophosphatase 2 isoform X2 [Beta vulgaris subsp. vulgaris];PREDICTED: inorganic pyrophosphatase 2 [Beta vulgaris subsp. vulgaris]	0.290725	0.332823	0.323798	1.1912	1.1424	1.64009	4.19455	2.06852	1.0807e-15	2.05782e-14	up
Bv4_080570_cfgt	Bv4_080570_cfgt.t1	GO:0005634(nucleus);GO:0009555(pollen development);GO:0009860(pollen tube growth);GO:0010233(phloem transport);GO:0030410(nicotianamine synthase activity);GO:0030418(nicotianamine biosynthetic process)	NA	NA	NA	PREDICTED: nicotianamine synthase [Beta vulgaris subsp. vulgaris]	1.05131	0.748505	0.873026	3.28789	4.22684	3.69857	4.19528	2.06877	1.1997e-19	3.17904e-18	up
Bv1_004170_dtzu	Bv1_004170_dtzu.t1	NA	NA	NA	NA	hypothetical protein BVRB_1g004170 [Beta vulgaris subsp. vulgaris]	2.27046	1.38457	2.29581	7.80989	8.37153	8.94066	4.2216	2.07779	3.48741e-17	7.56788e-16	up
Bv6_136570_ussu	Bv6_136570_ussu.t2;Bv6_136570_ussu.t1	GO:0005274(allantoin:proton symporter activity);GO:0005524(ATP binding);GO:0005886(plasma membrane);GO:0015210(uracil transmembrane transporter activity);GO:0015505(uracil:cation symporter activity);GO:0015720(allantoin transport);GO:0015857(uracil transport);GO:0016021(integral component of membrane);GO:0022857(transmembrane transporter activity);GO:0043100(pyrimidine nucleobase salvage);GO:0071…	NA	NA	NA	PREDICTED: ureide permease 2 isoform X2 [Beta vulgaris subsp. vulgaris];PREDICTED: ureide permease 1 isoform X1 [Beta vulgaris subsp. vulgaris]	0.925622	1.06913	1.06039	4.4157	4.15898	4.38694	4.24255	2.08493	5.35158e-29	2.81988e-27	up
Bv6_128340_soya	Bv6_128340_soya.t1	GO:0004672(protein kinase activity);GO:0004674(protein serine/threonine kinase activity);GO:0005515(protein binding);GO:0005524(ATP binding);GO:0005622(intracellular);GO:0005886(plasma membrane);GO:0006468(protein phosphorylation);GO:0009268(response to pH);GO:0016301(kinase activity);GO:0018105(peptidyl-serine phosphorylation);GO:0018107(peptidyl-threonine phosphorylation);GO:0035556(intracellul…	NA	NA	NA	PREDICTED: CBL-interacting serine/threonine-protein kinase 11 [Beta vulgaris subsp. vulgaris]	2.21085	2.85406	2.56327	10.3008	9.96842	12.1582	4.251	2.0878	2.3021e-29	1.24158e-27	up
Bv9_216330_znwm	Bv9_216330_znwm.t1	NA	NA	NA	NA	hypothetical protein BVRB_9g216330 [Beta vulgaris subsp. vulgaris]	0.647124	0.050887	0.563275	1.83829	1.66176	1.87288	4.25988	2.09081	0.000217206	0.000864533	up
Bv1_012030_gwpk	Bv1_012030_gwpk.t1	GO:0016068(type I hypersensitivity)	NA	NA	NA	PREDICTED: MLP-like protein 28 [Beta vulgaris subsp. vulgaris]	3.80323	5.23554	4.94879	18.6042	19.6915	21.3589	4.26483	2.09249	3.73626e-30	2.17498e-28	up
Bv_018180_qegt	Bv_018180_qegt.t1	NA	NA	NA	NA	hypothetical protein BVRB_018180 [Beta vulgaris subsp. vulgaris]	42.2397	53.027	60.175	196.545	225.851	241.982	4.27413	2.09563	7.84937e-18	1.78136e-16	up
Bv6_146120_wnhu	Bv6_146120_wnhu.t1;Bv6_146120_wnhu.t2	GO:0000293(ferric-chelate reductase activity);GO:0006811(ion transport);GO:0009507(chloroplast);GO:0009767(photosynthetic electron transport chain);GO:0016020(membrane);GO:0016021(integral component of membrane);GO:0016491(oxidoreductase activity);GO:0031969(chloroplast membrane);GO:0046872(metal ion binding);GO:0055114(oxidation-reduction process);GO:0055114(oxidation-reduction process)	NA	NA	NA	PREDICTED: ferric reduction oxidase 7, chloroplastic isoform X1 [Beta vulgaris subsp. vulgaris]	6.1372	7.34677	7.47437	28.6551	30.9543	29.9995	4.27557	2.09612	6.6462e-18	1.51393e-16	up
Bv4_083500_djwd	Bv4_083500_djwd.t1	GO:0004683(calmodulin-dependent protein kinase activity);GO:0005516(calmodulin binding);GO:0005634(nucleus);GO:0005737(cytoplasm);GO:0005886(plasma membrane);GO:0009738(abscisic acid-activated signaling pathway);GO:0009931(calcium-dependent protein serine/threonine kinase activity);GO:0018105(peptidyl-serine phosphorylation);GO:0035556(intracellular signal transduction);GO:0046777(protein autopho…	NA	NA	NA	PREDICTED: phosphoenolpyruvate carboxylase kinase 2 [Beta vulgaris subsp. vulgaris]	3.35455	4.09365	3.46625	11.1053	18.7022	16.8606	4.27581	2.0962	4.3066e-27	1.95471e-25	up
Bv5_102280_rnra	Bv5_102280_rnra.t1	GO:0005794(Golgi apparatus);GO:0016021(integral component of membrane)	NA	NA	NA	PREDICTED: uncharacterized protein LOC104892450 [Beta vulgaris subsp. vulgaris]	0.675426	0.729419	1.02973	2.95664	3.76498	3.70568	4.28301	2.09862	2.37663e-19	6.15542e-18	up
Bv9_206270_fnhk	Bv9_206270_fnhk.t1	GO:0005794(Golgi apparatus);GO:0009507(chloroplast);GO:0009860(pollen tube growth);GO:0010118(stomatal movement);GO:0016021(integral component of membrane);GO:0016757(transferase activity, transferring glycosyl groups);GO:0071633(dihydroceramidase activity);GO:0090406(pollen tube);GO:1902456(regulation of stomatal opening)	NA	NA	NA	PREDICTED: uncharacterized protein LOC104902991 [Beta vulgaris subsp. vulgaris]	0.252913	0.528735	0.314711	1.27975	1.60659	1.82849	4.30045	2.10449	7.7534e-12	1.0069e-10	up
Bv3_063560_grmp	Bv3_063560_grmp.t1	GO:0005886(plasma membrane);GO:0006810(transport);GO:0022857(transmembrane transporter activity)	NA	NA	NA	PREDICTED: WAT1-related protein At5g07050 [Beta vulgaris subsp. vulgaris]	0.247846	0.204801	0.289522	0.852927	1.00636	1.34278	4.31447	2.10918	6.07715e-11	7.10693e-10	up
Bv8_189640_hpsu	Bv8_189640_hpsu.t1	GO:0003700(DNA binding transcription factor activity);GO:0005634(nucleus);GO:0010200(response to chitin);GO:0043565(sequence-specific DNA binding);GO:0044212(transcription regulatory region DNA binding)	NA	NA	NA	PREDICTED: zinc finger protein ZAT10 [Beta vulgaris subsp. vulgaris]	0.908972	0.519074	1.15474	3.21469	3.40446	4.53607	4.31906	2.11072	7.70119e-13	1.10845e-11	up
Bv8_181370_dxny	Bv8_181370_dxny.t1	GO:0000981(RNA polymerase II transcription factor activity, sequence-specific DNA binding);GO:0001135(transcription factor activity, RNA polymerase II transcription factor recruiting);GO:0003677(DNA binding);GO:0003700(DNA binding transcription factor activity);GO:0005634(nucleus);GO:0006351(transcription, DNA-templated);GO:0006355(regulation of transcription, DNA-templated);GO:0006357(regulation…	NA	NA	NA	PREDICTED: protein ODORANT1-like [Beta vulgaris subsp. vulgaris]	0.386963	1.09317	0.75805	2.77528	3.9596	2.93617	4.32094	2.11135	6.02878e-12	7.9475e-11	up
Bv2_047680_gdsx	Bv2_047680_gdsx.t1	GO:0005774(vacuolar membrane);GO:0015184(L-cystine transmembrane transporter activity);GO:0015811(L-cystine transport)	NA	NA	NA	PREDICTED: cystinosin homolog [Beta vulgaris subsp. vulgaris]	3.62309	3.53161	3.51904	14.191	15.6039	16.3425	4.32251	2.11187	1.56008e-34	1.13521e-32	up
Bv6_146930_whic	Bv6_146930_whic.t1	GO:0005576(extracellular region);GO:0009505(plant-type cell wall);GO:0009506(plasmodesma);GO:0016042(lipid catabolic process);GO:0016788(hydrolase activity, acting on ester bonds);GO:0052689(carboxylic ester hydrolase activity)	00511(Other glycan degradation)	K01206	EC:3.2.1.51	PREDICTED: GDSL esterase/lipase At3g27950-like isoform X1 [Beta vulgaris subsp. vulgaris]	0.828763	0.862685	1.00784	3.53664	4.21439	3.95643	4.33723	2.11678	1.19923e-22	3.98376e-21	up
Bv6_137020_chjh	Bv6_137020_chjh.t1	GO:0003674(molecular_function);GO:0005575(cellular_component);GO:0009408(response to heat);GO:0009409(response to cold);GO:0009617(response to bacterium);GO:0009738(abscisic acid-activated signaling pathway)	NA	NA	NA	hypothetical protein BVRB_6g137020 [Beta vulgaris subsp. vulgaris]	1.20107	0.889482	1.41061	5.22278	4.79608	5.19979	4.34674	2.11994	1.15455e-15	2.19389e-14	up
Bv4_095950_jmpy	Bv4_095950_jmpy.t1	GO:0003747(translation release factor activity);GO:0005737(cytoplasm);GO:0005829(cytosol);GO:0006415(translational termination);GO:0040008(regulation of growth)	03015(mRNA surveillance pathway)	K03265	NA	PREDICTED: eukaryotic peptide chain release factor subunit 1-3 [Beta vulgaris subsp. vulgaris]	0.61726	0.874812	1.48868	6.06117	0.929623	5.96622	4.34689	2.11998	6.98793e-06	3.83187e-05	up
Bv6_151500_rini	Bv6_151500_rini.t1	GO:0003674(molecular_function);GO:0008150(biological_process);GO:0009507(chloroplast)	NA	NA	NA	PREDICTED: LOW QUALITY PROTEIN: TLC domain-containing protein At5g14285 [Beta vulgaris subsp. vulgaris]	0.588565	0.52586	1.31245	3.06162	4.00167	3.49685	4.35134	2.12146	8.40837e-12	1.08887e-10	up
Bv4_089250_huwn;Bv4_089240_nask	Bv4_089250_huwn.t1;Bv4_089240_nask.t1	GO:0009699(phenylpropanoid biosynthetic process);GO:0042349(guiding stereospecific synthesis activity);GO:0042349(guiding stereospecific synthesis activity)	NA	NA	NA	PREDICTED: protein GOS9 [Beta vulgaris subsp. vulgaris]	1.13476	1.3658	1.80174	5.28087	6.16323	7.32431	4.36241	2.12513	4.28708e-25	1.6726e-23	up
Bv6_135310_qnok	Bv6_135310_qnok.t1	GO:0003674(molecular_function);GO:0005576(extracellular region);GO:0005783(endoplasmic reticulum);GO:0008150(biological_process);GO:0009507(chloroplast);GO:0009579(thylakoid);GO:0016020(membrane)	NA	NA	NA	PREDICTED: PLAT domain-containing protein 3 [Beta vulgaris subsp. vulgaris]	4.02621	5.58392	6.5475	21.3555	23.9788	25.3162	4.37258	2.12848	1.90323e-29	1.03867e-27	up
Bv5_104030_mied	Bv5_104030_mied.t1	GO:0003700(DNA binding transcription factor activity);GO:0005515(protein binding);GO:0005634(nucleus);GO:0006351(transcription, DNA-templated);GO:0006355(regulation of transcription, DNA-templated);GO:0009414(response to water deprivation);GO:0009737(response to abscisic acid);GO:0009738(abscisic acid-activated signaling pathway);GO:0043565(sequence-specific DNA binding);GO:0045893(positive regul…	NA	NA	NA	PREDICTED: homeobox-leucine zipper protein ATHB-12-like [Beta vulgaris subsp. vulgaris]	1.36867	1.72781	1.20609	5.20549	6.22086	7.43303	4.38329	2.13201	1.86055e-26	8.00867e-25	up
Bv1_021880_jeoj	Bv1_021880_jeoj.t1	GO:0005829(cytosol);GO:0050278(sedoheptulose-bisphosphatase activity)	NA	NA	NA	PREDICTED: phosphoglycerate mutase-like protein 1 isoform X1 [Beta vulgaris subsp. vulgaris]	1.96419	2.04909	2.66339	8.42793	9.55361	11.4236	4.40417	2.13887	3.97819e-30	2.3012e-28	up
Bv9_203800_zcfo	Bv9_203800_zcfo.t1	GO:0005777(peroxisome);GO:0006598(polyamine catabolic process);GO:0008131(primary amine oxidase activity);GO:0046592(polyamine oxidase activity);GO:0055114(oxidation-reduction process)	00330(Arginine and proline metabolism);00410(beta-Alanine metabolism)	K17839	EC:1.5.3.17;EC:1.5.3.-	PREDICTED: probable polyamine oxidase 2 isoform X2 [Beta vulgaris subsp. vulgaris]	3.875	4.41358	3.79095	17.3699	18.146	17.6889	4.40454	2.13899	1.57707e-19	4.16097e-18	up
Bv2_044760_hzge	Bv2_044760_hzge.t1;Bv2_044760_hzge.t2	GO:0003993(acid phosphatase activity);GO:0005576(extracellular region);GO:0005774(vacuolar membrane);GO:0005783(endoplasmic reticulum);GO:0005783(endoplasmic reticulum)	00010(Glycolysis / Gluconeogenesis);00562(Inositol phosphate metabolism);00562(Inositol phosphate metabolism)	K03103	EC:3.1.3.62;EC:3.1.3.80	PREDICTED: multiple inositol polyphosphate phosphatase 1 isoform X2 [Beta vulgaris subsp. vulgaris];PREDICTED: multiple inositol polyphosphate phosphatase 1 isoform X1 [Beta vulgaris subsp. vulgaris]	1.11223	1.52419	1.36048	5.26774	6.25316	6.22844	4.44078	2.15081	7.73262e-33	5.13743e-31	up
Bv6_140110_asga	Bv6_140110_asga.t1	NA	NA	NA	NA	PREDICTED: jasmonate-induced protein homolog [Beta vulgaris subsp. vulgaris]	19.7003	20.4745	19.9941	85.3921	86.8165	95.267	4.44541	2.15232	3.472e-19	8.8795e-18	up
Bv9_208950_wdgr	Bv9_208950_wdgr.t1	GO:0000209(protein polyubiquitination);GO:0043161(proteasome-mediated ubiquitin-dependent protein catabolic process);GO:0061630(ubiquitin protein ligase activity)	NA	NA	NA	PREDICTED: RING finger protein mug145 [Beta vulgaris subsp. vulgaris]	0.580723	1.00621	0.770111	3.0536	3.81334	3.61666	4.44778	2.15309	3.15096e-18	7.40759e-17	up
Bv5_114870_kdec	Bv5_114870_kdec.t1	GO:0004364(glutathione transferase activity);GO:0005737(cytoplasm);GO:0006749(glutathione metabolic process);GO:0009407(toxin catabolic process)	00480(Glutathione metabolism)	K00799	EC:2.5.1.18	PREDICTED: glutathione S-transferase U9 [Beta vulgaris subsp. vulgaris]	16.7399	19.3089	19.5482	74.7001	82.2268	90.5742	4.45171	2.15436	3.41249e-20	9.45239e-19	up
Bv5_106980_jzcm	Bv5_106980_jzcm.t1	GO:0005634(nucleus);GO:0006355(regulation of transcription, DNA-templated);GO:0044212(transcription regulatory region DNA binding)	04075(Plant hormone signal transduction)	K14491	NA	PREDICTED: probable transcription factor KAN2 isoform X1 [Beta vulgaris subsp. vulgaris]	0.23243	0.190604	0.305128	1.34546	1.44617	0.461801	4.46801	2.15963	4.58926e-08	3.64932e-07	up
Bv5_124530_omku	Bv5_124530_omku.t1	GO:0003993(acid phosphatase activity);GO:0005576(extracellular region);GO:0005886(plasma membrane);GO:0009395(phospholipid catabolic process);GO:0016788(hydrolase activity, acting on ester bonds)	00562(Inositol phosphate metabolism);00564(Glycerophospholipid metabolism);00565(Ether lipid metabolism)	K01114	EC:3.1.4.3	PREDICTED: non-specific phospholipase C6 [Beta vulgaris subsp. vulgaris]	3.45967	4.36058	3.9242	15.2315	17.484	20.2116	4.50656	2.17203	1.51272e-38	1.34654e-36	up
Bv5_122060_qwqm	Bv5_122060_qwqm.t1	NA	NA	NA	NA	PREDICTED: glycine-rich cell wall structural protein [Beta vulgaris subsp. vulgaris]	1.46938	1.93147	0.411937	9.74851	3.7382	3.69773	4.50705	2.17218	3.1335e-06	1.83751e-05	up
Bv8_197440_jnqo	Bv8_197440_jnqo.t1	GO:0004722(protein serine/threonine phosphatase activity);GO:0005515(protein binding);GO:0006469(negative regulation of protein kinase activity);GO:0006470(protein dephosphorylation);GO:0006970(response to osmotic stress);GO:0008287(protein serine/threonine phosphatase complex);GO:0009408(response to heat);GO:0009414(response to water deprivation);GO:0009737(response to abscisic acid);GO:0009738(…	04016(MAPK signaling pathway - plant);04075(Plant hormone signal transduction)	K14497	EC:3.1.3.16	PREDICTED: protein phosphatase 2C 56 [Beta vulgaris subsp. vulgaris]	6.39449	6.95236	7.25583	27.4589	35.2494	30.3181	4.51525	2.17481	4.01786e-19	1.02044e-17	up
Bv9_210520_tfap	Bv9_210520_tfap.t2	GO:0004674(protein serine/threonine kinase activity);GO:0005886(plasma membrane);GO:0007166(cell surface receptor signaling pathway)	NA	NA	NA	PREDICTED: non-functional pseudokinase ZED1 isoform X1 [Beta vulgaris subsp. vulgaris]	0.049836	3.02921	1.39867	6.00037	6.47806	7.79231	4.52703	2.17857	0.00150641	0.00489597	up
Bv8_197970_cpyp	Bv8_197970_cpyp.t1	GO:0003676(nucleic acid binding);GO:0003677(DNA binding);GO:0003700(DNA binding transcription factor activity);GO:0005634(nucleus);GO:0005886(plasma membrane);GO:0006355(regulation of transcription, DNA-templated);GO:0006979(response to oxidative stress);GO:0046872(metal ion binding)	NA	NA	NA	PREDICTED: zinc finger CCCH domain-containing protein 20 [Beta vulgaris subsp. vulgaris]	0.575796	0.63555	0.585205	3.22555	2.7235	2.20951	4.54123	2.18308	5.97445e-18	1.366e-16	up
Bv4_095000_mxjo	Bv4_095000_mxjo.t1	NA	NA	NA	NA	hypothetical protein BVRB_4g095000 [Beta vulgaris subsp. vulgaris]	0.120846	0.097096	0.098237	0.499566	0.475874	0.463065	4.54965	2.18576	5.42155e-09	4.86613e-08	up
Bv5_098990_nnaz;Bv5_099020_yunk	Bv5_098990_nnaz.t1;Bv5_099020_yunk.t1	NA	NA	NA	NA		5.83059	6.08459	6.58663	29.0249	26.9989	28.2059	4.55251	2.18666	6.43042e-40	6.23887e-38	up
Bv_019440_xhse	Bv_019440_xhse.t1	NA	NA	NA	NA	hypothetical protein BVRB_019440, partial [Beta vulgaris subsp. vulgaris]	30.5957	33.2397	35.158	137.052	157.755	156.059	4.5545	2.18729	7.58107e-41	7.80978e-39	up
Bv5_116350_ekee	Bv5_116350_ekee.t1	GO:0005515(protein binding);GO:0005739(mitochondrion);GO:0009507(chloroplast);GO:0015035(protein disulfide oxidoreductase activity);GO:0042246(tissue regeneration)	NA	NA	NA	PREDICTED: uncharacterized protein At5g50100, mitochondrial [Beta vulgaris subsp. vulgaris]	1.07767	2.02272	2.62525	8.08233	8.20721	9.8264	4.56123	2.18942	5.83109e-17	1.24187e-15	up
Bv6_149630_ammr	Bv6_149630_ammr.t1	GO:0003677(DNA binding);GO:0003700(DNA binding transcription factor activity);GO:0005515(protein binding);GO:0005634(nucleus);GO:0006351(transcription, DNA-templated);GO:0006355(regulation of transcription, DNA-templated);GO:0007275(multicellular organism development);GO:0009873(ethylene-activated signaling pathway);GO:0043565(sequence-specific DNA binding);GO:0050832(defense response to fungus)	03040(Spliceosome)	K12900	NA	PREDICTED: ethylene-responsive transcription factor ERF113 isoform X1 [Beta vulgaris subsp. vulgaris]	0.305202	0.276686	0.221055	0.858828	1.32546	1.48202	4.56608	2.19096	3.50547e-13	5.21805e-12	up
Bv_000220_cfte	Bv_000220_cfte.t1	NA	NA	NA	NA	PREDICTED: uncharacterized protein LOC104883340 [Beta vulgaris subsp. vulgaris]	46.3546	47.7488	51.3102	203.549	216.565	245.313	4.57609	2.19412	3.10239e-17	6.75635e-16	up
Bv6_152710_gfko	Bv6_152710_gfko.t1	GO:0004722(protein serine/threonine phosphatase activity);GO:0005886(plasma membrane);GO:0006470(protein dephosphorylation);GO:0046872(metal ion binding)	NA	NA	NA	PREDICTED: probable protein phosphatase 2C 60 [Beta vulgaris subsp. vulgaris]	0.977193	1.09501	1.09522	1.26222	6.57919	6.67534	4.58315	2.19634	2.61927e-08	2.16447e-07	up
Bv3_056300_uzos	Bv3_056300_uzos.t1	GO:0009507(chloroplast);GO:0016491(oxidoreductase activity);GO:0055114(oxidation-reduction process)	00061(Fatty acid biosynthesis);01040(Biosynthesis of unsaturated fatty acids);00780(Biotin metabolism);00333(Prodigiosin biosyntheses)	K00059	EC:1.1.1.100	PREDICTED: short-chain type dehydrogenase/reductase [Beta vulgaris subsp. vulgaris]	20.3902	19.6616	20.493	86.8564	92.3584	98.4677	4.5864	2.19736	2.51844e-19	6.5135e-18	up
Bv9_223650_jpaf	Bv9_223650_jpaf.t1	GO:0003674(molecular_function);GO:0005575(cellular_component);GO:0008150(biological_process)	NA	NA	NA	hypothetical protein BVRB_9g223650 [Beta vulgaris subsp. vulgaris]	0.321869	0.44643	0.556379	2.16415	2.18792	1.72525	4.58778	2.19779	1.03838e-15	1.98342e-14	up
Bv6_154620_youm	Bv6_154620_youm.t1	NA	NA	NA	NA	PREDICTED: MLP-like protein 34 [Beta vulgaris subsp. vulgaris]	0.714705	1.22125	1.18063	3.98437	4.95359	5.36098	4.58801	2.19787	7.37757e-17	1.55497e-15	up
Bv1_020790_fasd	Bv1_020790_fasd.t2;Bv1_020790_fasd.t1	GO:0005576(extracellular region);GO:0016042(lipid catabolic process);GO:0016298(lipase activity);GO:0016746(transferase activity, transferring acyl groups);GO:0019953(sexual reproduction);GO:0052689(carboxylic ester hydrolase activity);GO:0052689(carboxylic ester hydrolase activity)	00561(Glycerolipid metabolism);00561(Glycerolipid metabolism)	K00679	EC:2.3.1.158	PREDICTED: GDSL esterase/lipase EXL3 [Beta vulgaris subsp. vulgaris]	0.886565	1.02451	1.26944	2.77789	6.10139	5.72235	4.59097	2.1988	1.24394e-15	2.35641e-14	up
Bv3_053950_smjj;Bv3_053940_xmdz	Bv3_053950_smjj.t1;Bv3_053940_xmdz.t1	NA	NA	NA	NA	PREDICTED: jasmonate-induced protein homolog [Beta vulgaris subsp. vulgaris]	0.879804	0.823409	0.548135	2.85891	3.84127	3.65434	4.59925	2.2014	5.88585e-18	1.34742e-16	up
Bv1_020570_uqdr	Bv1_020570_uqdr.t1	GO:0003677(DNA binding);GO:0005634(nucleus);GO:0005694(chromosome);GO:0005737(cytoplasm);GO:0006260(DNA replication);GO:0006284(base-excision repair);GO:0006302(double-strand break repair);GO:0006310(DNA recombination);GO:0009378(four-way junction helicase activity);GO:0032508(DNA duplex unwinding);GO:0043140(ATP-dependent 3'-5' DNA helicase activity)	NA	NA	NA	PREDICTED: F-box protein At2g26160 [Beta vulgaris subsp. vulgaris]	0.776783	0.926119	0.981319	3.55743	4.18273	4.66104	4.62004	2.20791	1.43988e-28	7.31389e-27	up
Bv9_220050_xuzr	Bv9_220050_xuzr.t1	GO:0002084(protein depalmitoylation);GO:0005737(cytoplasm);GO:0008474(palmitoyl-(protein) hydrolase activity);GO:0052689(carboxylic ester hydrolase activity)	00564(Glycerophospholipid metabolism)	K06130	EC:3.1.1.5	PREDICTED: acyl-protein thioesterase 2 [Beta vulgaris subsp. vulgaris]	0.117527	0.185127	0.202233	0.756574	0.738427	0.845413	4.63552	2.21273	2.26041e-09	2.14651e-08	up
Bv2_029310_hkpo	Bv2_029310_hkpo.t1	GO:0004650(polygalacturonase activity);GO:0005576(extracellular region);GO:0005618(cell wall);GO:0005975(carbohydrate metabolic process);GO:0009830(cell wall modification involved in abscission);GO:0009901(anther dehiscence);GO:0010047(fruit dehiscence);GO:0045490(pectin catabolic process);GO:0048235(pollen sperm cell differentiation)	00040(Pentose and glucuronate interconversions)	K01184	EC:3.2.1.15	PREDICTED: polygalacturonase QRT2 [Beta vulgaris subsp. vulgaris]	0.198909	0.157769	0.212552	0.788868	0.944626	0.911896	4.64731	2.2164	2.63928e-11	3.21571e-10	up
Bv4_071220_cfkg;Bv4_071230_moyw	Bv4_071220_cfkg.t2;Bv4_071230_moyw.t1;Bv4_071220_cfkg.t1	GO:0003674(molecular_function);GO:0008150(biological_process);GO:0009507(chloroplast);GO:0009575(chromoplast stroma);GO:0016117(carotenoid biosynthetic process);GO:0016767(geranylgeranyl-diphosphate geranylgeranyltransferase activity);GO:0009507(chloroplast)	00906(Carotenoid biosynthesis)	K02291	EC:2.5.1.32	PREDICTED: uncharacterized protein LOC104889867 [Beta vulgaris subsp. vulgaris];PREDICTED: phytoene synthase 2, chloroplastic isoform X1 [Beta vulgaris subsp. vulgaris];hypothetical protein BVRB_4g071220 isoform A [Beta vulgaris subsp. vulgaris]	0.686883	1.07491	1.09441	4.12146	4.63211	4.52053	4.64746	2.21644	5.60387e-29	2.93595e-27	up
Bv6_135560_wyxk	Bv6_135560_wyxk.t2;Bv6_135560_wyxk.t1	GO:0004190(aspartic-type endopeptidase activity);GO:0006508(proteolysis);GO:0030163(protein catabolic process);GO:0030163(protein catabolic process)	NA	NA	NA	PREDICTED: aspartic proteinase-like protein 1 isoform X1 [Beta vulgaris subsp. vulgaris];PREDICTED: aspartic proteinase-like protein 1 isoform X2 [Beta vulgaris subsp. vulgaris]	1.94606	1.9072	1.72883	7.76647	9.0005	9.18692	4.64949	2.21707	3.28015e-41	3.45678e-39	up
Bv1_010600_zeap	Bv1_010600_zeap.t1	GO:0003674(molecular_function);GO:0005634(nucleus);GO:0008150(biological_process)	NA	NA	NA	PREDICTED: uncharacterized protein LOC104894701 [Beta vulgaris subsp. vulgaris]	0.98082	1.07977	0.984178	5.90283	2.25635	6.01497	4.65524	2.21886	8.07683e-14	1.29349e-12	up
Bv2_039040_xnjk	Bv2_039040_xnjk.t1	GO:0003993(acid phosphatase activity);GO:0004722(protein serine/threonine phosphatase activity);GO:0005576(extracellular region);GO:0005737(cytoplasm);GO:0016311(dephosphorylation);GO:0046872(metal ion binding)	03040(Spliceosome)	K12867	NA	PREDICTED: probable inactive purple acid phosphatase 29 [Beta vulgaris subsp. vulgaris]	1.45868	0.872677	1.72185	6.39045	6.72302	5.84797	4.67814	2.22593	3.44677e-15	6.1763e-14	up
Bv_010680_tsww	Bv_010680_tsww.t1	GO:0005887(integral component of plasma membrane);GO:0015116(sulfate transmembrane transporter activity)	NA	NA	NA	PREDICTED: sulfate transporter 1.2 isoform X1 [Beta vulgaris subsp. vulgaris]	1.19493	1.52979	1.4113	6.2968	6.1753	6.88424	4.67995	2.22649	4.60735e-35	3.49112e-33	up
Bv7_166820_ehax	Bv7_166820_ehax.t1	NA	NA	NA	NA	hypothetical protein BVRB_7g166820 [Beta vulgaris subsp. vulgaris]	0.279175	0.4276	0.743935	1.24092	2.82053	2.7318	4.68271	2.22734	1.50902e-07	1.10772e-06	up
Bv_009820_mrec	Bv_009820_mrec.t1	GO:0000103(sulfate assimilation);GO:0004020(adenylylsulfate kinase activity)	00920(Sulfur metabolism);00230(Purine metabolism);00450(Selenocompound metabolism);00261(Monobactam biosynthesis)	K13811	EC:2.7.7.4;EC:2.7.1.25	PREDICTED: ATP sulfurylase 1, chloroplastic [Beta vulgaris subsp. vulgaris]	1.09126	1.51198	1.17967	5.20631	6.0664	6.48357	4.69383	2.23076	5.2814e-29	2.79092e-27	up
Bv2_026530_jsxe	Bv2_026530_jsxe.t1	GO:0004252(serine-type endopeptidase activity);GO:0016485(protein processing)	NA	NA	NA	PREDICTED: RHOMBOID-like protein 9, chloroplastic [Beta vulgaris subsp. vulgaris]	3.50915	3.95169	4.01901	13.9543	18.7187	21.2566	4.69777	2.23198	2.2182e-38	1.96498e-36	up
Bv9_219690_wzxc	Bv9_219690_wzxc.t1	GO:0003674(molecular_function);GO:0008150(biological_process);GO:0010287(plastoglobule)	NA	NA	NA	PREDICTED: DCC family protein At1g52590, chloroplastic [Beta vulgaris subsp. vulgaris]	2.54274	4.69247	3.55788	16.5663	15.3052	18.9523	4.70892	2.23539	5.60735e-25	2.17382e-23	up
Bv_010741z332	Bv_010741z332.t1	NA	NA	NA	NA	hypothetical protein SOVF_199860, partial [Spinacia oleracea]	0.205847	0.339532	0.154502	1.18567	1.10756	1.01065	4.72063	2.23898	8.25323e-10	8.35668e-09	up
Bv4_071880_xrfg	Bv4_071880_xrfg.t1	GO:0004842(ubiquitin-protein transferase activity);GO:0019005(SCF ubiquitin ligase complex);GO:0031146(SCF-dependent proteasomal ubiquitin-dependent protein catabolic process)	NA	NA	NA	PREDICTED: F-box protein CPR30-like [Beta vulgaris subsp. vulgaris]	0.762898	0.71492	0.798918	3.30586	3.44829	3.99526	4.72141	2.23922	7.12409e-27	3.17845e-25	up
Bv_019601z1221	Bv_019601z1221.t1	NA	NA	NA	NA	hypothetical protein BVRB_023190, partial [Beta vulgaris subsp. vulgaris]	0.343746	0.535859	0.535142	2.41548	2.11847	2.1475	4.72272	2.23962	2.77412e-13	4.19021e-12	up
Bv5_107630_nszm	Bv5_107630_nszm.t1	NA	NA	NA	NA	PREDICTED: uncharacterized protein LOC104893079 [Beta vulgaris subsp. vulgaris]	0.752029	1.31248	0.893757	3.29244	4.35079	6.34201	4.72752	2.24108	7.98825e-23	2.68279e-21	up
Bv1_016670_moan	Bv1_016670_moan.t1	GO:0005509(calcium ion binding);GO:0008150(biological_process);GO:0009536(plastid)	NA	NA	NA	PREDICTED: uncharacterized protein LOC104905174 [Beta vulgaris subsp. vulgaris]	25.5226	28.5531	26.158	119.987	126.635	133.347	4.73578	2.2436	1.34205e-19	3.54598e-18	up
Bv_006240_wiim;Bv_006230_dmix;Bv_006220_xpse	Bv_006240_wiim.t1;Bv_006230_dmix.t1;Bv_006220_xpse.t1	NA	NA	NA	NA	PREDICTED: uncharacterized protein LOC104884131 [Beta vulgaris subsp. vulgaris];hypothetical protein BVRB_006230 [Beta vulgaris subsp. vulgaris]	0.406125	0.707015	0.617481	2.80005	2.41826	2.99418	4.74539	2.24653	1.6456e-19	4.32313e-18	up
Bv7_178510_adqf	Bv7_178510_adqf.t1	GO:0005215(transporter activity);GO:0005345(purine nucleobase transmembrane transporter activity);GO:0005886(plasma membrane);GO:0006810(transport);GO:0006863(purine nucleobase transport);GO:0015853(adenine transport);GO:0015854(guanine transport);GO:0016020(membrane);GO:0016021(integral component of membrane)	NA	NA	NA	PREDICTED: adenine/guanine permease AZG2 [Beta vulgaris subsp. vulgaris]	0.212575	0.214822	0.257685	1.11243	0.947852	1.20001	4.75897	2.25065	1.21414e-12	1.71523e-11	up
Bv2_040320_ecrp;Bv2_040310_pzcm;Bv2_040300_xrpk	Bv2_040320_ecrp.t1;Bv2_040310_pzcm.t1;Bv2_040300_xrpk.t1	GO:0000771(agglutination involved in conjugation);GO:0005536(glucose binding);GO:0005537(mannose binding);GO:0005575(cellular_component);GO:0005575(cellular_component)	NA	NA	NA	PREDICTED: mannose/glucose-specific lectin [Beta vulgaris subsp. vulgaris]	161.59	176.916	185.855	761.053	826.906	908.839	4.76161	2.25145	5.4672e-16	1.07567e-14	up
Bv2_038670_ihau	Bv2_038670_ihau.t1	GO:0005737(cytoplasm);GO:0008146(sulfotransferase activity);GO:0009507(chloroplast);GO:0009694(jasmonic acid metabolic process);GO:0009753(response to jasmonic acid);GO:0080131(hydroxyjasmonate sulfotransferase activity)	NA	NA	NA	hypothetical protein BVRB_2g038670 [Beta vulgaris subsp. vulgaris]	1.99187	1.82753	1.80391	7.1857	9.45148	10.1589	4.76518	2.25253	8.34995e-30	4.74034e-28	up
Bv4_081210_wpzz	Bv4_081210_wpzz.t1	GO:0003674(molecular_function);GO:0005634(nucleus);GO:0008150(biological_process)	NA	NA	NA	PREDICTED: uncharacterized protein LOC104890820 [Beta vulgaris subsp. vulgaris]	0.357358	0.983215	0.989911	3.0976	3.37946	4.63403	4.76772	2.2533	5.90202e-12	7.786e-11	up
Bv9_219430_yiai	Bv9_219430_yiai.t1	GO:0007165(signal transduction)	NA	NA	NA	PREDICTED: probable LRR receptor-like serine/threonine-protein kinase At4g36180 isoform X1 [Beta vulgaris subsp. vulgaris]	0.046366	0.13641	0.102194	0.311834	0.506294	0.547742	4.79303	2.26094	4.19822e-09	3.82999e-08	up
Bv7_168720_zftj	Bv7_168720_zftj.t1	GO:0008194(UDP-glycosyltransferase activity);GO:0009813(flavonoid biosynthetic process);GO:0043231(intracellular membrane-bounded organelle);GO:0052696(flavonoid glucuronidation)	NA	NA	NA	PREDICTED: UDP-glycosyltransferase 73C1 [Beta vulgaris subsp. vulgaris]	0.509294	0.454503	0.519219	2.06641	2.57875	2.51296	4.82673	2.27105	4.39976e-21	1.30972e-19	up
Bv9_224290_aryh	Bv9_224290_aryh.t1	GO:0009813(flavonoid biosynthetic process);GO:0043231(intracellular membrane-bounded organelle);GO:0052696(flavonoid glucuronidation);GO:0080043(quercetin 3-O-glucosyltransferase activity);GO:0080044(quercetin 7-O-glucosyltransferase activity)	00906(Carotenoid biosynthesis)	K14595	EC:2.4.1.263	PREDICTED: scopoletin glucosyltransferase [Beta vulgaris subsp. vulgaris]	1.85277	1.7355	2.21487	9.11524	9.17362	9.77375	4.83576	2.27374	1.3129e-34	9.62986e-33	up
Bv5_115690_zuju	Bv5_115690_zuju.t1	GO:0005351(carbohydrate:proton symporter activity);GO:0005355(glucose transmembrane transporter activity);GO:0005887(integral component of plasma membrane);GO:0046323(glucose import)	NA	NA	NA	PREDICTED: monosaccharide-sensing protein 2 [Beta vulgaris subsp. vulgaris]	0.330168	0.47726	0.639346	1.99704	2.9579	2.05023	4.84193	2.27558	2.79785e-18	6.62846e-17	up
Bv5_103100_rrjk	Bv5_103100_rrjk.t1	GO:0005737(cytoplasm);GO:0008150(biological_process);GO:0008429(phosphatidylethanolamine binding)	NA	NA	NA	PREDICTED: uncharacterized protein LOC104892530 [Beta vulgaris subsp. vulgaris]	13.8928	14.4196	15.8511	67.6994	70.5324	75.7946	4.84622	2.27686	8.76805e-23	2.92859e-21	up
Bv8_201560_kkjx	Bv8_201560_kkjx.t1	GO:0004674(protein serine/threonine kinase activity);GO:0005886(plasma membrane);GO:0006468(protein phosphorylation);GO:0006952(defense response);GO:0009506(plasmodesma)	NA	NA	NA	hypothetical protein BVRB_8g201560 [Beta vulgaris subsp. vulgaris]	0.364374	0.661364	0.558063	2.28367	2.58875	2.81196	4.85186	2.27854	1.54767e-22	5.12266e-21	up
Bv9_204120_hzfo	Bv9_204120_hzfo.t1	GO:0003674(molecular_function);GO:0008150(biological_process);GO:0009507(chloroplast);GO:0009535(chloroplast thylakoid membrane);GO:0016021(integral component of membrane)	NA	NA	NA	PREDICTED: uncharacterized protein LOC104902712 [Beta vulgaris subsp. vulgaris]	3.32905	3.35028	3.5645	12.8763	17.3013	19.549	4.85429	2.27926	2.66644e-32	1.70934e-30	up
Bv6_134890_spue	Bv6_134890_spue.t1	GO:0009813(flavonoid biosynthetic process);GO:0043231(intracellular membrane-bounded organelle);GO:0052696(flavonoid glucuronidation);GO:0080043(quercetin 3-O-glucosyltransferase activity);GO:0080044(quercetin 7-O-glucosyltransferase activity)	NA	NA	NA	PREDICTED: 7-deoxyloganetin glucosyltransferase-like [Beta vulgaris subsp. vulgaris]	0.722408	0.353768	0.283725	1.73315	2.61598	2.26499	4.86368	2.28205	3.00044e-10	3.19136e-09	up
Bv5_119830_kmyx	Bv5_119830_kmyx.t1	GO:0005887(integral component of plasma membrane);GO:0015116(sulfate transmembrane transporter activity)	NA	NA	NA	PREDICTED: sulfate transporter 3.1 [Beta vulgaris subsp. vulgaris]	1.24898	1.50005	1.44832	5.99849	7.44756	7.01482	4.87471	2.28532	2.75401e-36	2.19567e-34	up
Bv4_074800_espo	Bv4_074800_espo.t1	GO:0004607(phosphatidylcholine-sterol O-acyltransferase activity);GO:0005576(extracellular region);GO:0005783(endoplasmic reticulum);GO:0006629(lipid metabolic process);GO:0008374(O-acyltransferase activity);GO:0008970(phosphatidylcholine 1-acylhydrolase activity);GO:0016042(lipid catabolic process);GO:0031090(organelle membrane);GO:0052739(phosphatidylserine 1-acylhydrolase activity);GO:0052740(…	00564(Glycerophospholipid metabolism)	K06129	EC:3.1.1.5	PREDICTED: phospholipase A(1) LCAT3 [Beta vulgaris subsp. vulgaris]	1.50014	1.72	1.99209	7.82662	9.2145	8.39888	4.88082	2.28712	1.41852e-42	1.53008e-40	up
Bv3_064370_hfho	Bv3_064370_hfho.t1	GO:0005215(transporter activity);GO:0016021(integral component of membrane);GO:0055085(transmembrane transport)	03040(Spliceosome)	K12818	EC:3.6.4.13	PREDICTED: protein ZINC INDUCED FACILITATOR-LIKE 1 isoform X1 [Beta vulgaris subsp. vulgaris]	1.37218	1.34808	1.09028	6.09536	6.454	6.05986	4.88363	2.28795	7.29837e-31	4.38788e-29	up
Bv5_103820_jmcn	Bv5_103820_jmcn.t1	NA	NA	NA	NA	hypothetical protein BVRB_5g103820 [Beta vulgaris subsp. vulgaris]	0.637027	0.69756	0.497919	2.77706	2.80541	3.37201	4.88647	2.28879	1.44593e-15	2.72498e-14	up
Bv_006250_qxqy	Bv_006250_qxqy.t1	GO:0003983(UTP:glucose-1-phosphate uridylyltransferase activity);GO:0005737(cytoplasm);GO:0005829(cytosol);GO:0005886(plasma membrane);GO:0005977(glycogen metabolic process);GO:0006011(UDP-glucose metabolic process);GO:0009555(pollen development);GO:0009651(response to salt stress);GO:0010942(positive regulation of cell death);GO:0019013(viral nucleocapsid);GO:0046686(response to cadmium ion);GO:…	00040(Pentose and glucuronate interconversions);00052(Galactose metabolism);00500(Starch and sucrose metabolism);00520(Amino sugar and nucleotide sugar metabolism)	K00963	EC:2.7.7.9	PREDICTED: UTP--glucose-1-phosphate uridylyltransferase [Beta vulgaris subsp. vulgaris]	0.698465	0.715715	0.677517	3.30088	3.40392	3.57628	4.91518	2.29724	3.81478e-25	1.49789e-23	up
Bv4_093270_mres;Bv4_093280_oymp	Bv4_093270_mres.t1;Bv4_093280_oymp.t1	GO:0003674(molecular_function);GO:0005634(nucleus);GO:0009611(response to wounding);GO:0009611(response to wounding)	NA	NA	NA	PREDICTED: uncharacterized protein LOC104907244 [Beta vulgaris subsp. vulgaris];PREDICTED: uncharacterized protein LOC104907245 [Beta vulgaris subsp. vulgaris]	0.431799	0.706436	0.644738	2.39158	3.54144	2.83745	4.91901	2.29837	8.01946e-17	1.68445e-15	up
Bv2_030390_qtyw	Bv2_030390_qtyw.t1	NA	NA	NA	NA	PREDICTED: uncharacterized protein LOC104908856 [Beta vulgaris subsp. vulgaris]	29.7763	35.7138	36.4225	126.565	174.61	200.781	4.92536	2.30023	5.29083e-18	1.217e-16	up
Bv3_066350_xfje	Bv3_066350_xfje.t1	GO:0005634(nucleus)	NA	NA	NA	PREDICTED: heat stress transcription factor B-2a [Beta vulgaris subsp. vulgaris]	0.667687	0.582742	0.867781	3.06743	3.54315	3.83341	4.93057	2.30175	2.42214e-25	9.59281e-24	up
Bv4_084280_wqeg	Bv4_084280_wqeg.t1	GO:0003677(DNA binding);GO:0003700(DNA binding transcription factor activity);GO:0005634(nucleus);GO:0005773(vacuole);GO:0006351(transcription, DNA-templated);GO:0006355(regulation of transcription, DNA-templated)	NA	NA	NA	PREDICTED: B3 domain-containing protein REM16 isoform X2 [Beta vulgaris subsp. vulgaris]	0.242788	0.226895	0.202186	0.76808	1.25729	1.29628	4.94389	2.30565	2.22836e-12	3.07923e-11	up
Bv8_188720_djrz	Bv8_188720_djrz.t1	GO:0003674(molecular_function);GO:0005634(nucleus);GO:0009507(chloroplast);GO:0009611(response to wounding);GO:0010193(response to ozone);GO:0010224(response to UV-B)	NA	NA	NA	PREDICTED: UV-B-induced protein At3g17800, chloroplastic [Beta vulgaris subsp. vulgaris]	23.1274	23.863	25.0197	114.05	119.159	124.493	4.96738	2.31249	7.7941e-19	1.92875e-17	up
Bv5_107490_ocxj	Bv5_107490_ocxj.t1	GO:0003674(molecular_function);GO:0008150(biological_process);GO:0009507(chloroplast);GO:0016021(integral component of membrane)	NA	NA	NA	PREDICTED: uncharacterized protein LOC104893067 [Beta vulgaris subsp. vulgaris]	4.06017	3.74791	3.44984	17.6195	18.5568	19.8371	4.97547	2.31483	1.11335e-39	1.0633e-37	up
Bv9_216610_mruj	Bv9_216610_mruj.t1	GO:0004310(farnesyl-diphosphate farnesyltransferase activity);GO:0005783(endoplasmic reticulum);GO:0005789(endoplasmic reticulum membrane);GO:0005886(plasma membrane);GO:0006696(ergosterol biosynthetic process);GO:0008299(isoprenoid biosynthetic process);GO:0016021(integral component of membrane);GO:0016126(sterol biosynthetic process);GO:0016491(oxidoreductase activity);GO:0045338(farnesyl dipho…	00100(Steroid biosynthesis);00909(Sesquiterpenoid and triterpenoid biosynthesis)	K00801	EC:2.5.1.21	PREDICTED: squalene synthase [Beta vulgaris subsp. vulgaris]	3.20591	3.6857	3.37261	16.5017	17.3677	17.3755	4.99258	2.31979	1.74426e-44	2.02434e-42	up
Bv6_129310_ndoa	Bv6_129310_ndoa.t1	GO:0005524(ATP binding);GO:0005783(endoplasmic reticulum);GO:0016021(integral component of membrane);GO:0016887(ATPase activity);GO:0030001(metal ion transport);GO:0046872(metal ion binding)	NA	NA	NA	PREDICTED: AAA-ATPase At3g50940 [Beta vulgaris subsp. vulgaris]	1.01459	1.23133	0.500582	4.85206	3.16897	5.69647	4.99452	2.32035	1.43867e-14	2.44041e-13	up
Bv4_089010_jnuk	Bv4_089010_jnuk.t1	GO:0005739(mitochondrion);GO:0016021(integral component of membrane)	NA	NA	NA	PREDICTED: uncharacterized protein LOC104891734 [Beta vulgaris subsp. vulgaris]	1.90294	2.5964	2.30872	10.5973	11.7841	11.6294	4.99566	2.32068	3.53708e-37	2.94816e-35	up
Bv6_148570_kipz	Bv6_148570_kipz.t1	GO:0003674(molecular_function);GO:0008150(biological_process);GO:0016021(integral component of membrane)	03060(Protein export)	K09648	EC:3.4.21.-	PREDICTED: uncharacterized protein LOC104897361 isoform X1 [Beta vulgaris subsp. vulgaris]	2.67358	3.59032	2.99431	13.9522	16.02	16.4628	5.01556	2.32641	1.73521e-22	5.7125e-21	up
Bv2_031710_gzim	Bv2_031710_gzim.t1	GO:0005576(extracellular region);GO:0005768(endosome);GO:0005794(Golgi apparatus);GO:0005802(trans-Golgi network);GO:0006950(response to stress);GO:0009269(response to desiccation);GO:0009651(response to salt stress);GO:0009737(response to abscisic acid);GO:0045735(nutrient reservoir activity)	NA	NA	NA	hypothetical protein BVRB_2g031710 [Beta vulgaris subsp. vulgaris]	13.7024	16.9817	17.353	74.1649	80.8111	87.1786	5.04099	2.33371	6.74996e-20	1.81753e-18	up
Bv5_102950_kxpz;Bv5_102940_qcrz	Bv5_102950_kxpz.t1;Bv5_102940_qcrz.t1	GO:0009507(chloroplast);GO:0009522(photosystem I);GO:0009523(photosystem II);GO:0009535(chloroplast thylakoid membrane);GO:0010030(positive regulation of seed germination);GO:0010114(response to red light);GO:0010117(photoprotection);GO:0010218(response to far red light);GO:0010224(response to UV-B);GO:0010380(regulation of chlorophyll biosynthetic process);GO:0015979(photosynthesis);GO:0016021(i…	NA	NA	NA	PREDICTED: early light-induced protein 2, chloroplastic isoform X3 [Beta vulgaris subsp. vulgaris];PREDICTED: early light-induced protein 2, chloroplastic isoform X1 [Beta vulgaris subsp. vulgaris]	1.05018	1.20567	1.39879	5.53771	6.50851	6.38758	5.04393	2.33455	1.60891e-34	1.16611e-32	up
Bv1_003950_hwof	Bv1_003950_hwof.t1	GO:0003674(molecular_function);GO:0005829(cytosol);GO:0005886(plasma membrane);GO:0009269(response to desiccation);GO:0009793(embryo development ending in seed dormancy);GO:0048046(apoplast)	NA	NA	NA	PREDICTED: desiccation protectant protein Lea14 homolog [Beta vulgaris subsp. vulgaris]	8.96032	11.0243	12.8472	49.5834	57.1703	58.8536	5.0441	2.3346	6.14472e-22	1.93934e-20	up
Bv9_216360_cspr;Bv9_216340_mnpm	Bv9_216360_cspr.t1;Bv9_216340_mnpm.t1	NA	NA	NA	NA	hypothetical protein BVRB_9g216360 [Beta vulgaris subsp. vulgaris];hypothetical protein BVRB_9g216340 [Beta vulgaris subsp. vulgaris]	3.59692	3.93635	4.33462	21.1179	18.4816	20.5875	5.07142	2.34239	4.9269e-38	4.26153e-36	up
Bv8_200900_aouq	Bv8_200900_aouq.t1	GO:0003674(molecular_function);GO:0005634(nucleus);GO:0008150(biological_process)	NA	NA	NA	PREDICTED: uncharacterized protein LOC104882923 [Beta vulgaris subsp. vulgaris]	0.862975	0.477629	0.407208	2.02663	3.1972	3.64272	5.07294	2.34282	9.1016e-11	1.03892e-09	up
Bv9_218490_eyjw	Bv9_218490_eyjw.t1	GO:0051213(dioxygenase activity)	00940(Phenylpropanoid biosynthesis)	K06892	EC:1.14.11.-	PREDICTED: protein SRG1 [Beta vulgaris subsp. vulgaris]	0.191341	1.2949	1.43304	4.4294	4.64514	5.74499	5.07643	2.34381	1.18262e-07	8.83328e-07	up
Bv4_076610_kcys	Bv4_076610_kcys.t1	GO:0005215(transporter activity);GO:0005524(ATP binding);GO:0005886(plasma membrane);GO:0009624(response to nematode);GO:0016887(ATPase activity)	NA	NA	NA	PREDICTED: ABC transporter F family member 5 [Beta vulgaris subsp. vulgaris]	13.4644	15.247	13.5536	66.2861	73.7069	74.7191	5.08014	2.34487	5.34369e-19	1.34598e-17	up
Bv9_214280_rudo	Bv9_214280_rudo.t1	GO:0009507(chloroplast);GO:0016021(integral component of membrane);GO:0080167(response to karrikin)	NA	NA	NA	PREDICTED: protein NUCLEAR FUSION DEFECTIVE 4 [Beta vulgaris subsp. vulgaris]	2.22344	3.19834	2.78579	13.2311	14.1432	14.4643	5.09757	2.34981	1.60607e-22	5.30641e-21	up
Bv2_034500_esgc	Bv2_034500_esgc.t1	GO:0005737(cytoplasm);GO:0009055(electron transfer activity);GO:0015035(protein disulfide oxidoreductase activity);GO:0045454(cell redox homeostasis)	NA	NA	NA	PREDICTED: glutaredoxin-C6 [Beta vulgaris subsp. vulgaris]	0.3962	0.288321	0.527884	2.02423	2.24926	1.95262	5.13534	2.36046	2.49286e-12	3.42409e-11	up
Bv5_125130_wfph	Bv5_125130_wfph.t1;Bv5_125130_wfph.t2	GO:0005524(ATP binding);GO:0005634(nucleus);GO:0005886(plasma membrane);GO:0016301(kinase activity);GO:0016301(kinase activity)	00280(Valine, leucine and isoleucine degradation);00280(Valine, leucine and isoleucine degradation)	K01968	EC:6.4.1.4	PREDICTED: serine/threonine-protein kinase STY8 isoform X2 [Beta vulgaris subsp. vulgaris];PREDICTED: serine/threonine-protein kinase STY8 isoform X1 [Beta vulgaris subsp. vulgaris]	0.275014	0.30609	0.306406	1.50697	1.47953	1.57337	5.13782	2.36116	1.71979e-35	1.31949e-33	up
Bv1_004180_unnj	Bv1_004180_unnj.t1	NA	NA	NA	NA	hypothetical protein BVRB_1g004180 [Beta vulgaris subsp. vulgaris]	1.28404	1.64755	1.23023	7.22332	7.25394	7.02716	5.16708	2.36935	8.48566e-25	3.25526e-23	up
Bv7_173830_frmo	Bv7_173830_frmo.t2;Bv7_173830_frmo.t1	NA	NA	NA	NA	hypothetical protein BVRB_7g173830 isoform B [Beta vulgaris subsp. vulgaris];PREDICTED: uncharacterized protein LOC104900109 isoform X1 [Beta vulgaris subsp. vulgaris]	0.152429	0.113401	0.095607	0.682027	0.6197	0.567588	5.1719	2.37069	1.11788e-09	1.11466e-08	up
Bv3_061390_cuum	Bv3_061390_cuum.t1	GO:0003677(DNA binding);GO:0005737(cytoplasm);GO:0008150(biological_process)	NA	NA	NA	PREDICTED: GATA zinc finger domain-containing protein 4 [Beta vulgaris subsp. vulgaris]	0.66425	0.86041	0.713933	3.68203	3.26976	4.68667	5.19901	2.37824	9.56216e-33	6.33001e-31	up
Bv3_054010_tqoo;Bv3_054000_tzah	Bv3_054010_tqoo.t1;Bv3_054000_tzah.t1	NA	NA	NA	NA	PREDICTED: jasmonate-induced protein homolog [Beta vulgaris subsp. vulgaris]	9.11212	26.2331	25.4215	115.765	103.588	99.3717	5.24506	2.39096	1.47983e-11	1.86628e-10	up
Bv5_102470_ixex	Bv5_102470_ixex.t1	GO:0005634(nucleus);GO:0016787(hydrolase activity)	00760(Nicotinate and nicotinamide metabolism)	K18551	EC:3.1.3.-	PREDICTED: suppressor of disruption of TFIIS [Beta vulgaris subsp. vulgaris]	2.05226	1.96644	1.75339	8.72514	10.8198	10.7346	5.24587	2.39118	6.92324e-34	4.9206e-32	up
Bv_003210_fkxn	Bv_003210_fkxn.t1	GO:0004497(monooxygenase activity);GO:0044550(secondary metabolite biosynthetic process)	00906(Carotenoid biosynthesis)	K09838	EC:1.14.15.21	PREDICTED: zeaxanthin epoxidase, chloroplastic [Beta vulgaris subsp. vulgaris]	15.5966	17.5851	18.7403	81.0306	94.2972	97.0669	5.24622	2.39128	2.61129e-19	6.74412e-18	up
Bv5_118010_hpma	Bv5_118010_hpma.t1;Bv5_118010_hpma.t2	GO:0005507(copper ion binding);GO:0005777(peroxisome);GO:0008131(primary amine oxidase activity);GO:0009507(chloroplast);GO:0010311(lateral root formation);GO:0048038(quinone binding);GO:0055114(oxidation-reduction process);GO:0055114(oxidation-reduction process)	00260(Glycine, serine and threonine metabolism);00350(Tyrosine metabolism);00360(Phenylalanine metabolism);00410(beta-Alanine metabolism);00950(Isoquinoline alkaloid biosynthesis);00960(Tropane, piperidine and pyridine alkaloid biosynthesis);00960(Tropane, piperidine and pyridine alkaloid biosynthesis)	K00276	EC:1.4.3.21	PREDICTED: uncharacterized protein LOC104894341 isoform X1 [Beta vulgaris subsp. vulgaris];hypothetical protein BVRB_5g118010 isoform B [Beta vulgaris subsp. vulgaris]	0.491986	0.665539	0.498356	2.91347	2.65536	3.13559	5.25666	2.39415	1.08275e-26	4.76124e-25	up
Bv6_148360_skyq	Bv6_148360_skyq.t1	NA	NA	NA	NA	hypothetical protein BVRB_6g148360 [Beta vulgaris subsp. vulgaris]	0.344288	0.30246	0.386703	1.95195	1.80967	1.67774	5.26331	2.39597	5.53096e-17	1.18344e-15	up
Bv6_135990_ayre	Bv6_135990_ayre.t1	GO:0005886(plasma membrane);GO:0006952(defense response)	NA	NA	NA	PREDICTED: MLO-like protein 10 isoform X1 [Beta vulgaris subsp. vulgaris]	0.593956	0.858509	0.714848	3.09193	4.09909	4.26905	5.28769	2.40264	1.23051e-27	5.79481e-26	up
Bv8_191580_mswo	Bv8_191580_mswo.t1	GO:0004674(protein serine/threonine kinase activity);GO:0005524(ATP binding);GO:0005886(plasma membrane);GO:0006468(protein phosphorylation);GO:0007169(transmembrane receptor protein tyrosine kinase signaling pathway);GO:0016021(integral component of membrane)	NA	NA	NA	PREDICTED: LOW QUALITY PROTEIN: putative leucine-rich repeat receptor-like serine/threonine-protein kinase At2g24130 [Beta vulgaris subsp. vulgaris]	0.358086	0.346815	0.379391	1.66704	2.09997	1.97272	5.29352	2.40423	2.11247e-26	9.02945e-25	up
Bv5_102310_mqzq	Bv5_102310_mqzq.t1	GO:0003674(molecular_function);GO:0005886(plasma membrane);GO:0008150(biological_process);GO:0009941(chloroplast envelope);GO:0016021(integral component of membrane)	NA	NA	NA	PREDICTED: uncharacterized protein LOC104892453 [Beta vulgaris subsp. vulgaris]	1.80151	1.73516	1.73066	7.89629	9.9365	10.2235	5.32648	2.41318	8.63726e-44	9.77663e-42	up
Bv6_140970_nxmq	Bv6_140970_nxmq.t1	GO:0005802(trans-Golgi network);GO:0005886(plasma membrane)	04016(MAPK signaling pathway - plant);04075(Plant hormone signal transduction)	K14514	NA	PREDICTED: phosphate transporter PHO1 homolog 1 isoform X1 [Beta vulgaris subsp. vulgaris]	0.112502	0.087778	0.064669	0.368871	0.416436	0.630718	5.34452	2.41806	8.42314e-10	8.50561e-09	up
Bv_017020_nmyg	Bv_017020_nmyg.t1	NA	NA	NA	NA	PREDICTED: uncharacterized protein LOC104884142 [Beta vulgaris subsp. vulgaris]	5.71314	7.55876	6.18737	31.7783	36.6803	36.2136	5.37904	2.42735	2.35807e-47	3.27576e-45	up
Bv6_128320_apzd	Bv6_128320_apzd.t1	GO:0000139(Golgi membrane);GO:0005768(endosome);GO:0005794(Golgi apparatus);GO:0005802(trans-Golgi network);GO:0008378(galactosyltransferase activity);GO:0009969(xyloglucan biosynthetic process);GO:0010192(mucilage biosynthetic process);GO:0010214(seed coat development);GO:0010392(galactoglucomannan metabolic process);GO:0016021(integral component of membrane);GO:0016740(transferase activity);GO:…	NA	NA	NA	PREDICTED: putative glycosyltransferase 7 [Beta vulgaris subsp. vulgaris]	0.417789	0.324274	0.456519	2.22969	2.05849	2.17318	5.39084	2.43051	2.15859e-21	6.51021e-20	up
Bv5_109900_opsx;Bv5_109890_hnzo	Bv5_109900_opsx.t1;Bv5_109890_hnzo.t1	NA	NA	NA	NA	PREDICTED: protein SRC1 [Beta vulgaris subsp. vulgaris]	2.48249	2.8978	2.78513	12.7131	16.8708	14.5271	5.40217	2.43354	3.61673e-24	1.31849e-22	up
Bv9_213331z3293	Bv9_213331z3293.t1	NA	NA	NA	NA	hypothetical protein BVRB_5g109030 [Beta vulgaris subsp. vulgaris]	2.11613	1.56906	1.70877	10.1554	9.20319	9.78844	5.40364	2.43393	1.42453e-26	6.20464e-25	up
Bv3_057500_qfjm	Bv3_057500_qfjm.t1	GO:0005634(nucleus);GO:0006355(regulation of transcription, DNA-templated);GO:0009640(photomorphogenesis)	NA	NA	NA	PREDICTED: B-box zinc finger protein 24 [Beta vulgaris subsp. vulgaris]	8.31098	10.2783	9.72894	45.9685	53.3974	53.6804	5.40452	2.43417	2.97045e-24	1.09817e-22	up
Bv4_091080_gehh	Bv4_091080_gehh.t1	GO:0005515(protein binding);GO:0005737(cytoplasm);GO:0031463(Cul3-RING ubiquitin ligase complex);GO:0043161(proteasome-mediated ubiquitin-dependent protein catabolic process)	NA	NA	NA	PREDICTED: BTB/POZ domain-containing protein At1g55760 [Beta vulgaris subsp. vulgaris]	2.79303	2.92031	3.15393	13.9873	16.4749	17.5522	5.41479	2.43691	1.19873e-46	1.5701e-44	up
Bv7_177600_wgxg	Bv7_177600_wgxg.t1	GO:0003700(DNA binding transcription factor activity);GO:0005515(protein binding);GO:0005634(nucleus);GO:0005737(cytoplasm);GO:0006351(transcription, DNA-templated);GO:0006355(regulation of transcription, DNA-templated);GO:0008270(zinc ion binding);GO:0009640(photomorphogenesis);GO:0009785(blue light signaling pathway);GO:0009909(regulation of flower development);GO:0010017(red or far-red light s…	NA	NA	NA	PREDICTED: B-box zinc finger protein 32 [Beta vulgaris subsp. vulgaris]	1.88042	1.59279	1.92687	9.39866	10.6495	9.32735	5.43982	2.44356	1.22636e-34	9.10432e-33	up
Bv5_115750_kuem	Bv5_115750_kuem.t1	GO:0005576(extracellular region);GO:0006952(defense response);GO:0030414(peptidase inhibitor activity);GO:0031640(killing of cells of other organism);GO:0050832(defense response to fungus)	NA	NA	NA	hypothetical protein BVRB_5g115750 [Beta vulgaris subsp. vulgaris]	1.45137	1.49899	1.77101	7.60223	9.06932	9.01806	5.44113	2.44391	4.42051e-24	1.59565e-22	up
Bv5_109350_fhtw	Bv5_109350_fhtw.t1	GO:0004144(diacylglycerol O-acyltransferase activity);GO:0005886(plasma membrane);GO:0019432(triglyceride biosynthetic process);GO:0047196(long-chain-alcohol O-fatty-acyltransferase activity)	NA	NA	NA	PREDICTED: O-acyltransferase WSD1 [Beta vulgaris subsp. vulgaris]	0.772996	1.73327	1.21591	7.41862	6.94243	5.98717	5.46675	2.45068	9.66726e-19	2.37944e-17	up
Bv4_094360_uauk	Bv4_094360_uauk.t1	GO:0003747(translation release factor activity);GO:0005737(cytoplasm);GO:0005829(cytosol);GO:0006415(translational termination);GO:0040008(regulation of growth)	03015(mRNA surveillance pathway)	K03265	NA	PREDICTED: eukaryotic peptide chain release factor subunit 1-3 [Beta vulgaris subsp. vulgaris]	0.542937	0.698774	0.628442	3.14983	3.41053	3.66618	5.46829	2.45109	1.12572e-29	6.31265e-28	up
Bv1_014510_wjkq	Bv1_014510_wjkq.t1	GO:0003824(catalytic activity);GO:0004084(branched-chain-amino-acid transaminase activity);GO:0005737(cytoplasm);GO:0005739(mitochondrion);GO:0009082(branched-chain amino acid biosynthetic process);GO:0009097(isoleucine biosynthetic process);GO:0009098(leucine biosynthetic process);GO:0009099(valine biosynthetic process);GO:0009507(chloroplast);GO:0052654(L-leucine transaminase activity);GO:00526…	00270(Cysteine and methionine metabolism);00280(Valine, leucine and isoleucine degradation);00290(Valine, leucine and isoleucine biosynthesis);00770(Pantothenate and CoA biosynthesis)	K00826	EC:2.6.1.42	PREDICTED: branched-chain-amino-acid aminotransferase 2, chloroplastic [Beta vulgaris subsp. vulgaris]	0.524683	1.02416	0.467797	3.37558	3.69358	4.06111	5.51921	2.46446	9.58976e-18	2.15764e-16	up
Bv1_016300_pffs	Bv1_016300_pffs.t1	GO:0005739(mitochondrion);GO:0008150(biological_process);GO:0016021(integral component of membrane)	NA	NA	NA	hypothetical protein BVRB_1g016300 [Beta vulgaris subsp. vulgaris]	0.161327	0.215579	0.553246	2.09464	1.68093	1.35818	5.51926	2.46447	4.23879e-08	3.38826e-07	up
Bv4_074170_uanz	Bv4_074170_uanz.t1	NA	NA	NA	NA	PREDICTED: jasmonate-induced protein homolog [Beta vulgaris subsp. vulgaris]	8.60469	9.086	8.66689	45.5447	48.0175	52.1319	5.52759	2.46665	3.63482e-24	1.32245e-22	up
Bv5_111890_duxs	Bv5_111890_duxs.t1	GO:0005737(cytoplasm);GO:0008757(S-adenosylmethionine-dependent methyltransferase activity);GO:0032259(methylation)	00564(Glycerophospholipid metabolism)	K05929	EC:2.1.1.103	PREDICTED: phosphoethanolamine N-methyltransferase [Beta vulgaris subsp. vulgaris]	4.42555	5.37439	5.43444	25.5337	29.215	29.5427	5.53297	2.46805	1.91219e-22	6.27259e-21	up
Bv6_132830_osxt	Bv6_132830_osxt.t1	GO:0051213(dioxygenase activity)	00940(Phenylpropanoid biosynthesis)	K06892	EC:1.14.11.-	PREDICTED: 1-aminocyclopropane-1-carboxylate oxidase homolog 1 [Beta vulgaris subsp. vulgaris]	0.242609	0.19848	0.256403	1.15768	1.1479	1.58265	5.57458	2.47886	1.01273e-14	1.74534e-13	up
Bv3_049550_ujsq	Bv3_049550_ujsq.t1	GO:0016746(transferase activity, transferring acyl groups);GO:0080167(response to karrikin)	NA	NA	NA	hypothetical protein BVRB_3g049550 [Beta vulgaris subsp. vulgaris]	1.30746	1.92599	1.52869	7.76716	8.38812	10.513	5.60007	2.48545	3.04309e-27	1.39503e-25	up
Bv3_055390_dunc	Bv3_055390_dunc.t1	GO:0005524(ATP binding);GO:0005737(cytoplasm);GO:0005739(mitochondrion);GO:0005829(cytosol);GO:0009506(plasmodesma);GO:0009507(chloroplast);GO:0009570(chloroplast stroma);GO:0009735(response to cytokinin);GO:0010030(positive regulation of seed germination);GO:0010214(seed coat development);GO:0016208(AMP binding);GO:0033611(oxalate catabolic process);GO:0046686(response to cadmium ion);GO:0048046…	00630(Glyoxylate and dicarboxylate metabolism)	K22133	EC:6.2.1.8	PREDICTED: oxalate--CoA ligase [Beta vulgaris subsp. vulgaris]	3.80115	3.93004	3.84292	20.3585	21.8423	22.6888	5.60644	2.48709	1.84093e-25	7.38668e-24	up
Bv4_089130_owrs	Bv4_089130_owrs.t1	GO:0004605(phosphatidate cytidylyltransferase activity);GO:0005789(endoplasmic reticulum membrane);GO:0006655(phosphatidylglycerol biosynthetic process);GO:0016024(CDP-diacylglycerol biosynthetic process)	00564(Glycerophospholipid metabolism);04070(Phosphatidylinositol signaling system)	K00981	EC:2.7.7.41	PREDICTED: phosphatidate cytidylyltransferase 1 [Beta vulgaris subsp. vulgaris]	0.470216	0.289936	0.381782	1.83044	1.95415	2.63863	5.62485	2.49181	4.08092e-11	4.85606e-10	up
Bv4_082640_uagy;Bv4_082650_zeok	Bv4_082640_uagy.t1;Bv4_082650_zeok.t1	GO:0004144(diacylglycerol O-acyltransferase activity);GO:0010287(plastoglobule);GO:0033306(phytol metabolic process)	NA	NA	NA	PREDICTED: acyltransferase-like protein At1g54570, chloroplastic [Beta vulgaris subsp. vulgaris];PREDICTED: uncharacterized protein LOC104890993 isoform X1 [Beta vulgaris subsp. vulgaris]	1.42638	0.714556	1.71515	6.67691	7.16621	7.85952	5.62815	2.49266	4.12711e-21	1.23055e-19	up
Bv8_183270_gofx	Bv8_183270_gofx.t1	NA	NA	NA	NA	hypothetical protein BVRB_8g183270 [Beta vulgaris subsp. vulgaris]	0.502443	0.38156	0.835874	2.61293	3.02082	4.11164	5.66633	2.50241	1.02106e-11	1.31023e-10	up
Bv7_179950_yosk	Bv7_179950_yosk.t1	GO:0008643(carbohydrate transport);GO:0016021(integral component of membrane);GO:0051119(sugar transmembrane transporter activity)	NA	NA	NA	PREDICTED: bidirectional sugar transporter SWEET9 [Beta vulgaris subsp. vulgaris]	0.171267	0.145057	0.122945	0.725803	0.827169	0.942763	5.68156	2.50629	1.84644e-11	2.30328e-10	up
Bv5_100480_xcnx	Bv5_100480_xcnx.t1	GO:0005887(integral component of plasma membrane);GO:0043231(intracellular membrane-bounded organelle);GO:0043682(copper-transporting ATPase activity)	04016(MAPK signaling pathway - plant)	K17686	EC:3.6.3.54	PREDICTED: probable copper-transporting ATPase HMA5 [Beta vulgaris subsp. vulgaris]	0.0552636	0.0840135	0.131008	0.37841	0.535338	0.62435	5.69064	2.50859	6.49575e-12	8.51413e-11	up
Bv1_021410_hgum	Bv1_021410_hgum.t1	GO:0006457(protein folding);GO:0009507(chloroplast)	04075(Plant hormone signal transduction)	K14431	NA	PREDICTED: uncharacterized protein LOC104905691 [Beta vulgaris subsp. vulgaris]	0.406685	1.22375	0.819573	4.54525	5.10231	4.34288	5.71037	2.51359	1.15994e-15	2.20184e-14	up
Bv6_139320_hfyd	Bv6_139320_hfyd.t1	GO:0009507(chloroplast);GO:0009523(photosystem II);GO:0009535(chloroplast thylakoid membrane);GO:0009611(response to wounding);GO:0009765(photosynthesis, light harvesting);GO:0016021(integral component of membrane);GO:0016168(chlorophyll binding);GO:0071486(cellular response to high light intensity);GO:0071492(cellular response to UV-A)	NA	NA	NA	PREDICTED: stress enhanced protein 2, chloroplastic [Beta vulgaris subsp. vulgaris]	3.21091	3.31227	3.52657	17.8087	18.6236	21.0094	5.71574	2.51494	1.01925e-45	1.26283e-43	up
Bv3_054040_qkid	Bv3_054040_qkid.t1	NA	NA	NA	NA	PREDICTED: jasmonate-induced protein homolog [Beta vulgaris subsp. vulgaris]	1.84573	1.81619	1.80429	9.30538	9.48784	12.4538	5.7164	2.51511	4.54512e-32	2.86405e-30	up
Bv5_113530_ofgq	Bv5_113530_ofgq.t1	GO:0004067(asparaginase activity);GO:0005737(cytoplasm);GO:0005829(cytosol);GO:0006508(proteolysis);GO:0006516(glycoprotein catabolic process);GO:0008798(beta-aspartyl-peptidase activity);GO:0016787(hydrolase activity)	NA	NA	NA	PREDICTED: isoaspartyl peptidase/L-asparaginase 1 [Beta vulgaris subsp. vulgaris]	0.424728	0.571744	0.783583	2.48773	3.67714	4.0113	5.71677	2.5152	7.73186e-20	2.0728e-18	up
Bv7_170550_ywig	Bv7_170550_ywig.t1	GO:0004857(enzyme inhibitor activity)	NA	NA	NA	PREDICTED: cell wall / vacuolar inhibitor of fructosidase 1 [Beta vulgaris subsp. vulgaris]	1.99353	1.93046	2.83554	12.3039	12.8879	13.7475	5.76064	2.52623	1.04746e-29	5.89178e-28	up
Bv8_196260_ukur	Bv8_196260_ukur.t1	GO:0003677(DNA binding);GO:0003700(DNA binding transcription factor activity);GO:0005515(protein binding);GO:0005634(nucleus);GO:0006351(transcription, DNA-templated);GO:0006355(regulation of transcription, DNA-templated);GO:0043565(sequence-specific DNA binding);GO:0061408(positive regulation of transcription from RNA polymerase II promoter in response to heat stress)	NA	NA	NA	PREDICTED: heat stress transcription factor C-1 [Beta vulgaris subsp. vulgaris]	1.07751	1.52758	1.22887	6.98339	6.97426	8.21172	5.78237	2.53166	1.01652e-32	6.70503e-31	up
Bv7_157430_dgws	Bv7_157430_dgws.t1	GO:0005576(extracellular region);GO:0016042(lipid catabolic process);GO:0016788(hydrolase activity, acting on ester bonds);GO:0052689(carboxylic ester hydrolase activity)	00901(Indole alkaloid biosynthesis)	K21026	EC:3.1.1.80	PREDICTED: acetylajmalan esterase-like [Beta vulgaris subsp. vulgaris]	1.10022	1.15955	1.29911	6.42764	7.1376	7.03277	5.78778	2.53301	2.97297e-34	2.1295e-32	up
Bv5_126170_myrq	Bv5_126170_myrq.t1	GO:0003674(molecular_function);GO:0008150(biological_process);GO:0016021(integral component of membrane)	NA	NA	NA	PREDICTED: uncharacterized protein LOC104908245 [Beta vulgaris subsp. vulgaris]	1.09847	1.15392	1.07704	5.8706	6.78295	6.65383	5.79901	2.53581	7.84749e-31	4.7026e-29	up
Bv8_197230_pznf	Bv8_197230_pznf.t1	GO:0004864(protein phosphatase inhibitor activity);GO:0005634(nucleus);GO:0005737(cytoplasm);GO:0009738(abscisic acid-activated signaling pathway);GO:0010427(abscisic acid binding);GO:0080163(regulation of protein serine/threonine phosphatase activity)	NA	NA	NA	PREDICTED: lachrymatory-factor synthase [Beta vulgaris subsp. vulgaris]	0.500478	0.37292	0.329179	2.8806	2.06165	2.10082	5.85665	2.55008	9.28169e-14	1.47742e-12	up
Bv4_089230_uzik	Bv4_089230_uzik.t1	GO:0009699(phenylpropanoid biosynthetic process);GO:0042349(guiding stereospecific synthesis activity)	NA	NA	NA	PREDICTED: protein GOS9 [Beta vulgaris subsp. vulgaris]	21.0887	23.7231	25.5212	121.469	141.459	149.401	5.86253	2.55152	1.43838e-24	5.43825e-23	up
Bv_042550_occz	Bv_042550_occz.t1	NA	NA	NA	NA	hypothetical protein BVRB_037460, partial [Beta vulgaris subsp. vulgaris]	0.244684	1.14666	1.45346	6.37033	4.6236	5.99698	5.9726	2.57836	4.72566e-08	3.74965e-07	up
Bv8_191970_jmjy	Bv8_191970_jmjy.t1	GO:0005575(cellular_component)	NA	NA	NA	hypothetical protein BVRB_8g191970 [Beta vulgaris subsp. vulgaris]	0.835111	1.12128	0.715746	5.51978	4.80208	5.64923	5.9769	2.5794	3.7346e-20	1.0298e-18	up
Bv3_062350_hnad	Bv3_062350_hnad.t1	NA	NA	NA	NA	hypothetical protein BVRB_3g062350 [Beta vulgaris subsp. vulgaris]	1.35539	1.77958	3.07178	11.4451	12.5029	13.2694	5.99628	2.58407	3.06945e-22	9.83995e-21	up
Bv5_109360_mnjm	Bv5_109360_mnjm.t1	GO:0005634(nucleus);GO:0006950(response to stress);GO:0016787(hydrolase activity)	NA	NA	NA	PREDICTED: universal stress protein A-like protein isoform X1 [Beta vulgaris subsp. vulgaris]	0.17241	0.241324	0.177399	1.24114	1.26735	1.09804	6.10105	2.60906	2.63235e-22	8.51313e-21	up
Bv7_161280_gszr	Bv7_161280_gszr.t1	GO:0005886(plasma membrane);GO:0006952(defense response);GO:0008270(zinc ion binding);GO:0009507(chloroplast);GO:0009909(regulation of flower development);GO:0010200(response to chitin);GO:0010966(regulation of phosphate transport);GO:0016021(integral component of membrane);GO:0016567(protein ubiquitination);GO:0043161(proteasome-mediated ubiquitin-dependent protein catabolic process);GO:0046872(…	NA	NA	NA	PREDICTED: RING-H2 finger protein ATL73-like [Beta vulgaris subsp. vulgaris]	0.061144	0.307426	0.051153	0.542282	0.821988	1.19712	6.10256	2.60942	8.66183e-06	4.66056e-05	up
Bv3_061140_ohnd	Bv3_061140_ohnd.t1	GO:0030288(outer membrane-bounded periplasmic space)	NA	NA	NA	PREDICTED: carboxyl-terminal-processing peptidase 3, chloroplastic [Beta vulgaris subsp. vulgaris]	3.12019	3.37508	3.43087	18.554	21.1675	21.1746	6.13493	2.61705	1.44029e-27	6.73741e-26	up
Bv8_181950_qyra	Bv8_181950_qyra.t1	NA	NA	NA	NA	PREDICTED: uncharacterized protein LOC104900581 [Beta vulgaris subsp. vulgaris]	115.981	120.733	122.219	710.64	725.672	767.901	6.141	2.61847	1.2461e-20	3.5647e-19	up
Bv9_211640_ynak	Bv9_211640_ynak.t1	GO:0005739(mitochondrion);GO:0005768(endosome);GO:0005794(Golgi apparatus);GO:0005802(trans-Golgi network);GO:0008375(acetylglucosaminyltransferase activity);GO:0016021(integral component of membrane);GO:0016757(transferase activity, transferring glycosyl groups)	NA	NA	NA	PREDICTED: uncharacterized protein LOC104903696 [Beta vulgaris subsp. vulgaris]	0.415779	0.410923	0.599142	2.59698	3.06901	3.09103	6.14164	2.61862	1.67472e-26	7.22575e-25	up
Bv6_148340_qwiy;Bv6_148350_emxr	Bv6_148340_qwiy.t1;Bv6_148350_emxr.t1	GO:0003674(molecular_function);GO:0005634(nucleus);GO:0008150(biological_process)	NA	NA	NA	PREDICTED: uncharacterized protein LOC104897290 [Beta vulgaris subsp. vulgaris];hypothetical protein BVRB_6g148350 [Beta vulgaris subsp. vulgaris]	1.66411	1.58689	2.12627	10.1059	11.1841	11.785	6.15092	2.6208	1.08734e-49	1.749e-47	up
Bv9_206290_issz	Bv9_206290_issz.t1	GO:0004721(phosphoprotein phosphatase activity);GO:0005744(mitochondrial inner membrane presequence translocase complex);GO:0030150(protein import into mitochondrial matrix)	NA	NA	NA	PREDICTED: mitochondrial import inner membrane translocase subunit TIM50 isoform X1 [Beta vulgaris subsp. vulgaris]	0.159957	0.195413	0.0783961	0.812487	0.895021	0.978606	6.19253	2.63053	1.48968e-11	1.8774e-10	up
Bv6_152350_oxkc	Bv6_152350_oxkc.t1	NA	NA	NA	NA	PREDICTED: cold and drought-regulated protein CORA [Beta vulgaris subsp. vulgaris]	9.34111	11.4423	12.5624	59.267	68.957	78.977	6.21369	2.63545	1.09932e-26	4.82253e-25	up
Bv8_196190_ctqn	Bv8_196190_ctqn.t1	NA	NA	NA	NA	hypothetical protein SOVF_119870 [Spinacia oleracea]	1.83854	1.85386	2.86793	12.7249	12.785	15.6888	6.27999	2.65076	1.37596e-25	5.58206e-24	up
Bv_005100_jhci	Bv_005100_jhci.t1	NA	NA	NA	NA	hypothetical protein BVRB_005100 [Beta vulgaris subsp. vulgaris]	0.111645	0.19228	0.147405	0.610951	0.982203	1.24186	6.28147	2.6511	1.89122e-10	2.06425e-09	up
Bv2_033450_acmm	Bv2_033450_acmm.t1	GO:0005634(nucleus);GO:0005737(cytoplasm);GO:0006468(protein phosphorylation);GO:0009231(riboflavin biosynthetic process);GO:0009507(chloroplast);GO:0016787(hydrolase activity);GO:0016791(phosphatase activity);GO:0043621(protein self-association)	NA	NA	NA	PREDICTED: uncharacterized protein LOC104886529 [Beta vulgaris subsp. vulgaris]	1.58171	3.54292	1.69121	14.1901	14.6209	14.2618	6.31951	2.65981	3.24236e-24	1.19148e-22	up
Bv9_222740_izhj	Bv9_222740_izhj.t1	GO:0005739(mitochondrion);GO:0006508(proteolysis);GO:0008237(metallopeptidase activity);GO:0009408(response to heat);GO:0009644(response to high light intensity);GO:0016021(integral component of membrane);GO:0031969(chloroplast membrane);GO:0042542(response to hydrogen peroxide)	NA	NA	NA	PREDICTED: probable zinc metallopeptidase EGY3, chloroplastic isoform X1 [Beta vulgaris subsp. vulgaris]	1.53097	1.35322	1.78427	9.09398	10.4618	10.1881	6.37124	2.67157	1.77729e-44	2.0497e-42	up
Bv9_214250_miuf	Bv9_214250_miuf.t1	GO:0005515(protein binding);GO:0005634(nucleus);GO:0005737(cytoplasm);GO:0005783(endoplasmic reticulum);GO:0008429(phosphatidylethanolamine binding);GO:0009908(flower development);GO:0009909(regulation of flower development);GO:0009911(positive regulation of flower development);GO:0010119(regulation of stomatal movement);GO:0030154(cell differentiation);GO:0048573(photoperiodism, flowering)	04712(Circadian rhythm - plant)	K16223	NA	PREDICTED: protein FLOWERING LOCUS T [Beta vulgaris subsp. vulgaris]	0.106626	0.133803	0.149417	0.725024	1.19885	0.565651	6.38592	2.67489	6.50349e-11	7.58134e-10	up
Bv8_199460_yuhf	Bv8_199460_yuhf.t1	GO:0005576(extracellular region);GO:0016042(lipid catabolic process);GO:0016788(hydrolase activity, acting on ester bonds);GO:0052689(carboxylic ester hydrolase activity)	00901(Indole alkaloid biosynthesis)	K21026	EC:3.1.1.80	PREDICTED: GDSL esterase/lipase At1g28610 [Beta vulgaris subsp. vulgaris]	2.1009	2.72702	2.36924	14.7126	14.6628	16.8633	6.42457	2.6836	3.08121e-48	4.41408e-46	up
Bv4_074670_pwzg	Bv4_074670_pwzg.t1	GO:0006631(fatty acid metabolic process);GO:0006633(fatty acid biosynthetic process);GO:0009507(chloroplast);GO:0009570(chloroplast stroma);GO:0045300(acyl-[acyl-carrier-protein] desaturase activity);GO:0046872(metal ion binding);GO:0055114(oxidation-reduction process);GO:0102786(stearoyl-[acp] desaturase activity)	00061(Fatty acid biosynthesis);01040(Biosynthesis of unsaturated fatty acids)	K03921	EC:1.14.19.2;EC:1.14.19.11	PREDICTED: stearoyl-[acyl-carrier-protein] 9-desaturase, chloroplastic [Beta vulgaris subsp. vulgaris]	2.17239	2.88099	2.78686	16.2283	17.1953	17.1469	6.45012	2.68933	3.16035e-51	5.51918e-49	up
Bv9_217520_nime	Bv9_217520_nime.t1	GO:0005524(ATP binding);GO:0005634(nucleus);GO:0016021(integral component of membrane);GO:0016301(kinase activity);GO:0016310(phosphorylation)	NA	NA	NA	PREDICTED: probable receptor-like serine/threonine-protein kinase At4g34500 [Beta vulgaris subsp. vulgaris]	1.32109	1.44392	1.69471	8.39658	9.91572	10.5585	6.47368	2.69459	2.95001e-47	4.06724e-45	up
Bv_006360_wsxd;Bv_006350_msrg	Bv_006360_wsxd.t1;Bv_006350_msrg.t1	NA	NA	NA	NA	PREDICTED: uncharacterized protein LOC104884142 [Beta vulgaris subsp. vulgaris];PREDICTED: uncharacterized protein LOC104884141 [Beta vulgaris subsp. vulgaris]	13.4931	16.6326	17.1937	92.0187	99.9214	116.294	6.51392	2.70353	1.78231e-24	6.65676e-23	up
Bv1_012110_hurs	Bv1_012110_hurs.t1	GO:0004601(peroxidase activity);GO:0009505(plant-type cell wall);GO:0009664(plant-type cell wall organization)	00940(Phenylpropanoid biosynthesis)	K00430	EC:1.11.1.7	PREDICTED: peroxidase 12 [Beta vulgaris subsp. vulgaris]	1.63221	1.20746	1.20796	7.94803	9.43784	9.1007	6.54371	2.71011	1.30791e-34	9.62986e-33	up
Bv7_174260_epza	Bv7_174260_epza.t1	GO:0005886(plasma membrane);GO:0016021(integral component of membrane);GO:0055085(transmembrane transport)	NA	NA	NA	PREDICTED: uncharacterized protein LOC104900148 [Beta vulgaris subsp. vulgaris]	0.044215	0.02699	0.086603	0.411414	0.32287	0.306139	6.59297	2.72093	1.2368e-09	1.22458e-08	up
Bv_005120_yskc	Bv_005120_yskc.t1	NA	NA	NA	NA	hypothetical protein BVRB_005120 [Beta vulgaris subsp. vulgaris]	0.112087	0.185734	0.206675	1.19848	0.99363	1.13701	6.59889	2.72222	3.68645e-12	4.97413e-11	up
[truncated: 2,613 more rows]

## Sheet: 4553 DEmRNAs in roots
gene_name	transcript_id	GO	KEGG	KO_ENTRY	EC	Description	FPKM.root_ck_1	FPKM.root_ck_2	FPKM.root_ck_3	FPKM.root_st_1	FPKM.root_st_2	FPKM.root_st_3	FC (st/ck)	log2(FC)	pval	qval	regulation
[truncated: 4,553 more rows]
