# Supplementary material for: Whole-Transcriptome RNA Sequencing Reveals the Global Molecular Responses and CeRNA Regulatory Network of mRNAs, lncRNAs, miRNAs and circRNAs in Response to Salt Stress in Sugar Beet (Beta vulgaris)
Source: Int J Mol Sci. 2020 Dec 30;22(1):289. doi: 10.3390/ijms22010289 (PMC7795855; doi:10.3390/ijms22010289)
Supplement: Supplementary file 1 [file ijms-22-00289-s001.zip › Supplementary File/Table S2 Details information of identified lncRNAs.xlsx]

## Sheet: leaf
lncRNA_seq_id	class_code	chromosome	strand	start	end	length	num_exons	FPKM.leaf_ck_1	FPKM.leaf_ck_2	FPKM.leaf_ck_3	FPKM.leaf_st_1	FPKM.leaf_st_2	FPKM.leaf_st_3	FC (st/ck)	log2(FC)	pval	qval	regulation
MSTRG.28489.3	x	contig151795	+	1	568	519	3	0	0	0	383.523	22.9022	163.049	inf	inf	1.61059e-19	2.89388e-16	up
MSTRG.25185.1	i	Bvchr9.sca006	.	285846	286798	953	1	0.162872	0.027319	0.062759	65.4947	69.2376	77.2491	838.037	9.71087	1.58891e-18	2.33585e-15	up
MSTRG.23627.1	j	Bvchr8.sca018	-	271906	274510	1013	5	0	0	0	3.61505	4.04092	2.81275	inf	inf	1.7261e-09	4.94085e-07	up
MSTRG.2715.1	u	Bvchr1_un.sca015	-	533199	538609	1851	3	0.134701	0.184802	0.154874	5.21793	7.32848	7.80854	42.9088	5.4232	1.59765e-08	3.31226e-06	up
MSTRG.28489.6	x	contig151795	+	1	568	452	3	0	0	0	680.598	0	588.36	inf	inf	1.68663e-08	3.47446e-06	up
MSTRG.29155.1	u	contig99436	.	1	1023	1023	1	0.180595	0.275257	0.276696	10.025	11.7043	11.8192	45.797	5.51718	2.11215e-08	4.24294e-06	up
MSTRG.22459.1	u	Bvchr8.sca002	-	2001753	2003085	769	2	0.032666	0	0.1461	5.89959	9.75264	7.7292	130.794	7.03115	1.94928e-06	0.000195787	up
MSTRG.1009.10	x	Bvchr1.sca002	+	3402381	3402979	324	2	0	0	0	21.5665	0	59.9248	inf	inf	2.1896e-06	0.000215342	up
MSTRG.23626.1	o	Bvchr8.sca018	+	268252	271852	3220	2	0.143535	0.01395	0.015936	2.54284	3.07538	3.92254	55.0151	5.78175	2.76255e-06	0.000260486	up
MSTRG.29328.1	u	scaffold00152	.	396827	397207	381	1	0.567787	0.191509	0.182331	12.7014	14.9091	15.8409	46.145	5.5281	4.05176e-06	0.000353213	up
MSTRG.12932.2	u	Bvchr5.sca008	+	1654092	1656589	511	3	0	0	0	1.98039	1.03828	1.95549	inf	inf	1.67936e-05	0.00109947	up
MSTRG.28138.1	u	contig125314	.	1	565	565	1	0	0	0	0.798914	2.05882	1.79637	inf	inf	1.69287e-05	0.00110385	up
MSTRG.109.1	u	Bvchr1.sca001	.	1105861	1106418	558	1	0.042145	0.029358	0	2.46855	4.26828	4.0687	151.12	7.23955	3.79346e-05	0.00210083	up
MSTRG.28044.1	u	contig119545	.	1	206	206	1	0	0.210628	0.3062	14.882	13.0638	10.5171	74.4211	6.21764	4.5187e-05	0.0024156	up
MSTRG.23436.1	i	Bvchr8.sca017	-	1758842	1759622	781	1	0	0.063946	0.100333	3.89617	3.55163	3.97713	69.5459	6.11989	4.56003e-05	0.00242966	up
MSTRG.4756.1	u	Bvchr2.sca014	+	648894	651827	339	2	0.176816	0.236452	0.21733	8.58663	9.86178	4.24352	35.9848	5.16931	5.14495e-05	0.00267346	up
MSTRG.14162.1	x	Bvchr5.sca023	+	2010231	2010952	440	2	0	0	0.008566	1.15036	2.11535	2.65604	691.309	9.43319	5.32488e-05	0.00274873	up
MSTRG.13283.6	j	Bvchr5.sca009	+	1358117	1360947	1092	4	0	0	0	1.62113	0.026812	1.53838	inf	inf	6.90477e-05	0.00340937	up
MSTRG.30253.1	u	scaffold00550	.	139960	140378	419	1	0.580108	0.854573	0.884224	12.5304	10.1255	14.0917	15.8469	3.98613	0.000133283	0.0059212	up
MSTRG.18583.1	u	Bvchr6.sca028	.	373790	374698	909	1	0.013817	0.026692	0.068679	1.36933	1.60521	1.90353	44.6759	5.48142	0.000279635	0.0108181	up
MSTRG.17335.2	j	Bvchr6.sca014	+	471210	476064	1486	2	0	0	0	0.765899	0	2.52334	inf	inf	0.000300533	0.0114082	up
MSTRG.6113.1	j	Bvchr3.sca001	-	2074613	2077686	1545	4	0.08035	0.269318	0.457367	3.93954	2.53563	4.42287	13.5038	3.75529	0.000477189	0.0164709	up
MSTRG.29122.1	u	contig98654	.	1	731	731	1	0.0892	0.066745	0.015712	1.95431	2.02436	2.32627	36.7299	5.19888	0.000531801	0.0179348	up
MSTRG.30049.1	x	scaffold00467	-	316408	320424	330	2	93.0653	118.272	122.418	449.586	489.456	497.099	4.30298	2.10534	0.000654677	0.0210055	up
MSTRG.4241.1	u	Bvchr2.sca007	.	70895	71454	560	1	0	0.055291	0.09064	2.31643	2.04403	3.09558	51.0929	5.67505	0.000732834	0.0228336	up
MSTRG.20566.1	u	Bvchr7.sca019	.	1938806	1939451	646	1	0.054054	0	0.133201	3.05854	2.78035	2.44275	44.2265	5.46684	0.000865258	0.0257681	up
MSTRG.7574.1	j	Bvchr3.sca010	+	1679623	1682901	3163	2	0.284706	0.351346	0.240507	2.07063	2.31432	2.69771	8.08008	3.01437	0.000890161	0.0262919	up
MSTRG.28549.1	u	contig156955	.	79	461	383	1	0	0.122074	0.115115	2.65169	4.41444	4.04258	46.8349	5.54951	0.000980113	0.0283785	up
MSTRG.3996.2	u	Bvchr2.sca004	+	654454	655021	545	2	0	0	0	0	1.86011	1.59829	inf	inf	0.00107669	0.0302276	up
MSTRG.22648.1	u	Bvchr8.sca004	.	1310824	1311182	359	1	0.190563	0.124315	0	3.47445	5.09893	3.69909	38.9753	5.28449	0.0014854	0.0391211	up
MSTRG.17754.1	u	Bvchr6.sca023	.	1244379	1246138	1760	1	0.197187	0.073909	0.118675	1.34248	1.54415	1.92304	12.3397	3.62524	0.00161343	0.0419466	up
MSTRG.29642.1	i	scaffold00344	.	251440	252105	666	1	0	0.090943	0.098048	1.95323	2.34973	2.17172	34.2592	5.09842	0.00173214	0.0443906	up
MSTRG.16035.7	x	Bvchr6.sca003	-	578253	579523	833	5	20.4496	11.2202	11.6434	0	0	0	-inf	-inf	2.41331e-15	2.1095e-12	down
MSTRG.16035.2	x	Bvchr6.sca003	-	578252	579523	903	5	6.86233	11.5927	6.69976	0	0	0	-inf	-inf	2.59385e-12	1.31079e-09	down
MSTRG.26296.1	u	Bvchr9.sca025	-	3396159	3397840	1136	2	2.60962	3.62976	3.64823	0	0	0	-inf	-inf	2.98658e-09	7.91737e-07	down
MSTRG.12766.1	u	Bvchr5.sca007	-	31971	32785	569	2	21.526	28.8397	27.6323	0.388437	0.207296	0.492209	0.0139483	-6.16376	4.0204e-09	1.00797e-06	down
MSTRG.2938.1	o	Bvchr2.sca001	-	808799	845083	225	3	12.9469	19.2278	18.3916	0	0	0.022331	0.000441619	-11.1449	1.29205e-08	2.76738e-06	down
MSTRG.31606.1	u	scaffold01915	.	2637	3808	1172	1	1.86525	2.02441	2.46	0	0	0	-inf	-inf	5.78389e-08	9.83452e-06	down
MSTRG.1009.2	x	Bvchr1.sca002	+	3399141	3402970	482	4	79.7122	0	86.4194	0	0	0	-inf	-inf	1.13026e-07	1.75744e-05	down
MSTRG.23914.1	j	Bvchr8.sca018	+	3578562	3582313	731	3	0	59.1606	53.7856	0	0	0	-inf	-inf	1.15505e-07	1.77045e-05	down
MSTRG.10000.1	u	Bvchr4.sca008	-	501901	503166	805	3	2.5918	1.84437	2.88206	0	0	0	-inf	-inf	7.67817e-07	8.99737e-05	down
MSTRG.14941.2	j	Bvchr5_un.sca003	+	411526	431653	2555	2	1.58988	1.19728	1.70788	0.012368	0	0.01417	0.00590384	-7.40413	4.30946e-06	0.000370682	down
MSTRG.28026.1	x	contig118100	-	234	770	386	2	76.559	0	19.1437	0	0	0.00014	1.46286e-06	-19.3828	4.38802e-06	0.000373628	down
MSTRG.4526.8	x	Bvchr2.sca011	-	563103	563704	339	2	1419.5	1391.69	2758.53	4.75212	0	0	0.000853206	-10.1948	5.17662e-06	0.000429288	down
MSTRG.31605.1	u	scaffold01915	.	34	473	440	1	2.2881	3.21859	2.71516	0	0	0	-inf	-inf	7.72157e-06	0.000586223	down
MSTRG.14636.1	x	Bvchr5.sca024	-	2554306	2554805	471	2	13.1863	24.7554	23.498	0.975878	0.720422	0.793948	0.0405316	-4.62481	1.18337e-05	0.00082662	down
MSTRG.16035.4	x	Bvchr6.sca003	-	578252	579521	919	5	2.34956	3.39797	17.102	0	0	0.085962	0.00376209	-8.05425	1.47568e-05	0.000990178	down
MSTRG.31577.1	u	scaffold01813	.	794	1318	525	1	2.08591	1.42897	1.72455	0	0	0	-inf	-inf	1.75107e-05	0.00113267	down
MSTRG.28299.1	u	contig138132	.	28	595	568	1	10.0458	7.64969	8.6851	0.1672	0.077581	0	0.00927883	-6.75184	2.01118e-05	0.00124608	down
MSTRG.28737.1	u	contig91155	+	892	1551	660	1	14.9059	2.79594	11.922	0.333007	0.275197	0.093265	0.0236792	-5.40024	3.67236e-05	0.00206201	down
MSTRG.16035.6	x	Bvchr6.sca003	-	578253	579523	923	5	1.46526	1.60391	0.566212	0	0	0.008271	0.00227514	-8.77983	0.000124519	0.00556675	down
MSTRG.9826.1	u	Bvchr4.sca006	.	180840	181095	256	1	7.6176	10.462	7.51216	0	0.050953	0.244967	0.0115631	-6.43433	0.000291966	0.0111749	down
MSTRG.21303.2	j	Bvchr7.sca021	-	7992852	7994582	1618	2	0	1.26009	1.49736	0	0	0	-inf	-inf	0.000438341	0.0153429	down
MSTRG.26079.1	u	Bvchr9.sca025	.	230501	231406	906	1	1.4052	1.11665	0.922666	0.026753	0	0	0.00776685	-7.00845	0.000625515	0.0202304	down
MSTRG.27733.4	u	contig102326	+	10	918	465	4	0	2.04275	5.5056	0	0	0	-inf	-inf	0.000719305	0.0226081	down
MSTRG.5287.1	u	Bvchr2.sca018	+	699765	700155	391	1	5.25016	4.6757	4.75725	0	0	0.15561	0.0105979	-6.56008	0.000936191	0.0273517	down
MSTRG.9309.1	i	Bvchr4.sca003	-	1038420	1040460	2041	1	0.525393	0.653256	0	0	0	0	-inf	-inf	0.000966572	0.0280618	down
MSTRG.4020.1	j	Bvchr2.sca005	+	300329	304597	512	3	0	1.80226	3.04904	0	0	0	-inf	-inf	0.00100519	0.0288978	down
MSTRG.8137.1	u	Bvchr3_un.sca003	.	11207	12791	1585	1	1.27396	0.933824	1.03763	0.030694	0.013599	0.056683	0.0311135	-5.00632	0.00105871	0.0298786	down
MSTRG.28705.1	x	contig90695	+	727	1702	668	3	41.3043	47.6717	1812.27	32.1039	32.8522	38.283	0.0543008	-4.20288	0.00114069	0.0317752	down
MSTRG.7414.1	u	Bvchr3.sca009	.	2469786	2472130	2345	1	4.04481	4.38867	4.05776	0.393217	0.403656	0.663825	0.116938	-3.09619	0.00135268	0.0364535	down
MSTRG.8628.1	u	Bvchr4.sca001	.	23578	25231	1654	1	3.59168	4.06829	4.55234	0.372827	0.444965	0.347689	0.0954349	-3.38934	0.00142806	0.0379509	down
MSTRG.29067.1	u	contig96919	.	73	1123	1051	1	0.914686	1.35226	1.19636	0	0.048764	0.011934	0.017526	-5.83436	0.00171054	0.0440815	down
MSTRG.9759.1	u	Bvchr4.sca004	.	2352361	2352692	332	1	8.27669	6.10789	5.89434	0.524821	0.116196	0.025721	0.0328784	-4.92672	0.00183513	0.0465504	down
MSTRG.19033.1	u	Bvchr6_un.sca008	.	255624	255986	363	1	3.42424	3.29049	4.7181	0	0.143736	0.107576	0.0219816	-5.50756	0.00185417	0.0468401	down
MSTRG.11290.1	u	Bvchr4_un.sca011	.	1570534	1572416	1883	1	0.658184	1.40662	0.507988	0	0	0.034353	0.0133524	-6.22676	0.00189317	0.047686	down
MSTRG.4057.1	u	Bvchr2.sca005	-	1057186	1060727	3542	1	1.37018	1.19705	0.609413	4.76485	4.87107	4.94713	4.59071	2.19872	0.00215193	0.0528056	no dif
MSTRG.27885.1	u	contig109968	+	1	789	753	2	0	0	0.084014	1.16954	1.78908	2.00344	59.0623	5.88417	0.00219419	0.0537611	no dif
MSTRG.8861.1	x	Bvchr4.sca001	+	2232362	2245395	472	3	0.793171	2.49026	4.25256	0.0726	0	0	0.00963377	-6.69768	0.00228392	0.0554494	no dif
MSTRG.2202.2	x	Bvchr1_un.sca002	-	1779994	1793948	665	3	10.4154	11.3482	12.7487	41.3708	57.599	41.1976	4.06138	2.02197	0.00228539	0.0554494	no dif
MSTRG.30775.1	u	scaffold00787	.	15448	15829	382	1	0.253477	0.114976	0	2.98041	4.1521	3.99984	30.2137	4.91713	0.00299987	0.0694005	no dif
MSTRG.31575.1	u	scaffold01813	.	2	405	404	1	9.21102	10.4252	11.3946	0.591207	1.31462	0.897379	0.0903362	-3.46855	0.0030697	0.0705115	no dif
MSTRG.26020.1	u	Bvchr9.sca024	.	2340351	2340618	268	1	2.26186	0.944642	0.926244	11.5827	13.9146	13.9071	9.53468	3.25319	0.00315799	0.0719266	no dif
MSTRG.19022.1	x	Bvchr6_un.sca007	+	418528	428518	225	2	8.34911	10.7772	11.2134	0.501354	0.872564	0.802651	0.07174	-3.80108	0.00340693	0.0764655	no dif
MSTRG.2202.3	x	Bvchr1_un.sca002	-	1780166	1794245	799	3	21.9753	26.9539	20.1286	71.3568	95.6262	83.4906	3.62701	1.85878	0.00346743	0.0773403	no dif
MSTRG.17589.1	u	Bvchr6.sca019	-	673723	674268	546	1	5.53428	7.86066	7.64987	24.4673	30.8896	29.1786	4.01693	2.00609	0.00379706	0.0830883	no dif
MSTRG.24326.1	u	Bvchr8_un.sca001	+	927334	928119	786	1	2.71928	3.00058	2.56755	0.216339	0.113991	0.216044	0.0659282	-3.92296	0.00391154	0.0848472	no dif
MSTRG.1009.3	x	Bvchr1.sca002	+	3400241	3404315	1223	2	4.23675	95.7933	1.02368	0.004748	0.728959	2.49704	0.0319705	-4.96711	0.00401904	0.0864314	no dif
MSTRG.23808.1	u	Bvchr8.sca018	.	2417047	2418259	1213	1	0.119187	0.3788	0.390809	1.93564	3.1	2.93104	8.96345	3.16405	0.00410685	0.0877469	no dif
MSTRG.27573.1	u	Bvchr9_un.sca007	-	196834	198474	475	2	1.51311	1.86245	5.08153	14.4448	17.0402	18.0167	5.85326	2.54924	0.00438673	0.0926687	no dif
MSTRG.11788.1	u	Bvchr4_un.sca037	.	803879	804400	522	1	0.541092	0.676719	0.949355	5.05053	6.37361	6.38789	8.21904	3.03897	0.00457002	0.0954187	no dif
MSTRG.20044.1	u	Bvchr7.sca008	.	3641084	3641670	587	1	0.358438	0.679863	0.34383	4.69049	3.32016	4.18501	8.82381	3.1414	0.00489518	0.100584	no dif
MSTRG.28830.1	u	contig92471	.	1	1465	1465	1	0.244373	0.231197	0.41153	1.82089	2.65805	2.20551	7.53516	2.91364	0.00560048	0.112155	no dif
MSTRG.10673.1	i	Bvchr4.sca017	+	1761031	1763331	1792	2	0.230028	0.197228	0.308848	1.3742	2.22325	1.89942	7.46752	2.90063	0.00578947	0.114993	no dif
MSTRG.28396.1	u	contig144790	.	92	601	510	1	0.442772	0.63617	0.807648	3.99305	5.01891	6.05654	7.98716	2.99768	0.00589552	0.116548	no dif
MSTRG.15866.1	u	Bvchr6.sca002	.	2430933	2432092	1160	1	3.86069	4.07096	4.22307	0.627041	0.429379	0.287792	0.110592	-3.17669	0.0061508	0.120054	no dif
MSTRG.18600.1	u	Bvchr6.sca028	.	574823	576217	1395	1	0.104468	0.23334	0.318708	2.10518	1.36857	1.86258	8.12826	3.02295	0.00619927	0.120602	no dif
MSTRG.1318.1	u	Bvchr1.sca004	.	1745344	1745584	241	1	0	0.430624	0.215227	5.13215	4.99022	4.0885	22.0033	4.45965	0.00621648	0.120753	no dif
MSTRG.3198.1	o	Bvchr2.sca001	+	3593024	3632865	280	2	872.047	1033.41	993.268	243.365	246.21	244.316	0.253178	-1.98178	0.00623476	0.120906	no dif
MSTRG.2202.4	x	Bvchr1_un.sca002	-	1780393	1794077	404	3	8.6987	8.40027	9.01146	31.5599	36.2602	32.418	3.83901	1.94073	0.00635282	0.122811	no dif
MSTRG.16528.1	u	Bvchr6.sca004	.	2799932	2800375	444	1	6.03065	9.06878	7.6002	0.592924	0.858644	0.93881	0.105305	-3.24736	0.00639732	0.123303	no dif
MSTRG.28932.1	u	contig94215	.	962	1292	331	1	5.67702	4.78758	5.8636	26.7889	25.6456	24.4435	4.70829	2.2352	0.00645858	0.12404	no dif
MSTRG.4389.1	u	Bvchr2.sca008	.	11932	13864	1933	1	0.306728	0.235049	0.173365	1.43465	1.88975	1.82245	7.19697	2.84739	0.00694178	0.130987	no dif
MSTRG.13728.1	u	Bvchr5.sca019	.	277665	277971	307	1	146.028	181.884	178.33	423.356	524.719	587.156	3.0326	1.60056	0.00714341	0.133817	no dif
MSTRG.9204.1	i	Bvchr4.sca002	-	880037	883347	932	2	0.130146	0.154225	0.198218	1.34906	1.60159	2.06294	10.3889	3.37698	0.0076263	0.140855	no dif
MSTRG.28953.1	u	contig94587	.	30	787	758	1	0	0.187613	0.064153	1.58052	1.24701	2.33424	20.5022	4.35771	0.00774169	0.142282	no dif
MSTRG.11886.1	i	Bvchr5.sca001	+	899709	904749	4753	2	1.41744	1.62753	0.009841	0	0.069386	0.023881	0.0305311	-5.03357	0.00790701	0.144889	no dif
MSTRG.4942.1	u	Bvchr2.sca015	+	57645	58506	696	2	2.64736	2.91273	2.49241	0	0.173509	0.199122	0.0462752	-4.43362	0.00812413	0.147779	no dif
MSTRG.4305.1	u	Bvchr2.sca007	.	1186057	1186806	750	1	0.306311	0.123379	0.205317	1.46368	2.30766	3.04358	10.732	3.42385	0.00818998	0.148309	no dif
MSTRG.2815.1	u	Bvchr1_un.sca019	.	176945	177214	270	1	0.221014	0.487155	0.224974	3.31643	3.80966	4.16572	12.1008	3.59703	0.00858972	0.153825	no dif
MSTRG.17196.1	u	Bvchr6.sca009	.	388833	389752	920	1	0.847068	0.676299	1.18474	4.00376	4.27386	7.21246	5.7199	2.51599	0.00919502	0.160575	no dif
MSTRG.7387.1	u	Bvchr3.sca009	.	2106135	2106393	259	1	12.8694	14.8287	9.37956	1.63007	1.39981	1.33704	0.117778	-3.08586	0.0100281	0.171603	no dif
MSTRG.15312.1	i	Bvchr5_un.sca021	+	260696	265989	5294	1	6.53268	7.10861	3.30011	1.44928	1.23043	1.33758	0.237129	-2.07626	0.0100848	0.172118	no dif
MSTRG.4882.2	j	Bvchr2.sca014	+	4881194	4885210	1209	2	2.05178	0.611442	0.645402	6.88639	2.61251	8.99276	5.58892	2.48257	0.0102739	0.174884	no dif
MSTRG.4526.5	x	Bvchr2.sca011	-	563094	563704	329	2	0	0	7.56184	3e-06	167.197	537.078	93.1354	6.54126	0.0106369	0.179269	no dif
MSTRG.28597.1	u	contig162761	.	1	361	361	1	0.278339	0.137363	0	3.16788	2.61107	2.22924	19.2642	4.26785	0.0107088	0.179826	no dif
MSTRG.29873.2	j	scaffold00418	-	107223	114961	2685	5	0.994278	0.813708	1.40415	0.070933	0.146463	0.16409	0.118764	-3.07383	0.0112373	0.186761	no dif
MSTRG.13373.1	o	Bvchr5.sca013	+	241887	247803	4422	2	273.704	0	1869.43	0	0	4.12957	0.00192689	-9.01951	0.0114804	0.189922	no dif
MSTRG.27533.4	o	Bvchr9_un.sca004	-	458157	462533	2398	3	1.53172	1.43601	0.193672	0	0.082743	0.093484	0.0557433	-4.16506	0.0117131	0.192884	no dif
MSTRG.19726.1	u	Bvchr7.sca004	.	961410	962284	875	1	0.356517	0.478372	0.449784	3.23441	2.0954	2.83519	6.3557	2.66805	0.0120363	0.196505	no dif
MSTRG.6219.1	i	Bvchr3.sca002	+	566209	568450	1987	2	2.80084	2.33933	2.90063	0.330375	0.413689	0.498349	0.154514	-2.69419	0.0122918	0.199173	no dif
MSTRG.28104.1	u	contig123261	.	7	706	700	1	23.9851	23.6886	21.8439	4.59403	6.32221	6.0131	0.243526	-2.03785	0.0125113	0.201916	no dif
MSTRG.28982.1	u	contig95093	.	704	1060	357	1	26.7895	30.5703	36.0537	75.3911	91.1991	112.228	2.98477	1.57762	0.0125348	0.202144	no dif
MSTRG.12075.1	u	Bvchr5.sca002	.	1879870	1880294	425	1	2.66649	2.91381	1.97497	0.049928	0	0.294904	0.0456413	-4.45352	0.012601	0.202606	no dif
MSTRG.6750.1	u	Bvchr3.sca004	.	599680	602138	2459	1	0.688256	0.430576	0.467489	3.23008	1.62484	2.65099	4.73165	2.24234	0.0126035	0.202606	no dif
MSTRG.11773.1	o	Bvchr4_un.sca037	-	260818	267453	633	2	1.67783	1.55021	1.34403	0.053202	0.150531	0	0.0445604	-4.48809	0.0127038	0.203994	no dif
MSTRG.30046.1	u	scaffold00467	+	324475	324731	257	1	0.895637	1.15373	0.902277	6.32729	8.24768	7.20371	7.37849	2.88332	0.0128173	0.20542	no dif
MSTRG.18193.1	u	Bvchr6.sca027	.	352753	353114	362	1	1.84918	1.84715	2.27047	10.8205	10.722	10.7437	5.41098	2.43589	0.0129076	0.206554	no dif
MSTRG.7034.1	x	Bvchr3.sca005	-	4472181	4486877	227	2	0.204356	15.4711	10.0766	0	0.517279	0	0.0200869	-5.6376	0.0131543	0.209618	no dif
MSTRG.30133.1	j	scaffold00485	+	203354	204358	578	2	9.1569	7.53685	7.33035	0.140275	2.04693	0.416936	0.108397	-3.2056	0.0132096	0.209939	no dif
MSTRG.17524.2	j	Bvchr6.sca018	+	589441	592260	2191	3	0.455021	0.595282	0.982392	0.011535	0.106012	0.011327	0.0634006	-3.97936	0.0132167	0.209947	no dif
MSTRG.23514.1	u	Bvchr8.sca017	.	2862888	2863127	240	1	2.42658	1.59457	1.62774	8.98817	14.5331	11.3331	6.17011	2.6253	0.0133662	0.211596	no dif
MSTRG.9205.1	i	Bvchr4.sca002	-	881684	882198	515	1	0.048777	0.098351	0.524946	2.51554	2.55914	2.35733	11.0583	3.46706	0.0134875	0.212786	no dif
MSTRG.15808.1	x	Bvchr6.sca002	+	1724066	1731135	362	2	1.2662	1.16909	0.891451	9.24107	7.03838	4.4408	6.22839	2.63886	0.0135164	0.213034	no dif
MSTRG.17894.1	u	Bvchr6.sca025	.	284646	285907	1262	1	4.24443	3.73376	4.31327	0.430126	0.788837	0.727973	0.158398	-2.65838	0.013796	0.215946	no dif
MSTRG.1305.1	i	Bvchr1.sca004	-	1472188	1475185	2998	1	0.267622	0.356769	0.257575	1.29594	1.44824	1.71039	5.05073	2.33649	0.0138434	0.216499	no dif
MSTRG.25742.1	u	Bvchr9.sca021	-	108933	110159	782	2	1.80498	2.88984	3.02824	0.240793	0.246262	0.280735	0.0994153	-3.33039	0.0141091	0.219382	no dif
MSTRG.24552.1	u	Bvchr8_un.sca006	.	655481	655800	320	1	0	0.149428	0.383523	2.32428	3.15521	2.59255	15.1459	3.92086	0.0153003	0.233262	no dif
MSTRG.23098.1	u	Bvchr8.sca014	.	2510462	2511576	1115	1	0	0.039073	0.12469	0.658962	1.0046	0.923451	15.7973	3.9816	0.0153367	0.233531	no dif
MSTRG.30739.1	u	scaffold00752	.	61071	61725	655	1	0.073847	0.642966	0.77253	3.38512	3.901	3.29926	7.10742	2.82932	0.0155083	0.235479	no dif
MSTRG.28507.1	u	contig153802	.	50	522	473	1	126.349	138.018	140.877	291.66	357.873	433.22	2.67186	1.41784	0.0155478	0.235882	no dif
MSTRG.4533.1	u	Bvchr2.sca011	-	703325	704328	816	2	1.88739	2.06139	1.52183	0.169555	0.213819	0.144889	0.0965639	-3.37237	0.0166514	0.249092	no dif
MSTRG.18316.1	u	Bvchr6.sca027	.	1651909	1652427	519	1	0.187969	0.159014	0.331413	1.76017	2.27246	1.97451	8.85492	3.14648	0.0166982	0.249102	no dif
MSTRG.27500.1	x	Bvchr9_un.sca004	+	35077	35497	243	2	417.133	623.473	7.60632	2982.94	586.752	2357.49	5.65456	2.49942	0.0169265	0.251562	no dif
MSTRG.21716.1	u	Bvchr7_un.sca005	.	149483	150952	1470	1	1.28031	1.02992	0.796696	0.049642	0.016866	0.187345	0.0817057	-3.61342	0.0169505	0.251622	no dif
MSTRG.8372.1	i	Bvchr3_un.sca007	+	833936	835563	1542	2	1.89303	1.46894	1.30179	0.157658	0.143926	0.319559	0.133185	-2.9085	0.0170722	0.252469	no dif
MSTRG.30028.1	x	scaffold00467	-	105660	112232	483	2	0.359167	0.303204	0.514442	1.8824	2.7706	4.68183	7.93229	2.98774	0.0173082	0.254621	no dif
MSTRG.6528.2	j	Bvchr3.sca003	+	3210164	3213121	1248	2	1.71755	1.21102	1.53136	5.20279	6.64816	5.67986	3.93074	1.9748	0.0174567	0.255917	no dif
MSTRG.22531.1	j	Bvchr8.sca003	-	28237	29355	945	2	0.430252	0.745732	0.54977	1.06364	0.985265	10.3219	7.16837	2.84164	0.0187737	0.269139	no dif
MSTRG.28625.1	u	contig166002	.	14	518	505	1	307.662	343.031	327.192	795.867	829.001	874.792	2.55619	1.35399	0.0187918	0.26928	no dif
MSTRG.6491.1	i	Bvchr3.sca003	+	2734183	2742317	631	2	0.738932	0.969246	1.28	5.38783	3.85165	6.11672	5.13899	2.36148	0.0193559	0.27529	no dif
MSTRG.22623.2	j	Bvchr8.sca004	-	718740	722270	2653	3	26.993	27.4676	26.9902	64.8528	68.363	74.2954	2.54769	1.34919	0.0196998	0.278535	no dif
MSTRG.25524.1	u	Bvchr9.sca013	.	2186538	2187598	1061	1	1.20537	1.1776	1.77793	0.114224	0.135235	0.189307	0.10545	-3.24538	0.0202752	0.28424	no dif
MSTRG.8108.1	u	Bvchr3_un.sca002	.	635840	636284	445	1	0.759869	0.247343	0.264032	1.65896	4.08961	4.6887	8.21028	3.03743	0.0209438	0.290783	no dif
MSTRG.4056.1	u	Bvchr2.sca005	.	1053449	1055802	2354	1	2.38873	2.47672	2.81977	6.26123	7.72919	7.09607	2.74377	1.45616	0.0211604	0.292689	no dif
MSTRG.1335.5	x	Bvchr1.sca004	-	2130785	2131531	432	2	98.4973	50.632	107.521	0.274436	15.343	26.7844	0.165212	-2.59761	0.0224321	0.305079	no dif
MSTRG.11218.1	u	Bvchr4_un.sca009	.	809662	810109	448	1	309.324	322.787	362.967	728.601	823.481	914.771	2.47906	1.30979	0.022785	0.307688	no dif
MSTRG.29683.1	u	scaffold00363	.	11000	11340	341	1	3.48216	3.13975	3.00174	0.43913	0.113672	0.32529	0.0912432	-3.45414	0.0231469	0.310372	no dif
MSTRG.27431.1	u	Bvchr9.sca026	-	8587088	8587359	272	1	0.596695	0.021747	0.35279	2.88551	3.31067	4.25272	10.7584	3.42739	0.023475	0.313213	no dif
MSTRG.18209.1	u	Bvchr6.sca027	+	489002	489373	372	1	5.17812	5.36272	4.97709	0.563534	0.515215	0.810746	0.121762	-3.03786	0.0235466	0.31378	no dif
MSTRG.27497.1	u	Bvchr9_un.sca004	.	287644	288363	720	1	0.746898	1.14033	0.858834	4.2271	4.60898	4.33347	4.79581	2.26177	0.0236231	0.314106	no dif
MSTRG.31498.1	u	scaffold01554	.	2191	7662	5472	1	0.747717	0.786559	0.634352	1.92292	2.28312	2.41337	3.05235	1.60992	0.0236768	0.31422	no dif
MSTRG.11051.1	x	Bvchr4_un.sca001	-	2151900	2155517	1926	2	0.152744	2.46281	0.510722	0.046953	0.118501	0	0.0529236	-4.23994	0.0239152	0.316217	no dif
MSTRG.25055.2	o	Bvchr9.sca004	-	962007	967133	1590	2	5.25601	0.504639	2.01722	0.302036	0.382177	0.427469	0.142929	-2.80663	0.0246088	0.32288	no dif
MSTRG.25278.1	u	Bvchr9.sca009	.	963767	964521	755	1	11.9163	12.6189	14.3386	34.3245	32.5434	35.5423	2.63442	1.39748	0.024769	0.32393	no dif
MSTRG.9783.1	u	Bvchr4.sca005	.	540352	541351	1000	1	0.301531	0.396703	0.188491	1.8098	1.9114	1.6391	6.04505	2.59576	0.025647	0.331818	no dif
MSTRG.23120.1	u	Bvchr8.sca014	.	2932030	2932416	387	1	0.516517	0.322623	0.122302	2.39716	3.16856	2.21899	8.09691	3.01737	0.0256619	0.33185	no dif
MSTRG.15011.1	i	Bvchr5_un.sca005	+	39058	39415	358	1	0.665351	0.854691	0.665084	4.27853	4.95563	4.41467	6.24624	2.64299	0.0262204	0.337185	no dif
MSTRG.31366.1	u	scaffold01306	.	1038	2677	1640	1	1.31928	2.01594	1.32688	0.262823	0.209617	0.248688	0.154679	-2.69265	0.0264876	0.339272	no dif
MSTRG.5133.1	i	Bvchr2.sca016	.	1124697	1125464	768	1	0.125499	0.168798	0.224807	1.48042	1.0499	1.1986	7.18339	2.84466	0.0266353	0.340624	no dif
MSTRG.29266.1	u	scaffold00069	.	343359	343993	635	1	3.48827	5.45409	4.7144	0.34734	1.08641	0.717621	0.157532	-2.66629	0.0268741	0.342459	no dif
MSTRG.29519.2	x	scaffold00261	+	605744	615724	345	2	6.41738	11.0572	9.78181	28.3422	27.7199	30.0229	3.15835	1.65917	0.0271544	0.344943	no dif
MSTRG.29430.2	j	scaffold00196	-	798109	801600	501	4	4.29745	5.20144	6.95856	0	0.819416	0	0.04979	-4.328	0.0272808	0.346278	no dif
MSTRG.13020.1	i	Bvchr5.sca008	.	3274019	3274519	501	1	0.349735	0.550388	0.583848	2.74604	4.06544	2.48623	6.26543	2.64741	0.0273093	0.346368	no dif
MSTRG.8385.1	j	Bvchr3_un.sca008	+	12116	13945	792	2	0.413416	0.323748	0.409949	1.96433	3.4885	1.35553	5.93522	2.5693	0.0274971	0.347659	no dif
MSTRG.4058.1	u	Bvchr2.sca005	+	1061330	1062720	1391	1	0.14998	0.230828	0.220208	1.01556	1.22107	1.36831	5.99806	2.5845	0.0289674	0.359206	no dif
MSTRG.10715.1	j	Bvchr4.sca017	-	2112490	2117489	904	3	3.33695	7.98663	0.350486	0.740827	0.21597	0.426286	0.118475	-3.07735	0.0298471	0.36536	no dif
MSTRG.7689.1	x	Bvchr3.sca010	-	3106796	3107823	959	2	0.178343	0.411632	0.318439	0.928096	2.31094	2.33948	6.14095	2.61846	0.0305827	0.371286	no dif
MSTRG.3914.1	j	Bvchr2.sca003	-	1429925	1435580	1100	5	0.352671	0.507818	0.13131	1.54964	1.61891	2.17107	5.38377	2.42862	0.0311241	0.375883	no dif
MSTRG.20574.1	x	Bvchr7.sca019	-	2003004	2009046	1063	2	2.71559	2.94579	2.12098	0.475968	0.436633	0.412525	0.170273	-2.55408	0.0313691	0.377136	no dif
MSTRG.3609.1	i	Bvchr2.sca001	.	7353934	7355268	1335	1	1.53008	1.60912	1.27787	0.14344	0.223759	0.243537	0.138267	-2.85447	0.0314245	0.377319	no dif
MSTRG.13729.1	u	Bvchr5.sca019	.	278316	278526	211	1	119.24	90.0224	90.7515	283.452	225.806	230.845	2.4669	1.3027	0.0325009	0.385599	no dif
MSTRG.4744.1	u	Bvchr2.sca014	.	433579	434353	775	1	1.75272	1.78254	1.65768	0.203234	0.213671	0.245509	0.127561	-2.97074	0.0327005	0.386974	no dif
MSTRG.22138.1	u	Bvchr8.sca001	.	521292	521965	674	1	3.85672	2.24069	1.76102	3.18761	14.2649	13.7669	3.97272	1.99013	0.0327285	0.387022	no dif
MSTRG.27712.1	u	contig101642	.	170	815	646	1	0.871893	0.57105	0.949758	2.84917	4.31179	3.9303	4.63546	2.21271	0.0337461	0.39444	no dif
MSTRG.17524.3	j	Bvchr6.sca018	+	589482	592808	2672	2	1.00759	0.821437	0.79667	0.096244	0.123421	0.227508	0.170306	-2.5538	0.0346043	0.400844	no dif
MSTRG.2472.2	j	Bvchr1_un.sca003	+	249874	251940	1711	2	10.5979	12.9083	12.15	3.01525	4.22259	4.22081	0.321365	-1.63772	0.0346801	0.401153	no dif
MSTRG.29686.1	u	scaffold00363	.	24831	26023	1193	1	1.99071	2.31261	2.21778	0.258773	0.444332	0.44439	0.175966	-2.50663	0.0348536	0.40244	no dif
MSTRG.30685.1	u	scaffold00722	.	63722	64222	501	1	26.8729	31.5688	29.0164	7.98202	8.18899	9.6431	0.29516	-1.76043	0.0357104	0.409991	no dif
MSTRG.6096.1	x	Bvchr3.sca001	+	1927643	1928259	572	2	1.94945	1.70087	1.3369	0.273551	0.138928	0.150224	0.112829	-3.14779	0.035813	0.410732	no dif
MSTRG.2202.1	x	Bvchr1_un.sca002	-	1779994	1794245	971	3	1.72723	1.40368	2.84007	6.61956	4.31624	9.36515	3.39994	1.76551	0.0379046	0.424925	no dif
MSTRG.10935.2	u	Bvchr4_un.sca001	-	389299	389985	644	2	0.534204	1.68962	1.74902	0.006697	0.290175	0.010774	0.0774374	-3.69083	0.0379889	0.425538	no dif
MSTRG.27544.1	i	Bvchr9_un.sca005	+	159745	161203	1459	1	1.52661	1.44205	1.64807	3.99487	5.3815	5.21674	3.16093	1.66035	0.0387476	0.429758	no dif
MSTRG.29103.1	u	contig98108	.	17	679	663	1	5.97383	6.38427	6.78323	14.9692	17.7904	19.4132	2.72566	1.4466	0.0388313	0.430031	no dif
MSTRG.28991.1	u	contig95260	.	68	1196	1129	1	0	0.23263	0.023136	0.547877	0.781059	1.47272	10.954	3.45338	0.040291	0.438791	no dif
MSTRG.25812.2	x	Bvchr9.sca022	-	747558	800139	2308	2	0.003512	0.088111	0.002127	0.466483	0.400676	0.080936	10.113	3.33814	0.0403542	0.438849	no dif
MSTRG.940.1	o	Bvchr1.sca002	-	2177516	2184740	353	2	26.5701	14.4669	21.5423	4.94295	4.79012	5.55174	0.244247	-2.03359	0.040677	0.441024	no dif
MSTRG.12707.1	i	Bvchr5.sca004	+	1970930	1973647	1987	2	0.817187	0.101463	0.84304	0.467502	3.57159	4.51451	4.85533	2.27957	0.0424306	0.452155	no dif
MSTRG.20989.1	u	Bvchr7.sca021	.	5209744	5211408	1665	1	0.29527	0.455407	0.376839	1.31801	1.72926	1.56973	4.09484	2.03381	0.0428527	0.45453	no dif
MSTRG.5167.1	i	Bvchr2.sca017	-	218721	219769	1049	1	1.67572	0.770925	0.981501	4.50598	4.94495	3.2319	3.69962	1.88738	0.0438535	0.459799	no dif
MSTRG.29807.1	u	scaffold00397	-	311007	312822	1609	2	1.22562	1.58307	1.52701	0.268535	0.35536	0.149323	0.178338	-2.48732	0.0439359	0.460262	no dif
MSTRG.22035.1	u	Bvchr7_un.sca017	.	22335	22548	214	1	32.6011	31.2159	33.1119	5.98894	7.98751	10.1251	0.248652	-2.0078	0.0439709	0.460378	no dif
MSTRG.22954.1	u	Bvchr8.sca010	.	430192	432150	1959	1	1.10959	1.38895	1.65542	0.202985	0.21789	0.377742	0.192254	-2.37891	0.0447158	0.464419	no dif
MSTRG.4859.1	u	Bvchr2.sca014	.	4060712	4060969	258	1	3.6681	3.74758	5.28354	0.566693	0.405901	0.737824	0.134687	-2.89232	0.0462093	0.472495	no dif
MSTRG.12337.1	i	Bvchr5.sca002	.	4786194	4787333	1140	1	0	0.133679	0.249923	0.832538	0.952783	1.47154	8.49021	3.0858	0.0463567	0.473624	no dif
MSTRG.24669.1	x	Bvchr8_un.sca015	+	15278	18377	221	2	9.12391	7.61959	14.9803	3.05826	1.36998	0.843995	0.166192	-2.58908	0.0466059	0.475198	no dif
MSTRG.1896.1	u	Bvchr1.sca008	.	1508149	1508864	716	1	1.71808	1.88342	2.61522	0.372257	0.20576	0.334069	0.146715	-2.76891	0.0477819	0.482775	no dif
MSTRG.19586.1	i	Bvchr7.sca002	-	1561423	1567189	5767	1	1.6023	1.52297	1.5612	3.6729	3.60567	3.60882	2.32315	1.21608	0.0477585	0.482775	no dif
MSTRG.2500.1	i	Bvchr1_un.sca004	.	500942	501474	533	1	0.540989	0.572334	0.899829	2.40389	3.13514	4.20347	4.83942	2.27483	0.0493225	0.491584	no dif
MSTRG.3598.2	o	Bvchr2.sca001	-	7249583	7254194	3068	4	2.52868	3.10707	2.92442	0.655649	0.820458	0.87508	0.274666	-1.86425	0.0493772	0.49166	no dif
MSTRG.26097.1	i	Bvchr9.sca025	.	402882	403263	382	1	1.14683	1.00101	1.61103	4.00917	6.10081	5.27545	4.09309	2.03319	0.049845	0.494505	no dif
MSTRG.22036.1	u	Bvchr7_un.sca017	.	23337	23551	215	1	36.5599	36.8176	37.822	7.82626	9.7298	12.4806	0.270115	-1.88836	0.0499442	0.494942	no dif
MSTRG.29177.1	u	contig99984	.	9	1006	998	1	1.21202	1.67277	1.32329	0.184702	0.286432	0.166051	0.151419	-2.72338	0.0499996	0.495127	no dif
MSTRG.19061.2	o	Bvchr6_un.sca012	+	48198	51987	1016	2	2.88596	1.86853	0.425526	5.64533	5.29141	7.58599	3.57581	1.83827	0.0513477	0.503392	no dif
MSTRG.16570.1	u	Bvchr6.sca004	+	3488713	3489555	843	1	0.170654	0.186763	0.051641	0.406936	1.1729	0.985126	6.27042	2.64856	0.0516809	0.504669	no dif
MSTRG.27733.9	u	contig102326	+	37	787	628	2	1.52929	2.42592	3.31964	0.306868	0.42523	0.412036	0.157272	-2.66866	0.0526977	0.510743	no dif
MSTRG.24669.2	x	Bvchr8_un.sca015	+	15278	18377	227	2	11.0959	14.0538	9.40329	1.23628	2.71471	3.05422	0.202738	-2.30231	0.0538193	0.516834	no dif
MSTRG.1401.1	x	Bvchr1.sca004	-	4217603	4217991	278	2	1.80676	2.49895	2.71304	4.88816	8.1829	14.6019	3.94273	1.97919	0.0549337	0.52362	no dif
MSTRG.15633.1	u	Bvchr6.sca001	+	2077175	2078941	986	3	0.628728	0.567522	0.581748	0.463412	1.42555	6.70673	4.83448	2.27336	0.056076	0.52983	no dif
MSTRG.22126.1	u	Bvchr8.sca001	.	389698	390604	907	1	0.17305	0.203655	0.274639	0.654683	1.59798	1.14609	5.21806	2.38351	0.0568473	0.532914	no dif
MSTRG.28487.1	u	contig151954	.	99	566	468	1	0.418555	1.02681	0.518538	2.24067	3.84171	3.30892	4.78197	2.25761	0.0572153	0.53413	no dif
MSTRG.9200.1	i	Bvchr4.sca002	.	845050	845388	339	1	1.37966	2.60961	3.42738	8.38188	9.63684	8.6078	3.5901	1.84402	0.0584966	0.540387	no dif
MSTRG.29700.2	j	scaffold00363	+	361237	362747	1268	3	0	0.304253	0	0.695211	1.5133	1.48726	12.147	3.60253	0.0595603	0.544666	no dif
MSTRG.18114.1	u	Bvchr6.sca026	.	3653415	3655453	2039	1	0.794629	1.28313	0.869688	0.144002	0.228533	0.195748	0.192805	-2.37478	0.0596058	0.544875	no dif
MSTRG.16801.1	i	Bvchr6.sca005	.	2512741	2513472	732	1	3.09414	2.6092	2.61512	0.559025	0.258576	0.780401	0.192103	-2.38005	0.0598885	0.546534	no dif
MSTRG.22592.1	x	Bvchr8.sca004	+	157171	157494	278	2	9.58138	13.3759	9.95534	23.5972	35.7571	29.0484	2.68598	1.42545	0.0599638	0.54703	no dif
MSTRG.28886.1	u	contig93253	.	41	1384	1344	1	6.16018	7.11778	6.2462	12.8743	14.7343	15.1813	2.19164	1.13201	0.0603462	0.548677	no dif
MSTRG.20335.1	u	Bvchr7.sca014	.	437674	438435	762	1	0.280796	0.247637	0.280547	1.2007	1.10564	1.725	4.98325	2.31709	0.0609494	0.551312	no dif
MSTRG.4736.1	u	Bvchr2.sca014	.	157957	158363	407	1	10.5329	12.8922	12.2921	23.125	33.0428	30.1865	2.41773	1.27365	0.0610314	0.551363	no dif
MSTRG.17641.1	i	Bvchr6.sca020	.	1257779	1258073	295	1	1.42153	0.458358	0.350089	3.36142	4.33861	4.05503	5.27138	2.39818	0.0616828	0.554459	no dif
MSTRG.28780.1	u	contig91671	.	1	1602	1602	1	178.521	260.543	281.455	69.9082	96.5357	107.938	0.380812	-1.39285	0.0623416	0.55664	no dif
MSTRG.10546.1	i	Bvchr4.sca017	.	72120	73491	1372	1	3.02594	3.47991	2.61137	7.52258	7.38275	7.72014	2.48162	1.31128	0.0625231	0.557212	no dif
MSTRG.28410.1	u	contig145842	.	49	590	542	1	0.385048	0.338188	0.301257	1.27344	1.62122	2.34638	5.11575	2.35494	0.0624827	0.557212	no dif
MSTRG.4526.7	x	Bvchr2.sca011	-	563096	563733	448	3	8.45709	0	0	0	944.856	0	111.724	6.80379	0.0636148	0.56312	no dif
MSTRG.22061.4	o	Bvchr7_un.sca020	+	51084	54716	2482	2	143.062	136.19	408.825	1540.33	25.932	638.519	3.20426	1.67999	0.0648616	0.566961	no dif
MSTRG.25813.1	o	Bvchr9.sca022	+	747616	799246	1343	2	0.048353	0.40358	0.106332	0.911967	1.19596	0.75514	5.1285	2.35854	0.065408	0.570042	no dif
MSTRG.29985.1	u	scaffold00464	.	19678	20419	742	1	4.30962	5.99704	7.22845	0.915122	1.13731	2.20355	0.242712	-2.04268	0.0680535	0.583484	no dif
MSTRG.19094.1	u	Bvchr6_un.sca017	.	491773	492196	424	1	29.1215	37.858	39.082	10.6882	13.3465	12.9399	0.348614	-1.5203	0.0683431	0.584523	no dif
MSTRG.27941.1	u	contig113378	+	1	779	779	1	16.1772	13.4619	13.8756	3.86094	4.70376	5.56696	0.324756	-1.62257	0.0686301	0.585593	no dif
MSTRG.27940.1	u	contig113378	-	1	779	779	1	16.1772	13.4619	13.8756	3.86094	4.70376	5.56696	0.324756	-1.62257	0.0686408	0.585593	no dif
MSTRG.20318.1	u	Bvchr7.sca013	-	449390	450218	829	1	6.02343	40.2662	7.45857	4.43644	5.42075	5.30555	0.282107	-1.82569	0.0687309	0.585991	no dif
MSTRG.17808.1	u	Bvchr6.sca023	+	2896806	2898332	1527	1	5.4752	6.44576	5.60092	1.76656	1.82696	1.73163	0.303914	-1.71826	0.0690684	0.587326	no dif
MSTRG.11088.1	i	Bvchr4_un.sca003	.	14730	15074	345	1	12.4872	13.1862	18.6156	34.057	32.6516	35.5488	2.30886	1.20718	0.0698585	0.591082	no dif
MSTRG.10935.1	u	Bvchr4_un.sca001	-	388068	390227	2095	2	0.801448	1.14224	1.35198	0.229211	0.209353	0.282398	0.21876	-2.19258	0.0701811	0.591688	no dif
MSTRG.16692.1	u	Bvchr6.sca005	.	522277	523542	1266	1	0.527997	0.604531	0.616252	2.31976	1.68091	1.95358	3.4048	1.76757	0.0710585	0.594458	no dif
MSTRG.1886.1	u	Bvchr1.sca008	.	1430169	1431881	1713	1	0.288088	0.546807	0.490644	1.12961	1.56977	1.86702	3.44494	1.78448	0.071511	0.597008	no dif
MSTRG.9481.1	u	Bvchr4.sca003	.	2974839	2975796	958	1	0.359847	0.418393	0.228177	1.28729	1.13659	1.93681	4.33289	2.11533	0.0729136	0.60404	no dif
MSTRG.9763.2	o	Bvchr4.sca005	+	90888	93885	2694	2	0.300711	0.367385	1.18505	1.67198	2.23658	1.72565	3.04034	1.60423	0.0729967	0.604574	no dif
MSTRG.25123.1	u	Bvchr9.sca005	-	1417878	1418796	523	2	10.5675	13.9897	11.6174	2.3499	4.38552	3.42357	0.280833	-1.83222	0.0730461	0.604828	no dif
MSTRG.18457.1	i	Bvchr6.sca027	+	3565159	3566076	895	2	0.540343	0.613517	0.435998	2.00176	2.03204	1.81841	3.68096	1.88008	0.0739981	0.609745	no dif
MSTRG.8016.1	u	Bvchr3_un.sca001	.	806378	806706	329	1	0.455952	0.486889	0.396962	0.997075	2.75087	2.9011	4.9627	2.31113	0.0741216	0.610583	no dif
MSTRG.13004.1	i	Bvchr5.sca008	.	3081906	3082859	954	1	0.912284	0.90557	0.591362	2.41811	2.64149	3.1226	3.39621	1.76393	0.0757639	0.617656	no dif
MSTRG.21931.1	i	Bvchr7_un.sca010	.	369487	370322	836	1	12.6105	13.0547	13.5342	21.6504	27.9792	33.0438	2.10905	1.07659	0.0770806	0.622612	no dif
MSTRG.27160.1	u	Bvchr9.sca026	.	6002152	6002477	326	1	30.4456	32.0396	28.3046	7.42945	10.1476	11.5674	0.32101	-1.63931	0.0773145	0.623355	no dif
MSTRG.10503.1	i	Bvchr4.sca016	.	589342	590906	1565	1	0.50551	1.06252	0.931875	4.44841	3.15382	0.554083	3.26265	1.70604	0.0785233	0.627159	no dif
MSTRG.27725.1	u	contig102155	.	86	408	323	1	38.4254	29.0106	55.5081	93.6285	63.1805	102.065	2.10562	1.07425	0.0788509	0.628008	no dif
MSTRG.30803.1	u	scaffold00795	.	59457	61232	1776	1	1.20502	1.10623	1.22081	2.96017	3.38314	3.19353	2.70009	1.43301	0.0788366	0.628008	no dif
MSTRG.26837.2	u	Bvchr9.sca026	+	2704851	2714796	2106	2	0.294388	0.133753	0.552489	0.849001	1.32716	1.25094	3.4948	1.80521	0.0792174	0.629392	no dif
MSTRG.18644.1	u	Bvchr6.sca028	.	1170786	1171602	817	1	1.10943	1.24716	1.42633	0.21992	0.319203	0.084343	0.164811	-2.60112	0.0796706	0.630619	no dif
MSTRG.23387.1	u	Bvchr8.sca017	-	1081328	1082256	301	2	0.145307	1.75952	0.508973	4.09337	3.83875	3.74044	4.83575	2.27374	0.0796592	0.630619	no dif
MSTRG.18534.1	u	Bvchr6.sca027	-	4521984	4523992	728	3	0.418962	0.285652	0.675344	1.54866	2.07947	2.03186	4.10156	2.03617	0.0800622	0.632549	no dif
MSTRG.3656.11	u	Bvchr2.sca001	-	7705667	7717291	3116	2	0.139642	0.124231	0.303195	0.923883	0.277699	0.812119	3.55108	1.82826	0.0801506	0.632714	no dif
MSTRG.26837.4	u	Bvchr9.sca026	+	2710154	2714796	1429	2	0.238906	0.327327	0.317129	1.38362	0.986085	1.04576	3.86644	1.951	0.0808214	0.634756	no dif
MSTRG.28650.1	u	contig169075	.	71	506	436	1	6.04508	10.005	7.81054	19.051	17.92	21.5822	2.45397	1.29512	0.081098	0.636054	no dif
MSTRG.24283.1	u	Bvchr8_un.sca001	.	300864	301327	464	1	1.08628	0.649652	0.598415	2.83453	3.84365	2.7035	4.01896	2.00682	0.0828619	0.642667	no dif
MSTRG.20729.1	u	Bvchr7.sca021	.	1735773	1736587	815	1	0.554035	0.416782	0.395614	2.10786	0.921436	2.50628	4.05112	2.01832	0.0836938	0.646185	no dif
MSTRG.28551.1	u	contig157021	.	1	546	546	1	0.918193	0.461156	1.20666	2.23849	3.66577	3.64201	3.6915	1.88421	0.0843825	0.649785	no dif
MSTRG.15867.1	u	Bvchr6.sca002	.	2432399	2433331	933	1	2.17279	2.40268	1.39031	0.492676	0.43932	0.247313	0.197679	-2.33877	0.0851852	0.653632	no dif
MSTRG.29673.1	u	scaffold00361	+	96763	97674	616	3	2.84993	4.7303	7.12629	1.02095	1.47447	1.00974	0.238341	-2.0689	0.0866077	0.659384	no dif
MSTRG.27644.1	u	Bvchr9_un.sca015	.	104195	105837	1643	1	0.634176	0.723274	0.968243	1.72479	2.53795	2.6015	2.95148	1.56144	0.0867494	0.659648	no dif
MSTRG.28657.1	u	contig169795	.	1	503	503	1	8.92957	8.1492	7.76955	18.4757	19.2301	19.4277	2.29929	1.20119	0.0878985	0.661889	no dif
MSTRG.6322.1	u	Bvchr3.sca003	.	542777	543090	314	1	4.09595	3.7785	4.53063	9.56819	13.2895	13.2329	2.90934	1.54069	0.0886129	0.665781	no dif
MSTRG.1542.1	i	Bvchr1.sca005	+	1633881	1638240	4360	1	1.55336	1.78408	1.59858	2.90599	3.46569	3.69759	2.03996	1.02854	0.0898749	0.671301	no dif
MSTRG.24081.3	o	Bvchr8.sca018	-	5541563	5547944	6202	2	0.820697	0.589534	0.372835	0	0.142233	0.146218	0.161772	-2.62796	0.0904694	0.67403	no dif
MSTRG.28841.1	u	contig92714	.	2	310	309	1	2.39243	1.93721	1.58121	5.59419	7.25838	6.28541	3.23777	1.695	0.0925825	0.682338	no dif
MSTRG.14617.1	i	Bvchr5.sca024	+	2384135	2386029	1895	1	1.53981	1.56067	1.49973	0.350538	0.52724	0.281409	0.251985	-1.98859	0.0936161	0.685221	no dif
MSTRG.19629.1	i	Bvchr7.sca002	.	2298139	2298805	667	1	54.3018	48.281	50.3745	21.6402	18.4677	20.6803	0.39742	-1.33127	0.0934686	0.685221	no dif
MSTRG.13499.1	u	Bvchr5.sca015	.	110334	110861	528	1	2.69774	2.23353	3.00292	6.17396	7.54579	8.60524	2.81376	1.4925	0.0942471	0.687447	no dif
MSTRG.28489.11	x	contig151795	+	42	568	352	3	583.378	258.975	246.918	0	0	95.5866	0.0877528	-3.51041	0.0953099	0.690118	no dif
MSTRG.11410.1	i	Bvchr4_un.sca015	.	383556	384789	1234	1	0	0	0.504242	1.48566	1.27792	1.53474	8.52433	3.09159	0.0954669	0.690118	no dif
MSTRG.13969.1	u	Bvchr5.sca022	.	1400505	1402407	1903	1	4.16675	4.9063	3.70001	1.17452	1.65694	1.35453	0.32772	-1.60947	0.0962295	0.692108	no dif
MSTRG.28729.1	u	contig91060	-	23	1558	1536	1	1.70873	1.30605	1.44399	0.389283	0.315778	0.420903	0.252528	-1.98549	0.0981161	0.698319	no dif
MSTRG.26036.1	i	Bvchr9.sca024	-	2449511	2455756	3511	2	3.17722	3.10241	3.11817	1.08173	0.965532	1.29816	0.355979	-1.49014	0.0987786	0.700284	no dif
MSTRG.31397.1	u	scaffold01343	-	1	8039	2046	2	2.79382	2.25137	2.49253	5.10368	5.0004	6.10756	2.15074	1.10483	0.100145	0.705529	no dif
MSTRG.22128.1	u	Bvchr8.sca001	+	385007	386135	1129	1	5.99319	5.95958	6.97981	11.3828	12.342	13.9853	1.99181	0.994078	0.101417	0.710114	no dif
MSTRG.1674.1	u	Bvchr1.sca006	.	4741722	4742105	384	1	1.28427	2.2858	1.88207	4.86376	6.24035	5.50018	3.04546	1.60666	0.101624	0.710646	no dif
MSTRG.3359.1	i	Bvchr2.sca001	-	5214305	5214514	210	1	104.054	117.357	121.187	47.6426	41.1635	47.5553	0.398021	-1.32908	0.101977	0.711726	no dif
MSTRG.12705.1	x	Bvchr5.sca004	-	1951830	1956835	208	2	157.612	289.976	241.744	74.0758	118.727	84.218	0.401869	-1.3152	0.102026	0.71176	no dif
MSTRG.22746.1	x	Bvchr8.sca006	+	274045	275176	1035	2	1.48223	1.80214	2.11774	0.395202	0.516632	0.316104	0.227307	-2.13729	0.103464	0.71467	no dif
MSTRG.14576.1	i	Bvchr5.sca024	.	1998675	2000999	2325	1	2.15279	2.38148	2.17151	0.514652	0.722223	0.808416	0.305004	-1.7131	0.103824	0.715777	no dif
MSTRG.29564.4	u	scaffold00323	+	22850	40546	4005	3	0.028761	0.288749	0.319411	0.250655	1.07692	0.89833	3.49479	1.80521	0.104149	0.716981	no dif
MSTRG.13717.1	u	Bvchr5.sca018	-	854310	854922	613	1	1.9339	2.0001	1.65651	0.373314	0.557632	0.151785	0.193673	-2.36831	0.104565	0.718729	no dif
MSTRG.19355.1	j	Bvchr7.sca001	+	2902617	2907301	2287	4	2.60486	3.02826	0.902874	0.6748	0.765371	0.383474	0.279015	-1.84158	0.104715	0.718829	no dif
MSTRG.25198.1	u	Bvchr9.sca006	.	479145	479442	298	1	8.00839	10.7826	10.4566	15.1261	18.9114	36.9601	2.42747	1.27945	0.105937	0.722567	no dif
MSTRG.5271.1	u	Bvchr2.sca018	.	568262	568659	398	1	484.636	550.787	477.255	947.526	950.846	849.274	1.81641	0.861092	0.107005	0.726507	no dif
MSTRG.29799.1	x	scaffold00397	-	173563	176669	511	2	1.79111	0.966106	1.87169	3.31662	5.4687	5.14645	3.00973	1.58964	0.107828	0.728051	no dif
MSTRG.21805.1	i	Bvchr7_un.sca006	-	325270	326201	932	1	3.35736	3.60232	3.99279	0.644295	1.55155	0.812694	0.27469	-1.86412	0.109505	0.732995	no dif
MSTRG.29369.1	i	scaffold00169	.	411090	411684	595	1	43.6374	49.9983	64.9531	105.117	84.6217	104.467	1.85515	0.891537	0.110306	0.734962	no dif
MSTRG.26837.1	u	Bvchr9.sca026	+	2704851	2714796	2108	2	0.505116	0.770046	0.552129	1.58994	1.44242	1.96058	2.73243	1.45018	0.110489	0.735372	no dif
MSTRG.19698.1	u	Bvchr7.sca004	.	393479	393709	231	1	0.651699	1.09978	1.62353	4.39205	5.09532	3.09178	3.72714	1.89807	0.111531	0.738294	no dif
MSTRG.2170.1	x	Bvchr1_un.sca002	-	1490032	1490410	246	2	3.61504	1.9558	2.47041	8.53304	7.56077	8.05137	3.00267	1.58624	0.112679	0.741913	no dif
MSTRG.26417.1	o	Bvchr9.sca025	+	5103259	5103910	405	2	17.2506	19.2107	18.9024	7.11057	6.38926	5.08792	0.335739	-1.57459	0.114299	0.746049	no dif
MSTRG.14736.1	u	Bvchr5.sca025	.	636110	636959	850	1	0.27396	0.377413	0.481538	1.21808	1.11574	1.68038	3.54326	1.82508	0.115462	0.749551	no dif
MSTRG.10370.1	u	Bvchr4.sca014	.	400767	401366	600	1	2.95839	1.95485	2.17396	0.115585	0.712361	0.719587	0.218356	-2.19525	0.117061	0.754203	no dif
MSTRG.7652.1	u	Bvchr3.sca010	.	2612270	2612815	546	1	0.464317	0.430424	0.906226	1.87231	2.91715	1.58988	3.54217	1.82464	0.116999	0.754203	no dif
MSTRG.26258.1	u	Bvchr9.sca025	.	2816451	2817290	840	1	0.29661	0.257743	0.412068	0.857237	1.43678	1.23009	3.64656	1.86653	0.117089	0.754213	no dif
MSTRG.27630.1	u	Bvchr9_un.sca012	+	14337	14668	332	1	8.0777	8.14392	7.08702	17.582	17.2465	19.5428	2.33267	1.22198	0.117998	0.75795	no dif
MSTRG.25668.1	u	Bvchr9.sca020	+	671694	675176	977	2	8.06804	6.7891	7.09412	2.41388	2.22472	2.94282	0.345376	-1.53376	0.119049	0.760612	no dif
MSTRG.30482.4	u	scaffold00611	-	198469	209105	3575	3	0.218126	0.032569	0.032433	0.015726	0.301998	1.20246	5.36926	2.42472	0.119439	0.761187	no dif
MSTRG.8578.1	i	Bvchr3_un.sca012	-	273928	274513	586	1	9.78708	11.0801	9.38873	2.42302	3.37271	4.18654	0.329928	-1.59978	0.119935	0.762513	no dif
MSTRG.14332.1	u	Bvchr5.sca023	-	3749818	3750070	253	1	2746.82	24.3974	1127.17	3893.4	3720.18	3427.82	2.8323	1.50197	0.119917	0.762513	no dif
MSTRG.28676.1	u	contig90356	+	1	590	590	1	4.8051	5.04359	4.2356	8.98103	12.4037	10.8976	2.29208	1.19666	0.120344	0.763398	no dif
MSTRG.13334.1	x	Bvchr5.sca010	-	1	393	237	2	1.66508	1.80317	1.29675	4.47005	5.6959	6.19379	3.43331	1.7796	0.120658	0.764411	no dif
MSTRG.2003.1	i	Bvchr1_un.sca001	+	1307024	1307646	537	2	3.41136	3.61966	3.99423	0.723311	1.43521	0.725535	0.261587	-1.93464	0.121061	0.764843	no dif
MSTRG.30258.1	i	scaffold00550	.	176410	177074	665	1	0.500092	0.926884	0.926624	3.15546	1.91463	2.20255	3.09	1.62761	0.121249	0.764964	no dif
MSTRG.14331.1	o	Bvchr5.sca023	+	3749455	3756401	734	2	212.669	1356.6	1133.08	396.697	326.211	303.936	0.379983	-1.39599	0.121643	0.766296	no dif
MSTRG.15211.1	u	Bvchr5_un.sca017	.	474368	474970	603	1	0.978991	1.24061	0.67594	3.0665	3.00891	2.48153	2.95521	1.56326	0.122425	0.768683	no dif
MSTRG.2947.1	u	Bvchr2.sca001	.	1161700	1162104	405	1	13.2056	11.8985	15.2654	4.39893	3.85486	4.89195	0.325635	-1.61867	0.125613	0.777822	no dif
MSTRG.28870.1	u	contig93022	.	88	1409	1322	1	0.84492	0.8363	1.17846	1.64775	2.66951	3.30449	2.66524	1.41427	0.126119	0.779851	no dif
MSTRG.26077.1	j	Bvchr9.sca025	+	224336	227890	1880	3	2.35762	1.45006	1.57573	0.682281	0.441344	0.424149	0.287508	-1.79833	0.126728	0.781296	no dif
MSTRG.23629.1	u	Bvchr8.sca018	.	339717	340355	639	1	0.81826	1.01038	0.860097	2.94491	2.5637	2.32957	2.91519	1.54359	0.126699	0.781296	no dif
MSTRG.28679.1	u	contig90421	.	75	487	413	1	0.764177	0.793518	0.322167	1.32989	2.77287	2.95504	3.75442	1.90859	0.126963	0.781396	no dif
MSTRG.28534.1	u	contig155528	.	1	549	549	1	53.028	59.3764	63.9398	23.7215	26.2538	25.7914	0.429652	-1.21876	0.12806	0.784419	no dif
MSTRG.20382.1	u	Bvchr7.sca014	.	2125511	2126513	1003	1	1.36344	1.03029	1.13301	0.03354	0.327985	0.391374	0.213483	-2.22781	0.12864	0.785909	no dif
MSTRG.8127.1	i	Bvchr3_un.sca002	+	1072231	1074189	1959	1	0.714401	0.758572	0.862508	2.17931	1.82732	1.79127	2.48253	1.31181	0.128644	0.785909	no dif
MSTRG.25853.1	i	Bvchr9.sca023	.	390679	391259	581	1	2.07939	2.02392	1.8874	5.42362	5.00173	5.22784	2.61291	1.38566	0.128714	0.786038	no dif
MSTRG.1679.1	i	Bvchr1.sca006	-	4880301	4882018	1718	1	4.13774	4.19217	4.92047	7.55359	8.60281	8.49332	1.8603	0.895538	0.129123	0.787049	no dif
MSTRG.9869.1	u	Bvchr4.sca006	-	1151028	1159371	966	2	0	0.247775	0.872125	0.368991	2.14799	3.17869	5.08588	2.3465	0.129881	0.788254	no dif
MSTRG.6225.1	u	Bvchr3.sca002	.	592251	593498	1248	1	0.218984	0.328869	0.407978	1.39381	0.720816	0.965221	3.22216	1.68803	0.130615	0.789746	no dif
MSTRG.17623.1	u	Bvchr6.sca020	.	753537	753779	243	1	8.38382	6.53264	4.98685	1.95695	1.72097	1.11355	0.240737	-2.05447	0.130881	0.790617	no dif
MSTRG.10249.1	u	Bvchr4.sca012	.	1885319	1885760	442	1	4.77064	2.7759	3.69785	0.930295	0.844739	1.00504	0.247241	-2.01601	0.132075	0.79441	no dif
MSTRG.28777.1	u	contig91633	+	1	1610	1610	1	92.3706	164.686	155.921	180.12	265.58	280.683	1.75889	0.814666	0.132964	0.796658	no dif
MSTRG.26838.2	u	Bvchr9.sca026	-	2710834	2715279	977	3	0.393159	0.334691	0.545112	1.6317	0.92757	1.51782	3.20284	1.67935	0.133373	0.797935	no dif
MSTRG.792.1	x	Bvchr1.sca001	+	8246506	8255511	284	2	1.10259	2.35838	0.512388	5.85994	1.73459	6.2217	3.47722	1.79793	0.134846	0.801227	no dif
MSTRG.27888.1	u	contig110137	.	1	840	840	1	0.211586	0.567685	0.380872	1.00686	1.14009	1.71753	3.33104	1.73597	0.137598	0.80854	no dif
MSTRG.22730.1	i	Bvchr8.sca005	+	617176	617908	733	1	1.53426	1.95691	1.37445	0.497776	0.389859	0.233243	0.230366	-2.118	0.138585	0.811094	no dif
MSTRG.28395.1	u	contig144556	.	1	560	560	1	10.0877	10.9866	8.62934	2.71421	3.70397	3.78737	0.343579	-1.54129	0.139033	0.812908	no dif
MSTRG.26332.1	u	Bvchr9.sca025	.	4017868	4018664	797	1	0.356575	0.495468	0.313726	1.07753	1.51022	1.24265	3.28573	1.71621	0.141094	0.81943	no dif
MSTRG.28588.1	u	contig162042	.	1	446	446	1	26.495	29.569	30.8494	10.9192	11.7827	13.0544	0.411402	-1.28138	0.141514	0.820278	no dif
MSTRG.31527.1	u	scaffold01616	.	11263	11542	280	1	9.94656	10.7923	9.9161	2.87007	3.52748	2.7974	0.29995	-1.73721	0.141785	0.820909	no dif
MSTRG.24663.1	u	Bvchr8_un.sca015	.	1	1337	1337	1	0.93136	1.05584	1.27083	0.132838	0.37385	0.309105	0.250394	-1.99773	0.142742	0.822595	no dif
MSTRG.8068.1	u	Bvchr3_un.sca001	.	1299502	1300584	1083	1	1.46745	2.24441	1.47378	0.510298	0.510391	0.401149	0.274188	-1.86676	0.142859	0.822595	no dif
MSTRG.25399.1	u	Bvchr9.sca011	.	2064647	2066307	1661	1	0.664884	0.951636	1.39598	0.235456	0.163579	0.355939	0.250614	-1.99646	0.143258	0.822813	no dif
MSTRG.25566.1	i	Bvchr9.sca015	.	669009	669609	601	1	17.2473	17.0993	21.4271	7.12738	6.93956	8.15803	0.398486	-1.3274	0.144216	0.825384	no dif
MSTRG.3492.1	u	Bvchr2.sca001	.	6240485	6240793	309	1	199.7	226.399	222.793	359.757	374.033	368.463	1.69867	0.764406	0.145042	0.826919	no dif
MSTRG.27274.1	u	Bvchr9.sca026	-	7025008	7025897	890	1	1.97564	3.67538	2.32479	0.605596	0.900566	0.85093	0.29553	-1.75862	0.145489	0.827452	no dif
MSTRG.29065.1	u	contig96905	.	405	724	320	1	2.39231	2.88589	3.05125	0.673888	0.757145	0.501192	0.231975	-2.10796	0.145766	0.828315	no dif
MSTRG.17729.1	u	Bvchr6.sca023	+	618858	620506	1649	1	0.694098	0.659855	0.62888	1.30516	2.05802	1.71065	2.55888	1.35551	0.145927	0.828724	no dif
MSTRG.29908.1	u	scaffold00428	.	181968	182357	390	1	0.866231	0.806031	0.894656	2.67852	2.64748	2.83211	3.17817	1.6682	0.146308	0.830053	no dif
MSTRG.22560.1	i	Bvchr8.sca003	-	520254	522702	2449	1	1.6451	1.91433	1.79281	0.56196	0.632165	0.587508	0.332877	-1.58694	0.148287	0.834184	no dif
MSTRG.25340.1	j	Bvchr9.sca011	+	501808	503447	1111	2	0.454292	0.539503	0.31133	1.41553	1.41723	1.08108	2.99882	1.58439	0.150053	0.838462	no dif
MSTRG.5824.1	x	Bvchr2_un.sca015	+	10902	11906	1005	1	2.87114	3.35091	2.10419	1.00244	0.68671	0.825843	0.302057	-1.72711	0.150882	0.840357	no dif
MSTRG.12935.1	u	Bvchr5.sca008	.	1689280	1689499	220	1	13.5934	15.4493	14.6658	3.68693	5.5822	4.53941	0.315923	-1.66235	0.151001	0.840357	no dif
MSTRG.20190.1	o	Bvchr7.sca010	+	711294	714292	2979	2	1.30101	1.94741	2.22852	0	0.758491	0.424229	0.215945	-2.21126	0.151239	0.840877	no dif
MSTRG.21974.1	u	Bvchr7_un.sca013	.	221237	223566	2330	1	0.408423	0.39893	0.394031	0.070709	0.149804	0.062801	0.235823	-2.08422	0.151479	0.840943	no dif
MSTRG.30182.1	u	scaffold00510	.	201549	202103	555	1	2.8412	3.66485	3.20564	1.14762	0.639077	0.842405	0.270715	-1.88515	0.152325	0.842515	no dif
MSTRG.25792.1	i	Bvchr9.sca022	-	207178	210988	3811	1	4.09777	5.33323	5.58835	0.511312	2.78708	2.96788	0.417213	-1.26114	0.153216	0.843872	no dif
MSTRG.28692.1	j	contig90504	+	293	1906	1537	2	1.3751	2.12137	1.44476	0.346764	0.658412	0.518205	0.3083	-1.69759	0.153655	0.845288	no dif
MSTRG.10396.1	u	Bvchr4.sca014	.	873342	873719	378	1	0.938034	1.0291	0.515315	2.28009	3.16623	2.50067	3.20127	1.67864	0.154335	0.847021	no dif
MSTRG.13118.1	u	Bvchr5.sca008	.	5442740	5443912	1173	1	0.908099	1.23139	0.881313	0.115598	0.288654	0.366958	0.255299	-1.96974	0.155553	0.849098	no dif
MSTRG.27910.1	u	contig111604	.	1	831	831	1	0.267343	0.214502	0.472262	0.745802	1.34503	1.01519	3.25543	1.70285	0.156476	0.850646	no dif
MSTRG.28724.1	u	contig91039	+	817	1280	464	1	48.9077	54.5845	65.0074	97.4895	95.2204	95.1333	1.70827	0.772538	0.156975	0.851604	no dif
MSTRG.2123.1	j	Bvchr1_un.sca002	+	886766	888235	1327	2	3.12617	5.48755	6.2905	1.71542	1.5181	2.16664	0.362324	-1.46465	0.157303	0.852049	no dif
MSTRG.22931.1	j	Bvchr8.sca009	-	524140	527021	787	4	0.903769	0.481531	0.329307	2.01708	1.362	1.87791	3.066	1.61636	0.15729	0.852049	no dif
MSTRG.9173.2	j	Bvchr4.sca002	+	557490	560203	1488	5	1.15359	0.980389	0.669069	0.245672	0.21744	0.276436	0.263837	-1.92228	0.157417	0.852082	no dif
MSTRG.13283.3	j	Bvchr5.sca009	+	1358104	1360947	615	4	3.14418	3.09516	0.019262	0.756645	0.006886	0.012185	0.123944	-3.01224	0.157532	0.852135	no dif
MSTRG.6938.1	u	Bvchr3.sca005	.	3342013	3342433	421	1	1.33427	1.21256	0.909523	3.03172	4.50536	2.6878	2.95828	1.56476	0.157819	0.852543	no dif
MSTRG.23158.1	i	Bvchr8.sca014	.	3933714	3933932	219	1	34.4452	50.5374	49.8059	73.209	67.2108	93.1731	1.73303	0.793299	0.159255	0.855871	no dif
MSTRG.7960.2	j	Bvchr3_un.sca001	-	80778	81768	823	2	0.884331	0.749325	0.094434	1.56105	1.58177	2.53037	3.28293	1.71498	0.16012	0.857667	no dif
MSTRG.31638.1	i	scaffold02100	+	1315	1770	456	1	0.505331	1.38679	1.04913	2.12759	3.28391	3.34253	2.97629	1.57351	0.161005	0.858852	no dif
MSTRG.27917.1	u	contig111982	.	11	800	790	1	0.4596	0.478954	0.305191	0.780468	1.71766	1.40433	3.13766	1.64969	0.160957	0.858852	no dif
MSTRG.30238.1	i	scaffold00545	-	158813	159034	222	1	6.4297	4.13871	6.05855	9.37294	17.0695	14.4412	2.45888	1.298	0.161138	0.859002	no dif
MSTRG.12550.1	u	Bvchr5.sca002	.	7449258	7449998	741	1	0.536574	0.269075	0.439018	1.36406	1.51418	1.02242	3.1339	1.64796	0.161269	0.859002	no dif
MSTRG.10135.1	u	Bvchr4.sca011	.	702365	702594	230	1	1572.6	1710.29	1694.28	2624.3	2774.47	2819.51	1.65119	0.723508	0.16164	0.859928	no dif
MSTRG.27850.1	u	contig107827	.	170	552	383	1	11.1802	10.2274	8.67501	3.68836	2.97606	3.31447	0.331716	-1.59198	0.162103	0.86029	no dif
MSTRG.31569.1	u	scaffold01788	.	7334	8293	960	1	0.414215	0.500491	0.3087	0.815359	1.41161	1.49144	3.03939	1.60378	0.162877	0.861874	no dif
MSTRG.6721.1	u	Bvchr3.sca004	.	255645	256033	389	1	10.7582	11.88	11.5315	4.37342	3.61717	3.76859	0.344141	-1.53893	0.163071	0.862336	no dif
MSTRG.23682.1	i	Bvchr8.sca018	.	982515	982999	485	1	146.938	190.721	214.82	292.712	284.796	331.588	1.64548	0.718511	0.163201	0.862601	no dif
MSTRG.29144.1	u	contig99267	.	1	1029	1029	1	4.00689	3.91981	5.11252	7.42742	8.90615	9.05596	1.94717	0.961375	0.163735	0.86386	no dif
MSTRG.21329.1	u	Bvchr7.sca021	.	8230746	8231758	1013	1	0.708934	0.920114	0.915454	0.072037	0.404382	0.112749	0.231546	-2.11063	0.164121	0.864356	no dif
MSTRG.9319.1	x	Bvchr4.sca003	+	1118589	1119817	309	3	1.15763	1.41738	1.46855	3.58158	4.39982	3.74177	2.89922	1.53567	0.164232	0.864356	no dif
MSTRG.2539.1	i	Bvchr1_un.sca005	.	864018	868167	4150	1	2.20891	2.8082	2.79928	1.01433	1.12469	1.08921	0.413007	-1.27576	0.164701	0.864457	no dif
MSTRG.27853.1	u	contig107997	.	113	873	761	1	1.01847	1.54995	1.72084	3.62531	3.02679	3.70829	2.41542	1.27227	0.164608	0.864457	no dif
MSTRG.28577.1	u	contig160097	-	33	534	502	1	1.88928	2.15942	1.98146	0.725114	0.35825	0.396743	0.245451	-2.02649	0.164988	0.864837	no dif
MSTRG.30232.1	o	scaffold00545	+	114098	116141	1407	2	8.91856	9.58303	8.82739	3.70093	4.26285	3.79901	0.430414	-1.2162	0.165898	0.866798	no dif
MSTRG.12467.1	i	Bvchr5.sca002	.	6232464	6232774	311	1	1.86508	1.35039	2.42785	4.52874	4.97207	5.79275	2.71003	1.43831	0.166003	0.866888	no dif
MSTRG.4929.1	u	Bvchr2.sca014	-	5525105	5525587	483	1	2.89782	3.95769	3.70651	16.0922	4.59856	3.78673	2.3175	1.21257	0.166318	0.867309	no dif
MSTRG.3871.1	i	Bvchr2.sca003	+	869065	872771	1192	3	0.174821	0.500458	0.842071	1.07146	1.43235	1.63946	2.73059	1.44921	0.167076	0.869351	no dif
MSTRG.27929.1	u	contig112630	.	1	512	512	1	2.96786	2.65658	3.18336	0.688882	0.750659	0.994462	0.276346	-1.85545	0.167697	0.870664	no dif
MSTRG.30267.1	u	scaffold00554	.	178040	178271	232	1	1.34731	1.23016	1.17537	3.82954	4.11315	3.43694	3.03228	1.6004	0.167641	0.870664	no dif
MSTRG.10157.1	u	Bvchr4.sca012	.	3521	3789	269	1	3.48101	2.43348	3.98095	8.5642	7.55668	8.19802	2.45759	1.29724	0.168626	0.871777	no dif
MSTRG.27932.1	u	contig112901	.	1	818	818	1	5.69846	5.66275	5.9433	2.15755	2.42282	1.49866	0.351297	-1.50924	0.170334	0.875492	no dif
MSTRG.29784.2	i	scaffold00390	+	401200	402207	1008	1	327.509	398.818	378.936	165.403	181.756	183.79	0.480382	-1.05775	0.170612	0.875673	no dif
MSTRG.20216.1	u	Bvchr7.sca011	.	825245	825754	510	1	0.626169	0.815179	0.573454	2.36436	2.18251	1.38452	2.94391	1.55773	0.17066	0.875673	no dif
MSTRG.10951.1	i	Bvchr4_un.sca001	+	570224	575982	857	2	2.53863	2.89709	2.83544	0.929618	0.904325	0.782245	0.316303	-1.66062	0.171214	0.876173	no dif
MSTRG.11510.1	u	Bvchr4_un.sca017	.	725427	731521	6095	1	1.77041	2.00588	2.0825	2.6877	3.55441	3.86214	1.72463	0.78629	0.171204	0.876173	no dif
MSTRG.17730.1	u	Bvchr6.sca023	.	623621	624732	1112	1	0.451881	0.323063	0.435301	1.05216	1.29532	1.11791	2.86338	1.51772	0.171192	0.876173	no dif
MSTRG.16171.1	u	Bvchr6.sca003	-	1819567	1821781	2215	1	4.13596	5.00856	4.9205	1.59434	2.14669	2.12673	0.417188	-1.26123	0.171396	0.876685	no dif
MSTRG.19885.1	u	Bvchr7.sca006	-	1156496	1159035	2540	1	1.65633	1.66046	1.65444	2.88593	3.65027	3.12769	1.94396	0.959002	0.171454	0.876704	no dif
MSTRG.19982.1	u	Bvchr7.sca008	.	1390840	1391771	932	1	0.74917	0.939037	0.999687	2.44688	1.95384	2.14464	2.43513	1.284	0.172215	0.878373	no dif
MSTRG.27681.1	u	contig100271	.	31	996	966	1	3.29621	3.68696	3.37636	1.10667	1.03644	1.34255	0.336469	-1.57145	0.172395	0.878599	no dif
MSTRG.26990.1	u	Bvchr9.sca026	.	4453961	4455143	1183	1	1.92806	2.32675	1.75002	4.64621	4.25736	3.7559	2.10821	1.07602	0.172767	0.879527	no dif
MSTRG.8554.1	u	Bvchr3_un.sca011	-	485321	488988	2135	4	0.722831	0.655609	0.840164	0.181769	0.25302	0.193201	0.283056	-1.82084	0.172804	0.879577	no dif
MSTRG.28042.1	u	contig119417	.	1	756	756	1	0.709211	0.369543	1.26513	1.72401	2.22198	2.40343	2.70893	1.43772	0.173111	0.880722	no dif
MSTRG.4483.1	u	Bvchr2.sca010	-	747345	749149	1681	2	1.32316	0.817119	0.193196	0	0.367402	0.036288	0.173	-2.53116	0.174086	0.8836	no dif
MSTRG.30939.1	u	scaffold00863	+	53424	53969	546	1	51.505	55.7244	60.6663	22.6968	23.2815	32.2112	0.465703	-1.10252	0.174674	0.884563	no dif
MSTRG.4055.1	u	Bvchr2.sca005	-	1046658	1047799	1142	1	1.22128	1.65143	1.14969	2.78902	2.93484	3.41026	2.27081	1.18321	0.175419	0.884811	no dif
MSTRG.28385.1	u	contig144022	.	2	546	545	1	2.90477	2.7894	3.65212	0.821426	0.893538	0.949263	0.285057	-1.81068	0.175517	0.885026	no dif
MSTRG.21967.1	i	Bvchr7_un.sca012	.	355297	358314	3018	1	1.66135	1.79696	1.90604	2.81103	3.49378	3.5586	1.83869	0.878682	0.177175	0.887633	no dif
MSTRG.12495.1	i	Bvchr5.sca002	.	6617872	6618168	297	1	3.34419	1.76354	2.56105	7.37285	6.76172	4.84267	2.47461	1.3072	0.177043	0.887633	no dif
MSTRG.17545.1	j	Bvchr6.sca018	+	1297114	1299764	2557	2	3.52397	2.00772	2.03989	1.00678	0.815718	1.07916	0.383229	-1.38372	0.177453	0.887749	no dif
MSTRG.30773.1	x	scaffold00783	-	44732	47014	438	2	41.219	32.6586	40.1874	18.2361	16.8632	17.7755	0.46355	-1.1092	0.178874	0.88954	no dif
MSTRG.27889.1	u	contig110213	.	1	847	847	1	3.30248	3.15856	3.58682	1.12878	0.718536	1.46299	0.329454	-1.60185	0.179096	0.889755	no dif
MSTRG.23914.4	j	Bvchr8.sca018	+	3578909	3580921	1121	3	0	0	3.85563	59.695	0	0	15.4825	3.95257	0.179828	0.890797	no dif
MSTRG.22276.2	o	Bvchr8.sca001	+	2165775	2166474	555	2	2.35902	4.67006	4.64339	1.49906	1.25581	0.852867	0.30908	-1.69395	0.179882	0.8908	no dif
MSTRG.792.2	x	Bvchr1.sca001	+	8246506	8255894	392	3	0.709418	1.14252	0.552651	1.89582	2.35975	2.95685	2.99944	1.58469	0.179912	0.890802	no dif
MSTRG.25689.1	u	Bvchr9.sca020	-	1260259	1260958	672	2	2.4469	2.38678	1.44319	0.08215	0.494356	1.09139	0.265721	-1.91202	0.181027	0.892721	no dif
MSTRG.27049.1	i	Bvchr9.sca026	-	4915435	4921231	2298	2	1.22233	1.74741	1.53398	2.99399	2.95283	2.81724	1.94596	0.960486	0.181674	0.893101	no dif
MSTRG.22925.1	i	Bvchr8.sca009	-	436038	436400	363	1	0.666943	1.49595	1.20144	2.59393	4.01298	2.83224	2.80565	1.48834	0.182326	0.894319	no dif
MSTRG.17717.1	u	Bvchr6.sca023	.	484866	487333	2468	1	0.409155	0.477803	0.442218	0.857334	1.16958	1.07233	2.33171	1.22139	0.184327	0.896519	no dif
MSTRG.20236.1	i	Bvchr7.sca011	-	1186845	1187715	871	1	87.4685	89.7584	112.494	137.508	164.313	161.565	1.59942	0.677552	0.184769	0.896862	no dif
MSTRG.27779.1	u	contig104627	.	5	917	913	1	0.779363	0.338584	1.01116	1.73328	1.73998	1.91954	2.5329	1.34079	0.184687	0.896862	no dif
MSTRG.29821.1	i	scaffold00399	.	85943	86597	655	1	1.75086	1.84098	1.75326	0.620309	0.487625	0.344063	0.27165	-1.88018	0.185046	0.897456	no dif
MSTRG.26630.1	u	Bvchr9.sca026	-	513185	515855	2671	1	0.514294	0.68292	0.502828	1.0401	1.33033	1.43826	2.24035	1.16372	0.185092	0.897456	no dif
MSTRG.15309.1	o	Bvchr5_un.sca021	-	252275	268714	981	2	0.549266	1.88237	1.86698	0.083216	0.354668	0.692288	0.262915	-1.92733	0.185585	0.897973	no dif
MSTRG.24075.1	x	Bvchr8.sca018	-	5476181	5478604	1220	2	0.35784	0	0.903133	1.68754	1.20251	1.56035	3.52933	1.8194	0.186177	0.898936	no dif
MSTRG.22990.1	u	Bvchr8.sca011	+	731981	733361	1340	2	2.34662	2.39078	2.49291	0.545805	1.03212	0.930683	0.346957	-1.52717	0.187225	0.900227	no dif
MSTRG.4330.1	u	Bvchr2.sca007	-	1648456	1649687	849	2	1.10902	0.746155	0.962901	2.2108	1.91713	2.645	2.40339	1.26507	0.187081	0.900227	no dif
MSTRG.30363.1	i	scaffold00572	+	143430	145211	1457	2	2.73716	2.84794	2.91319	0.878807	0.9827	1.2341	0.364263	-1.45695	0.187776	0.901315	no dif
MSTRG.9888.1	x	Bvchr4.sca006	+	1457772	1493255	546	4	34.4557	34.9451	41.8979	61.516	53.436	67.5139	1.63943	0.713191	0.188748	0.902497	no dif
MSTRG.13307.1	u	Bvchr5.sca009	.	1749499	1750373	875	1	0.481126	0.52462	0.237542	0.976683	1.11262	1.47331	2.86547	1.51877	0.190936	0.905062	no dif
MSTRG.3466.1	u	Bvchr2.sca001	-	6070313	6071913	1427	2	0.28544	1.74115	1.52191	2.43105	2.96671	2.57233	2.24605	1.16739	0.191305	0.905422	no dif
MSTRG.3549.9	u	Bvchr2.sca001	+	6763957	6773431	3109	2	0.045327	0.507241	1.35576	1.67636	0.8865	2.07415	2.42988	1.28089	0.192319	0.906524	no dif
MSTRG.10406.3	o	Bvchr4.sca014	+	1124671	1135309	1083	2	4.19537	4.24883	4.38101	1.35144	1.14643	2.31859	0.375546	-1.41294	0.195951	0.913438	no dif
MSTRG.23955.6	o	Bvchr8.sca018	-	4031402	4128982	514	2	1.9706	1.46686	2.03004	0.199934	0.932053	0.337372	0.268744	-1.8957	0.197689	0.91644	no dif
MSTRG.10810.1	x	Bvchr4.sca017	+	3393629	3394627	291	3	10.9885	12.0701	10.9584	20.5822	21.5555	22.9484	1.91334	0.936096	0.197981	0.91644	no dif
MSTRG.22775.1	u	Bvchr8.sca006	.	887175	888509	1335	1	1.36477	0	2.11629	2.29095	4.54676	4.42204	3.23458	1.69358	0.198037	0.91644	no dif
MSTRG.5106.1	u	Bvchr2.sca016	.	767887	768109	223	1	5.36843	5.13776	4.32601	1.13876	1.33291	1.81076	0.288725	-1.79223	0.198331	0.916546	no dif
MSTRG.26035.1	i	Bvchr9.sca024	-	2443752	2443953	202	1	6.90534	11.1586	13.912	3.42511	4.02881	3.12215	0.330751	-1.59618	0.199247	0.918543	no dif
MSTRG.27337.1	u	Bvchr9.sca026	.	7633803	7635226	1424	1	3.28337	4.49172	2.78362	1.15361	1.41875	1.48767	0.38452	-1.37887	0.199729	0.918969	no dif
MSTRG.1531.1	u	Bvchr1.sca005	.	1365631	1366244	614	1	2.15812	2.30893	2.85559	4.44803	5.35178	6.09796	2.17104	1.11839	0.199877	0.918969	no dif
MSTRG.10657.1	u	Bvchr4.sca017	+	1599236	1600862	1627	1	0.556676	0.539272	0.573252	1.31515	1.15796	1.32286	2.27413	1.18531	0.202413	0.920632	no dif
MSTRG.25214.1	u	Bvchr9.sca008	.	277144	280236	3093	1	0.496455	0.619505	0.590993	0.954384	1.44952	1.17396	2.09605	1.06767	0.203055	0.921585	no dif
MSTRG.8457.1	i	Bvchr3_un.sca009	-	199178	200606	1429	1	1.28494	1.22429	1.33997	0.407664	0.526323	0.327176	0.327643	-1.6098	0.203152	0.921765	no dif
MSTRG.28327.1	u	contig139949	.	3	425	423	1	29.0334	34.4146	39.6362	45.8602	52.9942	70.5663	1.64352	0.716787	0.203682	0.922034	no dif
MSTRG.29064.1	u	contig96868	.	584	829	246	1	6.30483	6.33545	11.4532	1.58805	3.26985	3.22345	0.335416	-1.57598	0.20425	0.922992	no dif
MSTRG.18039.1	u	Bvchr6.sca026	.	2329505	2329752	248	1	9699.77	11148.5	10029.6	16464.7	16441.4	15171.1	1.55701	0.638777	0.205487	0.925039	no dif
MSTRG.2087.1	i	Bvchr1_un.sca002	.	431146	432360	1215	1	0.226325	0.421614	0.23442	0.875178	0.708262	0.790807	2.69079	1.42803	0.205964	0.925565	no dif
MSTRG.28489.12	x	contig151795	+	42	568	305	3	0	51.5368	1684.51	0	0	127.159	0.0732465	-3.7711	0.206186	0.925634	no dif
MSTRG.26376.2	x	Bvchr9.sca025	+	4647116	4647995	655	4	2.37042	4.09171	6.07383	1.67211	1.44375	1.07616	0.334399	-1.58036	0.206676	0.926042	no dif
MSTRG.8481.1	u	Bvchr3_un.sca010	+	20724	22242	1519	1	1.23288	1.12807	1.67602	0.288699	0.461398	0.639065	0.34411	-1.53906	0.207088	0.926662	no dif
MSTRG.8489.1	i	Bvchr3_un.sca010	-	175250	175727	478	1	2.29719	2.38032	2.63669	0.725836	0.761889	0.665842	0.294437	-1.76397	0.207668	0.926901	no dif
MSTRG.8171.1	i	Bvchr3_un.sca003	.	423864	424231	368	1	22.4778	22.406	21.1357	8.28472	9.69582	10.3942	0.429793	-1.21829	0.208321	0.927266	no dif
MSTRG.22087.1	i	Bvchr7_un.sca024	.	90037	92122	2086	1	2.5761	2.8257	2.97268	1.03939	1.22757	1.1073	0.402922	-1.31143	0.209235	0.928779	no dif
MSTRG.29873.3	j	scaffold00418	-	109633	114217	1886	3	0.509924	0.834473	0	0	0.141588	0	0.105317	-3.24719	0.209587	0.929193	no dif
MSTRG.3050.1	j	Bvchr2.sca001	-	2134579	2139411	3333	3	3.03174	1.81978	3.78265	0.611808	1.519	1.58482	0.430339	-1.21645	0.211064	0.930825	no dif
MSTRG.21101.1	u	Bvchr7.sca021	+	6259466	6260136	492	2	20.6528	21.3733	27.116	9.24535	10.676	11.4537	0.453777	-1.13994	0.211972	0.932007	no dif
MSTRG.29778.1	u	scaffold00390	.	371749	372820	1072	1	2.02159	0.557649	1.15322	2.29436	2.67191	3.53898	2.27872	1.18822	0.211937	0.932007	no dif
MSTRG.25912.1	i	Bvchr9.sca024	+	283701	284441	741	1	13.5696	14.8242	15.4893	19.9538	23.6167	27.1087	1.61063	0.687622	0.212786	0.933418	no dif
MSTRG.29874.1	i	scaffold00418	-	110658	111564	907	1	0.005101	1.29686	1.86821	0.245268	0.218273	0.195754	0.207968	-2.26556	0.214599	0.935484	no dif
MSTRG.8236.1	o	Bvchr3_un.sca005	+	38591	47397	1486	4	1.16709	0.367121	0.914252	0.298214	0.165757	0.255519	0.293853	-1.76683	0.216504	0.937426	no dif
MSTRG.771.1	i	Bvchr1.sca001	-	8028066	8028523	458	1	1.80355	1.73861	1.96068	2.63351	5.19928	4.63486	2.26568	1.17994	0.217545	0.939607	no dif
MSTRG.1312.1	u	Bvchr1.sca004	.	1655163	1656099	937	1	0.339107	0.459665	0.484375	0.985749	1.30374	1.01322	2.57392	1.36397	0.217967	0.939607	no dif
MSTRG.20337.2	u	Bvchr7.sca014	-	446232	452106	1777	2	0.404759	0.402142	0.558561	0.807434	1.32089	0.924087	2.23544	1.16056	0.218535	0.941164	no dif
MSTRG.18015.2	o	Bvchr6.sca026	-	1831984	1835036	2190	2	1.44345	1.66243	2.04615	0.535831	0.695365	0.71661	0.378066	-1.40329	0.218907	0.941168	no dif
MSTRG.23641.1	i	Bvchr8.sca018	.	548585	549268	684	1	0.606619	0.48068	0.414508	1.8273	0.837874	1.30776	2.64544	1.40351	0.219376	0.941168	no dif
MSTRG.28489.2	x	contig151795	+	1	568	465	3	289.872	0.090313	457.417	564.049	639.462	868.91	2.77292	1.4714	0.219418	0.941168	no dif
MSTRG.18086.1	j	Bvchr6.sca026	-	2936629	2940340	1332	3	1.45023	2.40215	1.75055	0.793087	0.613544	0.56153	0.351273	-1.50933	0.220143	0.942275	no dif
MSTRG.3095.1	i	Bvchr2.sca001	.	2661631	2662126	496	1	6.01275	4.4657	4.2301	2.19394	1.30016	0	0.237556	-2.07366	0.221102	0.943237	no dif
MSTRG.27711.1	u	contig101579	.	449	923	475	1	2.11125	2.0784	1.98528	0.554773	0.527995	0.769861	0.300024	-1.73685	0.221056	0.943237	no dif
MSTRG.24113.2	j	Bvchr8.sca018	+	5778466	5782944	2098	2	0.842062	1.07609	1.2581	0.367025	0.234461	0.512585	0.350751	-1.51148	0.221123	0.943237	no dif
MSTRG.29183.1	x	scaffold00043	+	1147	1670	524	1	15.3155	16.2313	14.6037	6.29648	6.44047	7.47185	0.437888	-1.19137	0.221301	0.943237	no dif
MSTRG.17335.4	j	Bvchr6.sca014	+	471218	476514	2746	2	0.239466	0.889884	0.330122	0.76103	1.19961	1.25167	2.20101	1.13816	0.220692	0.943237	no dif
MSTRG.22953.1	u	Bvchr8.sca010	+	338016	341671	2188	2	0.61671	0.644302	0.327002	0.908406	1.16911	1.43023	2.20889	1.14332	0.220965	0.943237	no dif
MSTRG.2050.1	u	Bvchr1_un.sca002	.	72738	73476	739	1	0.545199	0.434242	1.08881	1.77313	1.5797	1.83069	2.50623	1.32552	0.221499	0.943237	no dif
MSTRG.18853.1	i	Bvchr6.sca028	.	3745274	3745834	561	1	0.424115	0.658836	0.797957	1.00803	2.21087	1.78349	2.65956	1.41119	0.221172	0.943237	no dif
MSTRG.16723.1	i	Bvchr6.sca005	.	1317552	1319177	1626	1	2.34091	2.45957	2.23973	0.679611	0.75545	1.27778	0.385334	-1.37582	0.223109	0.945534	no dif
MSTRG.29324.1	o	scaffold00152	-	325024	332996	3329	3	3.55564	7.31731	4.29648	1.72819	2.21348	3.44686	0.487068	-1.03781	0.223133	0.945534	no dif
MSTRG.20047.1	u	Bvchr7.sca008	.	3685225	3687835	2611	1	0.513011	0.551173	0.380466	0.881539	1.00703	1.22568	2.15571	1.10816	0.223059	0.945534	no dif
MSTRG.6294.2	j	Bvchr3.sca003	+	487773	489706	1073	2	1.64826	2.4163	2.52181	0.620382	0.838056	0.916131	0.360528	-1.47182	0.223476	0.946481	no dif
MSTRG.31382.1	u	scaffold01317	.	8080	8742	663	1	1.74388	1.41893	1.08383	0.058806	0.401998	0.753481	0.28594	-1.80622	0.223548	0.946547	no dif
MSTRG.2111.1	i	Bvchr1_un.sca002	.	742617	742821	205	1	6.88294	6.62353	5.55249	1.22822	1.84165	2.94108	0.315387	-1.66481	0.22367	0.946725	no dif
MSTRG.19539.1	u	Bvchr7.sca002	.	790593	791284	692	1	1.39333	1.42908	1.51291	0.34877	0.390231	0.574593	0.302998	-1.72262	0.224221	0.947469	no dif
MSTRG.8607.3	j	Bvchr3_un.sca013	-	131349	142532	1066	3	1.41472	1.2993	1.60673	0.397669	0.409401	0.589542	0.323233	-1.62935	0.225013	0.949123	no dif
MSTRG.24698.1	u	Bvchr8_un.sca016	-	132509	133874	1045	3	3.06012	2.45893	2.21767	0.874917	0.885473	1.07901	0.367003	-1.44614	0.225339	0.949565	no dif
MSTRG.11068.1	u	Bvchr4_un.sca001	.	2495315	2495561	247	1	211.903	269.675	276.761	345.011	384.02	427.044	1.52449	0.608322	0.225621	0.949887	no dif
MSTRG.21954.1	u	Bvchr7_un.sca012	.	118806	120769	1964	1	0.666365	0.529805	0.58126	1.08828	1.47846	1.23811	2.14065	1.09805	0.226975	0.952592	no dif
MSTRG.29757.1	u	scaffold00389	.	68142	68379	238	1	163.621	135.308	194.754	229.996	223.965	310.748	1.54899	0.631324	0.229759	0.954511	no dif
MSTRG.9441.1	j	Bvchr4.sca003	-	2492573	2496296	752	3	0.129147	1.61636	1.39722	0.174695	0.328056	0.330148	0.265024	-1.9158	0.23074	0.956222	no dif
MSTRG.28526.1	u	contig154879	.	67	558	492	1	73.4113	91.3753	89.3292	38.9459	41.1011	48.5291	0.505974	-0.982866	0.230998	0.956601	no dif
MSTRG.23561.1	u	Bvchr8.sca017	.	3396309	3397440	1132	1	0.56701	0.85035	0.82511	0.962093	2.13713	1.85472	2.20915	1.14349	0.232599	0.957259	no dif
MSTRG.7243.1	u	Bvchr3.sca008	.	1473	2517	1045	1	0.396065	0.648405	0.505224	1.20352	1.16436	1.35514	2.40242	1.26449	0.232382	0.957259	no dif
MSTRG.14002.1	u	Bvchr5.sca022	.	1882237	1882581	345	1	0.981929	1.35841	1.71637	2.34471	3.43659	4.32181	2.49047	1.31642	0.231935	0.957259	no dif
MSTRG.17891.1	u	Bvchr6.sca025	.	159276	159533	258	1	2.41306	1.98345	1.64857	3.7268	5.71453	5.46403	2.4657	1.302	0.233812	0.958563	no dif
MSTRG.28745.1	u	contig91189	.	678	1477	800	1	37.5805	54.1472	52.0932	20.8691	27.4403	24.4889	0.506174	-0.982296	0.235587	0.960533	no dif
MSTRG.29682.3	x	scaffold00363	-	7897	26978	1103	3	0.009767	1.27558	0.860551	0.26014	0.157307	0.008671	0.198573	-2.33226	0.237152	0.962234	no dif
MSTRG.17156.1	u	Bvchr6.sca008	.	195489	197270	1782	1	0.832899	0.884107	1.05125	0.174258	0.331836	0.420253	0.334632	-1.57935	0.23777	0.962422	no dif
MSTRG.17427.1	u	Bvchr6.sca015	+	532408	535670	1281	2	0.652824	0.546349	0.410257	1.08466	1.28589	1.2658	2.2594	1.17594	0.237455	0.962422	no dif
MSTRG.3996.3	u	Bvchr2.sca004	+	654457	655021	543	2	0.8968	0	0	3.97417	2.3027	0	6.99918	2.80719	0.238698	0.962875	no dif
MSTRG.14674.1	u	Bvchr5.sca024	.	2997267	2997651	385	1	9.37919	9.05002	9.06636	14.8672	17.947	16.339	1.78768	0.838087	0.239218	0.963247	no dif
MSTRG.12593.1	u	Bvchr5.sca003	+	91071	92184	1114	1	0.420331	0.413338	0.427035	0.858802	1.1215	1.099	2.44253	1.28837	0.239138	0.963247	no dif
MSTRG.15250.1	i	Bvchr5_un.sca019	.	35488	36662	1175	1	1.28311	1.47751	1.53433	0.559464	0.402718	0.482766	0.336429	-1.57163	0.23954	0.963581	no dif
MSTRG.17590.1	u	Bvchr6.sca019	-	674341	675572	682	2	0.721771	0.668019	0.219959	1.17523	1.53471	1.48911	2.60851	1.38323	0.239442	0.963581	no dif
MSTRG.4702.1	i	Bvchr2.sca013	+	2656439	2658431	1993	1	2.04407	2.57377	2.22982	0.915162	0.832878	1.03936	0.407059	-1.29669	0.240203	0.964279	no dif
MSTRG.28089.1	u	contig122358	.	1	515	515	1	0.426885	1.01136	1.00916	1.65179	1.7507	2.65148	2.47364	1.30663	0.240888	0.965643	no dif
MSTRG.19538.1	u	Bvchr7.sca002	.	788521	789419	899	1	1.89354	1.98513	1.5878	0.534625	0.786396	0.515707	0.335999	-1.57347	0.242151	0.967468	no dif
MSTRG.22062.5	u	Bvchr7_un.sca020	-	54222	55115	445	2	34.8144	0	30.6396	66.8378	61.2878	50.0198	2.72169	1.4445	0.242257	0.967642	no dif
MSTRG.7439.1	o	Bvchr3.sca009	+	2792956	2794298	1014	2	3.80834	4.77104	4.52601	7.07099	8.44701	7.18879	1.73263	0.792964	0.242756	0.968806	no dif
MSTRG.4484.1	o	Bvchr2.sca010	+	747357	750371	2703	2	2.4805	2.35305	2.67968	1.07243	0.973038	0	0.272249	-1.877	0.243104	0.969119	no dif
MSTRG.22013.1	i	Bvchr7_un.sca014	-	404015	404595	519	2	33.1601	34.3889	37.3084	48.517	52.3439	60.0401	1.53447	0.617744	0.245	0.971173	no dif
MSTRG.21182.1	u	Bvchr7.sca021	.	6957848	6958150	303	1	2.33677	2.07245	1.10996	4.64254	4.43336	3.99171	2.36767	1.24347	0.245742	0.971612	no dif
MSTRG.3892.1	u	Bvchr2.sca003	.	1135977	1136934	958	1	0.836761	0.840576	1.20025	1.43667	2.25088	2.39782	2.11475	1.08048	0.245828	0.971715	no dif
MSTRG.1009.4	x	Bvchr1.sca002	+	3400967	3402970	1054	4	47.8906	2.0465	18.5431	0.63241	21.2948	2.70575	0.35971	-1.47509	0.246913	0.972683	no dif
MSTRG.15309.4	i	Bvchr5_un.sca021	-	256998	268671	1609	2	2.56953	3.16195	2.64207	0.306354	0.743706	2.2731	0.396864	-1.33328	0.246502	0.972683	no dif
MSTRG.28842.1	u	contig92747	.	477	1170	694	1	7.60478	8.18914	10.695	3.25244	4.18773	4.01299	0.432374	-1.20965	0.247043	0.972715	no dif
MSTRG.25313.1	u	Bvchr9.sca011	.	9554	10266	713	1	0.895282	1.71095	1.47322	0.140093	0.417987	0.71343	0.311686	-1.68183	0.247948	0.974524	no dif
MSTRG.12020.2	j	Bvchr5.sca002	+	1298770	1301676	1091	2	7.38414	7.38545	0.401016	1.83764	2.95593	0.294895	0.335416	-1.57598	0.248013	0.974524	no dif
MSTRG.3656.9	x	Bvchr2.sca001	-	7669467	7711368	4672	2	0.093313	0	0.311377	0.633725	0.293675	0.259161	2.93202	1.5519	0.247988	0.974524	no dif
MSTRG.22893.1	u	Bvchr8.sca008	-	111483	113244	1762	1	1.02329	1.09488	0.977576	1.7021	2.10423	2.20935	1.94321	0.958441	0.248853	0.975947	no dif
MSTRG.7832.1	u	Bvchr3.sca011	+	924220	925206	987	1	0.606063	0.454943	0.449028	0.995044	1.2816	1.32398	2.38447	1.25367	0.248941	0.975947	no dif
MSTRG.5960.1	j	Bvchr3.sca001	+	417227	421858	720	2	0.760481	0.540392	0.472276	0.84444	1.32786	2.28011	2.51102	1.32827	0.248813	0.975947	no dif
MSTRG.28997.1	u	contig95478	.	421	832	412	1	4.06993	3.60325	4.34244	1.51799	1.4429	1.09485	0.337539	-1.56687	0.249391	0.976168	no dif
MSTRG.8435.1	j	Bvchr3_un.sca008	+	1142777	1150676	1033	7	1.47716	1.47586	0.34548	0.219845	0	0.570688	0.239664	-2.06092	0.249928	0.976409	no dif
MSTRG.12333.1	i	Bvchr5.sca002	-	4762458	4763486	1029	1	1.65224	1.24151	0.70526	0.180982	0.482604	0.528354	0.331186	-1.59429	0.249884	0.976409	no dif
MSTRG.7686.1	i	Bvchr3.sca010	.	3077054	3077412	359	1	3.56686	4.7553	5.035	0.935379	1.81956	1.80135	0.341112	-1.55168	0.249597	0.976409	no dif
MSTRG.9799.1	i	Bvchr4.sca005	.	858191	859698	1508	1	1.60601	1.57176	1.30086	0.660432	0.744996	0.189602	0.356143	-1.48947	0.250125	0.976409	no dif
MSTRG.18392.1	u	Bvchr6.sca027	-	2800038	2801787	1497	2	0.654659	0.508591	0.527181	1.20272	0.844197	1.53881	2.12119	1.08488	0.249998	0.976409	no dif
MSTRG.26384.1	x	Bvchr9.sca025	+	4717188	4717440	224	2	9.8795	11.1555	13.6239	5.71823	3.9619	3.24304	0.372867	-1.42327	0.25147	0.978115	no dif
MSTRG.21050.1	i	Bvchr7.sca021	-	5777426	5780880	2445	2	0.534817	0.391245	0.631606	0.973156	1.02852	1.15546	2.02684	1.01923	0.251649	0.978343	no dif
MSTRG.6892.1	u	Bvchr3.sca005	.	2503254	2503957	704	1	0.658219	0.490169	1.03952	1.74304	1.71855	1.64272	2.33296	1.22216	0.251954	0.978437	no dif
MSTRG.31042.1	x	scaffold00947	+	37476	39189	443	2	2.82125	2.34487	3.77585	0.76285	0.950038	1.28228	0.334956	-1.57796	0.2526	0.978919	no dif
MSTRG.28270.1	u	contig135963	.	146	484	339	1	34.2224	28.5817	29.9436	14.1381	16.8695	13.0272	0.47478	-1.07467	0.252944	0.978919	no dif
MSTRG.13046.1	i	Bvchr5.sca008	+	3842442	3845089	721	2	0.342442	0.714601	0.639236	1.09941	1.24447	1.75361	2.41557	1.27237	0.25242	0.978919	no dif
MSTRG.20191.1	x	Bvchr7.sca010	-	711574	714158	2585	1	1.54594	0.873619	0.727659	0.626561	0	0.169876	0.253061	-1.98244	0.253835	0.979097	no dif
MSTRG.23684.1	i	Bvchr8.sca018	.	989499	990213	715	1	1.953	1.56975	1.21513	0.371692	0.681218	0.504853	0.32879	-1.60476	0.254373	0.979097	no dif
MSTRG.5281.1	i	Bvchr2.sca018	-	649491	650754	1264	1	1.51786	1.85331	1.52552	0.810508	0.578415	0.398886	0.365106	-1.45361	0.254534	0.979097	no dif
MSTRG.27139.1	i	Bvchr9.sca026	+	5707505	5708950	1446	1	0.772814	1.07742	0.943084	1.92075	1.84926	1.78342	1.98812	0.991402	0.254117	0.979097	no dif
MSTRG.28720.1	u	contig91017	.	1	511	511	1	16.8142	18.0134	16.8163	6.64116	8.45236	8.95566	0.465673	-1.10261	0.256352	0.980586	no dif
MSTRG.19488.1	i	Bvchr7.sca001	+	4494905	4495713	809	1	2.14163	2.27833	2.81926	0.74817	0.888632	1.11471	0.380084	-1.39561	0.2571	0.981135	no dif
MSTRG.28155.1	u	contig126455	+	1	710	710	1	215.25	255.96	242.685	316.959	357.568	370.113	1.4633	0.549223	0.258285	0.982417	no dif
MSTRG.5147.2	u	Bvchr2.sca016	+	1370946	1377675	3232	2	0.594833	1.11895	1.06397	0.53097	0.204683	0.296665	0.371638	-1.42803	0.260504	0.983238	no dif
MSTRG.14297.1	u	Bvchr5.sca023	+	3646637	3646881	245	1	950.013	995.435	1119.71	564.866	528.165	546.586	0.53492	-0.902604	0.26068	0.983238	no dif
MSTRG.5015.1	u	Bvchr2.sca015	.	1102874	1103156	283	1	0.839478	1.31631	1.83241	3.70395	3.24693	2.46236	2.36027	1.23895	0.260758	0.983238	no dif
MSTRG.31058.1	u	scaffold00969	.	49966	50198	233	1	59.9865	64.1545	79.868	34.8014	35.4548	34.7377	0.514653	-0.958328	0.261598	0.984706	no dif
MSTRG.1239.1	u	Bvchr1.sca004	.	18241	20855	2615	1	1.09748	1.20833	1.06043	1.58725	1.89076	2.56773	1.79599	0.844777	0.262792	0.986102	no dif
MSTRG.24691.1	u	Bvchr8_un.sca016	.	68248	68806	559	1	0.415275	1.03155	0.492699	1.07444	1.66289	1.99403	2.43945	1.28655	0.263538	0.987517	no dif
MSTRG.28403.1	u	contig145352	.	1	598	598	1	12.3349	15.5934	14.6857	5.43885	7.35587	7.13718	0.467731	-1.09625	0.265285	0.988965	no dif
MSTRG.31043.1	u	scaffold00948	.	11828	13056	1229	1	0.337614	0.454746	0.59162	1.54878	0.658776	0.885108	2.23461	1.16003	0.265539	0.989408	no dif
MSTRG.28552.1	u	contig157023	.	1	546	546	1	4.43565	3.93593	2.95024	1.37017	1.22535	1.79388	0.387694	-1.36701	0.265646	0.989692	no dif
MSTRG.5177.2	j	Bvchr2.sca017	-	354153	356874	1879	3	1.84671	0.741993	0.20578	0.269579	0.276337	0.454237	0.357902	-1.48236	0.265901	0.989951	no dif
MSTRG.16133.1	u	Bvchr6.sca003	+	1457056	1457740	503	2	1.07072	1.52304	1.59561	6.20009	2.4873	0.513909	2.19635	1.13511	0.266619	0.990921	no dif
MSTRG.28026.6	x	contig118100	-	309	771	433	2	682.633	193.766	7.6e-05	137.954	82.9548	14.5359	0.26865	-1.8962	0.267141	0.990926	no dif
MSTRG.29039.1	u	contig96404	.	849	1150	302	1	60.6837	70.1291	82.912	32.4766	34.9254	43.2583	0.51777	-0.949616	0.267135	0.990926	no dif
MSTRG.12893.1	u	Bvchr5.sca008	.	513990	514561	572	1	0.874303	1.37041	1.09743	2.38895	2.71156	2.29578	2.21304	1.14603	0.267409	0.991349	no dif
MSTRG.26206.1	j	Bvchr9.sca025	-	2071355	2073600	915	2	2.35425	1.28796	2.47703	4.56209	1.90581	5.33346	1.92856	0.947527	0.267894	0.991955	no dif
MSTRG.28786.1	u	contig91744	.	28	1411	1384	1	1.2489	1.81226	1.95535	2.63572	3.2663	3.21245	1.81689	0.861472	0.268695	0.992476	no dif
MSTRG.7562.1	u	Bvchr3.sca010	.	1417581	1419061	1481	1	0.471682	0.496326	0.771186	0.964351	1.10631	1.47503	2.0387	1.02765	0.269364	0.993504	no dif
MSTRG.27688.1	u	contig100444	.	205	863	659	1	19.5971	23.8757	25.8897	11.3465	11.5121	13.0656	0.51792	-0.9492	0.269502	0.993869	no dif
MSTRG.18940.2	j	Bvchr6.sca028	-	4665401	4668132	1101	2	0.588185	0.573554	0.07452	1.85994	0.458321	0.767125	2.49575	1.31947	0.270517	0.995681	no dif
MSTRG.28489.7	x	contig151795	+	1	568	468	3	0.962885	258.118	0.040431	0.352142	0.623748	1319.75	5.09693	2.34963	0.270917	0.996476	no dif
MSTRG.6230.1	u	Bvchr3.sca002	.	643836	646085	2250	1	0.600527	0.795256	0.606937	1.24157	1.38633	1.2028	1.91275	0.935647	0.272483	0.99854	no dif
MSTRG.31607.1	u	scaffold01927	.	159	373	215	1	4.50012	5.22238	7.69859	7.74955	10.6325	16.2969	1.99063	0.993225	0.272561	0.99854	no dif
MSTRG.8157.1	i	Bvchr3_un.sca003	-	272704	275168	2465	1	7.41538	7.61259	6.46009	14.7449	16.6674	2.79842	1.59208	0.670916	0.273221	0.999494	no dif
MSTRG.10738.1	o	Bvchr4.sca017	-	2369707	2402046	453	2	0	0	0	0.008789	0.025031	0	inf	inf	1	1	no dif
MSTRG.19393.1	u	Bvchr7.sca001	.	3392865	3393239	375	1	0	0	0	0	1.56134	1.33452	inf	inf	1	1	no dif
MSTRG.30044.1	i	scaffold00467	.	276110	276394	285	1	0	0	0	0	0.078878	0.311178	inf	inf	1	1	no dif
MSTRG.23053.1	u	Bvchr8.sca014	.	1223556	1223756	201	1	0	0	0	0	0.064896	0	inf	inf	1	1	no dif
MSTRG.27426.1	u	Bvchr9.sca026	.	8557853	8558066	214	1	0	0	0	0.220078	0	0	inf	inf	1	1	no dif
MSTRG.4773.1	u	Bvchr2.sca014	.	1289914	1290151	238	1	0	0	0	0	0.195128	0	inf	inf	1	1	no dif
MSTRG.4464.2	j	Bvchr2.sca010	-	381371	393421	1197	3	0	0	0	0	2.1454	0	inf	inf	1	1	no dif
MSTRG.23914.6	j	Bvchr8.sca018	+	3579385	3580921	1037	3	0	0	0	6.25414	0	0	inf	inf	1	1	no dif
MSTRG.16590.1	i	Bvchr6.sca004	.	3635794	3635995	202	1	0	0	0	0	0	0.154126	inf	inf	1	1	no dif
MSTRG.14371.1	u	Bvchr5.sca023	.	4444074	4444597	524	1	0	0	0	0.139263	0	0.191486	inf	inf	1	1	no dif
MSTRG.21604.1	u	Bvchr7_un.sca001	.	602951	603186	236	1	0	0	0	0.096492	0	0	inf	inf	1	1	no dif
MSTRG.4910.1	u	Bvchr2.sca014	.	5031381	5031656	276	1	0	0	0	0.073131	0	0	inf	inf	1	1	no dif
MSTRG.2510.1	u	Bvchr1_un.sca005	.	61826	62637	812	1	0	0	0	0.059913	0	0	inf	inf	1	1	no dif
MSTRG.13212.1	u	Bvchr5.sca008	.	7619490	7620598	1109	1	0	0	0	0	0	0.090477	inf	inf	1	1	no dif
MSTRG.1009.6	x	Bvchr1.sca002	+	3400967	3402969	690	3	0	0	0	0	20.3128	0	inf	inf	1	1	no dif
MSTRG.2615.1	u	Bvchr1_un.sca006	.	1049857	1050385	529	1	0	0	0	0.553419	0	0	inf	inf	1	1	no dif
MSTRG.17893.1	u	Bvchr6.sca025	.	243541	243920	380	1	0	0	0	0	0.205472	0	inf	inf	1	1	no dif
MSTRG.30539.1	i	scaffold00657	+	44790	45505	716	1	0	0	0	0.00342	0	0.003843	inf	inf	1	1	no dif
MSTRG.999.1	u	Bvchr1.sca002	.	3310021	3310311	291	1	0	0	0	0	0.075344	0	inf	inf	1	1	no dif
MSTRG.7431.1	u	Bvchr3.sca009	.	2728694	2729634	941	1	0	0	0	0.02585	0	0	inf	inf	1	1	no dif
MSTRG.25579.1	u	Bvchr9.sca015	.	956218	957009	792	1	0	0	0	0.184822	0	0	inf	inf	1	1	no dif
MSTRG.25321.1	u	Bvchr9.sca011	.	168005	168240	236	1	0	0	0	0.154606	0.379844	0.053145	inf	inf	1	1	no dif
MSTRG.7621.1	u	Bvchr3.sca010	.	2223101	2223387	287	1	0	0	0	0	0.04545	0.087403	inf	inf	1	1	no dif
MSTRG.2799.1	u	Bvchr1_un.sca018	.	339306	339648	343	1	0	0	0	0	0	0.077023	inf	inf	1	1	no dif
MSTRG.5038.1	u	Bvchr2.sca015	-	1443318	1444240	923	1	0	0	0	15.232	0	0	inf	inf	1	1	no dif
MSTRG.8048.1	u	Bvchr3_un.sca001	.	1185189	1185450	262	1	0	0	0	0	0.041665	0	inf	inf	1	1	no dif
MSTRG.7865.1	u	Bvchr3.sca011	.	1355704	1355922	219	1	0	0	0	0	0	0.14074	inf	inf	1	1	no dif
MSTRG.18494.1	u	Bvchr6.sca027	-	4116650	4116912	263	1	0	0	0	0	0	0.023507	inf	inf	1	1	no dif
MSTRG.2046.1	u	Bvchr1_un.sca002	.	62862	63464	603	1	0	0	0	0.823238	0.536503	1.2533	inf	inf	1	1	no dif
MSTRG.24403.1	u	Bvchr8_un.sca003	.	160613	160898	286	1	0	0	0	0	0	0.087708	inf	inf	1	1	no dif
MSTRG.1418.1	u	Bvchr1.sca004	.	4462518	4462996	479	1	0	0	0	1.4635	1.57868	2.02957	inf	inf	1	1	no dif
MSTRG.31457.5	j	scaffold01436	-	4271	6084	1373	3	0	0	0	0.450352	0	0	inf	inf	1	1	no dif
MSTRG.10288.1	u	Bvchr4.sca013	.	255627	255873	247	1	0	0	0	0	0.092886	0	inf	inf	1	1	no dif
MSTRG.23469.2	u	Bvchr8.sca017	+	2164129	2166805	1048	2	0	0	0	0	0	0.844827	inf	inf	1	1	no dif
MSTRG.1922.1	u	Bvchr1.sca008	.	1756732	1757077	346	1	0	0	0	0	0.447583	0	inf	inf	1	1	no dif
MSTRG.23163.1	u	Bvchr8.sca014	.	4113048	4113259	212	1	0	0	0	0.210762	0.116075	0	inf	inf	1	1	no dif
MSTRG.23616.1	u	Bvchr8.sca018	+	158581	158793	213	1	0	0	0	0	0	0.424717	inf	inf	1	1	no dif
MSTRG.2466.1	u	Bvchr1_un.sca003	.	1146	1617	472	1	0	0	0	0	0.196292	0.453903	inf	inf	1	1	no dif
MSTRG.4150.1	u	Bvchr2.sca005	.	2376778	2377505	728	1	0	0	0	0.066589	0.051593	0.072702	inf	inf	1	1	no dif
MSTRG.31478.3	j	scaffold01492	+	5330	8604	1444	3	0	0	0	0	1.38418	0	inf	inf	1	1	no dif
MSTRG.382.1	u	Bvchr1.sca001	.	3925327	3926440	1114	1	0	0	0	0.019513	0.046837	0.018445	inf	inf	1	1	no dif
MSTRG.20599.1	u	Bvchr7.sca020	-	409226	409549	324	1	0	0	0	0.075076	0	0	inf	inf	1	1	no dif
MSTRG.7477.1	u	Bvchr3.sca010	.	477956	478212	257	1	0	0	0	0	0.201581	0	inf	inf	1	1	no dif
MSTRG.16871.1	x	Bvchr6.sca005	-	3902193	3902577	241	2	0	0	0	17.3077	0	0	inf	inf	1	1	no dif
MSTRG.10247.2	u	Bvchr4.sca012	+	1847566	1849876	292	3	0	0	0	0	0	2.18967	inf	inf	1	1	no dif
MSTRG.18350.1	u	Bvchr6.sca027	-	2062429	2067208	254	2	0	0	0	0.061538	0	0	inf	inf	1	1	no dif
MSTRG.15057.1	u	Bvchr5_un.sca009	.	32408	32791	384	1	0	0	0	0.165776	0.203813	0.128101	inf	inf	1	1	no dif
MSTRG.7570.1	u	Bvchr3.sca010	+	1552917	1553859	729	2	0	0	0	0.062285	0.163068	0	inf	inf	1	1	no dif
MSTRG.21651.1	u	Bvchr7_un.sca002	-	132943	135372	1451	4	0	0	0	0	0	0.01061	inf	inf	1	1	no dif
MSTRG.9071.1	u	Bvchr4.sca001	.	4172405	4172617	213	1	0	0	0	0	0	0.058884	inf	inf	1	1	no dif
MSTRG.25743.1	u	Bvchr9.sca021	-	144404	146801	2264	2	0	0	0	0	0	0.032689	inf	inf	1	1	no dif
MSTRG.3610.1	u	Bvchr2.sca001	.	7773769	7774152	384	1	0	0	0	0.298308	0	0.209757	inf	inf	1	1	no dif
MSTRG.8117.1	u	Bvchr3_un.sca002	.	900231	900464	234	1	0	0	0	0	0.567718	0.087812	inf	inf	1	1	no dif
MSTRG.13287.1	u	Bvchr5.sca009	-	1455869	1456276	408	1	0	0	0	0.029387	0	0.070312	inf	inf	1	1	no dif
MSTRG.8115.1	u	Bvchr3_un.sca002	.	867205	867409	205	1	0	0	0	0	0.120941	0.312419	inf	inf	1	1	no dif
MSTRG.28760.1	u	contig91433	.	1	203	203	1	0	0	0	0	0.110284	0	inf	inf	1	1	no dif
MSTRG.5047.4	o	Bvchr2.sca016	+	7375	13615	388	2	0	0	0	0	0	0.63107	inf	inf	1	1	no dif
MSTRG.9540.1	u	Bvchr4.sca003	.	3758358	3758736	379	1	0	0	0	0	0	0.095759	inf	inf	1	1	no dif
MSTRG.2086.1	i	Bvchr1_un.sca002	.	429512	429799	288	1	0	0	0	0.23601	0.94599	0.355193	inf	inf	1	1	no dif
MSTRG.26325.1	u	Bvchr9.sca025	.	3948032	3948243	212	1	0	0	0	0.041501	0	0	inf	inf	1	1	no dif
MSTRG.13745.3	j	Bvchr5.sca019	-	665116	667003	408	2	0	0	0	0	0	0.052545	inf	inf	1	1	no dif
MSTRG.12859.1	u	Bvchr5.sca007	.	1687289	1688085	797	1	0	0	0	0.060175	0	0.046429	inf	inf	1	1	no dif
MSTRG.17568.1	u	Bvchr6.sca019	-	231492	231754	263	1	0	0	0	0	0	0.094026	inf	inf	1	1	no dif
MSTRG.10507.1	i	Bvchr4.sca016	.	619050	619259	210	1	0	0	0	0	0	0.119451	inf	inf	1	1	no dif
MSTRG.2508.1	u	Bvchr1_un.sca005	.	54618	54884	267	1	0	0	0	0	0	0.181903	inf	inf	1	1	no dif
MSTRG.30526.1	u	scaffold00656	.	43852	44210	359	1	0	0	0	0	0.059011	0	inf	inf	1	1	no dif
MSTRG.15108.1	u	Bvchr5_un.sca010	.	297988	298355	368	1	0	0	0	0.04852	0.177983	0	inf	inf	1	1	no dif
MSTRG.28020.1	u	contig117761	.	467	688	222	1	0	0	0	0.556401	0.788254	0	inf	inf	1	1	no dif
MSTRG.23266.1	u	Bvchr8.sca015	.	744815	745033	219	1	0	0	0	0.292646	0.054915	0.106012	inf	inf	1	1	no dif
MSTRG.21938.1	j	Bvchr7_un.sca010	-	714391	717061	679	3	0	0	0	0	0.338163	0.204261	inf	inf	1	1	no dif
MSTRG.19798.1	u	Bvchr7.sca004	.	2322211	2322592	382	1	0	0	0	0	0.066114	0	inf	inf	1	1	no dif
MSTRG.28026.7	x	contig118100	-	309	771	338	2	0	0	0	0.005074	54.4086	0.625185	inf	inf	1	1	no dif
MSTRG.1577.1	i	Bvchr1.sca006	.	856682	857472	791	1	0	0	0	0	0	0.031713	inf	inf	1	1	no dif
MSTRG.30434.1	u	scaffold00600	.	67872	68124	253	1	0	0	0	0	0.543	0.178608	inf	inf	1	1	no dif
MSTRG.22497.1	u	Bvchr8.sca002	-	2482766	2483021	229	2	0	0	0	1.08186	2.04521	2.02785	inf	inf	1	1	no dif
MSTRG.13887.1	u	Bvchr5.sca022	.	153632	153907	276	1	0	0	0	0.304715	0.525235	0.695828	inf	inf	1	1	no dif
MSTRG.4878.1	u	Bvchr2.sca014	.	4774274	4774575	302	1	0	0	0	0	0	0.214723	inf	inf	1	1	no dif
MSTRG.18019.1	u	Bvchr6.sca026	.	1935670	1937801	2132	1	0	0	0	0	0.012236	0.009721	inf	inf	1	1	no dif
MSTRG.16127.1	x	Bvchr6.sca003	-	1415791	1416104	263	2	0	0	0	0	0	61.5497	inf	inf	1	1	no dif
MSTRG.31024.1	u	scaffold00936	.	53063	53341	279	1	0	0	0	0.535941	0	0.376534	inf	inf	1	1	no dif
MSTRG.24700.1	u	Bvchr8_un.sca016	.	206677	206942	266	1	0	0	0	0	0.253536	0	inf	inf	1	1	no dif
MSTRG.4575.1	i	Bvchr2.sca012	.	382254	382465	212	1	0	0	0	0	0.451864	0	inf	inf	1	1	no dif
MSTRG.23819.1	i	Bvchr8.sca018	.	2528189	2528396	208	1	0	0	0	0.233891	0	0	inf	inf	1	1	no dif
MSTRG.5427.1	x	Bvchr2.sca018	-	2462436	2467019	241	2	0	0	0	0.109701	0	0	inf	inf	1	1	no dif
MSTRG.20694.2	u	Bvchr7.sca021	+	1166688	1169633	892	2	0	0	0	0	0.11875	0	inf	inf	1	1	no dif
MSTRG.31344.1	u	scaffold01269	.	4890	5185	296	1	0	0	0	0.040506	0	0	inf	inf	1	1	no dif
MSTRG.12525.1	j	Bvchr5.sca002	+	7048924	7050998	924	2	0	0	0	0.023213	0.101945	1.80836	inf	inf	1	1	no dif
MSTRG.5654.1	u	Bvchr2_un.sca006	.	799400	799674	275	1	0	0	0	0	0	0.090893	inf	inf	1	1	no dif
MSTRG.18125.1	u	Bvchr6.sca026	.	3955749	3955966	218	1	0	0	0	0.054603	0	0	inf	inf	1	1	no dif
MSTRG.7234.1	u	Bvchr3.sca007	.	401001	401223	223	1	0	0	0	0.103664	0	0	inf	inf	1	1	no dif
MSTRG.8078.1	u	Bvchr3_un.sca001	-	1429711	1436453	238	2	0	0	0	0.094498	0	0	inf	inf	1	1	no dif
MSTRG.17234.1	u	Bvchr6.sca010	.	823509	823796	288	1	0	0	0	0.084161	0	0	inf	inf	1	1	no dif
MSTRG.22061.5	o	Bvchr7_un.sca020	+	51163	56259	705	3	0	0	0	0	0	422.377	inf	inf	1	1	no dif
MSTRG.14325.1	o	Bvchr5.sca023	-	3723984	3744194	316	3	0	0	0	0	0	4.22623	inf	inf	1	1	no dif
MSTRG.15908.1	u	Bvchr6.sca002	-	2820472	2821135	664	1	0	0	0	0.017184	0.051689	0.018085	inf	inf	1	1	no dif
MSTRG.28985.1	u	contig95201	.	502	728	227	1	0	0	0	0.097277	0	0	inf	inf	1	1	no dif
MSTRG.16318.1	x	Bvchr6.sca004	-	92439	92996	512	2	0	0	0	0.064328	0	0	inf	inf	1	1	no dif
MSTRG.11033.1	u	Bvchr4_un.sca001	.	1893897	1894456	560	1	0	0	0	1.28745	1.41209	1.55564	inf	inf	1	1	no dif
MSTRG.5172.2	i	Bvchr2.sca017	-	316035	317576	474	2	0	0	0	0.111201	0	0	inf	inf	1	1	no dif
MSTRG.10293.1	u	Bvchr4.sca013	.	355778	356093	316	1	0	0	0	0.060053	0	0	inf	inf	1	1	no dif
MSTRG.5378.1	u	Bvchr2.sca018	.	2006235	2006494	260	1	0	0	0	0	0	0.166273	inf	inf	1	1	no dif
MSTRG.23811.1	u	Bvchr8.sca018	.	2505273	2505473	201	1	0	0	0	0.484073	0.049707	0	inf	inf	1	1	no dif
MSTRG.20610.1	u	Bvchr7.sca020	.	693695	694117	423	1	0	0	0	0	0	0.055096	inf	inf	1	1	no dif
MSTRG.23623.1	o	Bvchr8.sca018	+	238887	303582	297	2	0	0	0	0.994627	0	0	inf	inf	1	1	no dif
MSTRG.28964.1	u	contig94717	.	735	1135	401	1	0	0	0	0	0	0.060559	inf	inf	1	1	no dif
MSTRG.21206.1	o	Bvchr7.sca021	-	7086374	7115615	219	2	0	0	0	9820.75	0	0	inf	inf	1	1	no dif
MSTRG.28258.1	u	contig135434	.	2	216	215	1	0	0	0	0	0	0.168803	inf	inf	1	1	no dif
MSTRG.6071.1	u	Bvchr3.sca001	.	1742613	1742896	284	1	0	0	0	0.049811	0.386331	0.107119	inf	inf	1	1	no dif
MSTRG.20279.2	x	Bvchr7.sca012	-	503820	512667	1048	2	0	0	0	0.2005	0.024893	0.047871	inf	inf	1	1	no dif
MSTRG.24233.1	u	Bvchr8.sca018	+	7061323	7061734	412	1	0	0	0	0.053388	0	0	inf	inf	1	1	no dif
MSTRG.7270.2	j	Bvchr3.sca009	+	374828	375204	212	2	0	0	0	1.29498	0	0	inf	inf	1	1	no dif
MSTRG.9945.1	x	Bvchr4.sca006	-	2436959	2442827	946	2	0	0	0	0.025713	0	0	inf	inf	1	1	no dif
MSTRG.9596.1	u	Bvchr4.sca004	.	28428	28717	290	1	0	0	0	0	0	0.141097	inf	inf	1	1	no dif
MSTRG.15297.1	u	Bvchr5_un.sca020	.	505822	506048	227	1	0	0	0	0	0	0.09052	inf	inf	1	1	no dif
MSTRG.17151.1	u	Bvchr6.sca007	.	3296435	3296677	243	1	0	0	0	0.161866	0.670039	0.483199	inf	inf	1	1	no dif
MSTRG.8118.1	u	Bvchr3_un.sca002	.	875746	876272	527	1	0	0	0	0.086094	0	0.122542	inf	inf	1	1	no dif
MSTRG.29139.1	u	contig99092	.	594	896	303	1	0	0	0	0	0	0.241219	inf	inf	1	1	no dif
MSTRG.13791.2	o	Bvchr5.sca020	+	303480	311754	272	2	0	0	0	0	0	0.040797	inf	inf	1	1	no dif
MSTRG.18892.1	u	Bvchr6.sca028	.	4121466	4121816	351	1	0	0	0	0.138602	0	0.142932	inf	inf	1	1	no dif
MSTRG.30842.1	u	scaffold00820	.	99274	99475	202	1	0	0	0	0	0	0.24484	inf	inf	1	1	no dif
MSTRG.12564.1	u	Bvchr5.sca002	.	7731184	7731469	286	1	0	0	0	0.13753	0.039786	0	inf	inf	1	1	no dif
MSTRG.8415.1	u	Bvchr3_un.sca008	.	666979	667442	464	1	0	0	0	0	0	0.077834	inf	inf	1	1	no dif
MSTRG.28489.4	x	contig151795	+	1	568	462	3	0	0	0	0	178.636	0	inf	inf	1	1	no dif
MSTRG.21933.1	u	Bvchr7_un.sca010	.	499860	500113	254	1	0	0	0	0	0	0.178956	inf	inf	1	1	no dif
MSTRG.11664.1	u	Bvchr4_un.sca024	.	318819	319025	207	1	0	0	0	0	0.210049	0	inf	inf	1	1	no dif
MSTRG.1009.8	x	Bvchr1.sca002	+	3401612	3404313	1393	2	0	0	0	0	0	132.134	inf	inf	1	1	no dif
MSTRG.7866.1	u	Bvchr3.sca011	.	1356367	1356678	312	1	0	0	0	0.036494	0.078279	0	inf	inf	1	1	no dif
MSTRG.11499.1	u	Bvchr4_un.sca017	.	504536	504800	265	1	0	0	0	0	0	0.207444	inf	inf	1	1	no dif
MSTRG.25666.1	x	Bvchr9.sca020	+	577138	580930	232	2	0	0	0	0	0.194194	0	inf	inf	1	1	no dif
MSTRG.1972.1	u	Bvchr1_un.sca001	.	159636	161308	1673	1	0	0	0	0	0.03445	0.014994	inf	inf	1	1	no dif
MSTRG.18442.1	i	Bvchr6.sca027	+	3421332	3421802	471	1	0	0	0	0	0	2.02117	inf	inf	1	1	no dif
MSTRG.27839.1	u	contig107426	.	495	747	253	1	0	0	0	0.086599	0.100921	0.099149	inf	inf	1	1	no dif
MSTRG.10982.1	x	Bvchr4_un.sca001	-	1147264	1147770	279	2	0	0	0	0.039254	0	0	inf	inf	1	1	no dif
MSTRG.19643.1	u	Bvchr7.sca002	.	2556621	2556824	204	1	0	0	0	0	0	0.394618	inf	inf	1	1	no dif
MSTRG.8065.2	j	Bvchr3_un.sca001	-	1279518	1284905	566	3	0	0	0	0	0.183974	0	inf	inf	1	1	no dif
MSTRG.11581.1	u	Bvchr4_un.sca020	.	663179	664011	833	1	0	0	0	0.029201	0.027987	0	inf	inf	1	1	no dif
MSTRG.18834.1	u	Bvchr6.sca028	.	3572864	3573481	618	1	0	0	0	1.64755	0.913884	0.996758	inf	inf	1	1	no dif
MSTRG.26309.1	u	Bvchr9.sca025	.	3668428	3668688	261	1	0	0	0	0	0	0.09611	inf	inf	1	1	no dif
MSTRG.27566.1	u	Bvchr9_un.sca006	+	216016	216422	281	2	0	0	0	0.123759	0	0	inf	inf	1	1	no dif
MSTRG.28828.1	u	contig92441	.	596	880	285	1	0	0	0	0	0	0.088016	inf	inf	1	1	no dif
MSTRG.30449.3	o	scaffold00606	+	134790	136601	440	3	0	0	0	0	0.185297	0	inf	inf	1	1	no dif
MSTRG.906.1	u	Bvchr1.sca002	-	1630329	1632780	1440	2	0	0	0	0.298192	0.082758	0	inf	inf	1	1	no dif
MSTRG.812.1	u	Bvchr1.sca002	.	364207	364442	236	1	0	0	0	0	0.361616	0.367243	inf	inf	1	1	no dif
MSTRG.13777.1	u	Bvchr5.sca020	.	173615	174052	438	1	0	0	0	0	0.059562	0	inf	inf	1	1	no dif
MSTRG.11278.1	u	Bvchr4_un.sca011	.	853722	853995	274	1	0	0	0	0.167478	0.142818	0.039607	inf	inf	1	1	no dif
MSTRG.18987.3	i	Bvchr6_un.sca005	+	421603	422623	956	2	0	0	0	0	0	1.95706	inf	inf	1	1	no dif
MSTRG.7367.1	u	Bvchr3.sca009	-	1818217	1823215	324	2	0	0	0	0.162798	0	0.413739	inf	inf	1	1	no dif
MSTRG.31547.1	u	scaffold01664	.	6886	8091	1206	1	0	0	0	0	0.021632	0.063653	inf	inf	1	1	no dif
MSTRG.14011.1	u	Bvchr5.sca022	.	2076047	2076304	258	1	0	0	0	0.154461	0.047331	0	inf	inf	1	1	no dif
MSTRG.30461.1	u	scaffold00610	.	144385	144667	283	1	0	0	0	0	0	0.036461	inf	inf	1	1	no dif
MSTRG.12119.1	u	Bvchr5.sca002	.	2218593	2219108	516	1	0	0	0	0	0.226796	0	inf	inf	1	1	no dif
MSTRG.28173.1	u	contig127869	.	58	465	408	1	0	0	0	0	0	0.022892	inf	inf	1	1	no dif
MSTRG.27481.2	u	Bvchr9_un.sca002	+	475160	475924	703	2	0	0	0	0	1.51883	0	inf	inf	1	1	no dif
MSTRG.27844.1	u	contig107670	.	35	245	211	1	0	0	0	0	1.24985	0.851584	inf	inf	1	1	no dif
MSTRG.28090.1	u	contig122511	.	1	517	517	1	0	0	0	0	0	0.086544	inf	inf	1	1	no dif
MSTRG.31345.1	u	scaffold01269	.	8471	8757	287	1	0	0	0	0	0.070914	0	inf	inf	1	1	no dif
MSTRG.24772.1	x	Bvchr9.sca001	+	643596	643912	273	2	0	0	0	0	0	0.093514	inf	inf	1	1	no dif
MSTRG.28235.1	u	contig133031	.	198	404	207	1	0	0	0	0.172932	0	0	inf	inf	1	1	no dif
MSTRG.21226.1	i	Bvchr7.sca021	.	7308858	7309059	202	1	0	0	0	0.665448	1.63864	0.827999	inf	inf	1	1	no dif
MSTRG.14564.1	u	Bvchr5.sca024	-	1887527	1890492	821	2	0	0	0	0.020369	0	0	inf	inf	1	1	no dif
MSTRG.28755.1	u	contig91384	.	1233	1495	263	1	0	0	0	0	0.079496	0.119731	inf	inf	1	1	no dif
MSTRG.9403.1	i	Bvchr4.sca003	-	1964760	1965567	224	2	0	0	0	0	0.355647	0.512209	inf	inf	1	1	no dif
MSTRG.11549.1	u	Bvchr4_un.sca019	.	573787	574025	239	1	0	0	0	0	0	0.04764	inf	inf	1	1	no dif
MSTRG.3498.4	x	Bvchr2.sca001	-	6294689	6299945	375	2	0	0	0	0	1.5484	0	inf	inf	1	1	no dif
MSTRG.7185.1	u	Bvchr3.sca006	.	2443394	2443922	529	1	0	0	0	1.30626	1.30932	1.56045	inf	inf	1	1	no dif
MSTRG.1338.1	u	Bvchr1.sca004	.	2216918	2217237	320	1	0	0	0	0.152299	0	0	inf	inf	1	1	no dif
MSTRG.1689.1	u	Bvchr1.sca006	.	5198882	5199101	220	1	0	0	0	0.075279	0.156428	0	inf	inf	1	1	no dif
MSTRG.10985.1	u	Bvchr4_un.sca001	.	1167789	1169171	1383	1	0	0	0	0	0.006488	0	inf	inf	1	1	no dif
MSTRG.24610.1	i	Bvchr8_un.sca009	+	56342	57002	362	2	0	0	0	0.325033	0.326089	0.549457	inf	inf	1	1	no dif
MSTRG.22882.1	i	Bvchr8.sca007	.	2156531	2156884	354	1	0	0	0	0	0	0.17288	inf	inf	1	1	no dif
MSTRG.25213.2	i	Bvchr9.sca008	-	241425	241664	240	1	0	0	0	0.979024	1.45281	1.70159	inf	inf	1	1	no dif
MSTRG.25494.1	u	Bvchr9.sca013	.	1266466	1266761	296	1	0	0	0	0.152117	1.46486	0.081139	inf	inf	1	1	no dif
MSTRG.7044.1	u	Bvchr3.sca005	.	4574890	4575773	884	1	0	0	0	0	0	0.056199	inf	inf	1	1	no dif
MSTRG.31642.1	u	scaffold02141	.	1	578	578	1	0	0	0	0	0.09027	0.043245	inf	inf	1	1	no dif
MSTRG.28300.1	u	contig138244	.	1	634	634	1	0	0	0	0	0.041148	0	inf	inf	1	1	no dif
MSTRG.15631.1	u	Bvchr6.sca001	.	2059675	2060205	531	1	0	0	0	0	0	0.041712	inf	inf	1	1	no dif
MSTRG.4002.1	i	Bvchr2.sca005	.	43219	43523	305	1	0	0	0	0	0	0.027123	inf	inf	1	1	no dif
MSTRG.15624.1	u	Bvchr6.sca001	.	1982440	1982770	331	1	0	0	0	0	0	0.048373	inf	inf	1	1	no dif
MSTRG.12865.1	u	Bvchr5.sca007	-	1749596	1749833	207	2	0	0	0	0	1.94318	1.72877	inf	inf	1	1	no dif
MSTRG.8277.3	j	Bvchr3_un.sca006	-	75072	79760	351	3	0	0	0	0.88113	0	0	inf	inf	1	1	no dif
MSTRG.7576.2	j	Bvchr3.sca010	+	1702329	1703434	379	2	0	0	0	1.24846	0.162969	0.659103	inf	inf	1	1	no dif
MSTRG.3535.1	o	Bvchr2.sca001	-	6588619	6601694	394	2	0	0	0	0.266823	0.521527	0.630622	inf	inf	1	1	no dif
MSTRG.25602.1	u	Bvchr9.sca016	.	792763	793013	251	1	0	0	0	0	0	0.275363	inf	inf	1	1	no dif
MSTRG.3549.5	u	Bvchr2.sca001	+	6761785	6774495	3737	3	0	0	0	0.088407	0	0	inf	inf	1	1	no dif
MSTRG.23809.1	u	Bvchr8.sca018	.	2421197	2421700	504	1	0	0	0	0	0.025514	0	inf	inf	1	1	no dif
MSTRG.24745.1	u	Bvchr9.sca001	-	431999	432337	339	1	0	0	0	0	0.092238	0	inf	inf	1	1	no dif
MSTRG.28908.1	u	contig93806	.	625	1104	480	1	0	0	0	0.408466	0.414565	1.34745	inf	inf	1	1	no dif
MSTRG.4387.1	u	Bvchr2.sca007	+	2891440	2891761	322	1	0	0	0	0.131396	0	0	inf	inf	1	1	no dif
MSTRG.25792.2	i	Bvchr9.sca022	-	207299	210038	2591	2	0	0	0	0.36525	0	0	inf	inf	1	1	no dif
MSTRG.30592.1	i	scaffold00678	-	107317	108047	731	1	0	0	0	0.084016	0.071377	0	inf	inf	1	1	no dif
MSTRG.22442.1	u	Bvchr8.sca002	.	1615284	1615535	252	1	0	0	0	0.404761	1.40308	0.77004	inf	inf	1	1	no dif
MSTRG.24910.1	u	Bvchr9.sca002	.	144681	144903	223	1	0	0	0	0.006962	0	0	inf	inf	1	1	no dif
MSTRG.5892.1	u	Bvchr2_un.sca020	.	26992	27579	588	1	0	0	0	0.725268	1.10006	1.65364	inf	inf	1	1	no dif
MSTRG.13357.3	j	Bvchr5.sca011	-	377850	383791	1019	6	0	0	0	0.188218	0	0	inf	inf	1	1	no dif
MSTRG.9601.3	u	Bvchr4.sca004	-	56948	61070	2956	3	0	0	0	0.314991	0	0	inf	inf	1	1	no dif
MSTRG.27806.1	u	contig106006	-	652	896	245	1	0	0	0	0.039432	0	0	inf	inf	1	1	no dif
MSTRG.9949.2	i	Bvchr4.sca006	-	2536446	2537545	1026	2	0	0	0	0.095954	0.093413	0.093786	inf	inf	1	1	no dif
MSTRG.13326.1	u	Bvchr5.sca009	.	2039834	2040495	662	1	0	0	0	0.033356	0	0.037758	inf	inf	1	1	no dif
MSTRG.20011.1	u	Bvchr7.sca008	.	2371229	2371553	325	1	0	0	0	0	0.138055	0.154367	inf	inf	1	1	no dif
MSTRG.28329.1	u	contig140154	.	1	623	623	1	0	0	0	0	0.082414	0	inf	inf	1	1	no dif
MSTRG.27963.1	u	contig114731	.	394	734	341	1	0	0	0	0.076139	0.076505	0.36781	inf	inf	1	1	no dif
MSTRG.10167.1	u	Bvchr4.sca012	.	304133	304381	249	1	0	0	0	0	0.292023	0	inf	inf	1	1	no dif
MSTRG.29588.1	u	scaffold00333	.	300291	300535	245	1	0	0	0	0	1.24324	0	inf	inf	1	1	no dif
MSTRG.17154.1	u	Bvchr6.sca007	.	3330462	3330804	343	1	0	0	0	0.274113	0.228176	0.174534	inf	inf	1	1	no dif
MSTRG.11587.1	u	Bvchr4_un.sca021	.	121500	121750	251	1	0	0	0	0.048799	0	0.295564	inf	inf	1	1	no dif
MSTRG.1067.1	u	Bvchr1.sca002	.	4324787	4325027	241	1	0	0	0	0	0	0.098549	inf	inf	1	1	no dif
MSTRG.19725.3	u	Bvchr7.sca004	-	961291	964555	361	2	0	0	0	1.41702	0	0	inf	inf	1	1	no dif
MSTRG.11502.2	x	Bvchr4_un.sca017	+	553151	553513	288	2	0	0	0	0	4.3656	0	inf	inf	1	1	no dif
MSTRG.31530.1	u	scaffold01623	.	6028	6262	235	1	0	0	0	0.103142	0.165733	0.10239	inf	inf	1	1	no dif
MSTRG.24746.1	u	Bvchr9.sca001	-	433124	434028	545	2	0	0	0	0	0.09206	0	inf	inf	1	1	no dif
MSTRG.13093.2	x	Bvchr5.sca008	-	4899099	4900086	262	2	0	0	0	0	0	6.19101	inf	inf	1	1	no dif
MSTRG.20616.1	u	Bvchr7.sca021	.	10092	10339	248	1	0	0	0	0.028521	0.052597	0	inf	inf	1	1	no dif
MSTRG.7200.2	i	Bvchr3.sca006	-	2671941	2672650	322	2	0	0	0	0	0	1.90664	inf	inf	1	1	no dif
MSTRG.28388.1	u	contig144174	.	1	235	235	1	0	0	0	0.095801	0	0	inf	inf	1	1	no dif
MSTRG.8703.1	u	Bvchr4.sca001	.	750870	751321	452	1	0	0	0	0.004198	0	0	inf	inf	1	1	no dif
MSTRG.18041.1	u	Bvchr6.sca026	.	2275954	2276287	334	1	0	0	0	0	0.029637	0	inf	inf	1	1	no dif
MSTRG.28675.1	u	contig90354	.	145	928	784	1	0	0	0	0	0.028792	0	inf	inf	1	1	no dif
MSTRG.28066.1	u	contig120753	.	9	658	650	1	0	0	0	0	0.160542	0.250162	inf	inf	1	1	no dif
MSTRG.13791.1	o	Bvchr5.sca020	+	303480	311754	270	2	0	0	0	0.379719	0.201523	0	inf	inf	1	1	no dif
MSTRG.27835.1	u	contig107349	.	247	490	244	1	0	0	0	0	0	0.051767	inf	inf	1	1	no dif
MSTRG.17152.1	u	Bvchr6.sca007	.	3314288	3314508	221	1	0	0	0	0.570237	0	0.292215	inf	inf	1	1	no dif
MSTRG.28360.1	u	contig142344	.	365	571	207	1	0	0	0	0	0	0.085945	inf	inf	1	1	no dif
MSTRG.13789.1	x	Bvchr5.sca020	-	298367	314664	201	2	0	0	0	0	0.064896	0	inf	inf	1	1	no dif
MSTRG.7452.1	x	Bvchr3.sca010	-	42321	56595	263	2	0	0	0	0	0	0.096601	inf	inf	1	1	no dif
MSTRG.18652.1	x	Bvchr6.sca028	-	1249147	1249394	224	2	0	0	0	2.80092	1.66918	1.23615	inf	inf	1	1	no dif
MSTRG.30473.1	i	scaffold00611	+	61990	62938	686	2	0	0	0	0	0.02338	0	inf	inf	1	1	no dif
MSTRG.11650.1	u	Bvchr4_un.sca024	.	100283	100537	255	1	0	0	0	0.045328	0	0	inf	inf	1	1	no dif
MSTRG.18476.1	i	Bvchr6.sca027	-	3864106	3864740	635	1	0	0	0	0	0	0.115148	inf	inf	1	1	no dif
MSTRG.9509.1	u	Bvchr4.sca003	.	3401106	3401457	352	1	0	0	0	0.201431	0.297244	0.054079	inf	inf	1	1	no dif
MSTRG.22541.1	u	Bvchr8.sca003	-	180007	180392	386	1	0	0	0	0	0.17208	0	inf	inf	1	1	no dif
MSTRG.23679.1	i	Bvchr8.sca018	.	957515	957985	471	1	0	0	0	0.436965	0.395185	0.292354	inf	inf	1	1	no dif
MSTRG.28096.1	u	contig122880	.	136	370	235	1	0	0	0	0	0.104321	0	inf	inf	1	1	no dif
MSTRG.24278.1	u	Bvchr8_un.sca001	+	235626	236337	297	2	0	0	0	0.142456	0.353847	1.09199	inf	inf	1	1	no dif
MSTRG.20613.1	u	Bvchr7.sca020	.	704804	705522	719	1	0	0	0	0	0	0.068539	inf	inf	1	1	no dif
MSTRG.29494.1	u	scaffold00248	.	456837	457106	270	1	0	0	0	0.090091	0	0.092906	inf	inf	1	1	no dif
MSTRG.17344.1	u	Bvchr6.sca014	.	829488	829865	378	1	0	0	0	0.128702	0	0	inf	inf	1	1	no dif
MSTRG.11199.1	u	Bvchr4_un.sca009	.	485269	485536	268	1	0	0	0	0	0	0.067876	inf	inf	1	1	no dif
MSTRG.9842.3	u	Bvchr4.sca006	+	410456	412175	1103	2	0	0	0	0	0.021721	0	inf	inf	1	1	no dif
MSTRG.2665.1	u	Bvchr1_un.sca014	.	138497	138750	254	1	0	0	0	0	0	0.336549	inf	inf	1	1	no dif
MSTRG.13120.1	u	Bvchr5.sca008	.	5534577	5534842	266	1	0	0	0	0	0	0.188606	inf	inf	1	1	no dif
MSTRG.17565.1	u	Bvchr6.sca019	.	293405	293763	359	1	0	0	0	0	0	0.228122	inf	inf	1	1	no dif
MSTRG.1417.1	u	Bvchr1.sca004	.	4460974	4461211	238	1	0	0	0	1.2906	1.85761	1.9947	inf	inf	1	1	no dif
MSTRG.4526.6	x	Bvchr2.sca011	-	563094	563704	277	2	0	0	0	0	0	62.6711	inf	inf	1	1	no dif
MSTRG.30241.1	u	scaffold00545	.	177081	177660	580	1	0	0	0	0.031083	0.076242	0.09294	inf	inf	1	1	no dif
MSTRG.12224.1	i	Bvchr5.sca002	-	3535521	3536813	1293	1	0	0	0	0.037225	0	0.018093	inf	inf	1	1	no dif
MSTRG.6902.1	u	Bvchr3.sca005	+	2579704	2580494	791	1	0	0	0	0	0.062688	0.063425	inf	inf	1	1	no dif
MSTRG.22434.1	i	Bvchr8.sca002	.	1420703	1422732	2030	1	0	0	0	0.010538	0.033997	0.012357	inf	inf	1	1	no dif
MSTRG.19549.1	j	Bvchr7.sca002	-	898521	901888	345	2	0	0	0	2.67724	0	2.24496	inf	inf	1	1	no dif
MSTRG.28387.1	u	contig144154	.	18	382	365	1	0	0	0	0	0	0.047766	inf	inf	1	1	no dif
MSTRG.12934.1	u	Bvchr5.sca008	.	1679383	1679668	286	1	0	0	0	0.142355	0	0	inf	inf	1	1	no dif
MSTRG.24626.1	u	Bvchr8_un.sca009	.	573001	573383	383	1	0	0	0	0.091212	0.102173	0	inf	inf	1	1	no dif
MSTRG.26484.1	u	Bvchr9.sca025	.	5923371	5923706	336	1	0	0	0	0.987513	0	0.525156	inf	inf	1	1	no dif
MSTRG.4828.1	i	Bvchr2.sca014	.	3113651	3113942	292	1	0	0	0	0.083008	0.178052	0.237613	inf	inf	1	1	no dif
MSTRG.12326.1	o	Bvchr5.sca002	-	4720102	4721063	838	2	0	0	0	0	6.80087	0	inf	inf	1	1	no dif
MSTRG.12997.1	i	Bvchr5.sca008	.	2997873	2998314	442	1	0	0	0	0.278718	0	0.198634	inf	inf	1	1	no dif
MSTRG.2715.3	u	Bvchr1_un.sca015	-	533200	538608	1366	4	0	0	0	1.91722	0	0	inf	inf	1	1	no dif
MSTRG.28316.1	u	contig139215	.	10	306	297	1	0	0	0	0	0.3797	0	inf	inf	1	1	no dif
MSTRG.29128.1	u	contig98859	.	122	387	266	1	0	0	0	0	0.713831	0	inf	inf	1	1	no dif
MSTRG.4398.1	u	Bvchr2.sca008	.	280939	281214	276	1	0	0	0	0.018127	0.016648	0	inf	inf	1	1	no dif
MSTRG.31219.1	u	scaffold01116	.	402	1712	1311	1	0	0	0	0	0.019899	0	inf	inf	1	1	no dif
MSTRG.9970.1	u	Bvchr4.sca007	.	315706	316032	327	1	0	0	0	0.290691	0	0.073447	inf	inf	1	1	no dif
MSTRG.28565.1	u	contig158806	.	217	434	218	1	0	0	0	0.094963	0.570344	0.530043	inf	inf	1	1	no dif
MSTRG.22891.1	u	Bvchr8.sca008	.	99173	99426	254	1	0	0	0	0	0	0.047278	inf	inf	1	1	no dif
MSTRG.28885.1	o	contig93230	-	384	1391	404	2	0	0	0	0	0.800651	0	inf	inf	1	1	no dif
MSTRG.24406.5	j	Bvchr8_un.sca003	+	179331	181845	2207	2	0	0	0	0	0	0.870266	inf	inf	1	1	no dif
MSTRG.1986.1	u	Bvchr1_un.sca001	.	474905	475123	219	1	0	0	0	0.196148	0.245851	0	inf	inf	1	1	no dif
MSTRG.13751.1	x	Bvchr5.sca019	+	626035	626541	258	2	0	0	0	1.15512	5.16413	0	inf	inf	1	1	no dif
MSTRG.4746.1	u	Bvchr2.sca014	.	488037	488270	234	1	0	0	0	0.259879	0.302835	0.184938	inf	inf	1	1	no dif
MSTRG.19954.1	u	Bvchr7.sca008	-	608918	609135	218	1	0	0	0	0	0	0.028155	inf	inf	1	1	no dif
MSTRG.17090.1	i	Bvchr6.sca007	.	1849201	1849683	483	1	0	0	0	0.263238	0.465428	0.320819	inf	inf	1	1	no dif
MSTRG.4813.1	u	Bvchr2.sca014	.	2808145	2808574	430	1	0	0	0	0	0	0.076954	inf	inf	1	1	no dif
MSTRG.28002.1	u	contig116737	.	177	455	279	1	0	0	0	0	0.047969	0.083851	inf	inf	1	1	no dif
MSTRG.29736.1	u	scaffold00370	.	97480	97934	455	1	0	0	0	0	0	0.045943	inf	inf	1	1	no dif
MSTRG.14212.1	j	Bvchr5.sca023	+	2572776	2573799	497	2	0	0	0	1.62779	0	1.18701	inf	inf	1	1	no dif
MSTRG.15633.2	u	Bvchr6.sca001	+	2077184	2078938	954	3	0	0	0	0	6.34732	0	inf	inf	1	1	no dif
MSTRG.16475.1	u	Bvchr6.sca004	.	1922753	1922954	202	1	0	0	0	0.119992	0.065033	0.362196	inf	inf	1	1	no dif
MSTRG.10261.1	u	Bvchr4.sca012	.	2245531	2245852	322	1	0	0	0	0	0.007757	0.016022	inf	inf	1	1	no dif
MSTRG.11147.1	u	Bvchr4_un.sca004	.	405061	405838	778	1	0	0	0	0.061423	0	0.026183	inf	inf	1	1	no dif
MSTRG.1690.1	u	Bvchr1.sca006	.	5458450	5458654	205	1	0	0	0	0	0	0.581446	inf	inf	1	1	no dif
MSTRG.30511.1	u	scaffold00624	.	177359	177692	334	1	0	0	0	0.043774	0	0.053531	inf	inf	1	1	no dif
MSTRG.28826.1	u	contig92426	.	9	441	433	1	0	0	0	0.112354	0	0	inf	inf	1	1	no dif
MSTRG.28026.2	x	contig118100	-	248	771	383	2	0	0	0	0	0	39.4483	inf	inf	1	1	no dif
MSTRG.905.2	u	Bvchr1.sca002	+	1630134	1632626	1482	2	0	0	0	0	0.109049	0	inf	inf	1	1	no dif
MSTRG.10738.2	o	Bvchr4.sca017	-	2369718	2402050	446	2	0	0	0	0.027198	0.145701	0	inf	inf	1	1	no dif
MSTRG.18597.1	o	Bvchr6.sca028	-	540878	541713	698	2	0	0	0	0.363506	0	0	inf	inf	1	1	no dif
MSTRG.17532.1	u	Bvchr6.sca018	.	945293	945588	296	1	0	0	0	4.43207	0	0	inf	inf	1	1	no dif
MSTRG.10186.1	u	Bvchr4.sca012	.	492007	492302	296	1	0	0	0	0.241288	0.417238	0.253034	inf	inf	1	1	no dif
MSTRG.26707.1	u	Bvchr9.sca026	.	1320606	1320972	367	1	0	0	0	0	0	0.053565	inf	inf	1	1	no dif
MSTRG.18765.1	u	Bvchr6.sca028	.	2810607	2811073	467	1	0	0	0	0	0.055863	0.053714	inf	inf	1	1	no dif
MSTRG.7006.1	i	Bvchr3.sca005	.	4173394	4173751	358	1	0	0	0	0	0	0.058639	inf	inf	1	1	no dif
MSTRG.10412.1	u	Bvchr4.sca014	.	1239768	1240045	278	1	0	0	0	1.69661	1.21462	1.21888	inf	inf	1	1	no dif
MSTRG.28910.1	u	contig93849	.	490	796	307	1	0	0	0	0	0	0.582683	inf	inf	1	1	no dif
MSTRG.5884.1	u	Bvchr2_un.sca019	.	1451990	1452293	304	1	0	0	0	0	0	0.160349	inf	inf	1	1	no dif
MSTRG.27540.1	u	Bvchr9_un.sca005	.	44627	44829	203	1	0	0	0	0.119826	0	0	inf	inf	1	1	no dif
MSTRG.12904.1	u	Bvchr5.sca008	.	770412	770612	201	1	0	0	0	0	0.117365	0	inf	inf	1	1	no dif
MSTRG.12791.1	u	Bvchr5.sca007	.	558611	558955	345	1	0	0	0	0.035253	0	0.036355	inf	inf	1	1	no dif
MSTRG.27675.1	u	contig100059	.	46	460	415	1	0	0	0	0.005404	0	0	inf	inf	1	1	no dif
MSTRG.29764.1	u	scaffold00389	.	374813	375101	289	1	0	0	0	0.079393	0	0.080027	inf	inf	1	1	no dif
MSTRG.29414.1	i	scaffold00196	-	515747	516145	399	1	0	0	0	0.060964	0	0.061085	inf	inf	1	1	no dif
MSTRG.26075.1	u	Bvchr9.sca025	.	179155	179357	203	1	0	0	0	0	0.11712	0	inf	inf	1	1	no dif
MSTRG.22265.1	u	Bvchr8.sca001	.	2110799	2113962	3164	1	0	0	0	0	0	0.007928	inf	inf	1	1	no dif
MSTRG.27770.1	u	contig104297	.	15	219	205	1	0	0	0	0.688799	0.712787	0.74449	inf	inf	1	1	no dif
MSTRG.8144.1	x	Bvchr3_un.sca003	+	65105	72104	277	2	0	0	0	0	0	0.052382	inf	inf	1	1	no dif
MSTRG.24556.1	u	Bvchr8_un.sca006	+	683197	685030	1834	1	0	0	0	0.022482	0	0.006839	inf	inf	1	1	no dif
MSTRG.8750.1	u	Bvchr4.sca001	.	1148292	1148509	218	1	0	0	0	0.628336	0.11967	0.230134	inf	inf	1	1	no dif
MSTRG.3205.1	u	Bvchr2.sca001	.	3704125	3705195	1071	1	0	0	0	0.022712	0	0	inf	inf	1	1	no dif
MSTRG.16279.1	i	Bvchr6.sca003	.	3089425	3089955	531	1	0	0	0	0	0.046343	0	inf	inf	1	1	no dif
MSTRG.28441.1	u	contig148248	.	183	486	304	1	0	0	0	0.143574	0	0	inf	inf	1	1	no dif
MSTRG.24065.1	u	Bvchr8.sca018	.	5368652	5369055	404	1	0	0	0	0.120846	0.064575	0	inf	inf	1	1	no dif
MSTRG.27041.1	x	Bvchr9.sca026	-	4855504	4868705	231	2	0	0	0	0	0.163396	0	inf	inf	1	1	no dif
MSTRG.24747.1	u	Bvchr9.sca001	.	444951	445739	789	1	0	0	0	0	0	0.015558	inf	inf	1	1	no dif
MSTRG.9460.1	u	Bvchr4.sca003	-	2683925	2689491	809	2	0	0	0	0	0	0.060401	inf	inf	1	1	no dif
MSTRG.29447.1	u	scaffold00241	.	7921	8171	251	1	0	0	0	0.070106	0	0.094268	inf	inf	1	1	no dif
MSTRG.12555.1	u	Bvchr5.sca002	.	7536570	7536832	263	1	0	0	0	0.184978	0	0	inf	inf	1	1	no dif
MSTRG.27041.4	x	Bvchr9.sca026	-	4867852	4868705	430	2	0	0	0	0	0.010327	0	inf	inf	1	1	no dif
MSTRG.28489.5	x	contig151795	+	1	568	287	3	0	0	0	36.7965	0	0	inf	inf	1	1	no dif
MSTRG.31301.1	i	scaffold01210	-	8303	8515	213	1	0	0	0	1.46111	1.03543	1.91645	inf	inf	1	1	no dif
MSTRG.20174.4	j	Bvchr7.sca010	+	125972	143096	1417	3	0	0	0	0.801227	0	0	inf	inf	1	1	no dif
MSTRG.11322.1	u	Bvchr4_un.sca012	.	120762	121360	599	1	0	0	0	0.027217	0	0	inf	inf	1	1	no dif
MSTRG.25416.1	u	Bvchr9.sca012	.	377763	378182	420	1	0	0	0	0.115832	0	0	inf	inf	1	1	no dif
MSTRG.5426.1	x	Bvchr2.sca018	-	2450111	2462716	280	2	0	0	0	0.000103	0	0	inf	inf	1	1	no dif
MSTRG.26719.1	u	Bvchr9.sca026	.	1435131	1435412	282	1	0	0	0	0	0.089887	0.250981	inf	inf	1	1	no dif
MSTRG.11502.1	x	Bvchr4_un.sca017	+	553151	553513	315	2	0	0	0	0	7.69533	0	inf	inf	1	1	no dif
MSTRG.18028.1	u	Bvchr6.sca026	.	2104623	2105650	1028	1	0	0	0	0	0	0.022238	inf	inf	1	1	no dif
MSTRG.23301.1	u	Bvchr8.sca016	.	175818	176047	230	1	0	0	0	0.123761	0.229267	0	inf	inf	1	1	no dif
MSTRG.9753.1	j	Bvchr4.sca004	+	2282086	2283881	213	2	0	0	0	0	0	2.1666	inf	inf	1	1	no dif
MSTRG.28470.1	u	contig150663	.	32	276	245	1	0	0	0	0	0	0.174456	inf	inf	1	1	no dif
MSTRG.15558.1	i	Bvchr6.sca001	+	1394553	1394773	221	1	0	0	0	0.385232	0.118046	0	inf	inf	1	1	no dif
MSTRG.27372.1	u	Bvchr9.sca026	.	7970165	7970402	238	1	0	0	0	0	0.263151	0.2093	inf	inf	1	1	no dif
MSTRG.28288.1	u	contig136855	.	274	486	213	1	0	0	0	0.060745	0.159252	0.228019	inf	inf	1	1	no dif
MSTRG.17659.1	u	Bvchr6.sca021	.	571725	572155	431	1	0	0	0	0.144096	0	0	inf	inf	1	1	no dif
MSTRG.23004.1	u	Bvchr8.sca012	.	82175	82379	205	1	0	0	0	0.236472	0.135382	0.627007	inf	inf	1	1	no dif
MSTRG.24994.1	x	Bvchr9.sca002	-	1492686	1512944	308	2	0	0	0	0	0.18325	0	inf	inf	1	1	no dif
MSTRG.3559.1	o	Bvchr2.sca001	+	6845348	6847212	262	2	0	0	0	0	0.087407	0	inf	inf	1	1	no dif
MSTRG.22819.1	u	Bvchr8.sca006	.	1974810	1975013	204	1	0	0	0	0.307187	0	0	inf	inf	1	1	no dif
MSTRG.22796.1	u	Bvchr8.sca006	.	1453840	1454783	944	1	0	0	0	0	0.121617	0	inf	inf	1	1	no dif
MSTRG.12216.1	i	Bvchr5.sca002	.	3425071	3425594	524	1	0	0	0	0.068973	0	0	inf	inf	1	1	no dif
MSTRG.20973.1	u	Bvchr7.sca021	.	5040541	5041653	1113	1	0	0	0	0.058435	0.03491	0.06066	inf	inf	1	1	no dif
MSTRG.22978.1	u	Bvchr8.sca011	.	454009	454363	355	1	0	0	0	1.3602	0.431284	0.353305	inf	inf	1	1	no dif
MSTRG.12737.1	u	Bvchr5.sca006	.	147482	147726	245	1	0	0	0	0.136604	0	0.074067	inf	inf	1	1	no dif
MSTRG.6866.1	u	Bvchr3.sca005	.	2141746	2142134	389	1	0	0	0	0.102888	0	0	inf	inf	1	1	no dif
MSTRG.10539.1	u	Bvchr4.sca016	.	1102631	1102833	203	1	0	0	0	0.096243	0.499469	0.153147	inf	inf	1	1	no dif
MSTRG.18007.1	u	Bvchr6.sca026	.	1662281	1662503	223	1	0	0	0	0	0.053515	0	inf	inf	1	1	no dif
MSTRG.923.1	u	Bvchr1.sca002	.	1897171	1897500	330	1	0	0	0	0	0.275291	0.065771	inf	inf	1	1	no dif
MSTRG.25509.1	u	Bvchr9.sca013	.	1737450	1737775	326	1	0	0	0	0	0	0.076947	inf	inf	1	1	no dif
MSTRG.28960.1	u	contig94657	.	804	1227	424	1	0	0	0	0	0.041455	0.099652	inf	inf	1	1	no dif
MSTRG.31222.1	u	scaffold01116	.	6246	7412	1167	1	0	0	0	0	0.020611	0	inf	inf	1	1	no dif
MSTRG.30613.1	u	scaffold00688	.	155214	155475	262	1	0	0	0	0	0	0.047871	inf	inf	1	1	no dif
MSTRG.8413.1	u	Bvchr3_un.sca008	.	663914	664230	317	1	0	0	0	0.034013	0	0.116172	inf	inf	1	1	no dif
MSTRG.22040.1	u	Bvchr7_un.sca017	+	182046	185089	310	2	0	0	0	0	0.06252	0	inf	inf	1	1	no dif
MSTRG.1585.1	u	Bvchr1.sca006	.	1145475	1145972	498	1	0	0	0	0	0.031673	0	inf	inf	1	1	no dif
MSTRG.28747.1	u	contig91231	.	1258	1674	417	1	0	0	0	0.047162	0	0	inf	inf	1	1	no dif
MSTRG.11466.1	u	Bvchr4_un.sca016	.	838469	838677	209	1	0	0	0	0	0.280632	0	inf	inf	1	1	no dif
MSTRG.14287.1	u	Bvchr5.sca023	.	3588887	3589353	467	1	0	0	0	0.776688	0	0	inf	inf	1	1	no dif
MSTRG.5586.1	u	Bvchr2_un.sca004	.	355303	355605	303	1	0	0	0	0	0.04305	0	inf	inf	1	1	no dif
MSTRG.26232.1	u	Bvchr9.sca025	.	2467095	2467394	300	1	0	0	0	1.46485	2.82267	0	inf	inf	1	1	no dif
MSTRG.10330.1	u	Bvchr4.sca013	.	1085107	1085934	828	1	0	0	0	0.014585	0	0	inf	inf	1	1	no dif
MSTRG.30783.1	o	scaffold00783	+	83112	113250	488	3	0	0	0	0	0	522.107	inf	inf	1	1	no dif
MSTRG.28808.1	u	contig92111	.	1311	1512	202	1	0	0	0	0.18191	0	0.23339	inf	inf	1	1	no dif
MSTRG.29052.1	u	contig96707	.	145	354	210	1	0	0	0	0.666142	1.529	1.44517	inf	inf	1	1	no dif
MSTRG.2953.1	u	Bvchr2.sca001	.	1207292	1207816	525	1	0	0	0	0	0	0.043206	inf	inf	1	1	no dif
MSTRG.26838.3	u	Bvchr9.sca026	-	2711747	2715209	314	2	0	0	0	0.003846	0	0	inf	inf	1	1	no dif
MSTRG.4098.1	u	Bvchr2.sca005	.	1577138	1577426	289	1	0	0	0	0	0.043855	0.098186	inf	inf	1	1	no dif
MSTRG.17854.1	u	Bvchr6.sca024	.	972146	972456	311	1	0	0	0	0	0	0.051627	inf	inf	1	1	no dif
MSTRG.24302.1	u	Bvchr8_un.sca001	.	571867	572345	479	1	0	0	0	0.047541	0.049829	0	inf	inf	1	1	no dif
MSTRG.21216.1	u	Bvchr7.sca021	.	7183759	7184165	407	1	0	0	0	0	0.164565	0.059885	inf	inf	1	1	no dif
MSTRG.15094.1	x	Bvchr5_un.sca010	-	16781	18733	285	2	0	0	0	0	0	0.334528	inf	inf	1	1	no dif
MSTRG.1335.3	x	Bvchr1.sca004	-	2130785	2131582	528	4	0	0	0	0	0	0.007781	inf	inf	1	1	no dif
MSTRG.29865.1	u	scaffold00418	.	35259	35647	389	1	0	0	0	0	0	0.031785	inf	inf	1	1	no dif
MSTRG.17164.1	u	Bvchr6.sca008	.	364831	365668	838	1	0	0	0	0	0.031131	0	inf	inf	1	1	no dif
MSTRG.4526.9	x	Bvchr2.sca011	-	563123	563673	409	3	0	0	0	439.659	0	0	inf	inf	1	1	no dif
MSTRG.30047.1	u	scaffold00469	.	15791	16171	381	1	0	0	0	0.056147	0.026466	0	inf	inf	1	1	no dif
MSTRG.1731.1	u	Bvchr1.sca007	.	868049	868260	212	1	0	0	0	0.339741	1.2153	1.26128	inf	inf	1	1	no dif
MSTRG.11741.1	u	Bvchr4_un.sca031	.	80720	80985	266	1	0	0	0	0	0.338744	0.392762	inf	inf	1	1	no dif
MSTRG.10675.1	o	Bvchr4.sca017	-	1734504	1749875	1172	2	0	0	0	0	0.021316	0	inf	inf	1	1	no dif
MSTRG.10149.1	u	Bvchr4.sca011	.	909249	909465	217	1	0	0	0	0.21624	0.092511	0.10289	inf	inf	1	1	no dif
MSTRG.14043.1	x	Bvchr5.sca023	-	315696	318819	317	2	0	0	0	0	0.148835	0	inf	inf	1	1	no dif
MSTRG.4559.1	u	Bvchr2.sca012	.	55569	55850	282	1	0	0	0	0.043129	0	0.085483	inf	inf	1	1	no dif
MSTRG.23987.1	u	Bvchr8.sca018	.	4480277	4480692	416	1	0	0	0	0	0.125424	0	inf	inf	1	1	no dif
MSTRG.28863.1	u	contig92948	.	49	251	203	1	0	0	0	1.42672	0.838866	0.845269	inf	inf	1	1	no dif
MSTRG.28417.1	u	contig146205	.	1	279	279	1	0	0	0	0	0	0.261756	inf	inf	1	1	no dif
MSTRG.15706.1	u	Bvchr6.sca002	.	762928	763132	205	1	0	0	0	1.34309	2.95765	2.62041	inf	inf	1	1	no dif
MSTRG.21522.1	u	Bvchr7.sca021	.	9898445	9898932	488	1	0	0	0	0	0.908716	0	inf	inf	1	1	no dif
MSTRG.21632.1	x	Bvchr7_un.sca001	+	1013106	1050968	227	2	0	0	0	0	0	2.66708	inf	inf	1	1	no dif
MSTRG.26334.1	u	Bvchr9.sca025	.	4041090	4041320	231	1	0	0	0	0	0	0.1032	inf	inf	1	1	no dif
MSTRG.11785.1	u	Bvchr4_un.sca037	.	737483	737685	203	1	0	0	0	0	0.128513	0	inf	inf	1	1	no dif
MSTRG.13295.1	x	Bvchr5.sca009	-	1632001	1632257	233	2	0	0	0	0	2.19081	0	inf	inf	1	1	no dif
MSTRG.7205.1	u	Bvchr3.sca006	.	2882928	2883594	667	1	0	0	0	0	0	0.075216	inf	inf	1	1	no dif
MSTRG.6606.1	u	Bvchr3.sca003	.	4022938	4023152	215	1	0	0	0	0	1.08905	1.04509	inf	inf	1	1	no dif
MSTRG.23093.1	u	Bvchr8.sca014	.	2322241	2322494	254	1	0	0	0	0.250589	0	0	inf	inf	1	1	no dif
MSTRG.12010.1	u	Bvchr5.sca002	.	1132260	1132491	232	1	0	0	0	0	0	0.124419	inf	inf	1	1	no dif
MSTRG.13882.1	u	Bvchr5.sca022	.	106213	106817	605	1	0	0	0	0	0	0.657342	inf	inf	1	1	no dif
MSTRG.28506.1	u	contig153801	.	26	448	423	1	0	0	0	0	0.042939	0.168442	inf	inf	1	1	no dif
MSTRG.1406.1	j	Bvchr1.sca004	-	4336789	4349117	337	3	0	0	0	0	0	1.30536	inf	inf	1	1	no dif
MSTRG.361.3	j	Bvchr1.sca001	+	3709822	3712159	515	3	0	0	0	0	0	1.68956	inf	inf	1	1	no dif
MSTRG.27849.1	u	contig107810	.	150	490	341	1	0	0	0	0.071333	0	0	inf	inf	1	1	no dif
MSTRG.2525.1	u	Bvchr1_un.sca005	.	355606	355818	213	1	0	0	0	0	0	0.291915	inf	inf	1	1	no dif
MSTRG.21363.1	u	Bvchr7.sca021	.	8580292	8580793	502	1	0	0	0	1.53606	0.934543	0.662124	inf	inf	1	1	no dif
MSTRG.20419.1	u	Bvchr7.sca015	.	991929	992252	324	1	0	0	0	1.3929	1.06673	0.620746	inf	inf	1	1	no dif
MSTRG.22927.1	u	Bvchr8.sca009	-	469362	470221	248	2	0	0	0	0	0	0.227643	inf	inf	1	1	no dif
MSTRG.19303.1	u	Bvchr7.sca001	.	2405277	2405540	264	1	0	0	0	0	0	0.332224	inf	inf	1	1	no dif
MSTRG.15109.3	u	Bvchr5_un.sca010	-	307957	310420	1308	3	0	0	0	0	8.1e-05	7.9e-05	inf	inf	1	1	no dif
MSTRG.4921.1	u	Bvchr2.sca014	.	5325601	5325998	398	1	0	0	0	0.060467	0	0	inf	inf	1	1	no dif
MSTRG.30700.1	u	scaffold00735	+	2506	8588	322	2	0	0	0	0.441404	0	0	inf	inf	1	1	no dif
MSTRG.30378.1	u	scaffold00582	.	16072	16300	229	1	0	0	0	0.047461	0	0.083514	inf	inf	1	1	no dif
MSTRG.17323.1	i	Bvchr6.sca014	.	97026	97693	668	1	0	0	0	0	0	0.04949	inf	inf	1	1	no dif
MSTRG.2199.1	u	Bvchr1_un.sca002	.	1800174	1800460	287	1	0	0	0	0	0	0.087403	inf	inf	1	1	no dif
MSTRG.28151.1	u	contig126142	.	164	425	262	1	0	0	0	0	0.248933	0.17451	inf	inf	1	1	no dif
MSTRG.29715.1	u	scaffold00365	.	134940	135396	457	1	0	0	0	0.154773	0	0.050413	inf	inf	1	1	no dif
MSTRG.9295.1	u	Bvchr4.sca003	.	934847	935465	619	1	0	0	0	0.058945	0.008967	0	inf	inf	1	1	no dif
MSTRG.2751.2	j	Bvchr1_un.sca015	-	984213	992379	2236	3	0	0	0	0.080124	0	0	inf	inf	1	1	no dif
MSTRG.29739.1	u	scaffold00370	.	214702	215036	335	1	0	0	0	0	0	0.03744	inf	inf	1	1	no dif
MSTRG.10735.1	u	Bvchr4.sca017	.	2428686	2429021	336	1	0	0	0	0.05006	0.037996	0	inf	inf	1	1	no dif
MSTRG.31595.1	u	scaffold01877	.	8191	8578	388	1	0	0	0	0.139168	0	0	inf	inf	1	1	no dif
MSTRG.22062.4	u	Bvchr7_un.sca020	-	54221	55115	422	2	0	0	0	84.4479	0	0	inf	inf	1	1	no dif
MSTRG.11612.1	u	Bvchr4_un.sca022	.	314089	314336	248	1	0	0	0	0	0	0.065997	inf	inf	1	1	no dif
MSTRG.17204.2	j	Bvchr6.sca009	+	518866	519360	308	2	0	0	0	4.64447	0	0	inf	inf	1	1	no dif
MSTRG.6390.1	u	Bvchr3.sca003	.	1704959	1705225	267	1	0	0	0	0	0.83618	0	inf	inf	1	1	no dif
MSTRG.7068.1	u	Bvchr3.sca006	.	312464	312665	202	1	0	0	0	0.206677	0.094343	0.186272	inf	inf	1	1	no dif
MSTRG.29028.1	u	contig96145	.	757	1030	274	1	0	0	0	0	0	0.05032	inf	inf	1	1	no dif
MSTRG.19048.1	u	Bvchr6_un.sca010	.	107774	109026	1253	1	0	0	0	0	0	0.02002	inf	inf	1	1	no dif
MSTRG.11368.1	u	Bvchr4_un.sca014	.	807479	807695	217	1	0	0	0	0	0	0.043247	inf	inf	1	1	no dif
MSTRG.8446.1	x	Bvchr3_un.sca009	-	174078	174750	400	3	0	0	0	0	0	52.5479	inf	inf	1	1	no dif
MSTRG.26831.1	u	Bvchr9.sca026	.	2682355	2682621	267	1	0	0	0	0.148609	0	0	inf	inf	1	1	no dif
MSTRG.502.1	o	Bvchr1.sca001	+	5116316	5118919	528	2	0	0	0.072363	0	0	0	-inf	-inf	1	1	no dif
MSTRG.28026.5	x	contig118100	-	269	650	245	3	0	0.779037	0	0	0	0	-inf	-inf	1	1	no dif
MSTRG.5516.1	u	Bvchr2_un.sca002	.	383893	384161	269	1	0	0.092829	0	0	0	0	-inf	-inf	1	1	no dif
MSTRG.20943.1	u	Bvchr7.sca021	.	4718009	4718348	340	1	0	0	0.114418	0	0	0	-inf	-inf	1	1	no dif
MSTRG.27103.1	u	Bvchr9.sca026	.	5433603	5433918	316	1	0.039747	0.145995	0.203129	0	0	0	-inf	-inf	1	1	no dif
MSTRG.19737.2	j	Bvchr7.sca004	-	1202242	1207383	921	3	0.008375	0.361059	0.016432	0	0	0	-inf	-inf	1	1	no dif
MSTRG.18232.1	u	Bvchr6.sca027	+	781661	781978	318	1	0.051822	0	0	0	0	0	-inf	-inf	1	1	no dif
MSTRG.31715.1	i	scaffold02750	.	1181	1403	223	1	0	0.099271	0	0	0	0	-inf	-inf	1	1	no dif
MSTRG.30482.2	u	scaffold00611	-	198152	209129	3918	3	0	0.0026	0	0	0	0	-inf	-inf	1	1	no dif
MSTRG.26538.1	u	Bvchr9.sca025	.	6361258	6361496	239	1	0	0.049277	0	0	0	0	-inf	-inf	1	1	no dif
MSTRG.29440.1	u	scaffold00205	.	623980	624226	247	1	0	0.101097	0	0	0	0	-inf	-inf	1	1	no dif
MSTRG.28212.1	u	contig131250	.	1	674	674	1	0.033305	0.053734	0	0	0	0	-inf	-inf	1	1	no dif
MSTRG.10241.1	u	Bvchr4.sca012	.	1627563	1627803	241	1	0.325635	0.414457	0.02306	0	0	0	-inf	-inf	1	1	no dif
MSTRG.17863.1	u	Bvchr6.sca024	.	1182907	1183120	214	1	1.7029	0.715433	1.83388	0	0	0	-inf	-inf	1	1	no dif
MSTRG.18882.1	u	Bvchr6.sca028	.	4063279	4063716	438	1	0.114704	0.159646	0.186059	0	0	0	-inf	-inf	1	1	no dif
MSTRG.1130.1	u	Bvchr1.sca002	.	5408586	5408911	326	1	0.152472	0	0	0	0	0	-inf	-inf	1	1	no dif
MSTRG.29719.1	i	scaffold00365	+	283934	285460	437	2	0.028538	0	0	0	0	0	-inf	-inf	1	1	no dif
MSTRG.22046.1	u	Bvchr7_un.sca018	.	166853	167113	261	1	0	0.068533	0.069202	0	0	0	-inf	-inf	1	1	no dif
MSTRG.11781.2	u	Bvchr4_un.sca037	+	496119	496610	445	2	0.143088	0	0	0	0	0	-inf	-inf	1	1	no dif
MSTRG.18098.1	u	Bvchr6.sca026	.	3354458	3354661	204	1	0	0.095061	0.037231	0	0	0	-inf	-inf	1	1	no dif
MSTRG.20156.1	u	Bvchr7.sca009	.	3164816	3165048	233	1	0	0	0.215859	0	0	0	-inf	-inf	1	1	no dif
MSTRG.2773.1	u	Bvchr1_un.sca017	.	236150	236540	391	1	0	0.094891	0	0	0	0	-inf	-inf	1	1	no dif
MSTRG.26295.1	u	Bvchr9.sca025	.	3391660	3391943	284	1	1.65454	1.38032	0.988211	0	0	0	-inf	-inf	1	1	no dif
MSTRG.8483.1	i	Bvchr3_un.sca010	.	47866	48247	382	1	0	0	0.232895	0	0	0	-inf	-inf	1	1	no dif
MSTRG.7609.1	u	Bvchr3.sca010	.	2060178	2060395	218	1	0	0.36801	0	0	0	0	-inf	-inf	1	1	no dif
MSTRG.20121.1	i	Bvchr7.sca009	.	2059674	2060052	379	1	0.057349	0.098363	0.034459	0	0	0	-inf	-inf	1	1	no dif
MSTRG.28296.1	u	contig137629	.	1	607	607	1	0.038302	0	0	0	0	0	-inf	-inf	1	1	no dif
MSTRG.28108.1	u	contig123530	.	49	304	256	1	0	0.09616	0.046674	0	0	0	-inf	-inf	1	1	no dif
MSTRG.9315.1	u	Bvchr4.sca003	.	1108911	1109713	803	1	0.015641	0.089873	0	0	0	0	-inf	-inf	1	1	no dif
MSTRG.4953.1	u	Bvchr2.sca015	-	271929	272526	369	2	0.441439	0.404178	0.277766	0	0	0	-inf	-inf	1	1	no dif
MSTRG.7157.1	u	Bvchr3.sca006	.	2068336	2068593	258	1	0.037289	0	0	0	0	0	-inf	-inf	1	1	no dif
MSTRG.28922.1	u	contig94052	.	1079	1301	223	1	0	0.024222	0	0	0	0	-inf	-inf	1	1	no dif
MSTRG.30405.1	u	scaffold00586	.	142958	143516	559	1	0	0.044671	0	0	0	0	-inf	-inf	1	1	no dif
MSTRG.11465.1	u	Bvchr4_un.sca016	.	822610	823288	679	1	0.164382	0.068858	0.075846	0	0	0	-inf	-inf	1	1	no dif
MSTRG.22597.1	u	Bvchr8.sca004	.	262353	262576	224	1	0	0.531958	0	0	0	0	-inf	-inf	1	1	no dif
MSTRG.12874.1	u	Bvchr5.sca008	-	144289	147020	435	2	0.109147	0	0	0	0	0	-inf	-inf	1	1	no dif
MSTRG.27906.1	u	contig110910	.	314	839	526	1	0	0	0.024829	0	0	0	-inf	-inf	1	1	no dif
MSTRG.16169.1	u	Bvchr6.sca003	.	1817082	1817419	338	1	0.754795	0.367036	0.231835	0	0	0	-inf	-inf	1	1	no dif
MSTRG.25112.1	u	Bvchr9.sca005	.	787441	787667	227	1	0	0.094011	0	0	0	0	-inf	-inf	1	1	no dif
MSTRG.13670.1	u	Bvchr5.sca017	.	1622549	1622816	268	1	0.919369	1.55458	0.61692	0	0	0	-inf	-inf	1	1	no dif
MSTRG.28451.1	u	contig149031	.	21	222	202	1	0.115096	0	0	0	0	0	-inf	-inf	1	1	no dif
MSTRG.9648.1	u	Bvchr4.sca004	.	602892	603210	319	1	0.196587	0.531299	0.474688	0	0	0	-inf	-inf	1	1	no dif
MSTRG.22440.1	u	Bvchr8.sca002	.	1597016	1597219	204	1	0.208723	0.350293	0.37867	0	0	0	-inf	-inf	1	1	no dif
MSTRG.1009.1	x	Bvchr1.sca002	+	3399141	3402979	606	4	0	0	720.199	0	0	0	-inf	-inf	1	1	no dif
MSTRG.28472.1	u	contig150847	.	1	493	493	1	0	0	0.052982	0	0	0	-inf	-inf	1	1	no dif
MSTRG.23320.1	i	Bvchr8.sca016	.	558346	558625	280	1	0	0.067361	0	0	0	0	-inf	-inf	1	1	no dif
MSTRG.24892.1	u	Bvchr9.sca001	.	2185203	2185492	290	1	0	0	0.074099	0	0	0	-inf	-inf	1	1	no dif
MSTRG.31534.2	j	scaffold01642	+	566	5647	833	6	0	0	0.05775	0	0	0	-inf	-inf	1	1	no dif
MSTRG.3498.3	x	Bvchr2.sca001	-	6289373	6299924	406	2	2.50078	0	0	0	0	0	-inf	-inf	1	1	no dif
MSTRG.22755.1	i	Bvchr8.sca006	.	428710	429656	947	1	0	0	0.023572	0	0	0	-inf	-inf	1	1	no dif
MSTRG.21500.1	u	Bvchr7.sca021	+	9655393	9656589	627	2	0.094477	0	0	0	0	0	-inf	-inf	1	1	no dif
MSTRG.15584.1	u	Bvchr6.sca001	.	1624445	1625158	714	1	0	0.034973	0	0	0	0	-inf	-inf	1	1	no dif
MSTRG.3240.1	i	Bvchr2.sca001	-	3998132	3998351	220	1	0	0.113505	0.228614	0	0	0	-inf	-inf	1	1	no dif
MSTRG.22372.1	u	Bvchr8.sca002	.	712817	713513	697	1	0	0.028839	0.026046	0	0	0	-inf	-inf	1	1	no dif
MSTRG.29053.1	u	contig96726	.	246	527	282	1	0	0	0.080472	0	0	0	-inf	-inf	1	1	no dif
MSTRG.4285.1	u	Bvchr2.sca007	-	807827	808642	754	2	0.016422	0.127335	0	0	0	0	-inf	-inf	1	1	no dif
MSTRG.26058.1	u	Bvchr9.sca025	.	86556	86876	321	1	0.077423	0.114756	0.034626	0	0	0	-inf	-inf	1	1	no dif
MSTRG.16776.1	u	Bvchr6.sca005	-	2227948	2230124	494	2	0.121468	0	0.125777	0	0	0	-inf	-inf	1	1	no dif
MSTRG.22885.4	o	Bvchr8.sca007	+	2172728	2176159	1001	2	0.097319	0.171299	0.141019	0	0	0	-inf	-inf	1	1	no dif
MSTRG.10059.1	u	Bvchr4.sca009	.	748073	748418	346	1	0	0.063981	0.057823	0	0	0	-inf	-inf	1	1	no dif
MSTRG.13790.1	o	Bvchr5.sca020	+	302830	311161	348	2	0.027645	0.047328	0	0	0	0	-inf	-inf	1	1	no dif
MSTRG.3549.6	u	Bvchr2.sca001	+	6761787	6776155	11407	2	0.009275	0.068314	0	0	0	0	-inf	-inf	1	1	no dif
MSTRG.17883.1	u	Bvchr6.sca025	.	35202	35593	392	1	0	0	0.102312	0	0	0	-inf	-inf	1	1	no dif
MSTRG.16883.2	j	Bvchr6.sca005	+	4043684	4046553	562	3	1.27698	0.858214	1.52525	0	0	0	-inf	-inf	1	1	no dif
MSTRG.15109.2	u	Bvchr5_un.sca010	-	307868	310239	1837	4	0.333728	1.86139	0.261457	0	0	0	-inf	-inf	1	1	no dif
MSTRG.24545.1	u	Bvchr8_un.sca006	.	507903	508166	264	1	0	0.189175	0.098589	0	0	0	-inf	-inf	1	1	no dif
MSTRG.13662.1	u	Bvchr5.sca017	.	1188461	1188876	416	1	0	0	0.1543	0	0	0	-inf	-inf	1	1	no dif
MSTRG.29441.1	u	scaffold00205	+	624654	626579	279	2	0	0.269783	0.224312	0	0	0	-inf	-inf	1	1	no dif
MSTRG.24749.1	u	Bvchr9.sca001	.	448821	449495	675	1	0	0	0.038696	0	0	0	-inf	-inf	1	1	no dif
MSTRG.2419.1	u	Bvchr1_un.sca002	.	4302238	4302671	434	1	0.144085	0	0.119302	0	0	0	-inf	-inf	1	1	no dif
MSTRG.23937.1	u	Bvchr8.sca018	.	3851582	3852018	437	1	0.057483	0	0.059771	0	0	0	-inf	-inf	1	1	no dif
MSTRG.854.1	u	Bvchr1.sca002	.	873016	873276	261	1	0	0.200736	0.29402	0	0	0	-inf	-inf	1	1	no dif
MSTRG.29860.1	u	scaffold00414	.	181569	182149	581	1	0.255736	0.58769	0.37249	0	0	0	-inf	-inf	1	1	no dif
MSTRG.22862.1	i	Bvchr8.sca007	.	1621853	1622182	330	1	0	0.148656	0.06624	0	0	0	-inf	-inf	1	1	no dif
MSTRG.31174.1	u	scaffold01077	.	221	781	561	1	0.044936	0	0	0	0	0	-inf	-inf	1	1	no dif
MSTRG.4436.1	u	Bvchr2.sca009	.	9120	9453	334	1	0	0.063629	0.143651	0	0	0	-inf	-inf	1	1	no dif
MSTRG.8432.1	u	Bvchr3_un.sca008	+	1102290	1102936	536	2	0.286846	0	0	0	0	0	-inf	-inf	1	1	no dif
MSTRG.28176.1	x	contig127917	+	251	574	278	2	1426.61	0	0	0	0	0	-inf	-inf	1	1	no dif
MSTRG.2429.1	i	Bvchr1_un.sca002	.	4440772	4441192	421	1	0.563247	0.148915	0.112205	0	0	0	-inf	-inf	1	1	no dif
MSTRG.27990.1	x	contig115847	-	4	709	407	3	0	26.483	0.022366	0	0	0	-inf	-inf	1	1	no dif
MSTRG.5722.1	u	Bvchr2_un.sca008	-	774476	776504	2007	2	0.037149	0	0	0	0	0	-inf	-inf	1	1	no dif
MSTRG.3670.1	x	Bvchr2.sca001	+	8068477	8068867	391	1	0	0.067805	0	0	0	0	-inf	-inf	1	1	no dif
MSTRG.30918.2	u	scaffold00862	+	89602	90040	416	2	0	0	3.56844	0	0	0	-inf	-inf	1	1	no dif
MSTRG.29808.2	i	scaffold00397	-	345920	346551	632	1	0.847655	0	0	0	0	0	-inf	-inf	1	1	no dif
MSTRG.7728.1	o	Bvchr3.sca010	+	3638829	3646512	284	3	1.16389	0.041434	2.19309	0	0	0	-inf	-inf	1	1	no dif
MSTRG.29682.1	x	scaffold00363	-	6308	26978	390	2	0.66438	0.993669	0.101317	0	0	0	-inf	-inf	1	1	no dif
MSTRG.16542.1	u	Bvchr6.sca004	.	3096963	3097166	204	1	0.058076	0.083558	0	0	0	0	-inf	-inf	1	1	no dif
MSTRG.4762.1	u	Bvchr2.sca014	.	946835	947103	269	1	0.114246	0	0	0	0	0	-inf	-inf	1	1	no dif
MSTRG.19790.1	u	Bvchr7.sca004	.	2296681	2297288	608	1	0	0.041071	0.083027	0	0	0	-inf	-inf	1	1	no dif
MSTRG.11387.1	u	Bvchr4_un.sca014	-	1281189	1287117	238	2	0	0	0.067328	0	0	0	-inf	-inf	1	1	no dif
MSTRG.13270.1	u	Bvchr5.sca009	.	986132	986365	234	1	0	0	0.405726	0	0	0	-inf	-inf	1	1	no dif
MSTRG.5652.1	i	Bvchr2_un.sca006	.	610606	610846	241	1	0	0.019106	0	0	0	0	-inf	-inf	1	1	no dif
MSTRG.807.1	u	Bvchr1.sca002	.	255622	255831	210	1	0	0	0.192306	0	0	0	-inf	-inf	1	1	no dif
MSTRG.7169.1	x	Bvchr3.sca006	-	2264839	2269191	429	2	0	0.07274	0.122644	0	0	0	-inf	-inf	1	1	no dif
MSTRG.27449.1	u	Bvchr9_un.sca001	+	188383	188666	284	1	1.15143	0.992444	0.819269	0	0	0	-inf	-inf	1	1	no dif
MSTRG.22285.1	u	Bvchr8.sca001	+	2256598	2257235	451	2	0	0	0.115832	0	0	0	-inf	-inf	1	1	no dif
MSTRG.20569.1	o	Bvchr7.sca019	-	1954685	2011714	281	2	0	1.12623	0	0	0	0	-inf	-inf	1	1	no dif
MSTRG.9708.1	u	Bvchr4.sca004	.	1645905	1646136	232	1	0	0	0.01557	0	0	0	-inf	-inf	1	1	no dif
MSTRG.31640.1	u	scaffold02130	.	925	1566	642	1	0	0.019448	0	0	0	0	-inf	-inf	1	1	no dif
MSTRG.21698.1	u	Bvchr7_un.sca004	.	171343	171676	334	1	0	0.036321	0.060455	0	0	0	-inf	-inf	1	1	no dif
MSTRG.28771.1	u	contig91601	.	337	558	222	1	0.824176	0.685663	0.463956	0	0	0	-inf	-inf	1	1	no dif
MSTRG.24741.1	u	Bvchr9.sca001	.	385301	385591	291	1	0.03306	0	0	0	0	0	-inf	-inf	1	1	no dif
MSTRG.18609.1	i	Bvchr6.sca028	.	652559	652915	357	1	0.133243	0.029952	0.173054	0	0	0	-inf	-inf	1	1	no dif
MSTRG.13656.1	u	Bvchr5.sca017	.	994863	995079	217	1	0	0	0.059758	0	0	0	-inf	-inf	1	1	no dif
MSTRG.24442.1	i	Bvchr8_un.sca003	.	788063	788357	295	1	0.885651	0.478169	0.726238	0	0	0	-inf	-inf	1	1	no dif
MSTRG.22414.1	u	Bvchr8.sca002	-	1385355	1388392	3038	1	0.008269	0	0	0	0	0	-inf	-inf	1	1	no dif
MSTRG.11814.1	o	Bvchr5.sca001	-	20797	28686	317	2	0	0	0.020599	0	0	0	-inf	-inf	1	1	no dif
MSTRG.8236.2	o	Bvchr3_un.sca005	+	39199	47982	1322	4	0.238301	0.41491	0.358101	0	0	0	-inf	-inf	1	1	no dif
MSTRG.24982.1	u	Bvchr9.sca002	.	1403368	1403592	225	1	0.616819	1.64309	1.90806	0	0	0	-inf	-inf	1	1	no dif
MSTRG.27891.1	u	contig110266	.	104	349	246	1	0.389054	0	0.573317	0	0	0	-inf	-inf	1	1	no dif
MSTRG.31645.1	u	scaffold02155	.	487	746	260	1	1.28205	0.546455	0.824001	0	0	0	-inf	-inf	1	1	no dif
MSTRG.995.1	u	Bvchr1.sca002	.	3102967	3104807	1841	1	0.013548	0	0	0	0	0	-inf	-inf	1	1	no dif
MSTRG.22629.5	o	Bvchr8.sca004	-	801279	803799	1923	3	0	0	0.03549	0	0	0	-inf	-inf	1	1	no dif
MSTRG.15630.1	u	Bvchr6.sca001	.	2058377	2058883	507	1	0	0	0.044577	0	0	0	-inf	-inf	1	1	no dif
MSTRG.29352.1	x	scaffold00152	+	838003	844632	278	2	0	0.044912	0	0	0	0	-inf	-inf	1	1	no dif
MSTRG.28256.1	u	contig134647	.	115	506	392	1	0.559922	0.773681	0.53259	0	0	0	-inf	-inf	1	1	no dif
MSTRG.15054.1	i	Bvchr5_un.sca008	.	1006111	1006924	814	1	0	0.905406	0	0	0	0	-inf	-inf	1	1	no dif
MSTRG.18472.1	u	Bvchr6.sca027	-	3729236	3735871	380	3	0	0.303482	0.10206	0	0	0	-inf	-inf	1	1	no dif
MSTRG.1416.1	j	Bvchr1.sca004	-	4421290	4428066	1001	3	0	0	0.291606	0	0	0	-inf	-inf	1	1	no dif
MSTRG.7734.1	u	Bvchr3.sca011	.	18027	18514	488	1	0.204223	0.266375	0.142258	0	0	0	-inf	-inf	1	1	no dif
MSTRG.23795.1	i	Bvchr8.sca018	-	2286296	2287444	622	2	0	0.018699	0.01504	0	0	0	-inf	-inf	1	1	no dif
MSTRG.15628.1	u	Bvchr6.sca001	.	2064965	2065228	264	1	0.148464	0.318645	0	0	0	0	-inf	-inf	1	1	no dif
MSTRG.15197.1	u	Bvchr5_un.sca017	.	371708	371936	229	1	0	0	0.114061	0	0	0	-inf	-inf	1	1	no dif
MSTRG.13507.1	u	Bvchr5.sca016	.	96166	96496	331	1	0.037946	0	0	0	0	0	-inf	-inf	1	1	no dif
MSTRG.15629.1	u	Bvchr6.sca001	.	2057730	2057944	215	1	0	0	0.052128	0	0	0	-inf	-inf	1	1	no dif
MSTRG.27092.1	x	Bvchr9.sca026	-	5377675	5380113	357	2	0.290019	0.171336	0	0	0	0	-inf	-inf	1	1	no dif
MSTRG.31230.1	u	scaffold01123	-	20871	22273	223	2	0	0.300848	0.05815	0	0	0	-inf	-inf	1	1	no dif
MSTRG.4612.1	u	Bvchr2.sca013	.	176448	176697	250	1	2.06858	1.37022	0	0	0	0	-inf	-inf	1	1	no dif
MSTRG.16848.1	u	Bvchr6.sca005	.	3458800	3459078	279	1	0	0.148694	0	0	0	0	-inf	-inf	1	1	no dif
MSTRG.17134.1	u	Bvchr6.sca007	.	2934678	2935080	403	1	0.051502	0	0	0	0	0	-inf	-inf	1	1	no dif
MSTRG.156.1	u	Bvchr1.sca001	.	1571251	1571793	543	1	0.369274	0.964264	0.468922	0	0	0	-inf	-inf	1	1	no dif
MSTRG.27561.1	u	Bvchr9_un.sca005	.	790562	790826	265	1	0.082019	0	0.087731	0	0	0	-inf	-inf	1	1	no dif
MSTRG.4307.1	i	Bvchr2.sca007	.	1193713	1194121	409	1	0	0.131688	0	0	0	0	-inf	-inf	1	1	no dif
MSTRG.25991.1	u	Bvchr9.sca024	.	1874837	1875065	229	1	0.49246	1.56799	0.627338	0	0	0	-inf	-inf	1	1	no dif
MSTRG.13195.1	u	Bvchr5.sca008	.	7186685	7186967	283	1	0	0.044118	0	0	0	0	-inf	-inf	1	1	no dif
MSTRG.18065.1	u	Bvchr6.sca026	.	2667276	2667523	248	1	0.407139	0	0.13128	0	0	0	-inf	-inf	1	1	no dif
MSTRG.14270.1	i	Bvchr5.sca023	.	3387302	3387525	224	1	0	0.312296	0.352303	0	0	0	-inf	-inf	1	1	no dif
MSTRG.11343.1	i	Bvchr4_un.sca014	.	107243	107503	261	1	0	0.094317	0	0	0	0	-inf	-inf	1	1	no dif
MSTRG.16993.1	i	Bvchr6.sca006	+	102964	103233	270	1	0	0	0.062436	0	0	0	-inf	-inf	1	1	no dif
MSTRG.19679.1	u	Bvchr7.sca004	.	123040	123293	254	1	0	0.086109	0	0	0	0	-inf	-inf	1	1	no dif
MSTRG.10989.1	u	Bvchr4_un.sca001	-	1170726	1182726	1300	2	0	0	0.010046	0	0	0	-inf	-inf	1	1	no dif
MSTRG.25405.1	i	Bvchr9.sca012	-	252702	254329	1011	2	0	0.020009	0	0	0	0	-inf	-inf	1	1	no dif
MSTRG.30096.1	u	scaffold00473	.	312411	312815	405	1	0.059826	0	0	0	0	0	-inf	-inf	1	1	no dif
MSTRG.29781.1	x	scaffold00390	+	300480	318497	275	2	0.414705	0.026786	0.568269	0	0	0	-inf	-inf	1	1	no dif
MSTRG.12164.1	u	Bvchr5.sca002	.	2727650	2727931	282	1	0	0.078188	0	0	0	0	-inf	-inf	1	1	no dif
MSTRG.30377.1	u	scaffold00579	.	235264	235505	242	1	0	0.299313	0	0	0	0	-inf	-inf	1	1	no dif
MSTRG.20209.1	u	Bvchr7.sca011	.	759877	760089	213	1	0	0	0.110888	0	0	0	-inf	-inf	1	1	no dif
MSTRG.13374.3	x	Bvchr5.sca013	-	246157	246848	283	2	1.16679	168.763	0	0	0	0	-inf	-inf	1	1	no dif
MSTRG.14074.3	j	Bvchr5.sca023	+	921217	923809	667	5	0.428278	1.43227	0.374782	0	0	0	-inf	-inf	1	1	no dif
MSTRG.28927.1	u	contig94109	.	24	493	470	1	0.037148	0.02129	0.046706	0	0	0	-inf	-inf	1	1	no dif
MSTRG.22563.1	u	Bvchr8.sca003	+	529458	529814	357	1	0	0.067963	0	0	0	0	-inf	-inf	1	1	no dif
MSTRG.13435.1	u	Bvchr5.sca014	.	133774	133982	209	1	0.060096	0.117784	0	0	0	0	-inf	-inf	1	1	no dif
MSTRG.4707.1	i	Bvchr2.sca013	.	2708742	2709024	283	1	0	0.130947	0	0	0	0	-inf	-inf	1	1	no dif
MSTRG.5758.1	u	Bvchr2_un.sca009	.	284526	284753	228	1	0.263328	0	0.342466	0	0	0	-inf	-inf	1	1	no dif
MSTRG.25424.1	u	Bvchr9.sca012	.	613449	613721	273	1	1.00042	0	0	0	0	0	-inf	-inf	1	1	no dif
MSTRG.29082.1	u	contig97234	-	789	1083	295	1	0	0.093653	0	0	0	0	-inf	-inf	1	1	no dif
MSTRG.769.1	u	Bvchr1.sca001	.	8031812	8032083	272	1	0	0.23342	0	0	0	0	-inf	-inf	1	1	no dif
MSTRG.10994.1	u	Bvchr4_un.sca001	+	1208042	1209968	1253	2	0	0	0.041814	0	0	0	-inf	-inf	1	1	no dif
MSTRG.20020.1	u	Bvchr7.sca008	+	2761637	2766970	240	2	0	0.175624	0.060592	0	0	0	-inf	-inf	1	1	no dif
MSTRG.27868.1	u	contig108857	.	490	858	369	1	1.18264	0.639287	0.403129	0	0	0	-inf	-inf	1	1	no dif
MSTRG.16987.1	u	Bvchr6.sca006	.	10497	10745	249	1	1.08397	0.183856	0.664738	0	0	0	-inf	-inf	1	1	no dif
MSTRG.13248.1	u	Bvchr5.sca009	.	75643	75906	264	1	0.09144	0.188504	0.056838	0	0	0	-inf	-inf	1	1	no dif
MSTRG.27405.1	u	Bvchr9.sca026	.	8307133	8307900	768	1	0	0.846931	0.849258	0	0	0	-inf	-inf	1	1	no dif
MSTRG.14531.3	j	Bvchr5.sca024	-	1540035	1546080	481	2	1.57519	0.516475	0.863348	0	0	0	-inf	-inf	1	1	no dif
MSTRG.31247.1	u	scaffold01150	.	6607	6825	219	1	0	0.440323	0.387627	0	0	0	-inf	-inf	1	1	no dif
MSTRG.24544.1	u	Bvchr8_un.sca006	.	506597	506824	228	1	0	0.058256	0.229123	0	0	0	-inf	-inf	1	1	no dif
MSTRG.7976.1	x	Bvchr3_un.sca001	+	364464	365580	284	2	0.092645	0	0.186354	0	0	0	-inf	-inf	1	1	no dif
MSTRG.23393.1	i	Bvchr8.sca017	-	1116870	1117669	800	1	0	0.062428	0	0	0	0	-inf	-inf	1	1	no dif
MSTRG.16645.1	u	Bvchr6.sca004	.	4467355	4467904	550	1	0	0.636528	0	0	0	0	-inf	-inf	1	1	no dif
MSTRG.20547.1	u	Bvchr7.sca019	.	1534780	1535370	591	1	0	0.042252	0.119581	0	0	0	-inf	-inf	1	1	no dif
MSTRG.14824.1	u	Bvchr5.sca025	.	1401087	1401368	282	1	0	0	0.040728	0	0	0	-inf	-inf	1	1	no dif
MSTRG.8595.1	u	Bvchr3_un.sca012	.	678652	678860	209	1	1.07065	1.79345	1.59899	0	0	0	-inf	-inf	1	1	no dif
MSTRG.28784.3	x	contig91707	+	396	703	262	2	6.20013	0	0	0	0	0	-inf	-inf	1	1	no dif
MSTRG.15133.1	u	Bvchr5_un.sca013	-	109264	109666	403	1	0	0.042627	0	0	0	0	-inf	-inf	1	1	no dif
MSTRG.25619.1	u	Bvchr9.sca017	.	49026	49231	206	1	0	0	0.108362	0	0	0	-inf	-inf	1	1	no dif
MSTRG.31597.1	i	scaffold01882	.	3456	3662	207	1	0.160772	0	0	0	0	0	-inf	-inf	1	1	no dif
MSTRG.31646.1	u	scaffold02155	.	1413	1794	382	1	0.115662	0.76125	0.800401	0	0	0	-inf	-inf	1	1	no dif
MSTRG.1333.2	u	Bvchr1.sca004	-	2137722	2139033	694	2	0	0.053972	0	0	0	0	-inf	-inf	1	1	no dif
MSTRG.10604.1	i	Bvchr4.sca017	-	919559	919797	239	1	0	0.263797	0.054644	0	0	0	-inf	-inf	1	1	no dif
MSTRG.27754.1	u	contig103596	.	40	322	283	1	0.044382	0	0	0	0	0	-inf	-inf	1	1	no dif
MSTRG.22020.1	u	Bvchr7_un.sca015	.	56953	57229	277	1	0	0.045074	0.090952	0	0	0	-inf	-inf	1	1	no dif
MSTRG.25760.1	u	Bvchr9.sca021	.	666039	666262	224	1	0.224287	0	0	0	0	0	-inf	-inf	1	1	no dif
MSTRG.18662.1	u	Bvchr6.sca028	.	1362497	1363862	1366	1	0	0.046414	0.038243	0	0	0	-inf	-inf	1	1	no dif
MSTRG.23469.3	u	Bvchr8.sca017	+	2164129	2165996	463	2	0	0	1.49172	0	0	0	-inf	-inf	1	1	no dif
MSTRG.15024.1	u	Bvchr5_un.sca005	-	410134	412323	257	2	0	0.188814	0	0	0	0	-inf	-inf	1	1	no dif
MSTRG.21647.1	o	Bvchr7_un.sca001	-	1323960	1326546	554	2	0.125697	0.218404	0.200831	0	0	0	-inf	-inf	1	1	no dif
MSTRG.16990.1	u	Bvchr6.sca006	.	93082	93316	235	1	0	0.265649	0.097748	0	0	0	-inf	-inf	1	1	no dif
MSTRG.20387.1	u	Bvchr7.sca015	.	78624	79021	398	1	0	0.081875	0	0	0	0	-inf	-inf	1	1	no dif
MSTRG.14325.3	o	Bvchr5.sca023	-	3733222	3744300	279	2	28.5752	0	0	0	0	0	-inf	-inf	1	1	no dif
MSTRG.17807.2	o	Bvchr6.sca023	+	2896681	2919484	213	2	0	0	0.852164	0	0	0	-inf	-inf	1	1	no dif
MSTRG.20490.1	u	Bvchr7.sca019	.	197759	197999	241	1	0	0.075322	0.312463	0	0	0	-inf	-inf	1	1	no dif
MSTRG.30606.1	i	scaffold00686	.	25310	25652	343	1	0	0.072802	0	0	0	0	-inf	-inf	1	1	no dif
MSTRG.16840.1	u	Bvchr6.sca005	.	3311721	3312014	294	1	0.271932	0	0.289057	0	0	0	-inf	-inf	1	1	no dif
MSTRG.15358.1	u	Bvchr5_un.sca025	.	229592	229881	290	1	0	0.041527	0.086237	0	0	0	-inf	-inf	1	1	no dif
MSTRG.2537.1	u	Bvchr1_un.sca005	.	851995	852371	377	1	1.37233	0.872345	1.16677	0	0	0	-inf	-inf	1	1	no dif
MSTRG.29648.1	i	scaffold00344	.	328351	328571	221	1	0	0	0.073136	0	0	0	-inf	-inf	1	1	no dif
MSTRG.23154.1	u	Bvchr8.sca014	+	3890428	3890798	276	2	0	0	0.783623	0	0	0	-inf	-inf	1	1	no dif
MSTRG.11169.1	i	Bvchr4_un.sca006	.	6523	6843	321	1	0	0	0.114266	0	0	0	-inf	-inf	1	1	no dif
MSTRG.17882.1	i	Bvchr6.sca025	.	32461	32845	385	1	0.22258	0.313489	0.067844	0	0	0	-inf	-inf	1	1	no dif
MSTRG.18390.1	u	Bvchr6.sca027	.	2832976	2833194	219	1	0	0	0.117578	0	0	0	-inf	-inf	1	1	no dif
MSTRG.19433.1	u	Bvchr7.sca001	.	3887336	3887943	608	1	0	0	0.128882	0	0	0	-inf	-inf	1	1	no dif
MSTRG.22762.3	o	Bvchr8.sca006	-	648771	651221	470	2	0.111613	0.266283	0.011231	0	0	0	-inf	-inf	1	1	no dif
MSTRG.28458.1	u	contig149351	.	71	312	242	1	0.103802	0	0	0	0	0	-inf	-inf	1	1	no dif
MSTRG.20820.1	u	Bvchr7.sca021	.	3199736	3200013	278	1	0	0.174551	0.093957	0	0	0	-inf	-inf	1	1	no dif
MSTRG.17284.1	u	Bvchr6.sca012	.	570898	571883	986	1	0	0.025326	0	0	0	0	-inf	-inf	1	1	no dif
MSTRG.17798.4	j	Bvchr6.sca023	-	2617505	2619150	637	2	0	0.167319	0	0	0	0	-inf	-inf	1	1	no dif
MSTRG.22940.1	x	Bvchr8.sca009	-	834331	834563	209	2	0	0	2.38081	0	0	0	-inf	-inf	1	1	no dif
MSTRG.10511.1	u	Bvchr4.sca016	.	726313	726610	298	1	0	0	0.175302	0	0	0	-inf	-inf	1	1	no dif
MSTRG.31295.1	u	scaffold01207	.	20661	20866	206	1	0	0	0.119602	0	0	0	-inf	-inf	1	1	no dif
MSTRG.11774.1	x	Bvchr4_un.sca037	+	261191	267647	454	2	0.273858	0	0	0	0	0	-inf	-inf	1	1	no dif
MSTRG.26130.1	x	Bvchr9.sca025	+	1127620	1143449	266	2	0.092092	0	0	0	0	0	-inf	-inf	1	1	no dif
MSTRG.19681.1	u	Bvchr7.sca004	-	137301	139677	339	2	0.074955	0.048626	0.048486	0	0	0	-inf	-inf	1	1	no dif
MSTRG.9469.1	u	Bvchr4.sca003	.	2879978	2880206	229	1	0	1.44947	0	0	0	0	-inf	-inf	1	1	no dif
MSTRG.5430.1	x	Bvchr2.sca018	-	2484748	2535315	645	3	0	0.026116	0	0	0	0	-inf	-inf	1	1	no dif
MSTRG.16807.1	u	Bvchr6.sca005	.	2830353	2830587	235	1	0	0	0.111149	0	0	0	-inf	-inf	1	1	no dif
MSTRG.7037.1	u	Bvchr3.sca005	.	4534545	4534749	205	1	0	0.13736	0	0	0	0	-inf	-inf	1	1	no dif
MSTRG.16305.1	i	Bvchr6.sca003	+	3395186	3395399	214	1	0.20896	0.746053	0.230695	0	0	0	-inf	-inf	1	1	no dif
MSTRG.17181.1	u	Bvchr6.sca008	.	861678	862700	1023	1	0	0.011859	0.019376	0	0	0	-inf	-inf	1	1	no dif
MSTRG.18068.1	u	Bvchr6.sca026	.	3099979	3100536	558	1	0	0	0.119681	0	0	0	-inf	-inf	1	1	no dif
MSTRG.1028.1	u	Bvchr1.sca002	.	3670878	3671292	415	1	0.072229	0.296375	0.100882	0	0	0	-inf	-inf	1	1	no dif
MSTRG.29437.1	i	scaffold00205	.	281112	282448	1337	1	0.037444	0.011127	0	0	0	0	-inf	-inf	1	1	no dif
MSTRG.9050.1	x	Bvchr4.sca001	-	3967385	3974492	388	2	0.166118	0	0.085563	0	0	0	-inf	-inf	1	1	no dif
MSTRG.29972.1	u	scaffold00462	+	185059	185352	294	1	0	0	0.124917	0	0	0	-inf	-inf	1	1	no dif
MSTRG.17078.1	u	Bvchr6.sca007	.	1747434	1747654	221	1	0	0	0.09472	0	0	0	-inf	-inf	1	1	no dif
MSTRG.25298.1	u	Bvchr9.sca010	.	466108	466365	258	1	0.263092	0.076537	0.021182	0	0	0	-inf	-inf	1	1	no dif
MSTRG.4954.1	u	Bvchr2.sca015	-	331683	334057	686	3	0	0	0.287294	0	0	0	-inf	-inf	1	1	no dif
MSTRG.7790.1	u	Bvchr3.sca011	.	575812	576247	436	1	0	0.318864	0.510071	0	0	0	-inf	-inf	1	1	no dif
MSTRG.19035.1	u	Bvchr6_un.sca008	.	383987	384213	227	1	0	0	0.291338	0	0	0	-inf	-inf	1	1	no dif
MSTRG.30829.1	u	scaffold00811	.	33218	33989	772	1	0	0	0.132218	0	0	0	-inf	-inf	1	1	no dif
MSTRG.30798.1	u	scaffold00790	.	12487	12877	391	1	0.032123	0	0	0	0	0	-inf	-inf	1	1	no dif
MSTRG.28769.5	u	contig91581	+	469	924	384	2	0	202.269	0	0	0	0	-inf	-inf	1	1	no dif
MSTRG.25810.1	o	Bvchr9.sca022	-	732621	840113	3358	2	0	0	0.038543	0	0	0	-inf	-inf	1	1	no dif
MSTRG.1683.1	u	Bvchr1.sca006	.	5166840	5167113	274	1	0	0	0.285648	0	0	0	-inf	-inf	1	1	no dif
MSTRG.10497.1	x	Bvchr4.sca016	-	503507	509044	307	2	0.061078	0.063456	0.040577	0	0	0	-inf	-inf	1	1	no dif
MSTRG.4479.1	u	Bvchr2.sca010	.	626366	626685	320	1	0	0	0.069468	0	0	0	-inf	-inf	1	1	no dif
MSTRG.28191.1	u	contig129362	.	69	362	294	1	0.160584	0	0	0	0	0	-inf	-inf	1	1	no dif
MSTRG.5823.2	u	Bvchr2_un.sca014	+	145226	145886	633	2	0	0.126135	0	0	0	0	-inf	-inf	1	1	no dif
MSTRG.9314.1	u	Bvchr4.sca003	-	1108192	1108503	312	1	0	0	0.163874	0	0	0	-inf	-inf	1	1	no dif
MSTRG.8585.1	u	Bvchr3_un.sca012	.	384491	384832	342	1	0	0	0.100749	0	0	0	-inf	-inf	1	1	no dif
MSTRG.17616.1	o	Bvchr6.sca020	+	33037	35815	1162	3	0.415802	0.432206	0.508557	0	0	0	-inf	-inf	1	1	no dif
MSTRG.9158.3	o	Bvchr4.sca002	+	476645	478693	1461	2	0	0.045587	0	0	0	0	-inf	-inf	1	1	no dif
MSTRG.39.1	u	Bvchr1.sca001	.	330163	330367	205	1	0	0	0.127415	0	0	0	-inf	-inf	1	1	no dif
MSTRG.21318.1	u	Bvchr7.sca021	.	8163210	8163875	666	1	0	0.046535	0	0	0	0	-inf	-inf	1	1	no dif
MSTRG.4631.1	u	Bvchr2.sca013	.	579997	580256	260	1	0	0	0.190949	0	0	0	-inf	-inf	1	1	no dif
MSTRG.27990.2	x	contig115847	-	36	709	237	2	0	0	4.52604	0	0	0	-inf	-inf	1	1	no dif
MSTRG.5721.1	u	Bvchr2_un.sca008	+	774432	775172	741	1	0	0.033341	0.01725	0	0	0	-inf	-inf	1	1	no dif
MSTRG.1052.1	u	Bvchr1.sca002	.	4127515	4127715	201	1	1.44741	0	0	0	0	0	-inf	-inf	1	1	no dif
MSTRG.8918.1	i	Bvchr4.sca001	+	2842720	2843005	286	1	0.263498	0.019506	0	0	0	0	-inf	-inf	1	1	no dif
MSTRG.24930.1	u	Bvchr9.sca002	.	496570	496781	212	1	0	0.056806	0.107916	0	0	0	-inf	-inf	1	1	no dif
MSTRG.27957.1	u	contig114371	.	1	331	331	1	0	0	0.168179	0	0	0	-inf	-inf	1	1	no dif
MSTRG.1750.1	u	Bvchr1.sca007	.	1404094	1404312	219	1	0	0.056203	0	0	0	0	-inf	-inf	1	1	no dif
MSTRG.15625.1	u	Bvchr6.sca001	.	1985721	1985923	203	1	0.115407	0	0	0	0	0	-inf	-inf	1	1	no dif
MSTRG.8007.1	i	Bvchr3_un.sca001	.	713996	714196	201	1	0.092624	0.544515	0.110135	0	0	0	-inf	-inf	1	1	no dif
MSTRG.2482.1	u	Bvchr1_un.sca004	.	108436	108660	225	1	0.055427	0	0	0	0	0	-inf	-inf	1	1	no dif
MSTRG.31567.1	u	scaffold01786	.	12	636	625	1	0.032211	0	0	0	0	0	-inf	-inf	1	1	no dif
MSTRG.8414.1	u	Bvchr3_un.sca008	.	664569	664834	266	1	0.088409	0.138484	0.122571	0	0	0	-inf	-inf	1	1	no dif
MSTRG.8992.1	u	Bvchr4.sca001	.	3433471	3433721	251	1	0.892559	2.47622	1.91485	0	0	0	-inf	-inf	1	1	no dif
MSTRG.14531.4	j	Bvchr5.sca024	-	1540041	1546028	428	2	0.42533	0.677794	0	0	0	0	-inf	-inf	1	1	no dif
MSTRG.20378.1	u	Bvchr7.sca014	.	1997600	1997829	230	1	0.288924	0.127627	0.273041	0	0	0	-inf	-inf	1	1	no dif
MSTRG.13106.1	u	Bvchr5.sca008	.	5189351	5189608	258	1	0.072506	0	0	0	0	0	-inf	-inf	1	1	no dif
MSTRG.215.2	j	Bvchr1.sca001	-	2231160	2232057	390	2	0.995358	1.40173	1.17368	0	0	0	-inf	-inf	1	1	no dif
MSTRG.18949.1	i	Bvchr6_un.sca001	+	43039	44406	1340	2	0	0	0.696593	0	0	0	-inf	-inf	1	1	no dif
MSTRG.27551.1	u	Bvchr9_un.sca005	.	695136	695354	219	1	0	0.08855	0	0	0	0	-inf	-inf	1	1	no dif
MSTRG.17207.1	u	Bvchr6.sca009	.	580858	581073	216	1	0	0	0.096055	0	0	0	-inf	-inf	1	1	no dif
MSTRG.27233.1	x	Bvchr9.sca026	-	6634708	6650581	391	2	0.55555	0.683027	0	0	0	0	-inf	-inf	1	1	no dif
MSTRG.22051.1	u	Bvchr7_un.sca019	-	139793	149124	669	2	0	0.055989	0	0	0	0	-inf	-inf	1	1	no dif
MSTRG.12662.1	i	Bvchr5.sca004	.	1203232	1203440	209	1	0	0.34742	0.346566	0	0	0	-inf	-inf	1	1	no dif
MSTRG.2548.1	u	Bvchr1_un.sca005	.	901759	901983	225	1	0.311973	0.513589	1.12261	0	0	0	-inf	-inf	1	1	no dif
MSTRG.26992.1	u	Bvchr9.sca026	+	4429062	4430727	1666	1	0	0	0.026019	0	0	0	-inf	-inf	1	1	no dif
MSTRG.30066.1	u	scaffold00469	+	312555	312934	331	2	0	0.09267	0.778531	0	0	0	-inf	-inf	1	1	no dif
MSTRG.19223.1	i	Bvchr7.sca001	.	1269703	1269996	294	1	0.336923	0.084634	0	0	0	0	-inf	-inf	1	1	no dif
MSTRG.16173.1	u	Bvchr6.sca003	.	1824770	1825023	254	1	0.455563	0	0.101376	0	0	0	-inf	-inf	1	1	no dif
MSTRG.27818.1	u	contig106678	.	277	559	283	1	0.536989	1.03882	0.845238	0	0	0	-inf	-inf	1	1	no dif
MSTRG.22722.1	i	Bvchr8.sca005	.	459391	459758	368	1	0	0	0.819902	0	0	0	-inf	-inf	1	1	no dif
MSTRG.5882.1	i	Bvchr2_un.sca019	.	1408361	1408744	384	1	0.969424	1.56576	0.918043	0	0	0	-inf	-inf	1	1	no dif
MSTRG.19786.1	u	Bvchr7.sca004	.	2193126	2193613	488	1	0	0	0.10705	0	0	0	-inf	-inf	1	1	no dif
MSTRG.17400.1	i	Bvchr6.sca015	-	116888	117805	333	2	0	0.279211	0.42279	0	0	0	-inf	-inf	1	1	no dif
MSTRG.10506.1	i	Bvchr4.sca016	.	609713	609926	214	1	0.584838	0.429094	0.121624	0	0	0	-inf	-inf	1	1	no dif
MSTRG.12551.1	u	Bvchr5.sca002	.	7484997	7485386	390	1	0	0.108303	0	0	0	0	-inf	-inf	1	1	no dif
MSTRG.4553.1	u	Bvchr2.sca011	.	1030976	1031194	219	1	0	0.092189	0	0	0	0	-inf	-inf	1	1	no dif
MSTRG.25650.1	u	Bvchr9.sca020	.	83390	83798	409	1	0	0	0.063863	0	0	0	-inf	-inf	1	1	no dif
MSTRG.28525.1	u	contig154877	.	95	347	253	1	0	0.315699	0.04979	0	0	0	-inf	-inf	1	1	no dif
MSTRG.11389.1	u	Bvchr4_un.sca014	-	1283409	1289510	411	2	0	0	0.063552	0	0	0	-inf	-inf	1	1	no dif
MSTRG.25325.1	u	Bvchr9.sca011	.	210054	210404	351	1	0.497926	0.101668	0.172846	0	0	0	-inf	-inf	1	1	no dif
MSTRG.26523.1	u	Bvchr9.sca025	.	6240751	6240967	217	1	0	0	0.177352	0	0	0	-inf	-inf	1	1	no dif
MSTRG.7011.1	u	Bvchr3.sca005	.	4219984	4220188	205	1	0	0	0.127415	0	0	0	-inf	-inf	1	1	no dif
MSTRG.20337.3	u	Bvchr7.sca014	-	446232	452137	966	2	0.264881	0.000173	0	0	0	0	-inf	-inf	1	1	no dif
MSTRG.26005.1	u	Bvchr9.sca024	.	2103887	2104097	211	1	0	0	0.216855	0	0	0	-inf	-inf	1	1	no dif
MSTRG.20491.1	u	Bvchr7.sca019	+	277112	298653	310	2	0.236489	0.390762	0.256287	0	0	0	-inf	-inf	1	1	no dif
MSTRG.15491.1	u	Bvchr6.sca001	.	718303	718733	431	1	0.080605	0.028763	0.18181	0	0	0	-inf	-inf	1	1	no dif
MSTRG.14296.1	x	Bvchr5.sca023	-	3646634	3651703	374	2	212.258	0	0	0	0	0	-inf	-inf	1	1	no dif
MSTRG.10743.1	x	Bvchr4.sca017	-	2458940	2481483	266	2	0.089078	0	0	0	0	0	-inf	-inf	1	1	no dif
MSTRG.5028.1	u	Bvchr2.sca015	+	1240882	1248622	238	2	0.052773	0	0	0	0	0	-inf	-inf	1	1	no dif
MSTRG.29140.1	u	contig99197	.	299	516	218	1	0.049647	0.327797	0.098573	0	0	0	-inf	-inf	1	1	no dif
MSTRG.28798.1	u	contig91942	.	1	1194	1194	1	0.01895	0	0	0	0	0	-inf	-inf	1	1	no dif
MSTRG.10431.1	u	Bvchr4.sca014	.	2053485	2053772	288	1	0.599269	0.885345	0.411299	0	0	0	-inf	-inf	1	1	no dif
MSTRG.12805.1	u	Bvchr5.sca007	.	832510	832748	239	1	0.273572	0.095589	0.079448	0	0	0	-inf	-inf	1	1	no dif
MSTRG.22833.1	u	Bvchr8.sca007	.	247987	248571	585	1	0.016902	0.07417	0	0	0	0	-inf	-inf	1	1	no dif
MSTRG.30591.1	i	scaffold00678	.	106149	106711	563	1	0	0.044668	0	0	0	0	-inf	-inf	1	1	no dif
MSTRG.11998.1	u	Bvchr5.sca002	.	1048456	1048688	233	1	0.215623	0.321516	0.091432	0	0	0	-inf	-inf	1	1	no dif
MSTRG.31636.1	u	scaffold02086	.	1	460	460	1	0	0	0.170348	0	0	0	-inf	-inf	1	1	no dif
MSTRG.1124.1	u	Bvchr1.sca002	.	5232716	5232966	251	1	0.273978	0.296342	0.138322	0	0	0	-inf	-inf	1	1	no dif
MSTRG.31517.1	u	scaffold01599	+	1685	3190	809	2	0.061881	0	0	0	0	0	-inf	-inf	1	1	no dif
MSTRG.28544.1	u	contig156538	.	292	506	215	1	0.83972	1.24182	0	0	0	0	-inf	-inf	1	1	no dif
MSTRG.28784.1	x	contig91707	+	395	842	264	2	5.90686	0	0	0	0	0	-inf	-inf	1	1	no dif
MSTRG.19019.2	j	Bvchr6_un.sca007	-	383583	384961	544	2	0	0	1.1362	0	0	0	-inf	-inf	1	1	no dif
MSTRG.16872.1	u	Bvchr6.sca005	.	3914330	3914968	639	1	0	0.034228	0	0	0	0	-inf	-inf	1	1	no dif
MSTRG.18866.1	u	Bvchr6.sca028	.	3888494	3888727	234	1	0.613423	0	0.88864	0	0	0	-inf	-inf	1	1	no dif
MSTRG.28172.1	u	contig127819	.	57	307	251	1	0.274156	0	0	0	0	0	-inf	-inf	1	1	no dif
MSTRG.22848.1	u	Bvchr8.sca007	.	967245	967507	263	1	0	0	0.099316	0	0	0	-inf	-inf	1	1	no dif
MSTRG.9393.1	u	Bvchr4.sca003	.	1855297	1855553	257	1	0	0	0.056223	0	0	0	-inf	-inf	1	1	no dif
MSTRG.10980.1	u	Bvchr4_un.sca001	.	1086572	1086813	242	1	0	0	0.155395	0	0	0	-inf	-inf	1	1	no dif
MSTRG.28234.1	u	contig133029	.	1	372	372	1	0.28711	0	0	0	0	0	-inf	-inf	1	1	no dif
MSTRG.29816.1	u	scaffold00399	.	30889	31241	353	1	0	0	0.062187	0	0	0	-inf	-inf	1	1	no dif
MSTRG.16293.1	u	Bvchr6.sca003	.	3261574	3261804	231	1	0.69219	0.704361	0.142011	0	0	0	-inf	-inf	1	1	no dif
MSTRG.24157.2	j	Bvchr8.sca018	+	6326257	6328496	397	2	0	0.293017	0	0	0	0	-inf	-inf	1	1	no dif
MSTRG.1171.1	u	Bvchr1.sca002	+	6371389	6372476	398	2	0	0.115959	0	0	0	0	-inf	-inf	1	1	no dif
MSTRG.4983.1	u	Bvchr2.sca015	.	605710	605958	249	1	0	0.200571	0	0	0	0	-inf	-inf	1	1	no dif
MSTRG.24357.1	u	Bvchr8_un.sca002	+	157089	158394	391	2	0	0.05707	0	0	0	0	-inf	-inf	1	1	no dif
MSTRG.14661.1	u	Bvchr5.sca024	-	2853967	2854611	645	1	0.066429	0.086285	0.302525	0	0	0	-inf	-inf	1	1	no dif
MSTRG.15882.1	u	Bvchr6.sca002	.	2598427	2598630	204	1	0	0.53781	0	0	0	0	-inf	-inf	1	1	no dif
MSTRG.28233.1	u	contig133013	.	1	665	665	1	0.032818	0	0	0	0	0	-inf	-inf	1	1	no dif
MSTRG.1317.1	u	Bvchr1.sca004	.	1706063	1706793	731	1	0.244992	0.403273	0.315421	0	0	0	-inf	-inf	1	1	no dif
MSTRG.13576.1	u	Bvchr5.sca016	.	2301427	2302103	677	1	1.88779	0.993025	0	0	0	0	-inf	-inf	1	1	no dif
MSTRG.22377.1	i	Bvchr8.sca002	+	737398	737684	287	1	0.008768	0	0.077456	0	0	0	-inf	-inf	1	1	no dif
MSTRG.25239.1	u	Bvchr9.sca009	.	28719	28927	209	1	0.113799	0.09321	0	0	0	0	-inf	-inf	1	1	no dif
MSTRG.4803.2	j	Bvchr2.sca014	-	2486390	2487302	793	2	0.031677	0.062755	0	0	0	0	-inf	-inf	1	1	no dif
MSTRG.8262.1	u	Bvchr3_un.sca005	.	912374	912604	231	1	0	0.259708	0.220935	0	0	0	-inf	-inf	1	1	no dif
MSTRG.4483.6	u	Bvchr2.sca010	-	747375	748033	407	2	0	0.341423	0	0	0	0	-inf	-inf	1	1	no dif
MSTRG.844.1	u	Bvchr1.sca002	.	689038	689304	267	1	0.498773	0.229666	0.852699	0	0	0	-inf	-inf	1	1	no dif
MSTRG.1856.1	i	Bvchr1.sca008	.	933970	934222	253	1	0	0	0.344138	0	0	0	-inf	-inf	1	1	no dif
MSTRG.7993.1	u	Bvchr3_un.sca001	.	585358	585786	429	1	0.057309	0.057588	0	0	0	0	-inf	-inf	1	1	no dif
MSTRG.20745.1	x	Bvchr7.sca021	+	1957309	1973155	403	2	0.099058	0	0	0	0	0	-inf	-inf	1	1	no dif
MSTRG.10126.1	u	Bvchr4.sca011	-	449497	450631	366	2	0	0.115511	0.207013	0	0	0	-inf	-inf	1	1	no dif
MSTRG.30128.1	x	scaffold00485	+	44385	55217	910	2	0.027605	0	0	0	0	0	-inf	-inf	1	1	no dif
MSTRG.18195.1	x	Bvchr6.sca027	-	359757	376372	363	2	1.02032	5.3638	1.24391	0	0	0	-inf	-inf	1	1	no dif
MSTRG.17133.1	u	Bvchr6.sca007	.	2923267	2925015	1749	1	0	0.014277	0	0	0	0	-inf	-inf	1	1	no dif
MSTRG.5651.1	i	Bvchr2_un.sca006	.	606472	606755	284	1	0	0.013719	0	0	0	0	-inf	-inf	1	1	no dif
MSTRG.25303.1	u	Bvchr9.sca010	+	541392	544704	343	2	0.074574	0	0	0	0	0	-inf	-inf	1	1	no dif
MSTRG.4485.1	u	Bvchr2.sca010	.	880614	880991	378	1	0	0.066061	0	0	0	0	-inf	-inf	1	1	no dif
MSTRG.9762.1	u	Bvchr4.sca005	.	78823	79024	202	1	0	0.546642	0	0	0	0	-inf	-inf	1	1	no dif
MSTRG.21921.1	u	Bvchr7_un.sca010	.	213135	213341	207	1	0.352441	0.020533	0	0	0	0	-inf	-inf	1	1	no dif
MSTRG.4207.1	u	Bvchr2.sca006	.	875458	875958	501	1	0.039828	0.022093	0	0	0	0	-inf	-inf	1	1	no dif
MSTRG.29051.1	u	contig96668	.	449	1133	685	1	0.048115	0	0.176054	0	0	0	-inf	-inf	1	1	no dif
MSTRG.15205.4	j	Bvchr5_un.sca017	+	439868	441354	253	3	0	1.39055	0	0	0	0	-inf	-inf	1	1	no dif
MSTRG.17628.1	u	Bvchr6.sca020	.	855528	855810	283	1	0	0.280356	0.080187	0	0	0	-inf	-inf	1	1	no dif
MSTRG.24896.1	u	Bvchr9.sca001	.	2199137	2199556	420	1	0	0	0.062191	0	0	0	-inf	-inf	1	1	no dif
MSTRG.12923.1	i	Bvchr5.sca008	-	1158831	1159087	221	2	1.78473	1.74976	0.006514	0	0	0	-inf	-inf	1	1	no dif
MSTRG.1544.1	u	Bvchr1.sca005	.	1670712	1670956	245	1	0	0.101923	0	0	0	0	-inf	-inf	1	1	no dif
MSTRG.8496.1	u	Bvchr3_un.sca010	+	277578	282882	920	3	0	0.040714	0	0	0	0	-inf	-inf	1	1	no dif
MSTRG.22062.3	o	Bvchr7_un.sca020	-	53965	57273	1060	2	0	0	22.5077	0	0	0	-inf	-inf	1	1	no dif
MSTRG.14977.1	u	Bvchr5_un.sca003	.	1017187	1017809	623	1	0	0	0.018436	0	0	0	-inf	-inf	1	1	no dif
MSTRG.27990.3	x	contig115847	-	248	709	241	2	0	0	9.93869	0	0	0	-inf	-inf	1	1	no dif
MSTRG.13622.1	u	Bvchr5.sca016	.	3786272	3786514	243	1	0	0.102762	0	0	0	0	-inf	-inf	1	1	no dif
MSTRG.8862.2	o	Bvchr4.sca001	+	2242523	2262536	402	2	0.139718	0.607956	0.87836	0	0	0	-inf	-inf	1	1	no dif
MSTRG.29782.1	o	scaffold00390	+	317719	347724	258	2	0.882394	0.929613	0.851689	0	0	0	-inf	-inf	1	1	no dif
MSTRG.14315.1	u	Bvchr5.sca023	.	4234401	4234703	303	1	0.082317	0	0.127167	0	0	0	-inf	-inf	1	1	no dif
MSTRG.13603.1	u	Bvchr5.sca016	.	3285008	3285419	412	1	0.212102	0.297029	0.063173	0	0	0	-inf	-inf	1	1	no dif
MSTRG.12881.1	i	Bvchr5.sca008	.	300465	300666	202	1	0.297443	0	0.593193	0	0	0	-inf	-inf	1	1	no dif
MSTRG.30031.1	u	scaffold00467	.	177773	178017	245	1	0.342134	0.361428	0	0	0	0	-inf	-inf	1	1	no dif
MSTRG.27733.8	u	contig102326	+	37	867	424	4	0.94579	0	0	0	0	0	-inf	-inf	1	1	no dif
MSTRG.18273.2	j	Bvchr6.sca027	-	1279228	1279944	323	3	0	40.5358	0	0	0	0	-inf	-inf	1	1	no dif
MSTRG.29655.1	u	scaffold00345	.	245016	245399	384	1	0.065417	0.028825	0	0	0	0	-inf	-inf	1	1	no dif
MSTRG.1245.2	x	Bvchr1.sca004	-	107167	112389	758	3	0	0	0.027057	0	0	0	-inf	-inf	1	1	no dif
MSTRG.10459.6	j	Bvchr4.sca015	-	198824	201655	369	3	0.092429	0.117884	0.162908	0	0	0	-inf	-inf	1	1	no dif
MSTRG.18647.1	u	Bvchr6.sca028	.	1192545	1192876	332	1	0	0.066412	0	0	0	0	-inf	-inf	1	1	no dif
MSTRG.14955.1	u	Bvchr5_un.sca003	.	599275	599798	524	1	0	0.606133	0	0	0	0	-inf	-inf	1	1	no dif
MSTRG.16944.1	u	Bvchr6.sca005	.	5695127	5695399	273	1	0	0	0.088214	0	0	0	-inf	-inf	1	1	no dif
MSTRG.14995.1	u	Bvchr5_un.sca004	+	371088	376280	774	2	0	0	0.131719	0	0	0	-inf	-inf	1	1	no dif
MSTRG.7390.1	u	Bvchr3.sca009	+	2152024	2155558	386	2	0	0.064692	0	0	0	0	-inf	-inf	1	1	no dif
MSTRG.23107.1	u	Bvchr8.sca014	.	2728131	2728471	341	1	0.14681	0	0	0	0	0	-inf	-inf	1	1	no dif
MSTRG.15438.1	u	Bvchr6.sca001	.	68474	68878	405	1	0	0.061657	0.255003	0	0	0	-inf	-inf	1	1	no dif
MSTRG.3756.1	u	Bvchr2.sca002	.	13977	14531	555	1	0	0	0.168727	0	0	0	-inf	-inf	1	1	no dif
MSTRG.19837.1	u	Bvchr7.sca005	.	969506	969815	310	1	0	0	0.079478	0	0	0	-inf	-inf	1	1	no dif
MSTRG.18155.1	u	Bvchr6.sca027	-	66345	67076	292	2	0.825515	0.847592	0.938932	0	0	0	-inf	-inf	1	1	no dif
MSTRG.26090.1	u	Bvchr9.sca025	.	343990	344229	240	1	0	0.155331	0.130253	0	0	0	-inf	-inf	1	1	no dif
MSTRG.20241.1	u	Bvchr7.sca011	.	1450486	1450771	286	1	0.297136	0.261934	0.08971	0	0	0	-inf	-inf	1	1	no dif
MSTRG.28701.1	u	contig90610	.	24	376	353	1	0	0.07074	0	0	0	0	-inf	-inf	1	1	no dif
MSTRG.24983.1	u	Bvchr9.sca002	.	1405405	1405658	254	1	0.391384	2.58015	1.40541	0	0	0	-inf	-inf	1	1	no dif
MSTRG.17340.1	u	Bvchr6.sca014	.	620699	620941	243	1	0.4135	1.26921	0.10749	0	0	0	-inf	-inf	1	1	no dif
MSTRG.28219.1	u	contig131458	.	148	605	458	1	0	0.081783	0	0	0	0	-inf	-inf	1	1	no dif
MSTRG.20953.1	u	Bvchr7.sca021	-	4829337	4833045	506	2	0	0	0.047907	0	0	0	-inf	-inf	1	1	no dif
MSTRG.16410.1	u	Bvchr6.sca004	-	1419521	1426676	1750	3	0	0	0.047741	0	0	0	-inf	-inf	1	1	no dif
MSTRG.30310.1	u	scaffold00563	.	33500	33725	226	1	0.755984	0.195123	0.573779	0	0	0	-inf	-inf	1	1	no dif
MSTRG.22762.2	o	Bvchr8.sca006	-	648771	651221	464	2	0	0	0.615276	0	0	0	-inf	-inf	1	1	no dif
MSTRG.27577.1	u	Bvchr9_un.sca007	.	359446	359653	208	1	0.198713	0	0	0	0	0	-inf	-inf	1	1	no dif
MSTRG.23995.1	u	Bvchr8.sca018	.	4564029	4565228	1200	1	0	0.124855	0.021226	0	0	0	-inf	-inf	1	1	no dif
MSTRG.22376.1	i	Bvchr8.sca002	.	732300	732601	302	1	0.072561	0	0	0	0	0	-inf	-inf	1	1	no dif
MSTRG.22673.1	u	Bvchr8.sca004	.	2087876	2088127	252	1	0.192827	0	0.178449	0	0	0	-inf	-inf	1	1	no dif
MSTRG.21692.1	u	Bvchr7_un.sca004	-	6141	6398	258	1	0	0.151358	0	0	0	0	-inf	-inf	1	1	no dif
MSTRG.12074.1	u	Bvchr5.sca002	.	1873856	1874075	220	1	0.298818	0.12236	1.29043	0	0	0	-inf	-inf	1	1	no dif
MSTRG.19493.1	u	Bvchr7.sca002	.	167674	167972	299	1	0	0	0.078684	0	0	0	-inf	-inf	1	1	no dif
MSTRG.669.1	u	Bvchr1.sca001	.	6814179	6814944	766	1	0	0	0.06306	0	0	0	-inf	-inf	1	1	no dif
MSTRG.9788.4	j	Bvchr4.sca005	-	633071	634711	733	3	0.122297	0.700078	0.261271	0	0	0	-inf	-inf	1	1	no dif
MSTRG.10538.1	u	Bvchr4.sca016	.	1087716	1088369	654	1	0.185921	0.085436	0.139786	0	0	0	-inf	-inf	1	1	no dif
MSTRG.9766.1	u	Bvchr4.sca005	.	191146	191388	243	1	0.158362	0.205523	0.569468	0	0	0	-inf	-inf	1	1	no dif
MSTRG.27915.2	o	contig111946	+	21	827	602	2	0	147.698	0	0	0	0	-inf	-inf	1	1	no dif
MSTRG.27163.4	o	Bvchr9.sca026	-	6023571	6028170	4458	2	0	0.066933	0	0	0	0	-inf	-inf	1	1	no dif
MSTRG.16728.1	u	Bvchr6.sca005	.	1416769	1417032	264	1	0	0	0.159286	0	0	0	-inf	-inf	1	1	no dif
MSTRG.10332.1	u	Bvchr4.sca013	.	1087122	1089658	2537	1	0	0.007993	0.009858	0	0	0	-inf	-inf	1	1	no dif
MSTRG.25547.1	u	Bvchr9.sca014	+	327778	328671	231	2	0.053216	0.052517	0	0	0	0	-inf	-inf	1	1	no dif
MSTRG.10459.2	j	Bvchr4.sca015	-	194740	197856	2353	2	0	0.064143	0.239411	0	0	0	-inf	-inf	1	1	no dif
MSTRG.13685.1	u	Bvchr5.sca017	.	1943270	1943482	213	1	0	0.095201	0	0	0	0	-inf	-inf	1	1	no dif
MSTRG.5849.1	u	Bvchr2_un.sca019	.	333683	334272	590	1	0	0	0.812279	0	0	0	-inf	-inf	1	1	no dif
MSTRG.27733.3	u	contig102326	+	10	918	346	3	0	1.13731	6.06529	0	0	0	-inf	-inf	1	1	no dif
MSTRG.1795.1	u	Bvchr1.sca008	.	261443	262169	727	1	0.033818	0	0	0	0	0	-inf	-inf	1	1	no dif
MSTRG.28988.1	u	contig95230	.	647	904	258	1	1.56889	0.757479	0.956401	0	0	0	-inf	-inf	1	1	no dif
MSTRG.20749.3	j	Bvchr7.sca021	+	2042899	2044031	1012	2	0	0.023275	0	0	0	0	-inf	-inf	1	1	no dif
MSTRG.12042.1	u	Bvchr5.sca002	.	1521726	1522519	794	1	0.02973	0	0.185482	0	0	0	-inf	-inf	1	1	no dif
MSTRG.7226.1	i	Bvchr3.sca007	.	158458	158770	313	1	0.066311	0	0	0	0	0	-inf	-inf	1	1	no dif
MSTRG.4256.1	u	Bvchr2.sca007	.	306791	306994	204	1	0.227063	0	0	0	0	0	-inf	-inf	1	1	no dif
MSTRG.16035.3	x	Bvchr6.sca003	-	578252	579523	858	6	2.12596	0.912614	0.537445	0	0	0	-inf	-inf	1	1	no dif
MSTRG.27273.1	j	Bvchr9.sca026	+	7017197	7021019	791	2	0.058263	0.063362	0	0	0	0	-inf	-inf	1	1	no dif
MSTRG.18593.1	u	Bvchr6.sca028	.	526405	526609	205	1	0	0.172348	0.126963	0	0	0	-inf	-inf	1	1	no dif
MSTRG.31641.2	j	scaffold02127	+	1	1939	1338	2	0.370521	0	0	0	0	0	-inf	-inf	1	1	no dif
MSTRG.28613.1	u	contig164474	.	4	217	214	1	0.056194	0.050068	0.113833	0	0	0	-inf	-inf	1	1	no dif
MSTRG.24506.1	u	Bvchr8_un.sca005	.	199732	200029	298	1	0	0.151545	0	0	0	0	-inf	-inf	1	1	no dif
MSTRG.15864.1	u	Bvchr6.sca002	.	2467182	2467540	359	1	1.58096	2.17305	2.16674	0	0	0	-inf	-inf	1	1	no dif
MSTRG.9098.1	u	Bvchr4.sca001	.	4451060	4451307	248	1	0.381672	0.239495	0	0	0	0	-inf	-inf	1	1	no dif
MSTRG.30639.1	x	scaffold00704	-	42691	45024	252	2	0	5.41479	0.990959	0	0	0	-inf	-inf	1	1	no dif
MSTRG.18015.1	o	Bvchr6.sca026	-	1827520	1835036	802	2	0.467162	0.712231	0.556698	0	0	0	-inf	-inf	1	1	no dif
MSTRG.28992.1	u	contig95276	.	702	1203	502	1	0	0	0.130818	0	0	0	-inf	-inf	1	1	no dif
MSTRG.965.1	u	Bvchr1.sca002	.	2643706	2644747	1042	1	0.144646	0.059911	0	0	0	0	-inf	-inf	1	1	no dif
MSTRG.3456.1	u	Bvchr2.sca001	.	6041005	6042531	1527	1	0	0.016353	0	0	0	0	-inf	-inf	1	1	no dif
MSTRG.3889.1	u	Bvchr2.sca003	.	1114748	1115634	887	1	0.267737	0.201458	0.182429	0	0	0	-inf	-inf	1	1	no dif
MSTRG.30512.1	u	scaffold00624	.	181338	181626	289	1	0	0.163005	0.236368	0	0	0	-inf	-inf	1	1	no dif
MSTRG.28295.1	u	contig137419	.	99	317	219	1	0	0.442345	0.299866	0	0	0	-inf	-inf	1	1	no dif
MSTRG.17832.1	u	Bvchr6.sca024	+	447526	447826	301	1	0.056821	0	0	0	0	0	-inf	-inf	1	1	no dif
MSTRG.28981.1	u	contig95082	.	962	1180	219	1	0.114704	0	0	0	0	0	-inf	-inf	1	1	no dif
MSTRG.25170.1	u	Bvchr9.sca006	+	92031	99149	548	2	0.022757	0	0	0	0	0	-inf	-inf	1	1	no dif
MSTRG.1815.1	u	Bvchr1.sca008	.	488665	489224	560	1	0.039449	0.044591	0.150349	0	0	0	-inf	-inf	1	1	no dif
MSTRG.28033.1	u	contig118669	.	1	498	498	1	0.100884	0	0	0	0	0	-inf	-inf	1	1	no dif
MSTRG.24097.1	u	Bvchr8.sca018	.	5641228	5641684	457	1	1.41603	0.525938	0.151435	0	0	0	-inf	-inf	1	1	no dif
MSTRG.22149.1	x	Bvchr8.sca001	-	619260	619550	224	2	2.46725	0.751559	0.176996	0	0	0	-inf	-inf	1	1	no dif
MSTRG.27811.1	u	contig106355	.	456	658	203	1	0.173769	0.360306	0	0	0	0	-inf	-inf	1	1	no dif
MSTRG.22929.1	u	Bvchr8.sca009	.	545055	545623	569	1	0.043835	0	0	0	0	0	-inf	-inf	1	1	no dif
MSTRG.27841.1	u	contig107591	.	155	475	321	1	0.145412	0	0	0	0	0	-inf	-inf	1	1	no dif
MSTRG.8862.1	o	Bvchr4.sca001	+	2242502	2262536	423	2	0	2.11581	2.89179	0	0	0	-inf	-inf	1	1	no dif
MSTRG.25593.1	i	Bvchr9.sca016	.	460356	461209	854	1	0	0	0.027766	0	0	0	-inf	-inf	1	1	no dif
MSTRG.21986.1	u	Bvchr7_un.sca013	.	829755	830022	268	1	0.662106	1.3679	1.00643	0	0	0	-inf	-inf	1	1	no dif
MSTRG.25113.1	u	Bvchr9.sca005	.	792730	792957	228	1	0	0	0.109687	0	0	0	-inf	-inf	1	1	no dif
MSTRG.1368.1	u	Bvchr1.sca004	.	3389448	3389717	270	1	0	0.009511	0	0	0	0	-inf	-inf	1	1	no dif
MSTRG.29042.1	u	contig96520	.	320	566	247	1	0.072128	0.521619	0.74062	0	0	0	-inf	-inf	1	1	no dif
MSTRG.20139.1	u	Bvchr7.sca009	.	2512658	2512874	217	1	0.11535	0	0	0	0	0	-inf	-inf	1	1	no dif
MSTRG.25860.1	u	Bvchr9.sca023	.	545466	545807	342	1	0.073451	0	0	0	0	0	-inf	-inf	1	1	no dif
MSTRG.16873.1	u	Bvchr6.sca005	.	3915598	3917852	2255	1	0	0	0.011255	0	0	0	-inf	-inf	1	1	no dif
MSTRG.7094.1	u	Bvchr3.sca006	.	623635	623973	339	1	0	0.032651	0	0	0	0	-inf	-inf	1	1	no dif
MSTRG.20780.1	u	Bvchr7.sca021	.	2372883	2373106	224	1	0.05289	0	0	0	0	0	-inf	-inf	1	1	no dif
MSTRG.22719.1	u	Bvchr8.sca005	.	453773	453978	206	1	0.365827	0	0.296308	0	0	0	-inf	-inf	1	1	no dif
MSTRG.30230.2	u	scaffold00545	-	96831	99670	1413	3	0.031571	0	0	0	0	0	-inf	-inf	1	1	no dif
MSTRG.29123.1	u	contig98699	.	136	343	208	1	0	0.060027	0	0	0	0	-inf	-inf	1	1	no dif
MSTRG.31406.1	u	scaffold01359	+	12621	14718	1991	2	0	0	0.09828	0	0	0	-inf	-inf	1	1	no dif
MSTRG.12959.1	u	Bvchr5.sca008	-	2106901	2107115	215	1	0	0	0.028864	0	0	0	-inf	-inf	1	1	no dif
MSTRG.19526.1	u	Bvchr7.sca002	.	566333	566535	203	1	0	0.008724	0.127758	0	0	0	-inf	-inf	1	1	no dif
MSTRG.24479.1	u	Bvchr8_un.sca004	.	123896	125284	1389	1	0	0.013388	0.073886	0	0	0	-inf	-inf	1	1	no dif
MSTRG.25051.1	x	Bvchr9.sca004	+	909725	955740	306	3	0.268492	0.22832	0.246998	0	0	0	-inf	-inf	1	1	no dif
MSTRG.31285.1	u	scaffold01199	.	1	237	237	1	0	0.042594	0	0	0	0	-inf	-inf	1	1	no dif
MSTRG.30071.1	u	scaffold00471	.	73534	73815	282	1	0	0	0.277873	0	0	0	-inf	-inf	1	1	no dif
MSTRG.18492.1	u	Bvchr6.sca027	.	4130307	4130636	330	1	0	0.176295	0.157602	0	0	0	-inf	-inf	1	1	no dif
MSTRG.13332.1	i	Bvchr5.sca009	-	2137283	2138573	824	3	0	0.001312	0	0	0	0	-inf	-inf	1	1	no dif
MSTRG.3941.1	u	Bvchr2.sca003	.	1801061	1801647	587	1	1.19125	1.51953	1.879	0	0	0	-inf	-inf	1	1	no dif
MSTRG.4526.1	x	Bvchr2.sca011	-	562758	563727	609	2	91.3488	0	0	0	0	0	-inf	-inf	1	1	no dif
MSTRG.30541.1	i	scaffold00657	+	71725	71980	256	1	0.098125	0.193011	0.051016	0	0	0	-inf	-inf	1	1	no dif
MSTRG.19782.1	u	Bvchr7.sca004	.	2139333	2139697	365	1	0.267479	0.193354	0.357555	0	0	0	-inf	-inf	1	1	no dif
MSTRG.31510.1	u	scaffold01581	.	9389	9617	229	1	0.030341	0.052202	0	0	0	0	-inf	-inf	1	1	no dif
MSTRG.5868.1	u	Bvchr2_un.sca019	.	850585	850788	204	1	0	0	0.198265	0	0	0	-inf	-inf	1	1	no dif
MSTRG.9240.1	i	Bvchr4.sca003	.	351054	351264	211	1	0	0	0.258558	0	0	0	-inf	-inf	1	1	no dif
MSTRG.17035.1	u	Bvchr6.sca007	.	514661	515085	425	1	0	0	0.061023	0	0	0	-inf	-inf	1	1	no dif
MSTRG.8706.1	u	Bvchr4.sca001	.	759139	759722	584	1	0	0.037452	0	0	0	0	-inf	-inf	1	1	no dif
MSTRG.30406.1	u	scaffold00586	+	144188	144950	514	2	0	0.136098	0	0	0	0	-inf	-inf	1	1	no dif
MSTRG.23752.1	u	Bvchr8.sca018	.	1793576	1793803	228	1	0.217226	0	0.225873	0	0	0	-inf	-inf	1	1	no dif
MSTRG.17941.1	u	Bvchr6.sca025	.	1357451	1357662	212	1	0.053783	0.028403	0	0	0	0	-inf	-inf	1	1	no dif
MSTRG.19025.1	u	Bvchr6_un.sca007	.	457322	457636	315	1	0	0.029798	0	0	0	0	-inf	-inf	1	1	no dif
MSTRG.18402.1	u	Bvchr6.sca027	.	2969333	2970030	698	1	0	0	0.083269	0	0	0	-inf	-inf	1	1	no dif
MSTRG.15144.1	u	Bvchr5_un.sca014	.	207741	207962	222	1	0.199423	0.362044	0.630117	0	0	0	-inf	-inf	1	1	no dif
MSTRG.4966.1	u	Bvchr2.sca015	-	448888	453893	305	2	0	0.223262	0	0	0	0	-inf	-inf	1	1	no dif
MSTRG.16582.1	i	Bvchr6.sca004	.	3592784	3593474	691	1	0.036353	0	0	0	0	0	-inf	-inf	1	1	no dif
MSTRG.31137.2	u	scaffold01049	-	28680	30692	906	2	0	0.078678	0	0	0	0	-inf	-inf	1	1	no dif
MSTRG.3859.1	u	Bvchr2.sca003	.	742195	742445	251	1	0.098306	0	0	0	0	0	-inf	-inf	1	1	no dif
MSTRG.4991.1	o	Bvchr2.sca015	-	805843	833415	210	2	0	0.11385	0	0	0	0	-inf	-inf	1	1	no dif
MSTRG.241.2	o	Bvchr1.sca001	+	2487036	2487807	284	2	0.074151	0.122803	0	0	0	0	-inf	-inf	1	1	no dif
MSTRG.22863.1	i	Bvchr8.sca007	.	1623550	1623934	385	1	0.391482	0.18055	0.269934	0	0	0	-inf	-inf	1	1	no dif
MSTRG.6412.1	o	Bvchr3.sca003	-	1844372	1853218	235	2	0.575454	0	0	0	0	0	-inf	-inf	1	1	no dif
MSTRG.27275.2	j	Bvchr9.sca026	+	7028906	7030918	731	2	0	0.079222	0	0	0	0	-inf	-inf	1	1	no dif
MSTRG.31633.1	u	scaffold02057	.	3924	4308	385	1	0	0	0.4211	0	0	0	-inf	-inf	1	1	no dif
MSTRG.28452.1	u	contig149052	.	36	285	250	1	0	0.149826	0.313441	0	0	0	-inf	-inf	1	1	no dif
MSTRG.30232.2	j	scaffold00545	+	114104	116141	921	3	0	0.27211	0	0	0	0	-inf	-inf	1	1	no dif
MSTRG.31082.1	u	scaffold00989	+	32733	33215	396	2	0.312899	0.187162	0.305005	0	0	0	-inf	-inf	1	1	no dif
MSTRG.5178.1	u	Bvchr2.sca017	.	376271	376662	392	1	0.064082	0	0	0	0	0	-inf	-inf	1	1	no dif
MSTRG.5681.1	u	Bvchr2_un.sca007	.	529112	529480	369	1	0.721801	0	0	0	0	0	-inf	-inf	1	1	no dif
MSTRG.27990.4	x	contig115847	-	248	709	296	2	0	0.217909	8.47472	0.027614	0	0	0.00317671	-8.29825	1	1	no dif
MSTRG.19229.1	i	Bvchr7.sca001	.	1330819	1331059	241	1	0.423585	0.255719	0.185633	0	0	0.004062	0.0046963	-7.73426	1	1	no dif
MSTRG.4532.1	u	Bvchr2.sca011	.	650244	650498	255	1	1.7131	4.20768	2.701	0.080845	0	0	0.00937684	-6.73668	1	1	no dif
MSTRG.8435.2	j	Bvchr3_un.sca008	+	1143093	1150682	728	7	0.128601	0.538982	1.87651	0	0	0.027304	0.0107323	-6.54189	1	1	no dif
MSTRG.6200.1	u	Bvchr3.sca002	.	361148	361700	553	1	1.67622	0.796308	1.40813	0.043987	0	0	0.0113349	-6.46308	1	1	no dif
MSTRG.22802.1	u	Bvchr8.sca006	.	1606565	1606858	294	1	1.18468	2.05833	1.9971	0.059852	0	0	0.0114219	-6.45205	1	1	no dif
MSTRG.3702.1	i	Bvchr2.sca001	-	8217208	8222452	361	2	0.292265	0.29832	0.235025	0	0.009635	0	0.0116702	-6.42103	1	1	no dif
MSTRG.17200.1	u	Bvchr6.sca009	.	441443	441663	221	1	0.28618	0.07693	0	0	0	0.00483	0.0133018	-6.23224	1	1	no dif
MSTRG.23839.1	i	Bvchr8.sca018	.	2667080	2667316	237	1	1.44142	1.30022	1.16436	0	0.055038	0	0.0140906	-6.14912	1	1	no dif
MSTRG.4971.1	u	Bvchr2.sca015	.	518394	518798	405	1	0.881327	2.14466	0.998971	0	0	0.061937	0.0153883	-6.02203	1	1	no dif
MSTRG.19827.1	o	Bvchr7.sca005	+	554089	555235	930	2	0.048228	0.104173	11.867	0.05783	0.053451	0.076258	0.0156031	-6.00203	1	1	no dif
MSTRG.13671.1	u	Bvchr5.sca017	.	1623384	1623640	257	1	1.59475	2.17584	2.29326	0	0	0.097606	0.0160964	-5.95712	1	1	no dif
MSTRG.14324.1	o	Bvchr5.sca023	+	3723943	3744257	292	2	0.145339	127.696	0.272036	1.17657	0.646275	0.25586	0.0162255	-5.94559	1	1	no dif
MSTRG.17686.1	j	Bvchr6.sca022	-	466364	479321	1291	3	0.893288	0.374334	0	0	0.020808	0	0.016415	-5.92884	1	1	no dif
MSTRG.10363.1	o	Bvchr4.sca014	-	352075	463931	208	2	0.17755	1.71189	1.82554	0	0.065514	0	0.0176351	-5.82541	1	1	no dif
MSTRG.27533.3	o	Bvchr9_un.sca004	-	458157	462540	1866	3	2.19274	0	0	0.043883	0	0	0.0200129	-5.64293	1	1	no dif
MSTRG.8949.3	j	Bvchr4.sca001	+	3101313	3106498	807	5	0	1.43545	0.03241	0.029738	0	0.000936	0.020897	-5.58056	1	1	no dif
MSTRG.8861.2	o	Bvchr4.sca001	+	2242953	2262840	276	2	0.721516	0.989499	2.99125	0.099471	0	0	0.0211538	-5.56294	1	1	no dif
MSTRG.16884.1	i	Bvchr6.sca005	.	4044045	4044254	210	1	1.82059	0.420823	0.373144	0.055862	0	0	0.0213657	-5.54856	1	1	no dif
MSTRG.28259.1	u	contig135439	.	53	314	262	1	0.556032	0.642296	0.994357	0	0	0.047871	0.0218321	-5.5174	1	1	no dif
MSTRG.17975.1	u	Bvchr6.sca026	.	979841	980157	317	1	2.00469	0.830748	0.581459	0.076734	0	0	0.0224572	-5.47668	1	1	no dif
MSTRG.21874.1	u	Bvchr7_un.sca007	.	355603	356196	594	1	0.232294	0.338248	0.305473	0.02004	0	0	0.0228763	-5.45	1	1	no dif
MSTRG.18828.1	u	Bvchr6.sca028	.	3516745	3517157	413	1	0.547412	0	0	0	0.012544	0	0.0229151	-5.44756	1	1	no dif
MSTRG.25326.1	u	Bvchr9.sca011	-	241017	242226	1210	1	0.364265	0.69347	0.635357	0.018677	0	0.020731	0.0232758	-5.42503	1	1	no dif
MSTRG.30388.1	u	scaffold00582	.	123162	123482	321	1	0	0	0.06175	0	0.001441	0	0.023336	-5.4213	1	1	no dif
MSTRG.24353.1	u	Bvchr8_un.sca002	-	136598	137566	969	1	8.2e-05	0.003104	0.201046	0	0.004442	0.000667	0.0250157	-5.32102	1	1	no dif
MSTRG.6947.1	u	Bvchr3.sca005	.	3577843	3578097	255	1	0.339197	0.237869	0.331995	0	0.022856	0	0.0251424	-5.31373	1	1	no dif
MSTRG.29646.1	i	scaffold00344	.	320433	320664	232	1	1.37265	0.708017	1.09912	0.083283	0	0	0.0261914	-5.25476	1	1	no dif
MSTRG.13439.1	u	Bvchr5.sca014	.	305282	305560	279	1	1.94217	0.821704	0.35921	0	0	0.082257	0.0263384	-5.24669	1	1	no dif
MSTRG.8667.1	x	Bvchr4.sca001	-	314223	335037	721	2	0.028425	1.26032	0	0	0.034428	0	0.0267144	-5.22624	1	1	no dif
MSTRG.3893.1	u	Bvchr2.sca003	.	1187893	1188208	316	1	0.147149	0	0.088814	0	0.006441	0	0.0272967	-5.19513	1	1	no dif
MSTRG.6666.1	i	Bvchr3.sca003	.	4698437	4698669	233	1	2.15623	1.03181	0.779953	0	0.109981	0	0.027717	-5.17309	1	1	no dif
MSTRG.11519.1	i	Bvchr4_un.sca018	.	23267	23469	203	1	1.96762	0.245584	0.312094	0	0.072459	0	0.0286932	-5.12315	1	1	no dif
MSTRG.17920.1	u	Bvchr6.sca025	.	976961	977360	400	1	0.08752	0.238199	0.146347	0	0	0.013565	0.0287354	-5.12103	1	1	no dif
MSTRG.5918.1	u	Bvchr3.sca001	.	128977	129178	202	1	0.642952	1.20901	1.82047	0	0.112662	0	0.0306778	-5.02666	1	1	no dif
MSTRG.9650.1	o	Bvchr4.sca004	+	681785	904190	241	2	2.25875	0.199145	0.581497	0.097353	0	0	0.0320304	-4.96441	1	1	no dif
MSTRG.9108.1	u	Bvchr4.sca002	.	42014	42419	406	1	0.057484	0.644931	0.163804	0	0	0.029797	0.0343989	-4.86149	1	1	no dif
MSTRG.19713.1	u	Bvchr7.sca004	.	703317	703581	265	1	1.06911	1.10938	1.46329	0.126294	0	0	0.0346792	-4.84978	1	1	no dif
MSTRG.26061.2	u	Bvchr9.sca025	+	59398	66458	1870	3	1.25658	0.060003	0.263783	0	0	0.0553	0.0349918	-4.83684	1	1	no dif
MSTRG.4163.1	u	Bvchr2.sca006	.	203931	204159	229	1	0.763196	1.30853	1.043	0	0.113922	0	0.0365753	-4.77299	1	1	no dif
MSTRG.6267.1	u	Bvchr3.sca003	.	258628	258836	209	1	0.236548	0.616883	0.249953	0	0	0.040859	0.0370306	-4.75514	1	1	no dif
MSTRG.15405.1	u	Bvchr5_un.sca030	+	159083	159616	534	1	0.112599	0.283393	0.194789	0.022776	0	0	0.0385524	-4.69704	1	1	no dif
MSTRG.22255.1	u	Bvchr8.sca001	+	1990158	1995404	360	2	0.177893	0.367277	0.289503	0	0.034383	0	0.0411934	-4.60144	1	1	no dif
MSTRG.4957.1	u	Bvchr2.sca015	.	403293	403502	210	1	0.408488	0.287998	1.48905	0	0	0.090647	0.0414759	-4.59158	1	1	no dif
MSTRG.8490.1	i	Bvchr3_un.sca010	.	176077	176294	218	1	0.337517	1.28988	0.805152	0	0	0.103234	0.0424387	-4.55848	1	1	no dif
MSTRG.12672.1	u	Bvchr5.sca004	.	1434669	1435191	523	1	0.589144	1.44998	1.45082	0.045026	0.019811	0.08351	0.042507	-4.55616	1	1	no dif
MSTRG.5988.1	i	Bvchr3.sca001	.	709093	709440	348	1	0	0	0.07559	0	0	0.003323	0.0439608	-4.50764	1	1	no dif
MSTRG.27124.1	u	Bvchr9.sca026	.	5611416	5611673	258	1	0.532054	0.737915	0.663808	0.085589	0	0	0.04426	-4.49785	1	1	no dif
MSTRG.27037.1	u	Bvchr9.sca026	.	4837030	4837279	250	1	0.614285	1.24891	0.281208	0.096609	0	0	0.0450518	-4.47227	1	1	no dif
MSTRG.21471.1	u	Bvchr7.sca021	.	9448558	9448844	287	1	0.793326	1.12322	0.944317	0	0.131192	0	0.0458574	-4.4467	1	1	no dif
MSTRG.1166.1	u	Bvchr1.sca002	.	6285388	6285630	243	1	0.305726	1.1905	1.34553	0	0.131914	0	0.0464198	-4.42912	1	1	no dif
MSTRG.14020.1	u	Bvchr5.sca022	.	2153622	2153843	222	1	0.973443	1.29175	0.646493	0.135797	0	0	0.0466386	-4.42233	1	1	no dif
MSTRG.10364.1	o	Bvchr4.sca014	-	352264	464192	280	2	2.91	4.05432	2.73464	0	0.459582	0	0.0473847	-4.39944	1	1	no dif
MSTRG.2578.1	u	Bvchr1_un.sca006	.	36489	36752	264	1	0.981213	0.498764	0.468034	0.046069	0	0.047509	0.0480377	-4.37969	1	1	no dif
MSTRG.31545.1	u	scaffold01663	.	9760	10078	319	1	0.156934	0.133796	1.22299	0.07436	0	0	0.049124	-4.34743	1	1	no dif
MSTRG.21807.1	u	Bvchr7_un.sca006	+	352957	353875	475	2	0.922572	1.6707	1.40838	0	0.127319	0.069664	0.0492254	-4.34445	1	1	no dif
MSTRG.28084.1	u	contig122095	.	325	623	299	1	0.896296	1.74553	0.844771	0	0	0.172104	0.0493616	-4.34047	1	1	no dif
MSTRG.27986.1	u	contig115649	.	476	788	313	1	0.821912	0.087418	0.381693	0	0	0.065933	0.0510704	-4.29137	1	1	no dif
MSTRG.19970.1	u	Bvchr7.sca008	-	1259103	1259932	740	2	2.05254	0.987091	1.11913	0.061896	0	0.154757	0.0520956	-4.26269	1	1	no dif
MSTRG.10932.1	i	Bvchr4_un.sca001	+	320358	320721	306	2	1.64213	1.48422	1.31914	0	0.085255	0.147092	0.0522658	-4.25799	1	1	no dif
MSTRG.28505.1	u	contig153601	.	1	216	216	1	1.26277	0.564505	0.473413	0	0.120778	0	0.0524965	-4.25164	1	1	no dif
MSTRG.12076.1	u	Bvchr5.sca002	.	1884055	1884410	356	1	1.10998	3.4134	1.51867	0.151678	0	0.166661	0.0526873	-4.2464	1	1	no dif
MSTRG.28379.1	u	contig143697	.	228	582	355	1	1.86387	2.25079	1.16446	0	0	0.280389	0.0531128	-4.2348	1	1	no dif
MSTRG.21873.1	u	Bvchr7_un.sca007	.	354336	355005	670	1	0.569703	0.620245	0.839149	0.018153	0.058406	0.03266	0.0538264	-4.21554	1	1	no dif
MSTRG.16717.1	u	Bvchr6.sca005	.	1209104	1209804	701	1	0.1624	0.465992	0.326366	0.051681	0	0	0.0541299	-4.20743	1	1	no dif
MSTRG.17775.1	u	Bvchr6.sca023	.	1791701	1792052	352	1	0.201692	0.142032	0.53659	0	0.047832	0	0.0543352	-4.20197	1	1	no dif
MSTRG.10053.1	u	Bvchr4.sca009	.	655548	655780	233	1	0	0	0.112103	0	0	0.006108	0.0544856	-4.19798	1	1	no dif
MSTRG.16430.1	u	Bvchr6.sca004	.	1601735	1603904	2170	1	0.379753	0.244022	0.211713	0	0.012022	0.034023	0.0551115	-4.1815	1	1	no dif
MSTRG.30111.1	i	scaffold00479	.	332702	332925	224	1	1.84241	0.30736	0.17401	0.065142	0.024096	0.042403	0.0566494	-4.14179	1	1	no dif
MSTRG.2551.1	u	Bvchr1_un.sca005	.	916445	916646	202	1	0.248714	1.3471	0.531902	0	0	0.121099	0.0569151	-4.13504	1	1	no dif
MSTRG.21238.2	x	Bvchr7.sca021	+	7371533	7387840	279	2	1.24409	0.196575	0.630128	0.119938	0	0	0.0579189	-4.10982	1	1	no dif
MSTRG.23523.1	u	Bvchr8.sca017	.	3003151	3003495	345	1	1.00981	1.30053	1.40601	0.074007	0.037004	0.109064	0.059218	-4.07782	1	1	no dif
MSTRG.31700.1	u	scaffold02629	.	1726	2063	338	1	1.22588	0.385113	0.663854	0	0.138082	0	0.0606994	-4.04217	1	1	no dif
MSTRG.29092.1	u	contig97611	.	18	222	205	1	1.37963	0.355495	0.242631	0	0.059568	0.061182	0.061054	-4.03377	1	1	no dif
MSTRG.7956.1	u	Bvchr3.sca012	-	693289	693564	276	1	0	0.293562	0	0	0	0.018177	0.0619188	-4.01348	1	1	no dif
MSTRG.4844.1	i	Bvchr2.sca014	.	3629782	3630055	274	1	0.803332	0.997317	1.86668	0	0.071916	0.15518	0.061924	-4.01336	1	1	no dif
MSTRG.28140.1	u	contig125587	.	69	357	289	1	1.63085	1.2348	1.24001	0.167143	0.08995	0	0.0626193	-3.99725	1	1	no dif
MSTRG.15055.1	i	Bvchr5_un.sca008	.	1016557	1016816	260	1	0.081541	0.08889	0.695039	0	0	0.054398	0.0628537	-3.99186	1	1	no dif
MSTRG.28692.4	j	contig90504	+	333	1906	354	2	0.714643	0.371351	0.12945	0	0	0.080323	0.0660853	-3.91953	1	1	no dif
MSTRG.13119.2	j	Bvchr5.sca008	-	5491054	5491503	254	2	0.771824	0.05921	1.0865	0	0.126762	0	0.0661068	-3.91906	1	1	no dif
MSTRG.27199.1	i	Bvchr9.sca026	-	6343447	6343757	311	1	1.10818	2.83416	3.30082	0	0.251654	0.231071	0.0666456	-3.90735	1	1	no dif
MSTRG.13521.1	u	Bvchr5.sca016	.	585063	585355	293	1	1.3	1.39353	0.628771	0.189001	0	0.037949	0.0683112	-3.87173	1	1	no dif
MSTRG.26792.1	i	Bvchr9.sca026	.	2189648	2190038	391	1	0.110266	0.39904	0.21415	0	0	0.049595	0.0685529	-3.86664	1	1	no dif
MSTRG.917.1	u	Bvchr1.sca002	.	1807168	1807884	717	1	0.078642	0.179199	0.035655	0	0	0.020123	0.0685631	-3.86642	1	1	no dif
MSTRG.25679.1	u	Bvchr9.sca020	.	980992	981387	396	1	2.55212	1.77122	1.87927	0.153674	0	0.273035	0.0687951	-3.86155	1	1	no dif
MSTRG.11941.2	j	Bvchr5.sca002	+	497102	499019	888	2	0.427737	0.184795	0.095793	0	0.025003	0.024213	0.0694822	-3.84721	1	1	no dif
MSTRG.3607.2	o	Bvchr2.sca001	-	7347116	7348731	360	2	0.907787	0.372225	0.528482	0.067953	0.057774	0	0.0695203	-3.84642	1	1	no dif
MSTRG.22206.1	i	Bvchr8.sca001	.	1374285	1374490	206	1	0.461824	0.472839	0.616896	0.108869	0	0	0.0701675	-3.83305	1	1	no dif
MSTRG.6894.1	u	Bvchr3.sca005	.	2539507	2539721	215	1	0.77809	0.706339	0.237377	0	0.12134	0	0.0704725	-3.8268	1	1	no dif
MSTRG.28027.1	u	contig118109	.	1	756	756	1	0.780733	0.654402	1.38226	0	0.08419	0.118603	0.0719789	-3.79628	1	1	no dif
MSTRG.7179.1	u	Bvchr3.sca006	.	2331714	2332023	310	1	2.22409	1.87611	2.40943	0	0.159358	0.315638	0.0729682	-3.77659	1	1	no dif
MSTRG.5003.1	i	Bvchr2.sca015	.	919788	919996	209	1	1.92307	0	0	0.072638	0.068166	0	0.0732183	-3.77165	1	1	no dif
MSTRG.23815.1	u	Bvchr8.sca018	.	2524001	2524219	219	1	1.89912	2.89141	2.97117	0.277679	0.237403	0.057271	0.0737406	-3.7614	1	1	no dif
MSTRG.10131.1	u	Bvchr4.sca011	-	636635	638683	612	3	0	0	0.078001	0	0	0.005787	0.0741914	-3.75261	1	1	no dif
MSTRG.24573.1	u	Bvchr8_un.sca007	.	375482	375737	256	1	1.21369	0.886536	0.51667	0	0.181408	0.014594	0.0748985	-3.73892	1	1	no dif
MSTRG.19999.1	i	Bvchr7.sca008	.	2015201	2015841	641	1	0.426076	0.636426	0.527858	0.037948	0.081398	0	0.0750434	-3.73613	1	1	no dif
MSTRG.31494.1	u	scaffold01543	.	8619	8871	253	1	1.63415	1.06729	0.576614	0.144217	0.103115	0	0.0754509	-3.72832	1	1	no dif
MSTRG.13449.1	u	Bvchr5.sca014	.	571594	572196	603	1	0.600209	1.36275	1.33035	0	0.174958	0.073611	0.0754769	-3.72782	1	1	no dif
MSTRG.29381.1	u	scaffold00172	+	75546	75925	380	1	0.199958	0.161824	0.126262	0	0.036892	0	0.0755915	-3.72563	1	1	no dif
MSTRG.19761.1	u	Bvchr7.sca004	.	1746005	1746290	286	1	0.480899	0.804689	1.12736	0	0.182434	0	0.0756062	-3.72535	1	1	no dif
MSTRG.25372.1	i	Bvchr9.sca011	+	1314940	1316066	1127	1	0.100302	0.129171	0.091392	0	0.00238	0.022258	0.0767862	-3.70301	1	1	no dif
MSTRG.28292.1	u	contig137253	.	128	612	485	1	0.799869	1.37316	1.12543	0.170737	0	0.084001	0.0772293	-3.69471	1	1	no dif
MSTRG.4836.1	u	Bvchr2.sca014	.	3514568	3515594	1027	1	0.580875	0.592603	0.845073	0	0.107554	0.049024	0.0775695	-3.68837	1	1	no dif
MSTRG.13509.4	j	Bvchr5.sca016	+	142486	144477	1180	5	1.0872	0.345597	0.181549	0	0.119162	0.0078	0.078646	-3.66848	1	1	no dif
MSTRG.7352.1	x	Bvchr3.sca009	+	1556412	1589504	212	2	0.009565	0.056952	0.049507	0.000892	0.001626	0.006685	0.0793198	-3.65618	1	1	no dif
MSTRG.9408.1	u	Bvchr4.sca003	-	2064463	2064718	256	1	1.07903	1.11863	2.16437	0.076823	0.074081	0.195974	0.079522	-3.6525	1	1	no dif
MSTRG.28318.1	u	contig139392	.	246	489	244	1	0	0.570856	0.053525	0.049846	0	0	0.0798327	-3.64688	1	1	no dif
MSTRG.24285.1	i	Bvchr8_un.sca001	+	282474	282940	467	1	0.939234	0.893652	0.678122	0.052087	0.09469	0.053714	0.0798448	-3.64666	1	1	no dif
MSTRG.15264.1	i	Bvchr5_un.sca019	-	304614	306470	1833	2	0.148818	0.119272	0.035664	0.024305	0	0	0.0800154	-3.64358	1	1	no dif
MSTRG.20562.2	i	Bvchr7.sca019	+	1863260	1864305	1021	2	0.075555	0	0.247878	0	0.025981	0	0.0803288	-3.63794	1	1	no dif
MSTRG.745.1	u	Bvchr1.sca001	.	7691606	7691857	252	1	0.965017	1.36866	0.691375	0	0.050294	0.197849	0.0820294	-3.60771	1	1	no dif
MSTRG.31342.1	u	scaffold01267	.	17780	18027	248	1	0.198631	0	0.315969	0	0	0.043042	0.0836417	-3.57963	1	1	no dif
MSTRG.4849.3	j	Bvchr2.sca014	-	3900985	3903777	541	3	2.6451	0	0	0.107494	0	0.114483	0.0839202	-3.57484	1	1	no dif
MSTRG.4811.1	u	Bvchr2.sca014	.	2703067	2703490	424	1	0.342868	0.088132	0.17804	0	0	0.05119	0.0840503	-3.5726	1	1	no dif
MSTRG.17488.1	u	Bvchr6.sca016	.	444717	444945	229	1	2.08615	1.05061	1.18389	0.278737	0.087259	0	0.0847085	-3.56135	1	1	no dif
MSTRG.30424.1	u	scaffold00588	.	209670	210222	553	1	0.045425	0.308083	0.38507	0	0	0.063698	0.0862441	-3.53543	1	1	no dif
MSTRG.16958.2	j	Bvchr6.sca005	+	5957439	5960970	314	2	0.033345	0.027528	1.49921	0.04414	0.031961	0.059781	0.087099	-3.5212	1	1	no dif
MSTRG.21714.1	u	Bvchr7_un.sca005	.	146110	146493	384	1	1.48789	1.64647	1.6465	0.031673	0.163581	0.221455	0.087162	-3.52016	1	1	no dif
MSTRG.20936.1	u	Bvchr7.sca021	.	4627950	4628159	210	1	0.624822	1.28903	0.611321	0	0.114538	0.108014	0.0881333	-3.50417	1	1	no dif
MSTRG.17314.2	x	Bvchr6.sca013	+	87364	87744	278	2	0.878824	0.714319	0.533378	0.101832	0.086319	0	0.0884783	-3.49853	1	1	no dif
MSTRG.25574.1	u	Bvchr9.sca015	.	824004	824242	239	1	0.288666	0.078361	0.799321	0	0	0.103468	0.0887111	-3.49474	1	1	no dif
MSTRG.5047.3	o	Bvchr2.sca016	+	7334	13718	1092	2	0	0.671743	0	0.018721	0	0.04089	0.0887408	-3.49426	1	1	no dif
MSTRG.5994.1	u	Bvchr3.sca001	.	849882	850084	203	1	1.5411	0.113741	0.45354	0	0.187757	0	0.0890526	-3.4892	1	1	no dif
MSTRG.1691.1	o	Bvchr1.sca006	-	5464398	5468937	286	2	0	0.148615	0	0	0	0.01327	0.0892911	-3.48534	1	1	no dif
MSTRG.17647.2	j	Bvchr6.sca021	+	79009	80083	514	2	7.39005	0	1.40483	0.493581	0.294035	0	0.089554	-3.4811	1	1	no dif
MSTRG.24622.1	u	Bvchr8_un.sca009	.	392632	393129	498	1	0.110543	0.168565	0.657298	0	0.039382	0.045548	0.0906978	-3.46279	1	1	no dif
MSTRG.26476.1	u	Bvchr9.sca025	.	5790237	5790593	357	1	0	0.069451	0.333396	0	0.036538	0	0.0906994	-3.46276	1	1	no dif
MSTRG.21989.1	i	Bvchr7_un.sca013	.	834162	834505	344	1	0.204311	0	0.159131	0.033099	0	0	0.0910709	-3.45687	1	1	no dif
MSTRG.2609.1	i	Bvchr1_un.sca006	.	889649	889921	273	1	0.091036	0.533569	0.380337	0	0	0.091559	0.0911087	-3.45627	1	1	no dif
MSTRG.25789.1	i	Bvchr9.sca022	.	177353	177563	211	1	1.97915	0.236692	0.487266	0	0.246404	0	0.0911559	-3.45552	1	1	no dif
MSTRG.3888.1	u	Bvchr2.sca003	.	1112899	1114399	1501	1	0.146347	0.279159	0.085158	0.029193	0.017381	0	0.0912028	-3.45478	1	1	no dif
MSTRG.7300.2	u	Bvchr3.sca009	+	924531	925243	598	2	0	1.49287	1.44033	0	0	0.267581	0.0912248	-3.45443	1	1	no dif
MSTRG.18029.1	u	Bvchr6.sca026	-	2108694	2112187	3494	1	0.084489	0.035354	0.029134	0.006962	0.006752	0	0.0920545	-3.44137	1	1	no dif
MSTRG.8506.1	i	Bvchr3_un.sca010	.	671688	671955	268	1	0	5.23342	1.20878	0.594577	0	0	0.0922941	-3.43762	1	1	no dif
MSTRG.1850.1	u	Bvchr1.sca008	-	865649	865999	322	2	0.378482	0.257904	0.995842	0.105634	0	0.046106	0.092965	-3.42717	1	1	no dif
MSTRG.23955.2	j	Bvchr8.sca018	-	4030488	4128982	550	3	0.162937	0.303306	0.745062	0	0	0.113825	0.0939689	-3.41167	1	1	no dif
MSTRG.704.1	i	Bvchr1.sca001	-	7324990	7330659	332	2	0.162788	0.471683	0.349383	0	0.093068	0	0.0945953	-3.40209	1	1	no dif
MSTRG.27350.1	i	Bvchr9.sca026	.	7725516	7725848	333	1	0.996716	0.673298	0.599416	0	0	0.218775	0.0964009	-3.37481	1	1	no dif
MSTRG.698.1	u	Bvchr1.sca001	.	7142256	7142781	526	1	0.190011	0	0.287734	0	0.04608	0	0.0964531	-3.37403	1	1	no dif
MSTRG.28251.1	u	contig134218	.	57	361	305	1	0.862941	1.40001	0.522012	0.269166	0	0	0.0966499	-3.37109	1	1	no dif
MSTRG.4843.1	i	Bvchr2.sca014	.	3628408	3628880	473	1	0.420157	0.561627	0.575329	0	0.104442	0.046451	0.0969056	-3.36728	1	1	no dif
MSTRG.24702.1	u	Bvchr8_un.sca016	.	291935	292166	232	1	0	0	0.510366	0	0.049844	0	0.0976632	-3.35604	1	1	no dif
MSTRG.26518.1	x	Bvchr9.sca025	+	6154753	6159560	250	2	1.0316	0.216558	0.390328	0.041599	0.118943	0	0.0979818	-3.35134	1	1	no dif
MSTRG.20289.1	i	Bvchr7.sca012	.	795605	796169	565	1	0	0.176786	0.163609	0	0	0.033692	0.0989791	-3.33673	1	1	no dif
MSTRG.13964.1	u	Bvchr5.sca022	.	1332511	1333215	705	1	0	0.157506	0.125864	0.028263	0	0	0.0997389	-3.3257	1	1	no dif
MSTRG.13065.3	u	Bvchr5.sca008	-	4379078	4381986	2754	2	0	0.032278	0.05893	0	0.009238	0	0.101285	-3.30351	1	1	no dif
MSTRG.8053.1	u	Bvchr3_un.sca001	.	1235741	1236051	311	1	1.30954	2.01785	1.6034	0.069616	0.064252	0.367251	0.10163	-3.2986	1	1	no dif
MSTRG.1319.1	u	Bvchr1.sca004	.	1748187	1748413	227	1	1.15488	0.372924	0.115066	0	0.114926	0.055252	0.103586	-3.2711	1	1	no dif
MSTRG.27659.1	u	Bvchr9_un.sca018	.	61654	61875	222	1	0.855875	1.37731	0.598721	0.080429	0.117514	0.096165	0.103855	-3.26735	1	1	no dif
MSTRG.26147.1	u	Bvchr9.sca025	.	1344719	1345008	290	1	0.115188	1.59588	0.7806	0	0.175771	0.083431	0.104027	-3.26496	1	1	no dif
MSTRG.3738.1	u	Bvchr2.sca001	.	9040516	9040729	214	1	0.107602	0.163445	0.900707	0	0.121907	0	0.104038	-3.26482	1	1	no dif
MSTRG.30531.1	u	scaffold00656	.	190142	190427	286	1	0.550355	1.0143	1.39811	0	0.091217	0.221137	0.105427	-3.24569	1	1	no dif
MSTRG.28371.1	u	contig143309	.	49	353	305	1	0.081485	0.327489	0.342558	0.079753	0	0	0.106121	-3.23622	1	1	no dif
MSTRG.21997.1	u	Bvchr7_un.sca015	.	29	498	470	1	0.021796	0.118506	0.111149	0.026795	0	0	0.106562	-3.23024	1	1	no dif
MSTRG.27797.1	u	contig105530	.	76	362	287	1	0.535505	0.97158	1.19454	0.243445	0.04545	0	0.106934	-3.22521	1	1	no dif
MSTRG.23313.2	i	Bvchr8.sca016	+	353974	359234	466	2	0.71975	0.602365	3.29843	0.494725	0	0	0.107071	-3.22337	1	1	no dif
MSTRG.17525.1	u	Bvchr6.sca018	.	694745	695166	422	1	0.997383	0.338881	0.293676	0.114465	0.03091	0.02951	0.107295	-3.22034	1	1	no dif
MSTRG.28399.1	u	contig144802	.	201	449	249	1	1.19165	1.24859	0.624564	0.090068	0.239266	0	0.107457	-3.21817	1	1	no dif
MSTRG.11400.1	u	Bvchr4_un.sca015	.	229378	229592	215	1	0.806264	1.2651	0.639539	0	0.06067	0.233345	0.108457	-3.20481	1	1	no dif
MSTRG.29080.1	u	contig97202	.	799	1110	312	1	1.85556	0.738767	0.997889	0	0.161697	0.230364	0.109142	-3.19573	1	1	no dif
MSTRG.27997.1	u	contig116369	.	155	367	213	1	1.02294	1.70136	0.700553	0.055885	0	0.32073	0.109965	-3.18488	1	1	no dif
MSTRG.15400.1	i	Bvchr5_un.sca029	-	369073	369307	235	1	1.05643	0.464604	0.736659	0	0.168488	0.081761	0.110843	-3.17342	1	1	no dif
MSTRG.26589.1	u	Bvchr9.sca026	+	202871	203297	366	2	0.984394	1.45962	0.860445	0	0.197408	0.170614	0.111371	-3.16655	1	1	no dif
MSTRG.14042.1	i	Bvchr5.sca023	.	311131	311519	389	1	0.279601	0.36376	0.121197	0	0.009037	0.076147	0.111416	-3.16597	1	1	no dif
MSTRG.28665.1	u	contig171151	.	124	439	316	1	2.45868	1.10547	1.67662	0.189439	0.130569	0.266013	0.11182	-3.16075	1	1	no dif
MSTRG.28871.1	u	contig93027	.	810	1366	557	1	0.868155	0.486547	1.62858	0.061635	0.163929	0.108915	0.112118	-3.15691	1	1	no dif
MSTRG.27015.1	i	Bvchr9.sca026	.	4684507	4684817	311	1	0.867011	0.549237	0	0.078214	0	0.080658	0.112178	-3.15614	1	1	no dif
MSTRG.31598.1	i	scaffold01882	.	4909	5140	232	1	0.322833	0.858526	0.400973	0	0.178376	0	0.11273	-3.14906	1	1	no dif
MSTRG.22681.1	i	Bvchr8.sca004	+	2159679	2160028	350	1	0.344861	0.520364	0.739407	0.034749	0.074537	0.07167	0.112771	-3.14853	1	1	no dif
MSTRG.24286.1	i	Bvchr8_un.sca001	.	283381	284097	717	1	0.800836	0.489803	0.76399	0.006978	0.072641	0.152224	0.112839	-3.14766	1	1	no dif
MSTRG.20002.1	u	Bvchr7.sca008	.	2182666	2183255	590	1	0.543492	0.956851	0.7936	0.098319	0	0.161095	0.113087	-3.1445	1	1	no dif
MSTRG.20456.1	i	Bvchr7.sca017	.	792513	792962	450	1	0.576783	0.672623	0.389846	0.134754	0	0.050999	0.113316	-3.14158	1	1	no dif
MSTRG.29960.1	u	scaffold00451	.	116096	116574	479	1	0.101352	0.439976	0.109061	0	0.051953	0.021913	0.113572	-3.13832	1	1	no dif
MSTRG.12709.1	u	Bvchr5.sca004	.	2041398	2041600	203	1	0.403705	0.12301	0	0.059913	0	0	0.113748	-3.13608	1	1	no dif
MSTRG.1677.1	u	Bvchr1.sca006	+	4776471	4777083	461	2	0.729438	0	0.69629	0	0.162342	0	0.113866	-3.13459	1	1	no dif
MSTRG.11599.1	u	Bvchr4_un.sca021	.	342546	342845	300	1	0.202505	0.825284	0.199142	0	0	0.141138	0.115033	-3.11988	1	1	no dif
MSTRG.29001.1	u	contig95508	.	22	845	824	1	0.075998	0.029875	0.031474	0	0.01583	0	0.115256	-3.11709	1	1	no dif
MSTRG.28616.1	u	contig164642	.	1	384	384	1	0.370232	0.393401	0	0	0	0.088026	0.115273	-3.11688	1	1	no dif
MSTRG.16646.1	u	Bvchr6.sca004	.	4497827	4498268	442	1	0	0.225381	0.292333	0	0	0.059771	0.115452	-3.11464	1	1	no dif
MSTRG.1293.1	u	Bvchr1.sca004	.	1268775	1269012	238	1	1.0405	0.200167	0.176687	0	0	0.165198	0.116554	-3.10093	1	1	no dif
MSTRG.31475.1	u	scaffold01485	.	6096	6872	777	1	0.743868	0.311748	0.181583	0	0.033575	0.110933	0.116803	-3.09786	1	1	no dif
MSTRG.8980.1	x	Bvchr4.sca001	+	3303684	3314753	272	2	0	0	0.408647	0	0.047956	0	0.117353	-3.09107	1	1	no dif
MSTRG.16018.1	u	Bvchr6.sca003	.	428121	428362	242	1	1.6347	0.319804	0.346767	0.20103	0.069957	0	0.117755	-3.08614	1	1	no dif
MSTRG.10346.1	u	Bvchr4.sca014	.	69662	69994	333	1	0.854672	1.53739	2.42096	0.20347	0.301332	0.065713	0.118536	-3.07661	1	1	no dif
MSTRG.27580.1	u	Bvchr9_un.sca007	+	366062	366518	457	1	0	0.163924	0.285778	0	0	0.053333	0.118596	-3.07587	1	1	no dif
MSTRG.22567.1	u	Bvchr8.sca003	.	568424	568780	357	1	0.822915	0.39587	0.406561	0	0.073076	0.120348	0.119005	-3.07091	1	1	no dif
MSTRG.28308.1	u	contig138671	.	416	629	214	1	0.643946	0.578884	1.82132	0	0.206205	0.157122	0.119352	-3.0667	1	1	no dif
MSTRG.28338.1	u	contig140694	.	1	428	428	1	0.654352	0.460645	0.292373	0.041113	0	0.127194	0.11959	-3.06383	1	1	no dif
MSTRG.930.1	u	Bvchr1.sca002	+	2004780	2005061	282	1	1.50644	1.96317	2.24992	0.293643	0.135814	0.255975	0.119841	-3.06081	1	1	no dif
MSTRG.20857.1	u	Bvchr7.sca021	.	3766093	3766710	618	1	0.61591	0.490606	0.308448	0	0	0.169701	0.119933	-3.0597	1	1	no dif
MSTRG.5760.1	u	Bvchr2_un.sca009	.	299492	299823	332	1	1.45839	0.8971	1.39564	0.412192	0	0.037778	0.119956	-3.05943	1	1	no dif
MSTRG.27755.1	u	contig103596	.	639	869	231	1	0	0.337333	0.113074	0	0	0.054296	0.120549	-3.05231	1	1	no dif
MSTRG.31061.1	u	scaffold00975	.	41899	42203	305	1	0.225471	0.971145	0.551798	0.039876	0.042767	0.128325	0.120662	-3.05095	1	1	no dif
MSTRG.12192.1	i	Bvchr5.sca002	+	3131297	3131609	313	1	0.067734	0.239339	0.48798	0.064487	0	0.031546	0.120788	-3.04945	1	1	no dif
MSTRG.31388.1	u	scaffold01334	.	728	1295	568	1	0.418104	0.213112	0.295322	0	0.045767	0.066245	0.120893	-3.0482	1	1	no dif
MSTRG.3512.1	u	Bvchr2.sca001	.	6475309	6475513	205	1	0.790843	2.00943	0.182086	0.059328	0.060019	0.24386	0.121785	-3.03759	1	1	no dif
MSTRG.25268.1	u	Bvchr9.sca009	.	811711	811951	241	1	1.16356	1.09603	1.46335	0.096279	0.157384	0.202266	0.122465	-3.02956	1	1	no dif
MSTRG.4213.1	u	Bvchr2.sca006	.	989447	989671	225	1	0.583959	1.3558	0.744288	0.10811	0.115536	0.106348	0.122947	-3.0239	1	1	no dif
MSTRG.24287.1	i	Bvchr8_un.sca001	.	284434	284942	509	1	1.36033	0.623676	0.273142	0.127607	0.003271	0.147847	0.123486	-3.01759	1	1	no dif
MSTRG.28455.1	u	contig149310	.	1	469	469	1	0.316808	0	0.085317	0	0.049707	0	0.123611	-3.01612	1	1	no dif
MSTRG.22573.1	i	Bvchr8.sca003	.	654663	655212	550	1	0.076985	0	0.193882	0	0.033528	0	0.12378	-3.01415	1	1	no dif
MSTRG.18135.1	i	Bvchr6.sca026	.	4055402	4055703	302	1	2.86585	3.01069	1.73011	0.408724	0.251802	0.286298	0.124473	-3.00609	1	1	no dif
MSTRG.31272.1	u	scaffold01188	.	919	1218	300	1	1.2278	1.03338	0.634477	0.152676	0.08696	0.120976	0.124536	-3.00537	1	1	no dif
MSTRG.4810.1	u	Bvchr2.sca014	.	2699543	2702249	2707	1	0.12698	0.127128	0.207381	0.027244	0.026109	0.004568	0.125509	-2.99414	1	1	no dif
MSTRG.1437.1	u	Bvchr1.sca004	+	4945237	4945910	477	2	1.41835	1.13555	0.976731	0.112049	0.147785	0.184059	0.125726	-2.99164	1	1	no dif
MSTRG.3671.1	u	Bvchr2.sca001	.	8535982	8536253	272	1	0.99722	0.084969	0.324866	0	0.096252	0.081758	0.126512	-2.98265	1	1	no dif
MSTRG.12918.1	u	Bvchr5.sca008	.	1016218	1016450	233	1	0.268	0.392964	0.702832	0.173256	0	0	0.12704	-2.97665	1	1	no dif
MSTRG.2669.3	u	Bvchr1_un.sca014	+	166243	171800	1302	3	0.132934	0	0	0	0.016969	0	0.12765	-2.96974	1	1	no dif
MSTRG.1959.1	u	Bvchr1.sca008	.	2315070	2315475	406	1	0.340736	0.180589	0.188443	0.059913	0	0.030892	0.127936	-2.9665	1	1	no dif
MSTRG.25596.1	u	Bvchr9.sca016	.	606263	606507	245	1	0.727716	1.87653	1.36139	0.047178	0.186344	0.277024	0.128742	-2.95744	1	1	no dif
MSTRG.26857.1	i	Bvchr9.sca026	.	2860583	2860788	206	1	1.69854	1.54704	0.780113	0	0	0.521193	0.129466	-2.94935	1	1	no dif
MSTRG.12053.1	u	Bvchr5.sca002	.	1661262	1661613	352	1	1.14005	2.04746	2.2022	0.430063	0.10171	0.167797	0.129797	-2.94567	1	1	no dif
MSTRG.2550.1	u	Bvchr1_un.sca005	.	914210	914938	729	1	0.680735	0.579157	0.633378	0.199493	0.0467	0	0.130036	-2.94302	1	1	no dif
MSTRG.19268.1	u	Bvchr7.sca001	.	1902160	1902415	256	1	0.080727	0.664989	0.209128	0.125343	0	0	0.131271	-2.92938	1	1	no dif
MSTRG.22787.1	u	Bvchr8.sca006	.	1259848	1260637	790	1	0.109488	0.031609	0.082658	0	0.029393	0	0.131362	-2.92838	1	1	no dif
MSTRG.8394.1	u	Bvchr3_un.sca008	.	229235	229708	474	1	0.680116	0.155803	0.833033	0	0.220153	0	0.131911	-2.92236	1	1	no dif
MSTRG.23313.1	i	Bvchr8.sca016	+	353936	359258	528	2	0.798911	2.39559	0.88619	0	0.191838	0.353054	0.133529	-2.90477	1	1	no dif
MSTRG.27988.1	u	contig115827	.	77	297	221	1	0.345169	0.554839	0.593613	0.08255	0.118046	0	0.134302	-2.89645	1	1	no dif
MSTRG.14422.2	i	Bvchr5.sca024	-	272777	274958	511	3	0	0.357907	0	0	0	0.048252	0.134817	-2.89092	1	1	no dif
MSTRG.7495.1	x	Bvchr3.sca010	-	671209	676887	384	2	0.482474	0.041908	0.379573	0	0.12194	0	0.134896	-2.89008	1	1	no dif
MSTRG.29383.1	u	scaffold00172	.	114129	114441	313	1	0	0.118821	0.409708	0.071376	0	0	0.135047	-2.88847	1	1	no dif
MSTRG.21796.1	u	Bvchr7_un.sca006	+	200654	201695	598	2	0.775727	0.936995	0.502188	0	0.18457	0.114972	0.135239	-2.88642	1	1	no dif
MSTRG.23014.1	u	Bvchr8.sca012	.	339719	340182	464	1	0.290273	0.22042	0.378682	0	0	0.120393	0.135368	-2.88504	1	1	no dif
MSTRG.30404.1	u	scaffold00586	.	129948	130168	221	1	0.167274	1.17919	0.248535	0.036689	0	0.181125	0.13656	-2.87239	1	1	no dif
MSTRG.7724.1	u	Bvchr3.sca010	.	3602728	3603373	646	1	0.038058	0.25578	0.370497	0.033114	0	0.058246	0.137521	-2.86228	1	1	no dif
MSTRG.1632.1	u	Bvchr1.sca006	.	2866561	2866763	203	1	0.593271	0.983645	0.672097	0.106229	0.082029	0.121379	0.137677	-2.86064	1	1	no dif
MSTRG.6946.1	u	Bvchr3.sca005	.	3576902	3577115	214	1	1.38529	0.185375	0.527613	0.097544	0	0.192038	0.138009	-2.85717	1	1	no dif
MSTRG.2217.1	i	Bvchr1_un.sca002	-	1930699	1931072	374	1	2.01594	2.464	1.95477	0	0.704717	0.18504	0.138275	-2.85439	1	1	no dif
MSTRG.5114.1	u	Bvchr2.sca016	+	783051	783307	257	1	0.346609	0.774806	1.32356	0.18829	0.074246	0.077531	0.139088	-2.84593	1	1	no dif
MSTRG.15826.1	u	Bvchr6.sca002	.	1967785	1968037	253	1	0.114429	0.260312	0.051255	0.059323	0	0	0.139257	-2.84418	1	1	no dif
MSTRG.25587.1	u	Bvchr9.sca016	.	430473	432653	2181	1	0.37649	0.270197	0.430633	0.117106	0.011961	0.021168	0.139453	-2.84215	1	1	no dif
MSTRG.3608.1	i	Bvchr2.sca001	.	7350816	7351217	402	1	0.842368	0.275562	0.223957	0	0	0.187199	0.139504	-2.84162	1	1	no dif
MSTRG.2381.1	u	Bvchr1_un.sca002	.	3954821	3955413	593	1	0	0.950709	1.0486	0	0.280469	0	0.140283	-2.83359	1	1	no dif
MSTRG.26113.1	u	Bvchr9.sca025	.	894646	894847	202	1	0	0.637164	0.790517	0.075155	0.128233	0	0.14246	-2.81137	1	1	no dif
MSTRG.14558.1	u	Bvchr5.sca024	.	1817205	1817457	253	1	0.195761	0	0.413698	0	0	0.086843	0.142492	-2.81105	1	1	no dif
MSTRG.25944.1	u	Bvchr9.sca024	.	876232	876551	320	1	0	0.25043	0.283662	0	0	0.076166	0.142608	-2.80987	1	1	no dif
MSTRG.28825.1	u	contig92380	.	1183	1421	239	1	0	0.716179	0.430762	0	0.163733	0	0.142756	-2.80837	1	1	no dif
MSTRG.20281.1	u	Bvchr7.sca012	.	625376	625833	458	1	0.269569	0.054522	0	0	0	0.046613	0.143827	-2.79759	1	1	no dif
MSTRG.19448.1	u	Bvchr7.sca001	.	4147875	4148417	543	1	0.518558	0.171555	0.27395	0	0.102052	0.036695	0.143919	-2.79667	1	1	no dif
MSTRG.15957.2	j	Bvchr6.sca002	-	3306153	3308177	693	3	1.33103	0	0.163151	0.215218	0	0	0.144037	-2.79549	1	1	no dif
MSTRG.19616.1	i	Bvchr7.sca002	.	2062519	2062852	334	1	0.138418	0.717943	1.14311	0	0.138213	0.150207	0.144248	-2.79337	1	1	no dif
MSTRG.26220.1	u	Bvchr9.sca025	.	2381765	2381980	216	1	0.065984	0.223424	1.23156	0	0	0.220322	0.144856	-2.78731	1	1	no dif
MSTRG.30384.1	u	scaffold00582	.	58703	58908	206	1	0.590253	0.401053	0.376343	0.068462	0.129785	0	0.144955	-2.78633	1	1	no dif
MSTRG.13560.1	u	Bvchr5.sca016	.	1635123	1635453	331	1	1.4083	0.464151	1.10702	0.048992	0.258248	0.124695	0.144971	-2.78617	1	1	no dif
MSTRG.29399.1	u	scaffold00196	.	105347	105746	400	1	0.241848	0.124855	0.064837	0	0	0.062712	0.145321	-2.78268	1	1	no dif
MSTRG.26243.1	i	Bvchr9.sca025	.	2643485	2643705	221	1	0	0.112991	0	0	0	0.016502	0.146047	-2.7755	1	1	no dif
MSTRG.14246.1	u	Bvchr5.sca023	.	3061681	3062016	336	1	0.366918	0.221902	0.464225	0	0.15446	0	0.146679	-2.76926	1	1	no dif
MSTRG.9802.1	i	Bvchr4.sca005	.	873449	873726	278	1	0	0.819564	0.157262	0	0	0.143988	0.147404	-2.76215	1	1	no dif
MSTRG.29457.1	u	scaffold00241	.	370707	370938	232	1	0.735281	0.366413	1.39775	0.314543	0.055028	0	0.147861	-2.75768	1	1	no dif
MSTRG.16800.1	i	Bvchr6.sca005	.	2512181	2512427	247	1	1.74118	1.9904	2.15061	0.281821	0.42248	0.170703	0.148755	-2.74899	1	1	no dif
MSTRG.19913.1	u	Bvchr7.sca006	.	2058638	2059006	369	1	1.60414	0.724237	0.355688	0.208982	0	0.19044	0.148813	-2.74843	1	1	no dif
MSTRG.20748.1	u	Bvchr7.sca021	+	1981245	1992463	261	2	0.112252	0	0.026063	0.020704	0	0	0.149687	-2.73998	1	1	no dif
MSTRG.30542.1	i	scaffold00657	.	73722	75150	1429	1	0.175788	0.200977	0.273012	0	0.046353	0.051043	0.149891	-2.73801	1	1	no dif
MSTRG.31095.1	x	scaffold01009	+	35417	39421	828	2	0.162155	0.793577	0.624363	0	0.237612	0	0.150378	-2.73333	1	1	no dif
MSTRG.12527.1	u	Bvchr5.sca002	.	7109144	7109635	492	1	0	14.1144	13.4882	4.15994	0	0	0.150708	-2.73017	0.323863	1	no dif
MSTRG.25630.1	i	Bvchr9.sca018	.	124572	124951	380	1	0.285754	0.225802	0.133087	0	0.032622	0.064842	0.151191	-2.72556	1	1	no dif
MSTRG.18030.1	u	Bvchr6.sca026	+	2112775	2115424	2650	1	0.009479	0.025663	0.02957	0	0.009845	0	0.152136	-2.71657	1	1	no dif
MSTRG.31197.1	i	scaffold01087	.	12425	12691	267	1	0.333794	0	0.157496	0.07495	0	0	0.152558	-2.71257	1	1	no dif
MSTRG.16930.1	u	Bvchr6.sca005	.	5359268	5359537	270	1	0.480034	1.38072	0.70223	0	0.391288	0	0.152669	-2.71152	1	1	no dif
MSTRG.25812.3	x	Bvchr9.sca022	-	747558	800139	2308	2	0	0.003976	0.058423	0	0.009536	0	0.152823	-2.71007	1	1	no dif
MSTRG.20615.1	u	Bvchr7.sca021	.	4918	5303	386	1	0.172849	0.064692	0.203006	0	0.067346	0	0.152869	-2.70963	1	1	no dif
MSTRG.13704.1	u	Bvchr5.sca018	.	626401	626692	292	1	0.576874	0.657452	0.464708	0.129386	0.044671	0.086516	0.153365	-2.70496	1	1	no dif
MSTRG.2710.1	i	Bvchr1_un.sca014	.	1136411	1136776	366	1	1.54651	0.408152	0.817043	0.102991	0.101611	0.222503	0.154095	-2.69811	1	1	no dif
MSTRG.23314.1	u	Bvchr8.sca016	.	438729	438983	255	1	1.35609	1.26852	1.12675	0	0.240166	0.33802	0.154127	-2.69781	1	1	no dif
MSTRG.4638.1	u	Bvchr2.sca013	.	995118	995349	232	1	0	0.622902	0	0.050937	0	0.045243	0.154406	-2.6952	1	1	no dif
MSTRG.24707.1	u	Bvchr8_un.sca016	.	381095	381575	481	1	0.480579	0.429678	0.311957	0	0.073278	0.115953	0.154826	-2.69128	1	1	no dif
MSTRG.28346.1	u	contig141507	.	182	586	405	1	1.55986	1.37525	1.13459	0.124381	0.370273	0.135735	0.154898	-2.69061	1	1	no dif
MSTRG.11523.1	u	Bvchr4_un.sca018	.	170382	171838	1457	1	0.034482	0.032211	0.133247	0.016695	0.014413	0	0.155587	-2.68421	1	1	no dif
MSTRG.9884.1	u	Bvchr4.sca006	.	1392460	1392665	206	1	0.512417	0	0.253593	0	0	0.119611	0.156148	-2.67901	1	1	no dif
MSTRG.20297.1	i	Bvchr7.sca012	.	852505	852725	221	1	0.612263	2.01902	1.84578	0.213107	0.32651	0.163013	0.15694	-2.67171	1	1	no dif
MSTRG.14778.1	u	Bvchr5.sca025	+	1062868	1063124	257	1	0.048872	0.555418	0.17732	0	0.025378	0.097606	0.157347	-2.66798	1	1	no dif
MSTRG.16239.1	u	Bvchr6.sca003	.	2565888	2566180	293	1	0.777384	0.258094	0	0	0	0.163029	0.157443	-2.6671	1	1	no dif
MSTRG.17693.1	x	Bvchr6.sca022	+	577119	577429	284	2	0.352426	0.021929	0.047733	0	0	0.066455	0.157443	-2.66709	1	1	no dif
MSTRG.31418.1	u	scaffold01378	.	9045	9245	201	1	0.051408	0.062558	0.616574	0	0	0.115948	0.158715	-2.65549	1	1	no dif
MSTRG.5299.1	u	Bvchr2.sca018	+	980627	980998	236	2	2.35907	2.07385	2.19937	0.852525	0.052919	0.150013	0.159139	-2.65164	1	1	no dif
MSTRG.15690.1	u	Bvchr6.sca002	.	569348	569802	455	1	0.660773	0	0.769647	0	0	0.227934	0.159348	-2.64975	1	1	no dif
MSTRG.28459.1	u	contig149520	.	117	551	435	1	0.474676	1.06321	0.526149	0.111838	0.160565	0.057461	0.159815	-2.64552	1	1	no dif
MSTRG.29765.1	u	scaffold00389	.	378844	379199	356	1	0.052546	0.601691	0.384547	0	0.066525	0.100197	0.160497	-2.63938	1	1	no dif
MSTRG.28121.1	u	contig124320	.	1	692	692	1	0.307462	0.141142	0	0	0.072191	0	0.160924	-2.63555	1	1	no dif
MSTRG.25474.1	u	Bvchr9.sca013	.	821341	821608	268	1	2.86386	2.10306	4.66693	0.600692	0	0.952645	0.161237	-2.63274	1	1	no dif
MSTRG.10147.1	u	Bvchr4.sca011	.	849513	851850	2338	1	0.041987	0.05844	0.067032	0	0	0.027051	0.161538	-2.63005	1	1	no dif
MSTRG.28112.1	u	contig123680	.	3	291	289	1	0.20898	0.576033	0	0	0.045135	0.081873	0.161791	-2.6278	1	1	no dif
MSTRG.8717.1	x	Bvchr4.sca001	-	825332	825624	272	2	0.388081	0.248201	0.328293	0	0	0.156665	0.162419	-2.62221	1	1	no dif
MSTRG.10582.1	x	Bvchr4.sca017	-	590259	593964	275	2	2.5584	2.40863	2.32202	0.10087	0.655651	0.432148	0.163076	-2.61638	1	1	no dif
MSTRG.25565.1	i	Bvchr9.sca015	.	667373	667775	403	1	0.908468	1.59631	1.28502	0	0.238509	0.380311	0.163286	-2.61453	1	1	no dif
MSTRG.28442.1	u	contig148278	.	326	584	259	1	1.67908	2.82026	2.18651	0.313392	0.398262	0.383973	0.163873	-2.60935	1	1	no dif
MSTRG.13255.1	u	Bvchr5.sca009	.	265071	265308	238	1	0.099184	0.788391	0.254133	0.051102	0.136046	0	0.163919	-2.60894	1	1	no dif
MSTRG.1460.1	u	Bvchr1.sca004	.	5864248	5864623	376	1	1.29661	1.60897	1.29576	0.454917	0.034692	0.200971	0.164371	-2.60497	1	1	no dif
MSTRG.29503.1	u	scaffold00261	.	28823	29153	331	1	0	0.24077	0.373576	0.100981	0	0	0.164372	-2.60497	1	1	no dif
MSTRG.10504.1	i	Bvchr4.sca016	.	593590	593800	211	1	1.64985	0.118766	0.087796	0	0	0.306064	0.164868	-2.60061	1	1	no dif
MSTRG.8422.1	u	Bvchr3_un.sca008	.	752722	753122	401	1	0	0.079717	0.252811	0.054852	0	0	0.164955	-2.59986	1	1	no dif
MSTRG.15713.1	u	Bvchr6.sca002	.	828523	828997	475	1	0.131086	0.273666	0.626336	0	0	0.170976	0.165821	-2.5923	1	1	no dif
MSTRG.4275.1	u	Bvchr2.sca007	.	597177	598135	959	1	0.10329	0.025392	0.063939	0.032021	0	0	0.166238	-2.58867	1	1	no dif
MSTRG.28672.1	u	contig90319	.	948	1285	338	1	0.408759	0	0	0	0	0.068162	0.166754	-2.58421	1	1	no dif
MSTRG.28335.1	u	contig140345	.	312	588	277	1	0.201793	0.781071	0.242629	0.204745	0	0	0.167072	-2.58146	1	1	no dif
MSTRG.6936.1	u	Bvchr3.sca005	.	3203741	3203993	253	1	0.540808	0.706999	0.169872	0.189051	0	0.047816	0.167081	-2.58138	1	1	no dif
MSTRG.17160.1	i	Bvchr6.sca008	.	215714	215953	240	1	0	0.314352	0	0	0	0.05263	0.167424	-2.57842	1	1	no dif
MSTRG.29438.1	u	scaffold00205	.	435127	435629	503	1	0.425026	0.729524	1.47426	0.162912	0.108144	0.171539	0.168364	-2.57035	1	1	no dif
MSTRG.17820.1	u	Bvchr6.sca024	.	24640	24953	314	1	0.654471	0.277776	0.454371	0	0	0.233713	0.168549	-2.56876	1	1	no dif
MSTRG.13816.1	i	Bvchr5.sca020	.	936452	936778	327	1	0.559805	1.26163	0.288778	0.282777	0.035929	0.038356	0.169206	-2.56314	1	1	no dif
MSTRG.29017.1	u	contig95859	.	409	896	488	1	0.041071	0.175285	0.181643	0.049846	0.01763	0	0.169538	-2.56032	1	1	no dif
MSTRG.22741.1	u	Bvchr8.sca006	-	186100	186456	246	2	1.06073	2.01061	1.25758	0.295123	0.353498	0.085578	0.169603	-2.55977	1	1	no dif
MSTRG.27519.1	i	Bvchr9_un.sca004	.	304357	304647	291	1	0.391823	0.849287	1.67424	0.08359	0.152596	0.258604	0.169719	-2.55878	1	1	no dif
MSTRG.20105.1	i	Bvchr7.sca009	-	1645530	1647333	1658	2	0	2.16752	0	0	0.36787	0	0.169719	-2.55878	1	1	no dif
MSTRG.11050.1	u	Bvchr4_un.sca001	.	2149405	2149796	392	1	0.990089	0.615783	1.42457	0.051491	0.399308	0.063991	0.169873	-2.55747	1	1	no dif
MSTRG.26089.1	u	Bvchr9.sca025	.	341714	342209	496	1	0.151936	0.048738	0.047806	0.042259	0	0	0.17007	-2.5558	1	1	no dif
MSTRG.3554.1	u	Bvchr2.sca001	.	6843149	6843654	506	1	0.846861	1.73722	1.01603	0.084127	0.507714	0.020744	0.170157	-2.55506	1	1	no dif
MSTRG.6220.1	i	Bvchr3.sca002	+	569085	569301	217	1	0.574289	2.98784	2.22085	0.261555	0.632656	0.093872	0.17086	-2.54911	1	1	no dif
MSTRG.27766.1	u	contig104153	.	356	808	453	1	1.88166	1.52665	1.47483	0.566101	0.220965	0.052233	0.171877	-2.54055	1	1	no dif
MSTRG.16544.1	u	Bvchr6.sca004	+	3145107	3145358	252	1	1.09192	0.705588	1.23977	0.193053	0.17254	0.156726	0.17197	-2.53977	1	1	no dif
MSTRG.16802.1	i	Bvchr6.sca005	.	2514509	2514948	440	1	1.5773	1.23225	1.33674	0.438346	0.168622	0.109978	0.172913	-2.53188	1	1	no dif
MSTRG.2598.1	u	Bvchr1_un.sca006	.	687362	687613	252	1	0.299049	0.490889	0.049988	0	0	0.145783	0.173566	-2.52644	1	1	no dif
MSTRG.24412.1	u	Bvchr8_un.sca003	.	280877	281464	588	1	0.831853	0.858582	0.96621	0	0.20444	0.257267	0.173793	-2.52456	1	1	no dif
MSTRG.9445.1	u	Bvchr4.sca003	.	2567894	2568109	216	1	0	0.572294	0.120926	0	0.120778	0	0.174228	-2.52096	1	1	no dif
MSTRG.26099.1	u	Bvchr9.sca025	.	484232	484490	259	1	0.057093	0.413346	0.074028	0	0	0.095821	0.17599	-2.50643	1	1	no dif
MSTRG.15320.1	o	Bvchr5_un.sca021	+	378014	382245	630	2	0.836615	1.53204	1.02681	0.427147	0.069165	0.10785	0.177932	-2.4906	1	1	no dif
MSTRG.30981.1	u	scaffold00899	.	1	923	923	1	0.100274	0.024368	0.079177	0.036353	0	0	0.178359	-2.48714	1	1	no dif
MSTRG.7380.1	u	Bvchr3.sca009	.	1996010	1996270	261	1	1.20273	1.29398	0.608091	0.274471	0.281609	0	0.179103	-2.48114	1	1	no dif
MSTRG.17264.1	u	Bvchr6.sca011	.	147500	147938	439	1	0.082991	0.163384	0.484221	0	0.131286	0	0.179697	-2.47636	1	1	no dif
MSTRG.7846.1	u	Bvchr3.sca011	.	1175107	1175359	253	1	1.39398	0.286999	0	0	0	0.30272	0.180086	-2.47324	1	1	no dif
MSTRG.21936.2	u	Bvchr7_un.sca010	-	593715	602707	911	3	0.664715	0.229901	1.07271	0.301949	0.021972	0.030558	0.180183	-2.47246	1	1	no dif
MSTRG.7433.1	u	Bvchr3.sca009	.	2745821	2746251	431	1	0.145708	0	0.140119	0	0	0.051597	0.180518	-2.46978	1	1	no dif
MSTRG.28622.1	u	contig165326	.	71	289	219	1	0.761438	0	0.113349	0.157942	0	0	0.180549	-2.46954	1	1	no dif
MSTRG.12048.1	u	Bvchr5.sca002	-	1605527	1606140	486	2	0.193828	0.604817	0.686663	0.113992	0	0.154843	0.180996	-2.46597	1	1	no dif
MSTRG.5814.1	i	Bvchr2_un.sca014	+	15630	16297	668	1	1.11201	1.62081	1.0301	0.343094	0.161063	0.176973	0.181011	-2.46585	1	1	no dif
MSTRG.9354.1	i	Bvchr4.sca003	.	1392944	1393436	493	1	1.69574	2.60036	1.33441	0.334883	0.267963	0.416976	0.181124	-2.46495	1	1	no dif
MSTRG.17339.1	u	Bvchr6.sca014	.	620085	620367	283	1	0	0.21496	0.483414	0	0	0.126671	0.18138	-2.46291	1	1	no dif
MSTRG.30515.1	u	scaffold00628	.	116460	116691	232	1	0	0.619085	0	0	0.112449	0	0.181637	-2.46087	1	1	no dif
MSTRG.15868.1	u	Bvchr6.sca002	.	2437417	2437816	400	1	1.59885	2.61787	1.12388	0	0.813404	0.158558	0.181995	-2.45803	1	1	no dif
MSTRG.30400.1	u	scaffold00586	.	94859	95090	232	1	0	0.096183	0.103005	0	0.036287	0	0.182175	-2.45661	1	1	no dif
MSTRG.27247.1	u	Bvchr9.sca026	.	6748876	6749205	330	1	0.217567	0.807413	0.44572	0.04339	0.138206	0.086527	0.18231	-2.45554	1	1	no dif
MSTRG.26688.1	u	Bvchr9.sca026	+	1101888	1104481	573	2	0.103973	1.74227	0.399547	0	0.053771	0.356416	0.182647	-2.45287	1	1	no dif
MSTRG.13054.1	u	Bvchr5.sca008	.	4186330	4186855	526	1	0.017613	0.047474	0.049482	0.02099	0	0	0.183208	-2.44844	1	1	no dif
MSTRG.26071.1	u	Bvchr9.sca025	.	136965	137196	232	1	1.44868	0.090077	0.514225	0	0	0.376898	0.183586	-2.44547	1	1	no dif
MSTRG.18322.1	i	Bvchr6.sca027	-	1763676	1764107	432	1	1.65084	0.729511	0.916381	0.358808	0.167891	0.079687	0.183936	-2.44273	1	1	no dif
MSTRG.21810.1	u	Bvchr7_un.sca006	.	397800	398097	298	1	0.623549	0.71137	0.436391	0.163253	0.162826	0	0.184089	-2.44152	1	1	no dif
MSTRG.13283.5	j	Bvchr5.sca009	+	1358116	1360947	676	5	0.098325	0	2.27862	0	0.332015	0.106096	0.184317	-2.43974	1	1	no dif
MSTRG.8287.1	u	Bvchr3_un.sca006	+	347569	349045	664	2	0.884748	0.208456	1.24792	0	0.433158	0	0.185022	-2.43423	1	1	no dif
MSTRG.28816.1	u	contig92235	.	755	988	234	1	0	0.104065	0.469851	0	0.106348	0	0.185302	-2.43205	1	1	no dif
MSTRG.19123.1	u	Bvchr7.sca001	.	170314	170674	361	1	0.475496	2.08219	0.659211	0.235835	0.361331	0	0.185634	-2.42946	1	1	no dif
MSTRG.10458.5	j	Bvchr4.sca015	-	149012	150305	213	2	1.00213	0.558026	0.664443	0.101389	0.082831	0.228795	0.185659	-2.42928	1	1	no dif
MSTRG.15377.1	i	Bvchr5_un.sca027	+	80888	84830	3943	1	0.26776	0	0	0.00987	0	0.039869	0.18576	-2.42849	1	1	no dif
MSTRG.23035.1	u	Bvchr8.sca014	.	495518	495906	389	1	0.810179	1.3501	0.472884	0.039027	0.178363	0.271888	0.185814	-2.42807	1	1	no dif
MSTRG.26094.1	u	Bvchr9.sca025	-	361050	362348	1299	1	0	0.054503	0.084282	0	0.016166	0.009655	0.18605	-2.42623	1	1	no dif
MSTRG.28602.1	u	contig163605	.	297	512	216	1	0.62891	2.42651	1.79631	0.331852	0.339636	0.232265	0.186274	-2.4245	1	1	no dif
MSTRG.11455.1	u	Bvchr4_un.sca016	.	410006	410361	356	1	0	0.067407	0.300856	0	0.068604	0	0.186291	-2.42437	1	1	no dif
MSTRG.11825.1	u	Bvchr5.sca001	+	174306	179268	319	2	0	0.307426	0.452669	0	0	0.141655	0.186365	-2.4238	1	1	no dif
MSTRG.14276.1	i	Bvchr5.sca023	-	3431710	3432175	466	1	0.429526	0.27002	0.729467	0.034799	0.166163	0.065474	0.186448	-2.42316	1	1	no dif
MSTRG.10960.1	u	Bvchr4_un.sca001	.	736739	736955	217	1	1.59438	1.06219	0.757215	0.056048	0.121074	0.46034	0.186732	-2.42096	1	1	no dif
MSTRG.936.1	u	Bvchr1.sca002	-	2092640	2096592	3953	1	0.187576	0.116058	0.160739	0.012307	0.030049	0.04442	0.186867	-2.41992	1	1	no dif
MSTRG.24672.1	u	Bvchr8_un.sca015	.	135301	135506	206	1	0.781815	0.14701	0.241902	0.173771	0	0.04534	0.187158	-2.41767	1	1	no dif
MSTRG.23284.1	u	Bvchr8.sca015	.	1297486	1297768	283	1	0.251182	1.04508	0.25529	0	0.214116	0.076694	0.187432	-2.41556	1	1	no dif
MSTRG.27165.1	u	Bvchr9.sca026	.	6059414	6060591	1178	1	0	0.125315	0.166443	0	0	0.054743	0.187632	-2.41403	1	1	no dif
MSTRG.18854.1	u	Bvchr6.sca028	.	3750736	3751127	392	1	0.128164	0.445234	0	0.044009	0	0.063764	0.187955	-2.41154	1	1	no dif
MSTRG.11331.1	u	Bvchr4_un.sca013	+	19645	20013	369	1	0.303205	1.33713	0.954859	0.18397	0.245443	0.058579	0.188037	-2.41091	1	1	no dif
MSTRG.12627.1	u	Bvchr5.sca004	.	360432	360762	331	1	1.36713	0	0.978013	0	0	0.441001	0.188049	-2.41082	1	1	no dif
MSTRG.23300.1	i	Bvchr8.sca016	.	126321	126541	221	1	1.33698	0.748066	1.98577	0.232232	0.226882	0.310328	0.189014	-2.40343	1	1	no dif
MSTRG.3656.8	x	Bvchr2.sca001	-	7667902	7737101	389	2	1.86369	0.461693	1.00345	0.246168	0.142768	0.240883	0.189201	-2.40201	1	1	no dif
MSTRG.27019.1	i	Bvchr9.sca026	.	4699348	4700401	1054	1	0.590166	0.454595	1.04145	0.135361	0.109539	0.149886	0.189236	-2.40174	1	1	no dif
MSTRG.10397.1	u	Bvchr4.sca014	.	991065	991324	260	1	1.77092	1.60973	0.728348	0	0.392105	0.385917	0.189346	-2.40091	1	1	no dif
MSTRG.11577.1	u	Bvchr4_un.sca020	.	441153	441359	207	1	0.716931	0.120633	0.236707	0	0.08402	0.121182	0.191015	-2.38824	1	1	no dif
MSTRG.29372.1	u	scaffold00169	.	631879	632503	625	1	0.241153	0.549292	0.86815	0	0.156751	0.160542	0.191302	-2.38607	1	1	no dif
MSTRG.23037.1	u	Bvchr8.sca014	.	578293	579128	836	1	0.293021	0.480987	0.567823	0.101528	0.089634	0.065757	0.191469	-2.38482	1	1	no dif
MSTRG.29165.1	u	contig99704	.	183	406	224	1	0	0.268417	0.291105	0	0	0.10722	0.191628	-2.38362	1	1	no dif
MSTRG.19570.1	u	Bvchr7.sca002	.	1345026	1345553	528	1	0	0.149512	0.088765	0.045743	0	0	0.191974	-2.38102	1	1	no dif
MSTRG.6440.1	x	Bvchr3.sca003	+	2183389	2190260	269	2	1.42957	1.17244	1.60882	0	0.56543	0.247381	0.193028	-2.37312	1	1	no dif
MSTRG.22692.1	u	Bvchr8.sca004	.	2388336	2388923	588	1	0.444635	0.466091	1.16174	0.082737	0.144903	0.173064	0.193346	-2.37074	1	1	no dif
MSTRG.19694.1	u	Bvchr7.sca004	.	336040	336466	427	1	0	0.102859	0.21193	0	0.061096	0	0.194086	-2.36524	1	1	no dif
MSTRG.4788.1	u	Bvchr2.sca014	.	1819951	1820158	208	1	0.234616	0.562235	0	0.154683	0	0	0.194118	-2.365	1	1	no dif
MSTRG.26677.1	u	Bvchr9.sca026	.	1008119	1008861	743	1	0.359551	0.35992	0.32699	0.067799	0.067858	0.067523	0.194159	-2.36469	1	1	no dif
MSTRG.24413.1	u	Bvchr8_un.sca003	.	290993	291580	588	1	0.78686	0.775002	0.808014	0	0.204977	0.255603	0.194348	-2.36329	1	1	no dif
MSTRG.2248.1	u	Bvchr1_un.sca002	.	2353469	2354019	551	1	1.09853	1.18152	1.57798	0.220575	0.206009	0.323523	0.194428	-2.36269	1	1	no dif
MSTRG.10357.1	i	Bvchr4.sca014	.	236921	237181	261	1	0.943003	0.800002	0.449281	0.092867	0.334599	0	0.194986	-2.35855	1	1	no dif
MSTRG.25711.1	u	Bvchr9.sca020	.	1814386	1814618	233	1	1.35434	0.195722	0.083481	0.074041	0.084173	0.160344	0.195011	-2.35837	1	1	no dif
MSTRG.29682.2	x	scaffold00363	-	7897	26978	1024	2	0.790232	0.531267	1.18025	0.129345	0	0.360067	0.195628	-2.35382	1	1	no dif
MSTRG.4847.1	j	Bvchr2.sca014	-	3782219	3784483	422	3	2.50528	3.17425	1.30855	0	1.36969	0	0.196004	-2.35105	0.277131	1	no dif
MSTRG.28568.1	u	contig158914	.	265	528	264	1	1.22786	1.42887	0.997115	0.092139	0.192381	0.436339	0.197287	-2.34163	1	1	no dif
MSTRG.24576.1	u	Bvchr8_un.sca007	.	380851	381341	491	1	0.783564	0.520478	0.244294	0.049541	0.138672	0.117396	0.197379	-2.34096	1	1	no dif
MSTRG.31396.1	u	scaffold01344	.	2801	3059	259	1	0.652669	0.653354	0.286456	0.075045	0.192166	0.048426	0.198205	-2.33494	1	1	no dif
MSTRG.16931.1	u	Bvchr6.sca005	.	5459720	5459971	252	1	1.88974	0.370363	0.487748	0.090365	0.454846	0	0.198414	-2.33342	1	1	no dif
MSTRG.15335.1	u	Bvchr5_un.sca024	.	139404	139717	314	1	0.422083	0.942887	1.7723	0	0.530318	0.092777	0.198611	-2.33199	1	1	no dif
MSTRG.26031.2	u	Bvchr9.sca024	-	2416284	2417092	809	1	1.57923	1.00477	0.106963	0.125898	0.299914	0.109632	0.198979	-2.32931	1	1	no dif
MSTRG.29250.2	j	scaffold00069	+	140753	141858	632	2	0.68713	1.43787	1.00735	0.176932	0.242493	0.205459	0.199493	-2.32559	1	1	no dif
MSTRG.6153.1	u	Bvchr3.sca001	.	2431657	2431965	309	1	1.20299	1.37553	1.02037	0.105519	0.540995	0.072832	0.19988	-2.32279	1	1	no dif
MSTRG.31685.1	u	scaffold02531	.	769	972	204	1	0.633592	0.214864	0.227929	0.215221	0	0	0.199948	-2.3223	1	1	no dif
MSTRG.22233.1	u	Bvchr8.sca001	+	1687172	1688734	569	2	0	0.050259	0.125087	0.035075	0	0	0.200033	-2.32169	1	1	no dif
MSTRG.29824.1	u	scaffold00399	.	251694	251909	216	1	0.866453	2.15061	1.06475	0.15774	0.544359	0.116133	0.200458	-2.31863	1	1	no dif
MSTRG.6975.1	u	Bvchr3.sca005	.	3805504	3805994	491	1	0.176887	0.730761	0.079042	0.158198	0.03985	0	0.20072	-2.31675	1	1	no dif
MSTRG.19695.1	u	Bvchr7.sca004	.	337417	338505	1089	1	0.089651	0.112212	0	0.040555	0	0	0.200904	-2.31542	1	1	no dif
MSTRG.28205.1	u	contig130542	.	3	237	235	1	0	0	0.276099	0	0.055507	0	0.20104	-2.31444	1	1	no dif
MSTRG.7634.1	u	Bvchr3.sca010	+	2420518	2422019	1502	1	0.878538	0.583651	0.54998	0.084535	0.136734	0.184094	0.201456	-2.31147	1	1	no dif
MSTRG.28595.1	u	contig162438	.	1	527	527	1	0.382851	0.045703	0	0.046157	0.040199	0	0.201506	-2.31111	1	1	no dif
MSTRG.15228.1	u	Bvchr5_un.sca018	.	20682	20978	297	1	1.32708	0.188727	0.276158	0.164819	0.198831	0	0.202934	-2.30092	1	1	no dif
MSTRG.16788.1	u	Bvchr6.sca005	.	2413020	2413907	888	1	0.376176	1.48949	0.760396	0.110348	0.228986	0.196938	0.204211	-2.29187	1	1	no dif
MSTRG.14665.1	i	Bvchr5.sca024	.	2876011	2876328	318	1	0.524386	0.153152	0.283407	0.053708	0.067492	0.075246	0.20443	-2.29032	1	1	no dif
MSTRG.15533.1	u	Bvchr6.sca001	.	1072212	1072438	227	1	0.435974	0.878477	0.696723	0.308172	0.105145	0	0.20551	-2.28272	1	1	no dif
MSTRG.16836.1	u	Bvchr6.sca005	.	3276118	3276612	495	1	0.351815	0.346149	0.642757	0.147422	0.079802	0.050676	0.207277	-2.27037	1	1	no dif
MSTRG.27815.1	u	contig106444	.	328	890	563	1	0.268185	0.113322	0.184262	0.062714	0	0.054588	0.207332	-2.26999	1	1	no dif
MSTRG.28350.1	u	contig141888	.	252	473	222	1	0.516013	0.103308	0.186083	0.108405	0.058757	0	0.20755	-2.26847	1	1	no dif
MSTRG.28531.1	u	contig155351	.	4	553	550	1	1.4293	1.57603	1.65393	0.238385	0.41159	0.31748	0.207641	-2.26784	1	1	no dif
MSTRG.10737.1	o	Bvchr4.sca017	-	2367605	2400754	1266	2	0	0.046157	0	0.009607	0	0	0.208137	-2.26439	1	1	no dif
MSTRG.24708.1	u	Bvchr8_un.sca016	-	382492	382781	290	1	2.69324	2.1026	1.89433	0.612727	0.487757	0.295077	0.208599	-2.2612	1	1	no dif
MSTRG.12493.2	i	Bvchr5.sca002	+	6607096	6607306	211	1	3.0806	1.00133	0.565236	0.608709	0.28411	0.078413	0.208995	-2.25846	1	1	no dif
MSTRG.23121.1	u	Bvchr8.sca014	.	3060056	3060268	213	1	0.058967	0.114741	0.119151	0	0.06124	0	0.209111	-2.25766	1	1	no dif
MSTRG.20305.1	u	Bvchr7.sca012	-	1174245	1174504	260	1	0.961019	1.14554	1.03597	0.386832	0.09429	0.177563	0.209604	-2.25426	1	1	no dif
MSTRG.21978.1	i	Bvchr7_un.sca013	.	320806	321052	247	1	0.197632	0.790854	0.420747	0.295441	0	0	0.209647	-2.25397	1	1	no dif
MSTRG.28079.1	u	contig121843	.	393	609	217	1	0.410089	0.238309	0.725202	0	0.289044	0	0.210428	-2.2486	1	1	no dif
MSTRG.8044.1	u	Bvchr3_un.sca001	-	1132535	1132903	369	1	0.358004	0.096709	0.176965	0.065921	0	0.067257	0.210832	-2.24583	1	1	no dif
MSTRG.27026.1	i	Bvchr9.sca026	.	4747223	4747553	331	1	1.74389	2.79591	1.75486	0.268415	0.781174	0.280832	0.211357	-2.24224	1	1	no dif
MSTRG.31424.1	i	scaffold01389	.	4843	5095	253	1	0	0	0.487651	0	0.103115	0	0.211452	-2.24159	1	1	no dif
MSTRG.17038.1	u	Bvchr6.sca007	.	583903	584286	384	1	1.08448	0.967637	0.496891	0.305496	0.121903	0.111886	0.211566	-2.24082	1	1	no dif
MSTRG.3270.2	u	Bvchr2.sca001	-	4231181	4235091	267	2	1.35271	0.870384	0.74205	0.3561	0.099401	0.172488	0.21179	-2.23929	1	1	no dif
MSTRG.15157.1	u	Bvchr5_un.sca014	.	497665	497931	267	1	0.186831	0.323024	0.195656	0	0.149681	0	0.21216	-2.23678	1	1	no dif
MSTRG.6159.1	u	Bvchr3.sca002	.	63221	63655	435	1	0.943003	1.28082	1.32123	0.225063	0.25499	0.272788	0.212364	-2.23539	1	1	no dif
MSTRG.27901.1	u	contig110622	.	250	550	301	1	0.132582	0.561894	0.733302	0.242438	0	0.061469	0.212853	-2.23207	1	1	no dif
MSTRG.13710.1	u	Bvchr5.sca018	.	710068	710301	234	1	1.04001	2.4075	1.32287	0.259879	0.412544	0.343076	0.212876	-2.23191	1	1	no dif
MSTRG.4699.2	i	Bvchr2.sca013	+	2621988	2622353	366	1	1.40359	1.17994	3.07634	0.293182	0.380408	0.5325	0.213095	-2.23043	1	1	no dif
MSTRG.28356.1	u	contig142163	.	263	496	234	1	1.39518	0	0.326758	0	0.260138	0.107199	0.213327	-2.22886	1	1	no dif
MSTRG.13283.4	j	Bvchr5.sca009	+	1358109	1360934	1091	4	0.801664	0.008014	0.030693	0	0.028148	0.15113	0.213332	-2.22883	1	1	no dif
MSTRG.9296.1	u	Bvchr4.sca003	.	938123	938398	276	1	0.38762	0.293241	0.250354	0.049692	0.025809	0.123438	0.213634	-2.22679	1	1	no dif
MSTRG.27740.1	u	contig102845	.	8	242	235	1	1.71523	1.1357	1.20924	0.493687	0.199588	0.176013	0.214101	-2.22364	1	1	no dif
MSTRG.4483.3	u	Bvchr2.sca010	-	747357	749137	1537	3	0	0	0.548272	0	0	0.117513	0.214333	-2.22207	1	1	no dif
MSTRG.5656.1	o	Bvchr2_un.sca006	-	642950	775221	224	2	0.09045	0.023273	0.0089	0.011712	0.005792	0.008865	0.215041	-2.21731	1	1	no dif
MSTRG.31437.1	u	scaffold01408	.	7080	7459	380	1	2.01491	2.51715	1.22036	0.292292	0.529869	0.415385	0.215135	-2.21668	1	1	no dif
MSTRG.19023.1	x	Bvchr6_un.sca007	+	418758	428758	235	2	1.39019	1.04353	1.50601	0	0.108258	0.741737	0.21575	-2.21257	1	1	no dif
MSTRG.30989.1	u	scaffold00906	.	40312	40564	253	1	2.10303	1.17285	0.795178	0.355941	0.462921	0.060825	0.216083	-2.21034	1	1	no dif
MSTRG.20661.1	i	Bvchr7.sca021	-	550431	552447	2017	1	0.031136	0.037141	0.083853	0.022965	0	0.009923	0.216184	-2.20967	1	1	no dif
MSTRG.16025.1	u	Bvchr6.sca003	-	499625	502022	2350	2	0.020962	0.019255	0.011115	0	0.011141	0	0.217038	-2.20398	1	1	no dif
MSTRG.17077.1	u	Bvchr6.sca007	.	1689480	1689745	266	1	2.05148	1.65914	1.10662	0.4261	0.245189	0.375875	0.217378	-2.20172	1	1	no dif
MSTRG.29630.1	u	scaffold00338	.	511127	512079	953	1	0.344723	0.244743	0.182527	0.05666	0	0.111447	0.217757	-2.19921	1	1	no dif
MSTRG.20391.1	u	Bvchr7.sca015	.	312328	312751	424	1	0.260933	0.058894	0.061604	0	0	0.083078	0.217806	-2.19888	1	1	no dif
MSTRG.9121.1	u	Bvchr4.sca002	.	113969	114442	474	1	0.316269	1.13467	0.925931	0.223821	0.124568	0.16946	0.217871	-2.19846	1	1	no dif
MSTRG.3047.1	u	Bvchr2.sca001	-	2121736	2122216	481	1	0.40039	0.584871	0.520507	0	0.054237	0.274625	0.218402	-2.19495	1	1	no dif
MSTRG.16808.1	u	Bvchr6.sca005	.	2854764	2854978	215	1	0.15019	1.34019	1.292	0	0.30335	0.306162	0.219061	-2.19059	1	1	no dif
MSTRG.29439.1	u	scaffold00205	.	622104	623020	917	1	0.151346	0.177872	0.051918	0	0.056294	0.027355	0.219473	-2.18789	1	1	no dif
MSTRG.24951.1	u	Bvchr9.sca002	.	1009662	1010066	405	1	0.755737	1.26506	0.722013	0.27858	0.123805	0.200308	0.219736	-2.18616	1	1	no dif
MSTRG.23147.1	i	Bvchr8.sca014	.	3796626	3796933	308	1	0.203319	1.32509	0.246898	0.142549	0.084702	0.162887	0.219759	-2.18601	1	1	no dif
MSTRG.8525.1	i	Bvchr3_un.sca010	.	995485	995694	210	1	0	0.231495	0.790395	0.112546	0	0.11225	0.219981	-2.18455	1	1	no dif
MSTRG.18013.1	u	Bvchr6.sca026	.	1792915	1793234	320	1	1.92382	2.373	2.09215	0.135856	0.742691	0.527044	0.220003	-2.18441	1	1	no dif
MSTRG.43.1	u	Bvchr1.sca001	.	348042	348618	577	1	0.326518	0.206463	0.085882	0	0	0.136178	0.220045	-2.18413	1	1	no dif
MSTRG.28700.1	u	contig90609	+	1320	1701	239	2	1.96887	1.56967	1.25576	0	1.05499	0	0.220052	-2.18409	1	1	no dif
MSTRG.31526.1	u	scaffold01616	.	4835	5124	290	1	1.60674	3.40886	1.39086	0.464899	0.215966	0.731456	0.220453	-2.18146	1	1	no dif
MSTRG.21668.1	u	Bvchr7_un.sca003	.	139041	139294	254	1	0.279159	0.375117	0.806087	0	0.125473	0.197167	0.220931	-2.17833	1	1	no dif
MSTRG.5983.1	u	Bvchr3.sca001	.	626096	626447	352	1	1.38198	0.979499	0.683587	0	0.345865	0.32776	0.221218	-2.17646	1	1	no dif
MSTRG.25670.1	u	Bvchr9.sca020	.	676022	676231	210	1	0.148888	1.29578	1.22044	0.054219	0.245375	0.290155	0.221286	-2.17602	1	1	no dif
MSTRG.5863.1	u	Bvchr2_un.sca019	.	766527	766987	461	1	0.462783	0.902786	1.07272	0.131912	0.113181	0.294643	0.221359	-2.17554	1	1	no dif
MSTRG.20255.1	u	Bvchr7.sca011	.	1862854	1863297	444	1	0	0.378929	0	0.054591	0.029379	0	0.221598	-2.17398	1	1	no dif
MSTRG.2453.1	u	Bvchr1_un.sca002	.	4710667	4711148	482	1	0.044909	0.025904	0.108382	0.039729	0	0	0.221708	-2.17327	1	1	no dif
MSTRG.28515.1	u	contig154377	.	29	552	524	1	0.324694	0.466576	0.329488	0.206261	0.022069	0.02122	0.222662	-2.16707	1	1	no dif
MSTRG.31086.1	u	scaffold00996	.	36333	36608	276	1	0.940595	0.638778	1.64341	0	0.356637	0.361934	0.222966	-2.16511	1	1	no dif
MSTRG.20614.1	u	Bvchr7.sca021	.	3422	3988	567	1	0.177214	0.324839	0.088377	0.04214	0.046011	0.044241	0.22423	-2.15695	1	1	no dif
MSTRG.20738.1	o	Bvchr7.sca021	-	1855604	1884554	479	2	0.924232	0.721801	1.73897	0.759571	0	0	0.224393	-2.1559	1	1	no dif
MSTRG.9876.1	i	Bvchr4.sca006	.	1172040	1172243	204	1	1.68812	1.57306	0.431793	0	0.298847	0.530663	0.224618	-2.15445	1	1	no dif
MSTRG.28163.1	u	contig127066	.	55	480	426	1	0.04433	0.106426	0.110649	0	0	0.058884	0.22526	-2.15034	1	1	no dif
MSTRG.13898.1	x	Bvchr5.sca022	-	268524	269234	675	2	0.880124	2.97899	0.725563	0.248752	0.625501	0.160854	0.225775	-2.14704	1	1	no dif
MSTRG.2681.1	u	Bvchr1_un.sca014	.	464071	464594	524	1	0.040799	0.179634	0.600998	0	0.143533	0.04193	0.22578	-2.14701	1	1	no dif
MSTRG.743.1	i	Bvchr1.sca001	.	7679609	7680289	681	1	1.20329	1.07723	1.31225	0.146676	0.194888	0.475197	0.227335	-2.13711	1	1	no dif
MSTRG.19963.1	i	Bvchr7.sca008	.	1092732	1093139	408	1	0.235796	0.042539	0	0	0.063488	0	0.228099	-2.13227	1	1	no dif
MSTRG.5822.1	u	Bvchr2_un.sca014	.	129724	129982	259	1	0.450207	1.07764	2.70363	0.735688	0.13966	0.092044	0.228618	-2.12899	1	1	no dif
MSTRG.13726.1	i	Bvchr5.sca019	-	252266	252511	216	2	0.097739	0.398064	0.161664	0	0	0.150313	0.228624	-2.12895	1	1	no dif
MSTRG.10133.1	u	Bvchr4.sca011	.	663692	664003	312	1	0.636968	0.462616	0.220873	0	0.061081	0.241198	0.22892	-2.12708	1	1	no dif
MSTRG.14646.1	i	Bvchr5.sca024	.	2661317	2661567	251	1	1.63322	0	0.394853	0.153958	0.31181	0	0.22966	-2.12243	1	1	no dif
MSTRG.25669.1	u	Bvchr9.sca020	-	672160	675070	405	2	2.40043	1.78919	1.00738	0.048159	0.790226	0.357298	0.230072	-2.11984	1	1	no dif
MSTRG.31150.1	u	scaffold01058	.	950	1294	345	1	0.529823	0.284129	1.26721	0.11251	0.189044	0.177647	0.230257	-2.11869	1	1	no dif
MSTRG.9620.1	u	Bvchr4.sca004	.	405402	407603	2202	1	0.258578	0.162382	0.118494	0.054606	0.045415	0.024399	0.230641	-2.11628	1	1	no dif
MSTRG.3419.1	u	Bvchr2.sca001	.	5741143	5741727	585	1	0.623549	0.84145	0.631587	0.040991	0.243692	0.198889	0.230647	-2.11624	1	1	no dif
MSTRG.15659.1	x	Bvchr6.sca002	+	261957	262398	442	1	0.00887	0.715446	0.015468	0	0.17143	0	0.23173	-2.10948	1	1	no dif
MSTRG.29120.1	u	contig98607	.	13	254	242	1	0.630359	0.109224	0.360929	0.100515	0	0.154748	0.231949	-2.10812	1	1	no dif
MSTRG.15543.1	u	Bvchr6.sca001	+	1255061	1256412	1352	1	0.128281	0.156207	0.163081	0	0.104075	0	0.232534	-2.10449	1	1	no dif
MSTRG.18321.1	i	Bvchr6.sca027	.	1762330	1762591	262	1	0.675228	0.740168	0.262318	0.211364	0.083684	0.095743	0.232931	-2.10203	1	1	no dif
MSTRG.28177.1	u	contig128041	.	194	445	252	1	0.979068	0.702044	0.610022	0.224886	0.309472	0	0.233229	-2.10018	1	1	no dif
MSTRG.23414.4	o	Bvchr8.sca017	+	1464736	1471195	480	2	0.302918	0	0.410626	0	0	0.16728	0.234435	-2.09274	1	1	no dif
MSTRG.16753.1	u	Bvchr6.sca005	.	1755570	1755984	415	1	1.11595	1.82882	1.67862	0.229674	0.365363	0.489561	0.234589	-2.09179	1	1	no dif
MSTRG.25300.1	u	Bvchr9.sca010	-	469912	470126	215	1	0.193487	0.112026	0.218852	0.035707	0	0.087711	0.235367	-2.08702	1	1	no dif
MSTRG.22041.4	o	Bvchr7_un.sca018	+	79030	80411	1287	2	0.639294	0.370936	0.312572	0.076606	0.115657	0.120193	0.236208	-2.08187	1	1	no dif
MSTRG.11644.1	u	Bvchr4_un.sca023	.	620472	620833	362	1	0.529303	1.25425	0.723852	0.028594	0.320211	0.243514	0.236228	-2.08175	1	1	no dif
MSTRG.28814.1	u	contig92188	.	955	1249	295	1	0.383188	0.7111	1.46378	0	0.354364	0.249972	0.236247	-2.08163	1	1	no dif
MSTRG.29407.1	u	scaffold00196	-	365328	365692	365	1	0.223672	0.591949	1.24815	0.133286	0.285897	0.068725	0.236416	-2.0806	1	1	no dif
MSTRG.25668.2	u	Bvchr9.sca020	+	674292	675275	499	2	0.404916	0.295661	0.365096	0.099499	0.05329	0.099394	0.236642	-2.07922	1	1	no dif
MSTRG.2484.1	u	Bvchr1_un.sca004	.	109297	109601	305	1	0	0.56488	0.87735	0	0.085535	0.258254	0.238373	-2.06871	1	1	no dif
MSTRG.28811.1	u	contig92151	.	2	856	855	1	0.102727	0.116824	0.162824	0	0.091537	0	0.239391	-2.06256	1	1	no dif
MSTRG.25874.2	u	Bvchr9.sca023	-	791222	792413	1172	2	0	0.890129	0	0	0	0.213138	0.239446	-2.06223	1	1	no dif
MSTRG.17030.1	u	Bvchr6.sca007	.	238414	238733	320	1	0.707895	0.282253	0.48758	0.298667	0	0.055178	0.239452	-2.06219	1	1	no dif
MSTRG.2549.1	u	Bvchr1_un.sca005	.	912156	912602	447	1	0.617571	0.321117	0.719652	0	0.116725	0.280589	0.239585	-2.06139	1	1	no dif
MSTRG.2517.1	u	Bvchr1_un.sca005	+	134908	136816	346	3	0	0.175784	0.864612	0.177252	0	0.072237	0.239802	-2.06008	1	1	no dif
MSTRG.15280.1	u	Bvchr5_un.sca020	+	98001	98201	201	1	0	3.7605	4.4303	0	1.96667	0	0.240107	-2.05825	1	1	no dif
MSTRG.13979.1	i	Bvchr5.sca022	.	1545758	1545966	209	1	0.664892	0.793135	0.188794	0	0.312944	0.082568	0.240167	-2.05789	1	1	no dif
MSTRG.4830.1	u	Bvchr2.sca014	.	3192141	3192425	285	1	1.40369	0.654026	0.574596	0.129538	0.302852	0.200065	0.240266	-2.0573	1	1	no dif
MSTRG.3719.1	u	Bvchr2.sca001	-	8462363	8462765	403	1	1.14291	1.50134	1.8323	0.152431	0.465648	0.457803	0.240337	-2.05687	1	1	no dif
MSTRG.5901.1	u	Bvchr2_un.sca020	.	87470	87876	407	1	0.630334	0.318627	0.274801	0.046626	0.085919	0.161623	0.24038	-2.05661	1	1	no dif
MSTRG.5888.1	u	Bvchr2_un.sca019	.	1551813	1552285	473	1	0.665333	0.719369	0.624108	0	0.258715	0.224742	0.240668	-2.05488	1	1	no dif
MSTRG.27760.1	u	contig103804	.	7	489	483	1	0.069714	0.128333	0.197138	0.069292	0	0.025967	0.241049	-2.0526	1	1	no dif
MSTRG.25840.1	u	Bvchr9.sca023	+	220767	221171	405	1	0.113493	0.184971	0.182962	0	0.06076	0.055348	0.241175	-2.05185	1	1	no dif
MSTRG.28897.1	u	contig93430	.	808	1257	450	1	0	0.328815	0.166415	0	0	0.119592	0.241488	-2.04998	1	1	no dif
MSTRG.4850.1	i	Bvchr2.sca014	.	3898807	3899056	250	1	1.55745	1.07145	0.882155	0.272919	0.149128	0.426261	0.241611	-2.04924	1	1	no dif
MSTRG.13509.1	j	Bvchr5.sca016	+	142439	145052	1688	7	0.563271	0.106421	0.255102	0	0.211726	0.01272	0.242698	-2.04276	1	1	no dif
MSTRG.13356.1	u	Bvchr5.sca011	.	423832	424393	562	1	0.027949	0.109663	0.032962	0	0.041482	0	0.243191	-2.03984	1	1	no dif
MSTRG.20194.2	j	Bvchr7.sca011	+	108347	112433	1077	4	0	0.467893	0	0.113969	0	0	0.243579	-2.03754	1	1	no dif
MSTRG.16260.1	i	Bvchr6.sca003	.	2826460	2826837	378	1	1.0581	0.772586	0.864494	0.248961	0.136931	0.271094	0.243763	-2.03645	1	1	no dif
MSTRG.24339.1	i	Bvchr8_un.sca002	.	18583	19042	460	1	1.30055	1.36386	0.773212	0.45154	0.28055	0.10771	0.244297	-2.03329	1	1	no dif
MSTRG.30058.1	u	scaffold00469	.	219381	219773	393	1	0	0	0.132927	0	0.032485	0	0.244382	-2.03279	1	1	no dif
MSTRG.1861.1	u	Bvchr1.sca008	.	1009874	1010134	261	1	0.013993	0	0.367304	0.093198	0	0	0.244424	-2.03254	1	1	no dif
MSTRG.9301.1	u	Bvchr4.sca003	.	972287	972676	390	1	0.767217	1.16386	0.80607	0.053082	0.295324	0.321598	0.244782	-2.03043	1	1	no dif
MSTRG.11778.1	u	Bvchr4_un.sca037	+	367893	370891	588	5	0.705364	0.830933	0.407624	0.346889	0.061042	0.068076	0.24487	-2.02991	1	1	no dif
MSTRG.2984.1	u	Bvchr2.sca001	.	1525896	1526108	213	1	0	0.27438	0	0.067224	0	0	0.245003	-2.02913	1	1	no dif
MSTRG.28497.1	u	contig152705	.	140	563	424	1	0.646799	0.69733	0.4223	0	0.176586	0.257627	0.245814	-2.02436	1	1	no dif
MSTRG.570.1	j	Bvchr1.sca001	+	5796029	5806262	1178	3	0.996945	0.188072	0.487167	0	0.328355	0.082744	0.245846	-2.02418	1	1	no dif
MSTRG.5959.1	i	Bvchr3.sca001	.	412393	412682	290	1	1.20409	1.40611	2.81482	0.08715	1.03772	0.212417	0.246503	-2.02032	1	1	no dif
MSTRG.20717.1	u	Bvchr7.sca021	.	1518946	1519236	291	1	3.96486	0	3.90495	0.44937	0.527567	0.965589	0.246833	-2.01839	0.290063	1	no dif
MSTRG.9924.1	i	Bvchr4.sca006	-	2189921	2191389	374	2	0.654397	1.15267	0.644207	0.079741	0.508397	0.016952	0.246847	-2.01831	1	1	no dif
MSTRG.6237.1	u	Bvchr3.sca003	.	20337	20570	234	1	0.143135	0.049951	0.02375	0	0	0.0536	0.247191	-2.0163	1	1	no dif
MSTRG.10136.1	u	Bvchr4.sca011	.	718241	718551	311	1	0.544209	1.39616	1.15185	0.638612	0	0.125849	0.247221	-2.01612	1	1	no dif
MSTRG.17545.5	j	Bvchr6.sca018	+	1297781	1299732	968	3	0.671216	0.92798	0.396465	0.493882	0	0	0.247478	-2.01463	1	1	no dif
MSTRG.24603.1	o	Bvchr8_un.sca008	-	319265	346180	280	2	1.86173	3.22422	1.8787	0.856542	0.749012	0.118486	0.247542	-2.01426	1	1	no dif
MSTRG.27170.1	i	Bvchr9.sca026	+	6054054	6055592	1539	1	0.182903	0.051093	0.174295	0.046183	0.01623	0.038899	0.248137	-2.01079	1	1	no dif
MSTRG.1446.1	u	Bvchr1.sca004	-	5218886	5219637	407	2	1.67082	1.33612	1.44399	0	0.470511	0.634762	0.248324	-2.0097	1	1	no dif
MSTRG.31037.1	u	scaffold00942	.	46742	47058	317	1	1.19371	0.87656	2.20136	0.361085	0.304966	0.39706	0.248877	-2.00649	1	1	no dif
MSTRG.9718.3	u	Bvchr4.sca004	-	1864854	1867903	547	2	0.110564	0.341436	0.030233	0	0.120082	0	0.249012	-2.00571	1	1	no dif
MSTRG.25344.1	u	Bvchr9.sca011	.	542804	543318	515	1	0.8235	0.931579	0.741175	0.17151	0.324238	0.126261	0.249177	-2.00476	1	1	no dif
MSTRG.30470.2	i	scaffold00611	-	28711	29005	295	1	0.253446	0.454506	2.14601	0.06618	0.335862	0.309223	0.24922	-2.00451	1	1	no dif
MSTRG.2332.1	u	Bvchr1_un.sca002	.	3356276	3356592	317	1	0.284377	0	0	0	0	0.070994	0.249647	-2.00204	1	1	no dif
MSTRG.2641.1	u	Bvchr1_un.sca011	.	69514	70020	507	1	0.145302	0.159984	0.307743	0	0.153273	0	0.250026	-1.99985	1	1	no dif
MSTRG.27441.1	u	Bvchr9_un.sca001	.	83254	83839	586	1	0.428671	0.825508	1.10873	0.209756	0.130715	0.251374	0.250473	-1.99727	1	1	no dif
MSTRG.20681.1	u	Bvchr7.sca021	.	1061609	1061836	228	1	1.51511	0.130106	0.777151	0	0.27591	0.331231	0.250639	-1.99632	1	1	no dif
MSTRG.19861.1	u	Bvchr7.sca006	.	422458	422735	278	1	1.12117	0.089505	0.762319	0.043749	0	0.451162	0.250843	-1.99515	1	1	no dif
MSTRG.28345.1	u	contig141477	.	330	606	277	1	0.628051	0.674513	0.403602	0.163796	0.093513	0.17084	0.250942	-1.99457	1	1	no dif
MSTRG.3816.1	u	Bvchr2.sca003	.	80482	81048	567	1	1.04443	0.734323	0.772523	0.054615	0.407408	0.178376	0.251011	-1.99418	1	1	no dif
MSTRG.27236.1	u	Bvchr9.sca026	.	6656806	6657153	348	1	0.826024	0.470739	0.656089	0.206225	0.074966	0.20909	0.251059	-1.9939	1	1	no dif
MSTRG.7057.1	u	Bvchr3.sca006	.	65332	65561	230	1	0	0.710324	0.267	0.090008	0	0.155474	0.251178	-1.99322	1	1	no dif
MSTRG.10406.1	o	Bvchr4.sca014	+	1124638	1134469	248	2	0	0.626722	0.402959	0	0.086806	0.172004	0.25135	-1.99223	1	1	no dif
MSTRG.25690.1	u	Bvchr9.sca020	.	1262172	1262398	227	1	0.207588	1.4008	0.435375	0	0	0.514906	0.25194	-1.98885	1	1	no dif
MSTRG.11590.1	u	Bvchr4_un.sca021	.	219016	219475	460	1	0	0.351055	0.106921	0.062256	0.053194	0	0.252087	-1.988	1	1	no dif
[truncated: 7,077 more rows]

## Sheet: root
lncRNA_seq_id	class_code	chromosome	strand	start	end	length	num_exons	FPKM.root_ck_1	FPKM.root_ck_2	FPKM.root_ck_3	FPKM.root_st_1	FPKM.root_st_2	FPKM.root_st_3	FC (st/ck)	log2(FC)	pval	qval	regulation
MSTRG.31531.1	j	scaffold01623	-	597	5323	691	3	0	0	0	56.442	66.8881	49.378	inf	inf	3.76112e-27	3.5378e-23	up
MSTRG.20279.1	x	Bvchr7.sca012	-	503820	512667	1044	2	0	0	0	37.0456	10.7553	35.1929	inf	inf	7.00618e-21	8.23774e-18	up
MSTRG.13065.2	x	Bvchr5.sca008	-	4368449	4382853	891	3	0.277091	0.21719	0.128786	36.4969	53.2492	51.8967	227.332	7.82865	2.85791e-17	1.99128e-14	up
MSTRG.9601.3	u	Bvchr4.sca004	-	56948	61070	2956	3	0	0	0	4.08474	5.83312	5.56209	inf	inf	6.81234e-17	4.10963e-14	up
MSTRG.1372.1	u	Bvchr1.sca004	+	3481183	3485113	2061	2	0.027468	0.025825	0.065658	10.3893	10.1339	19.3717	335.389	8.38969	2.25594e-15	1.061e-12	up
MSTRG.24994.1	x	Bvchr9.sca002	-	1492686	1512944	308	2	0	0	0.134593	55.434	69.5891	84.3109	1555.31	10.603	5.75549e-14	2.07252e-11	up
MSTRG.20638.1	u	Bvchr7.sca021	.	154864	155295	432	1	0.358692	0.148857	0.251769	48.5677	57.5458	54.9591	212.128	7.72879	8.9495e-14	3.06113e-11	up
MSTRG.8018.1	u	Bvchr3_un.sca001	.	812266	813353	1088	1	0.415469	0.39972	0.428007	26.5953	29.1526	31.7642	70.3929	6.13736	5.19845e-13	1.49307e-10	up
MSTRG.13065.4	x	Bvchr5.sca008	-	4379079	4382853	1611	2	0.266199	0.429979	0.040075	57.9377	20.7918	59.4261	187.647	7.55188	3.14848e-12	7.4504e-10	up
MSTRG.8121.1	j	Bvchr3_un.sca002	+	952921	957339	1541	3	0.601272	1.33263	0.934641	36.0887	42.2999	39.7466	41.1831	5.36398	3.82297e-12	8.71752e-10	up
MSTRG.12766.1	u	Bvchr5.sca007	-	31971	32785	569	2	4.36888	4.68933	6.24375	126.534	148.847	154.088	28.0663	4.81077	4.79848e-11	8.20649e-09	up
MSTRG.2971.1	u	Bvchr2.sca001	+	1425669	1426599	663	2	0	0	0	8.22633	8.23398	7.86511	inf	inf	7.37784e-11	1.19138e-08	up
MSTRG.20279.2	x	Bvchr7.sca012	-	503820	512667	1048	2	0.239757	0.077878	0.215929	10.035	37.2394	15.7103	118.045	6.8832	2.37371e-10	3.3325e-08	up
MSTRG.8706.1	u	Bvchr4.sca001	.	759139	759722	584	1	0.037886	0.048478	0.155175	15.1433	13.176	14.5979	177.682	7.47316	6.49357e-09	5.95904e-07	up
MSTRG.30700.1	u	scaffold00735	+	2506	8588	322	2	0	0	0	8.7227	9.68836	8.48882	inf	inf	7.25487e-09	6.54591e-07	up
MSTRG.17667.2	u	Bvchr6.sca021	+	740209	741613	1297	2	0	0	0	1.91699	2.18173	2.4256	inf	inf	7.69021e-09	6.85649e-07	up
MSTRG.29917.2	u	scaffold00428	-	359364	362382	1265	3	0	0	0	1.08871	3.72317	2.94508	inf	inf	8.45024e-09	7.44591e-07	up
MSTRG.4485.1	u	Bvchr2.sca010	.	880614	880991	378	1	0	0	0	7.76825	6.64719	6.07555	inf	inf	1.18844e-08	1.00484e-06	up
MSTRG.10082.1	u	Bvchr4.sca009	+	1156967	1158234	1268	1	0	0	0	2.02259	1.72397	1.9371	inf	inf	1.83172e-08	1.45091e-06	up
MSTRG.20220.1	i	Bvchr7.sca011	-	887026	900328	514	2	0.917427	0.593685	0.790241	35.8464	31.6831	27.3508	41.228	5.36555	2.61108e-08	1.96091e-06	up
MSTRG.7692.2	x	Bvchr3.sca010	+	3116374	3124370	339	2	2.32294	3.41155	2.5934	27.685	138.976	102.079	32.2699	5.01212	2.76408e-08	2.05907e-06	up
MSTRG.22661.1	u	Bvchr8.sca004	.	1801783	1803282	1500	1	0.378464	0.379743	0.441065	11.5317	12.68	13.128	31.1353	4.96048	3.10016e-08	2.27375e-06	up
MSTRG.23443.1	u	Bvchr8.sca017	.	1893344	1893560	217	1	0	0.050322	0.104873	16.6928	19.4866	25.2715	395.959	8.62921	4.74049e-08	3.31526e-06	up
MSTRG.31530.1	u	scaffold01623	.	6028	6262	235	1	0	0.093968	0.097187	18.2587	23.2252	21.7509	330.804	8.36983	5.30816e-08	3.67131e-06	up
MSTRG.4305.1	u	Bvchr2.sca007	.	1186057	1186806	750	1	0.320303	0.249136	0.765978	18.8814	21.0246	21.0866	45.6731	5.51327	6.54194e-08	4.38753e-06	up
MSTRG.4663.1	u	Bvchr2.sca013	.	1932866	1933582	717	1	0.092903	0.031814	0.029351	7.62414	8.41409	8.6228	160.066	7.32252	9.00087e-08	5.80888e-06	up
MSTRG.15633.2	u	Bvchr6.sca001	+	2077184	2078938	954	3	0	0	0	2.70827	0.719966	4.01839	inf	inf	9.92927e-08	6.3213e-06	up
MSTRG.27931.1	u	contig112807	.	1	811	811	1	0.157669	0.107319	0.136936	9.89204	9.98088	9.67333	73.512	6.19991	1.07117e-07	6.73956e-06	up
MSTRG.11147.1	u	Bvchr4_un.sca004	.	405061	405838	778	1	0.120535	0.050529	0.091947	8.09965	8.71766	8.7621	97.256	6.60372	1.31867e-07	8.05439e-06	up
MSTRG.27874.1	u	contig109155	.	156	852	697	1	3.1609	4.18779	4.88823	47.2897	61.9036	54.8749	13.4076	3.74498	1.95261e-07	1.14256e-05	up
MSTRG.26131.1	x	Bvchr9.sca025	+	1128047	1143806	292	2	2.07523	1.33252	1.02967	47.886	47.0792	56.6319	34.1633	5.09438	2.58968e-07	1.44565e-05	up
MSTRG.24448.1	u	Bvchr8_un.sca003	-	860566	863613	2713	2	0.032563	0.086427	0.097112	3.70137	4.38166	3.31237	52.7316	5.7206	2.75567e-07	1.51361e-05	up
MSTRG.28896.1	u	contig93401	.	24	1359	1336	1	2.36202	2.29318	2.14599	22.4097	27.7555	32.5673	12.1644	3.60459	5.19742e-07	2.56631e-05	up
MSTRG.28347.1	u	contig141555	-	1	616	462	2	0.140342	0.068601	0.069739	12.4259	9.31469	8.16704	107.318	6.74575	5.34952e-07	2.62419e-05	up
MSTRG.4257.1	u	Bvchr2.sca007	.	307547	309067	1521	1	1.59233	1.85975	2.26626	22.1247	21.4801	24.9913	11.9958	3.58446	6.09767e-07	2.9565e-05	up
MSTRG.23107.1	u	Bvchr8.sca014	.	2728131	2728471	341	1	0	0	0	3.34634	4.00607	4.20976	inf	inf	7.11447e-07	3.37556e-05	up
MSTRG.10081.1	x	Bvchr4.sca009	+	1155674	1165472	682	3	0	0	0	2.47752	1.77015	1.4981	inf	inf	8.09749e-07	3.73826e-05	up
MSTRG.9435.1	i	Bvchr4.sca003	.	2442003	2442579	577	1	0	0	0	2.6718	1.62704	2.2042	inf	inf	9.28058e-07	4.16766e-05	up
MSTRG.25593.1	i	Bvchr9.sca016	.	460356	461209	854	1	0	0	0	1.11121	1.28146	1.73781	inf	inf	1.09475e-06	4.80071e-05	up
MSTRG.17234.1	u	Bvchr6.sca010	.	823509	823796	288	1	0.204225	0.31934	0.203495	14.9817	15.9841	20.0699	70.1945	6.13329	1.12202e-06	4.88611e-05	up
MSTRG.16761.1	u	Bvchr6.sca005	.	1805960	1806257	298	1	0	0	0	4.93713	3.10883	3.75549	inf	inf	1.13492e-06	4.93088e-05	up
MSTRG.17852.1	u	Bvchr6.sca024	.	968586	969730	1145	1	1.18178	1.05407	1.23634	15.9963	18.068	23.2634	16.5105	4.04531	1.15106e-06	4.98947e-05	up
MSTRG.30602.1	u	scaffold00686	+	7660	15208	879	2	0.287091	0.086203	0.179491	7.00176	11.5916	9.6547	51.1013	5.67529	1.28255e-06	5.46499e-05	up
MSTRG.25738.1	u	Bvchr9.sca020	.	2398517	2402134	3618	1	0.012274	0.035168	0.02117	1.11322	1.74303	1.60054	64.9565	6.0214	1.42292e-06	5.98182e-05	up
MSTRG.13065.3	u	Bvchr5.sca008	-	4379078	4381986	2754	2	0.013289	0.026414	0	0.82969	9.3214	0.966165	280.011	8.12934	1.51926e-06	6.2954e-05	up
MSTRG.29972.1	u	scaffold00462	+	185059	185352	294	1	0	0	0	4.32293	4.00542	2.59702	inf	inf	1.59399e-06	6.56888e-05	up
MSTRG.25173.1	u	Bvchr9.sca006	-	98359	98742	239	2	0	0	0	3.48074	3.81391	6.15024	inf	inf	1.66435e-06	6.82722e-05	up
MSTRG.22434.1	i	Bvchr8.sca002	.	1420703	1422732	2030	1	0.30021	0.350369	0.454088	6.46825	7.59896	8.82473	20.7229	4.37316	1.7171e-06	6.9394e-05	up
MSTRG.22888.1	u	Bvchr8.sca007	.	2223557	2225026	1470	1	0.010016	0.01106	0	1.43102	1.59365	1.82703	230.201	7.84675	2.1363e-06	8.32075e-05	up
MSTRG.23328.1	u	Bvchr8.sca016	.	715972	716291	320	1	0.537628	0.329619	1.45714	36.6439	26.8925	30.0664	40.27	5.33163	2.21933e-06	8.61736e-05	up
MSTRG.29708.1	u	scaffold00365	.	19230	20103	874	1	0	0	0	1.38664	0.825684	1.08533	inf	inf	2.23959e-06	8.68706e-05	up
MSTRG.3610.1	u	Bvchr2.sca001	.	7773769	7774152	384	1	0	0	0	2.00986	2.64031	2.40062	inf	inf	2.49087e-06	9.4475e-05	up
MSTRG.7734.1	u	Bvchr3.sca011	.	18027	18514	488	1	0.65765	0.101773	0.176006	15.2204	20.3919	17.7859	57.0841	5.83502	2.58337e-06	9.75656e-05	up
MSTRG.24700.1	u	Bvchr8_un.sca016	.	206677	206942	266	1	0	0	0	3.52835	4.49781	2.32663	inf	inf	2.68725e-06	0.000100705	up
MSTRG.15505.1	u	Bvchr6.sca001	.	829541	829821	281	1	0.97595	0.839971	0.731209	35.6992	29.1352	22.768	34.3926	5.10402	2.89434e-06	0.000107502	up
MSTRG.6752.1	u	Bvchr3.sca004	.	662539	663436	898	1	0.02306	0.045308	0.045507	2.96512	3.71961	3.15309	86.3914	6.43282	2.9575e-06	0.000109632	up
MSTRG.20452.1	u	Bvchr7.sca017	.	732338	732784	447	1	16.4483	17.5327	12.983	149.558	133.616	128.144	8.75815	3.13063	3.35463e-06	0.000122304	up
MSTRG.25743.1	u	Bvchr9.sca021	-	144404	146801	2264	2	0	0	0.019347	1.35362	2.16189	2.00368	285.274	8.1562	3.81749e-06	0.000137185	up
MSTRG.17344.1	u	Bvchr6.sca014	.	829488	829865	378	1	0	0	0	0.94498	2.3918	2.69301	inf	inf	6.29674e-06	0.000212861	up
MSTRG.3398.1	u	Bvchr2.sca001	.	5568030	5569161	1132	1	0	0	0.037469	2.44926	3.01964	2.8849	222.952	7.80059	6.50567e-06	0.000218941	up
MSTRG.5047.3	o	Bvchr2.sca016	+	7334	13718	1092	2	0	0	0	9.77649	0	8.34019	inf	inf	6.53109e-06	0.000219404	up
MSTRG.11781.2	u	Bvchr4_un.sca037	+	496119	496610	445	2	0.006585	0	0	2.21854	1.06906	4.00295	1107.15	10.1126	9.59381e-06	0.00030156	up
MSTRG.25036.1	u	Bvchr9.sca004	-	662090	662873	740	2	0.029686	0.061431	0	3.58684	3.10734	4.3713	121.443	6.92413	1.07389e-05	0.00033365	up
MSTRG.10324.1	u	Bvchr4.sca013	.	769366	769882	517	1	0.12732	0	0	7.71589	11.3016	11.411	238.992	7.90082	1.11967e-05	0.000347015	up
MSTRG.1825.1	u	Bvchr1.sca008	.	643885	644148	264	1	0	0	0	7.13683	7.78693	0.228116	inf	inf	1.25222e-05	0.000382114	up
MSTRG.28457.1	u	contig149347	.	1	477	477	1	0.030538	0.182804	0.181262	6.86784	7.87221	7.61562	56.6534	5.82409	1.44555e-05	0.000433377	up
MSTRG.9330.1	u	Bvchr4.sca003	.	1212309	1212604	296	1	0.212537	0.295133	0.189866	10.5108	11.5554	9.91923	45.8549	5.519	1.50394e-05	0.000447317	up
MSTRG.7735.1	u	Bvchr3.sca011	-	19622	23748	393	2	0.964428	0.49845	0.440017	15.721	16.3253	23.3704	29.1223	4.86405	1.65158e-05	0.000486139	up
MSTRG.28864.1	u	contig92968	.	387	1038	652	1	0.059294	0.124062	0.124228	4.03337	5.01235	5.1479	46.1455	5.52812	1.8077e-05	0.000524399	up
MSTRG.5720.1	u	Bvchr2_un.sca008	.	719813	721311	1499	1	0.024898	0	0.015345	1.6234	1.40363	1.59339	114.813	6.84314	1.81373e-05	0.000525744	up
MSTRG.17530.1	u	Bvchr6.sca018	.	817888	818501	614	1	1.08277	0.949207	0.876656	18.0987	17.8351	17.5116	18.3748	4.19966	1.81681e-05	0.00052623	up
MSTRG.30344.1	i	scaffold00569	+	262858	265658	2801	1	0	0	0	0	2.30388	2.29311	inf	inf	1.87424e-05	0.000539542	up
MSTRG.31378.1	x	scaffold01312	-	112	3547	733	2	0.297333	0.378067	0.246243	7.20694	8.34704	8.07868	25.6419	4.68043	3.25133e-05	0.000856062	up
MSTRG.23244.1	u	Bvchr8.sca015	.	316890	317311	422	1	0.043847	0	0	3.17964	5.25162	2.9171	258.817	8.01579	3.68839e-05	0.000951169	up
MSTRG.22885.3	o	Bvchr8.sca007	+	2172726	2176212	1056	2	0	0.081438	0.060143	2.22913	5.10755	4.07554	80.6056	6.33281	3.73716e-05	0.000959799	up
MSTRG.27041.4	x	Bvchr9.sca026	-	4867852	4868705	430	2	0.146916	5.2809	0.161815	5606.03	6292.02	0	2128.6	11.0557	4.87575e-05	0.00121169	up
MSTRG.24258.1	i	Bvchr8.sca018	.	7322820	7323370	551	1	0.158046	0.132416	0.201033	4.74197	5.95167	6.04531	34.0572	5.08989	4.94137e-05	0.00122155	up
MSTRG.29917.1	u	scaffold00428	-	357277	362452	3971	3	0.12923	0.180987	0.113302	2.70973	2.02888	2.39027	16.8325	4.07318	5.19632e-05	0.00127203	up
MSTRG.13125.1	u	Bvchr5.sca008	-	5527080	5532963	602	2	0.181961	0.229077	0.043619	4.50851	5.61806	7.64279	39.083	5.28847	5.48054e-05	0.00132739	up
MSTRG.9303.1	u	Bvchr4.sca003	.	1021186	1021545	360	1	0.366785	0.319733	0.627394	12.3093	12.4176	11.0701	27.2445	4.7679	5.61407e-05	0.00134979	up
MSTRG.28051.1	u	contig119968	.	375	754	380	1	0	0.065988	0.022539	3.66044	4.51846	2.45542	120.125	6.90839	6.08077e-05	0.00144074	up
MSTRG.13791.1	o	Bvchr5.sca020	+	303480	311754	270	2	2.23651	1.54334	1.51657	25.893	26.3294	37.4937	16.939	4.08228	8.11749e-05	0.00184767	up
MSTRG.15297.1	u	Bvchr5_un.sca020	.	505822	506048	227	1	0.853623	0.085164	0.562352	17.6743	18.5442	18.818	36.6632	5.19626	8.23785e-05	0.0018728	up
MSTRG.19695.1	u	Bvchr7.sca004	.	337417	338505	1089	1	0.644214	0.440131	0.512203	6.64724	8.62946	8.94227	15.1696	3.92311	0.000104362	0.00227103	up
MSTRG.3165.2	x	Bvchr2.sca001	-	2993764	3001230	280	2	0.015443	0.151067	0.053021	7.70835	2.79607	4.15083	66.7571	6.06085	0.00010475	0.00227817	up
MSTRG.26637.1	u	Bvchr9.sca026	.	555963	556239	277	1	0	0.178227	0.245195	6.84371	8.14781	12.1463	64.0915	6.00206	0.000105087	0.00228418	up
MSTRG.11427.1	x	Bvchr4_un.sca016	-	2168	5298	1212	2	0.196908	0.185335	0	5.89545	7.28657	6.14234	50.5552	5.65979	0.000106665	0.00231713	up
MSTRG.905.1	u	Bvchr1.sca002	+	1630111	1632780	1659	2	0	0.067952	0.150173	1.68735	5.50052	5.26714	57.1003	5.83543	0.000108981	0.00235655	up
MSTRG.25234.1	u	Bvchr9.sca008	-	610151	620310	256	2	0	0.295432	0	9.82217	11.4594	14.5056	121.135	6.92047	0.000110672	0.00238491	up
MSTRG.11781.1	u	Bvchr4_un.sca037	+	496117	496610	396	2	0.583073	0.78723	0.112012	11.2985	19.1535	10.5296	27.647	4.78905	0.000116479	0.0024929	up
MSTRG.11410.1	i	Bvchr4_un.sca015	.	383556	384789	1234	1	0	0	0	2.23957	0	2.33247	inf	inf	0.000128298	0.00268775	up
MSTRG.7352.1	x	Bvchr3.sca009	+	1556412	1589504	212	2	0.128332	0.255934	0.161506	25.5509	0.524395	12.9275	71.4637	6.15914	0.000130448	0.00271918	up
MSTRG.28760.1	u	contig91433	.	1	203	203	1	0	0	0.242293	10.5128	10.9957	10.3517	131.495	7.03886	0.000133944	0.00277878	up
MSTRG.26130.1	x	Bvchr9.sca025	+	1127620	1143449	266	2	0.827689	0.591552	1.29285	16.4311	16.8544	22.3616	20.5182	4.35883	0.000135762	0.00280971	up
MSTRG.31687.1	u	scaffold02536	.	547	1586	1040	1	0.077677	0.157654	0.052039	2.84762	2.05968	3.42324	28.9889	4.85743	0.000139374	0.00287135	up
MSTRG.25880.1	u	Bvchr9.sca023	.	867028	867936	909	1	0.652853	0.617607	0.710736	8.307	9.7458	9.60279	13.959	3.80313	0.000139626	0.00287229	up
MSTRG.22444.2	x	Bvchr8.sca002	+	1550383	1551092	612	2	0.050279	0	0	1.94243	2.82771	2.78054	150.176	7.23051	0.000148221	0.00302595	up
MSTRG.16776.1	u	Bvchr6.sca005	-	2227948	2230124	494	2	0.061403	0	0.067068	3.34203	2.90705	3.18584	73.4401	6.1985	0.000151132	0.00307204	up
MSTRG.1713.1	u	Bvchr1.sca007	.	340423	340862	440	1	1.09445	0.720273	0.618619	11.6848	15.9905	15.1671	17.6064	4.13803	0.000153329	0.00310495	up
MSTRG.13882.1	u	Bvchr5.sca022	.	106213	106817	605	1	0	0	0	3.96549	3.74435	0	inf	inf	0.000170677	0.00339593	up
MSTRG.13355.1	u	Bvchr5.sca011	.	421632	422095	464	1	0.669946	0.621479	0.435615	11.3454	9.47569	11.2947	18.5958	4.21691	0.000177552	0.00351348	up
MSTRG.28486.1	u	contig151793	+	1	568	568	1	0.054063	0.18029	0.111869	4.08241	3.3669	3.67356	32.1264	5.00569	0.000177944	0.00351758	up
MSTRG.28873.2	j	contig93078	+	216	1364	875	3	0.062585	0.088006	0.193293	2.82498	3.43327	2.58439	25.714	4.68448	0.000188143	0.00367544	up
MSTRG.20603.1	u	Bvchr7.sca020	.	555515	555742	228	1	0	0.121332	0.050086	2.64163	4.53858	5.04932	71.3434	6.15671	0.000195238	0.00379238	up
MSTRG.7975.2	j	Bvchr3_un.sca001	-	365045	365735	595	2	0	0	0	3.38088	0	3.5025	inf	inf	0.000212681	0.00408439	up
MSTRG.3549.6	u	Bvchr2.sca001	+	6761787	6776155	11407	2	0	0	0	0.184635	0.164848	0	inf	inf	0.000221149	0.0042233	up
MSTRG.8895.1	u	Bvchr4.sca001	.	2669326	2671549	2224	1	0.117451	0.142045	0.153472	2.00253	2.7283	2.11302	16.5723	4.0507	0.000236567	0.00443932	up
MSTRG.20658.1	u	Bvchr7.sca021	+	489660	490490	831	1	0	0	0	2.49024	2.12911	0	inf	inf	0.000238497	0.00446885	up
MSTRG.14617.1	i	Bvchr5.sca024	+	2384135	2386029	1895	1	0.682334	0.590932	0.598395	6.04558	7.47352	5.12106	9.95915	3.31602	0.000253887	0.00472194	up
MSTRG.29917.3	u	scaffold00428	-	359364	362382	1200	2	0	0	0	0	1.49043	1.37528	inf	inf	0.000268415	0.00491203	up
MSTRG.14951.1	u	Bvchr5_un.sca003	+	563474	563988	515	1	0.356688	0.650737	0.288548	9.15707	6.41077	8.54064	18.6026	4.21743	0.000278027	0.0050584	up
MSTRG.27815.1	u	contig106444	.	328	890	563	1	0.206283	0.183399	0.263249	3.88576	5.05493	4.80515	21.0525	4.39592	0.000280859	0.0050976	up
MSTRG.25581.4	j	Bvchr9.sca016	-	411	5355	1029	4	0	0	0	0	1.19546	2.12258	inf	inf	0.000283449	0.00512237	up
MSTRG.15504.1	u	Bvchr6.sca001	-	828263	837471	285	2	0	0.085146	0	2.02443	3.44686	3.68758	107.567	6.74909	0.000287103	0.0051562	up
MSTRG.27934.1	u	contig113108	.	35	816	782	1	0.174088	0.106179	0.042974	2.47622	3.20511	3.01991	26.9188	4.75054	0.000300193	0.00533527	up
MSTRG.13652.1	u	Bvchr5.sca017	-	748954	752373	2364	2	0.041467	0.1304	0.069733	1.44436	1.48196	1.79322	19.5345	4.28795	0.000307012	0.00541299	up
MSTRG.11256.1	x	Bvchr4_un.sca011	+	261954	262529	474	2	6.08395	8.89827	7.50038	48.0837	50.6629	44.7698	6.38344	2.67433	0.000321838	0.00563479	up
MSTRG.27715.1	u	contig101834	-	1	435	435	1	5794.5	40.2574	641.534	109820	110584	7017.77	35.1161	5.13406	0.000364322	0.00621379	up
MSTRG.14995.1	u	Bvchr5_un.sca004	+	371088	376280	774	2	0.17543	0.167479	0	4.93853	4.95968	4.39118	41.6711	5.38097	0.000381527	0.00645456	up
MSTRG.29564.3	u	scaffold00323	+	13412	40546	17581	2	0.097961	0.149901	0.049974	0.691397	0.718008	1.2223	8.83609	3.14341	0.000404337	0.00675541	up
MSTRG.31567.1	u	scaffold01786	.	12	636	625	1	0.071053	0	0	2.33547	1.82301	3.06412	101.651	6.66748	0.00040462	0.00675713	up
MSTRG.31531.2	j	scaffold01623	-	597	5283	631	3	1.81348	3.96976	3.23106	14.0624	25.0263	35.9693	8.32655	3.05772	0.000426503	0.00705991	up
MSTRG.27893.1	j	contig110384	+	95	845	364	3	0.31269	0.514064	0.620203	9.58198	7.77185	7.6871	17.3059	4.11319	0.000447594	0.00732843	up
MSTRG.2510.1	u	Bvchr1_un.sca005	.	61826	62637	812	1	0.054689	0	0	1.76996	1.64311	1.81075	95.5186	6.57771	0.000456311	0.00743556	up
MSTRG.20167.1	i	Bvchr7.sca010	.	33739	34444	706	1	0.060112	0.254924	0.202302	5.58363	2.62057	2.91378	21.4907	4.42564	0.000460383	0.00749542	up
MSTRG.1698.1	u	Bvchr1.sca006	.	5266693	5267057	365	1	0.102358	0.072356	0	2.65849	3.11815	3.3353	52.1534	5.70469	0.000476828	0.00772305	up
MSTRG.6692.1	i	Bvchr3.sca003	+	5118008	5118972	965	1	0.154048	0.070746	0.085203	1.88973	2.16791	2.73958	21.9267	4.45462	0.000499279	0.00801424	up
MSTRG.12004.1	u	Bvchr5.sca002	.	1093136	1093469	334	1	0.166904	0.214148	0.034434	3.98116	4.43831	4.4283	30.9223	4.95057	0.000510237	0.00813341	up
MSTRG.30047.1	u	scaffold00469	.	15791	16171	381	1	0.171321	0.321005	0.220298	5.09613	5.45996	5.06199	21.9163	4.45393	0.000531576	0.00842128	up
MSTRG.29049.1	u	contig96639	.	10	1137	1128	1	0.1944	0.311434	0.522599	4.35839	4.80181	4.88536	13.6572	3.77159	0.000548832	0.00865457	up
MSTRG.29074.2	j	contig96966	+	1	1090	855	3	0.20832	0.141269	0	2.67696	5.38011	5.55142	38.9271	5.2827	0.000600464	0.00929542	up
MSTRG.3324.1	u	Bvchr2.sca001	+	4784843	4786934	473	3	0.027831	0.096997	0.097135	1.84104	1.96526	2.47559	28.3015	4.82281	0.000609315	0.0094034	up
MSTRG.9217.1	u	Bvchr4.sca003	.	54743	55583	841	1	0.254656	0.242665	0.20649	3.95424	3.64989	3.29503	15.4859	3.95289	0.000663811	0.0101199	up
MSTRG.19973.1	u	Bvchr7.sca008	.	1314475	1314790	316	1	0	0.226308	0	5.21807	5.89869	5.77483	74.6398	6.22187	0.000675344	0.0102624	up
MSTRG.10245.1	u	Bvchr4.sca012	-	1884166	1884722	557	1	0.456874	0.184213	0.142927	4.85862	4.20595	6.14253	19.3965	4.27772	0.000681839	0.0103319	up
MSTRG.30099.1	u	scaffold00473	.	318980	320262	1283	1	0.045107	0.035558	0	1.01641	1.34026	1.09654	42.8093	5.41985	0.000699954	0.0105681	up
MSTRG.29081.1	u	contig97233	.	1	1095	1095	1	0.656504	1.06905	1.20669	7.34817	10.1309	9.329	9.14251	3.19259	0.000710943	0.010704	up
MSTRG.25491.1	u	Bvchr9.sca013	.	1202004	1202456	453	1	0.386734	0.194275	0.355442	5.13596	4.81664	5.79004	16.811	4.07133	0.000736643	0.0110247	up
MSTRG.16936.1	u	Bvchr6.sca005	.	5545433	5545995	563	1	0.379631	0.476709	0.985697	7.88259	8.72604	8.08174	13.4038	3.74457	0.000743168	0.0110951	up
MSTRG.22444.4	x	Bvchr8.sca002	+	1550448	1551092	597	2	0.075345	0	0	2.44607	1.55215	1.94648	78.8998	6.30195	0.000791101	0.0116772	up
MSTRG.10673.1	i	Bvchr4.sca017	+	1761031	1763331	1792	2	0.178872	0.154863	0.113112	2.13404	2.40934	1.8223	14.2458	3.83246	0.000798789	0.0117722	up
MSTRG.28897.1	u	contig93430	.	808	1257	450	1	0	0.10138	0	2.04419	2.26147	2.54585	67.5825	6.07858	0.000830097	0.0121669	up
MSTRG.4425.1	u	Bvchr2.sca008	.	785168	786346	1179	1	0.187327	0.08082	0.246433	2.35627	3.11594	2.54617	15.5824	3.96184	0.000882376	0.0128431	up
MSTRG.31099.1	u	scaffold01015	.	11613	11964	352	1	0.250304	0.498772	0.398918	9.03982	4.92804	4.72221	16.2806	4.02509	0.00091853	0.0132657	up
MSTRG.15430.1	i	Bvchr5_un.sca031	+	282004	282829	826	1	0.42705	0.52499	0.623215	7.21043	4.70477	6.53209	11.7107	3.54975	0.000918813	0.0132657	up
MSTRG.26635.1	u	Bvchr9.sca026	-	552498	564051	405	2	0.224292	0.198526	0.046093	2.68492	3.32323	5.78674	25.1538	4.6527	0.000923093	0.0133172	up
MSTRG.22444.1	x	Bvchr8.sca002	+	1550383	1551092	710	1	0.910557	2.31454	1.9018	13.289	15.2426	15.116	8.51346	3.08975	0.00093265	0.0134294	up
MSTRG.17456.1	u	Bvchr6.sca015	.	1702897	1703128	232	1	0	0	0.189856	2.8823	6.07929	4.07923	68.688	6.10199	0.000946299	0.0135895	up
MSTRG.30051.1	u	scaffold00469	-	17348	22645	322	2	0.004002	0.751459	0.763386	10.9728	11.8167	12.7416	23.3935	4.54803	0.00100287	0.014308	up
MSTRG.15359.1	u	Bvchr5_un.sca025	+	228272	229333	1062	1	0.150531	0.164842	0.269612	2.34521	2.28326	3.71491	14.2626	3.83416	0.00101445	0.0144468	up
MSTRG.27704.1	j	contig101298	+	126	974	779	2	0.082578	0.213441	0.134536	1.73147	3.19331	3.07605	18.5826	4.21588	0.00101758	0.0144805	up
MSTRG.13222.1	i	Bvchr5.sca008	.	8003351	8003821	471	1	0.34738	0.377822	0.273452	3.89501	5.73653	5.06998	14.7213	3.87984	0.00106574	0.0150746	up
MSTRG.13208.1	o	Bvchr5.sca008	-	7543658	7560922	758	2	0	0.088785	0	2.19124	2.24034	1.5836	67.75	6.08215	0.00106986	0.0151101	up
MSTRG.25375.1	i	Bvchr9.sca011	-	1398083	1398793	711	1	7.15778	6.4053	7.13462	37.8017	33.5716	30.7268	4.93292	2.30244	0.00115616	0.0160875	up
MSTRG.10216.1	i	Bvchr4.sca012	.	1085901	1086470	570	1	0.038954	0.233299	0.097882	2.66071	2.50723	2.70271	21.2643	4.41036	0.00117813	0.0163448	up
MSTRG.7976.1	x	Bvchr3_un.sca001	+	364464	365580	284	2	0	0.160067	0	2.28153	3.90151	3.2071	58.6639	5.8744	0.00119034	0.016496	up
MSTRG.22265.1	u	Bvchr8.sca001	.	2110799	2113962	3164	1	0.119773	0.180669	0.239161	2.18822	1.68939	1.65779	10.2583	3.35872	0.00119394	0.0165276	up
MSTRG.17854.1	u	Bvchr6.sca024	.	972146	972456	311	1	0.373432	0.535267	0.31919	4.40661	6.01467	9.95576	16.5952	4.05269	0.00120627	0.0166859	up
MSTRG.19752.1	u	Bvchr7.sca004	.	1546300	1546680	381	1	0.08659	0.109125	0.230146	3.22801	3.10999	2.53514	20.8358	4.38099	0.00121627	0.0167934	up
MSTRG.4248.1	u	Bvchr2.sca007	.	170055	170527	473	1	0.21241	0.156418	0.114069	2.19049	7.54112	1.46722	23.1909	4.53549	0.00122734	0.0168782	up
MSTRG.19962.1	j	Bvchr7.sca008	+	1086839	1089753	1576	2	0	0.165405	0.170434	2.70164	2.00158	4.46228	27.2913	4.77037	0.00125333	0.0171229	up
MSTRG.17346.1	u	Bvchr6.sca014	.	959328	959764	437	1	0.657267	0.855527	0.346421	6.96335	8.29871	9.09412	13.1002	3.71152	0.00129083	0.0175714	up
MSTRG.4853.1	u	Bvchr2.sca014	.	3975310	3975582	273	1	0.491171	0.207998	0.832412	7.69417	7.81346	8.8871	15.9278	3.99348	0.00131305	0.0178159	up
MSTRG.8128.1	u	Bvchr3_un.sca002	.	1185153	1185823	671	1	0.212303	0.287388	0.364179	2.85369	4.1802	4.47706	13.3249	3.73605	0.0013832	0.0185735	up
MSTRG.28223.1	u	contig132300	.	1	277	277	1	0.317792	0.245877	0.41422	5.35946	4.43301	7.24449	17.4222	4.12285	0.00139249	0.018665	up
MSTRG.2202.3	x	Bvchr1_un.sca002	-	1780166	1794245	799	3	0.637131	0.724732	0.79623	5.63868	8.91881	6.78337	9.88876	3.30579	0.00148452	0.0196811	up
MSTRG.15358.1	u	Bvchr5_un.sca025	.	229592	229881	290	1	0	0.152572	0.216155	2.71078	5.63757	3.90351	33.2275	5.0543	0.00150188	0.0198903	up
MSTRG.21974.1	u	Bvchr7_un.sca013	.	221237	223566	2330	1	0.169065	0.090088	0.191562	1.74427	2.09162	1.39271	11.6007	3.53614	0.00153641	0.0202831	up
MSTRG.4736.1	u	Bvchr2.sca014	.	157957	158363	407	1	1.00849	1.30236	1.653	13.882	13.3852	11.9144	9.88473	3.3052	0.00153693	0.0202831	up
MSTRG.25171.1	u	Bvchr9.sca006	-	92031	92574	544	1	0.113909	0.076384	0.009784	1.23711	2.08842	1.93052	26.2701	4.71535	0.00158853	0.0208397	up
MSTRG.23533.1	u	Bvchr8.sca017	-	3112357	3112681	296	2	0.255896	0.249496	0.302022	3.58594	5.30579	4.72389	16.8633	4.07581	0.00159699	0.0209362	up
MSTRG.62.3	j	Bvchr1.sca001	+	581288	583317	863	3	0	0.162001	0	2.2006	5.10595	1.81068	56.2789	5.81452	0.00168592	0.0218931	up
MSTRG.10168.1	u	Bvchr4.sca012	-	318262	319418	261	2	0	0.957652	0.37603	9.4448	15.6457	10.9098	26.9932	4.75452	0.00171028	0.0221512	up
MSTRG.3609.1	i	Bvchr2.sca001	.	7353934	7355268	1335	1	0.242405	0.215544	0.204847	3.419	2.41957	1.92068	11.7068	3.54928	0.00171136	0.0221576	up
MSTRG.27705.1	u	contig101397	.	337	581	245	1	0	0.580579	0.605878	19.4826	11.4943	3.55723	29.1069	4.86329	0.00178815	0.0229544	up
MSTRG.22730.1	i	Bvchr8.sca005	+	617176	617908	733	1	0.233526	0.291882	0.648538	5.12019	4.59642	4.29524	11.9357	3.57721	0.0017919	0.0229947	up
MSTRG.23808.1	u	Bvchr8.sca018	.	2417047	2418259	1213	1	0	0.070152	0.087485	1.33332	1.58098	1.62761	28.8124	4.84862	0.00188861	0.0240796	up
MSTRG.24546.1	u	Bvchr8_un.sca006	.	508430	510375	1946	1	0.077645	0.128565	0.111119	1.42684	1.13056	1.24076	11.9692	3.58125	0.00189127	0.0241053	up
MSTRG.31023.1	u	scaffold00936	.	48922	50247	1326	1	0.125766	0.074239	0.211917	1.94803	1.1879	2.12362	12.7683	3.67449	0.00207403	0.0260119	up
MSTRG.566.1	u	Bvchr1.sca001	.	5758129	5759037	909	1	0.024427	0.12903	0.060525	1.23472	1.27764	1.30208	17.826	4.15591	0.00208096	0.0260814	up
MSTRG.6500.1	i	Bvchr3.sca003	.	2819984	2820449	466	1	0.120978	0.18764	0.022055	1.75751	2.13184	2.99193	20.8099	4.3792	0.00214013	0.0267072	up
MSTRG.4596.1	u	Bvchr2.sca012	-	1109766	1110472	707	1	0.24891	0.218257	0.292545	5.07665	1.68382	2.86	12.6633	3.66258	0.00215827	0.0268662	up
MSTRG.2202.2	x	Bvchr1_un.sca002	-	1779994	1793948	665	3	0.160811	0.350629	0.440795	3.88496	4.08337	3.25685	11.7882	3.55928	0.00216086	0.0268769	up
MSTRG.13326.1	u	Bvchr5.sca009	.	2039834	2040495	662	1	0.850291	0.948054	1.08207	7.63159	7.90483	10.0296	8.8758	3.14988	0.00219085	0.027169	up
MSTRG.17528.1	u	Bvchr6.sca018	.	817190	817627	438	1	0.717085	0.558923	0.339401	4.35138	6.7618	8.5461	12.1698	3.60524	0.00220548	0.0273054	up
MSTRG.25779.1	u	Bvchr9.sca022	+	108853	109674	822	1	0.401062	0.142588	0.077103	2.18158	3.98208	3.02861	14.8083	3.88833	0.00224826	0.0277347	up
MSTRG.28809.1	j	contig92132	-	1	1527	1142	3	0.231653	0.220282	0.155922	1.5894	2.70312	2.84186	11.7369	3.55298	0.00230251	0.0282741	up
MSTRG.8347.1	u	Bvchr3_un.sca006	.	1274837	1275152	316	1	0.659857	0	0	12.9956	11.0377	10.5419	52.3979	5.71144	0.00233891	0.0285719	up
MSTRG.28123.2	j	contig124463	-	1	720	370	4	0.231374	0.096849	0	2.80417	3.17453	3.68775	29.4509	4.88024	0.00243438	0.0294379	up
MSTRG.27906.1	u	contig110910	.	314	839	526	1	0.230524	0.108415	0.164764	2.25916	2.7248	2.74264	15.3396	3.93919	0.00244926	0.029556	up
MSTRG.4345.1	u	Bvchr2.sca007	+	2053077	2053820	704	2	0	0.079025	0.249149	1.719	4.25638	3.05588	27.5197	4.7824	0.00262357	0.0311787	up
MSTRG.18811.1	u	Bvchr6.sca028	.	3314804	3315388	585	1	0.113866	0	0	1.39637	2.75424	1.83323	52.5516	5.71566	0.00274364	0.0323309	up
MSTRG.16044.1	u	Bvchr6.sca003	.	662688	662984	297	1	0.235019	0.434944	0.403491	4.05634	6.00373	4.75455	13.8009	3.78669	0.00278677	0.0327254	up
MSTRG.17891.1	u	Bvchr6.sca025	.	159276	159533	258	1	0.578322	1.0644	0.613024	9.64767	7.62448	8.03215	11.2177	3.48771	0.00282737	0.0330886	up
MSTRG.27610.1	u	Bvchr9_un.sca009	.	243506	244226	721	1	0.231407	0.398944	0.474474	4.20757	3.47378	3.77013	10.365	3.37364	0.00292887	0.0340225	up
MSTRG.8157.1	i	Bvchr3_un.sca003	-	272704	275168	2465	1	0.005855	1.64971	0.090164	3.89096	14.5093	10.463	16.5336	4.04733	0.0029366	0.0340912	up
MSTRG.25172.1	u	Bvchr9.sca006	.	94794	95117	324	1	0.12248	0.372984	0.498723	2.61674	5.01018	7.25823	14.9722	3.90421	0.00294107	0.0341325	up
MSTRG.28009.1	u	contig117276	.	437	777	341	1	0.651141	0.640227	1.30246	9.31976	8.84974	8.37157	10.2324	3.35507	0.0029437	0.0341421	up
MSTRG.10186.1	u	Bvchr4.sca012	.	492007	492302	296	1	0.150026	0.304697	0	2.34901	4.1827	5.26318	25.9386	4.69703	0.00300113	0.0346798	up
MSTRG.11651.1	u	Bvchr4_un.sca024	.	100880	101831	952	1	0.336511	0.177572	0.196394	2.15682	2.16138	3.56397	11.0942	3.47173	0.00310169	0.0355949	up
MSTRG.579.1	u	Bvchr1.sca001	.	5912940	5913812	873	1	0.062232	0.175119	0.103151	1.50196	1.62834	1.59451	13.876	3.79452	0.00311016	0.035655	up
MSTRG.17635.1	u	Bvchr6.sca020	.	1173240	1173925	686	1	0.318048	0.279335	0.591903	4.69651	4.39631	3.14837	10.2929	3.36358	0.00322657	0.036721	up
MSTRG.917.1	u	Bvchr1.sca002	.	1807168	1807884	717	1	0.053919	0.201938	0.071443	2.00004	1.69111	1.19919	14.9414	3.90125	0.00334214	0.0378531	up
MSTRG.905.2	u	Bvchr1.sca002	+	1630134	1632626	1482	2	0	0.012031	0.127792	1.15763	1.64004	1.15676	28.2817	4.82179	0.00338422	0.0382147	up
MSTRG.19455.1	j	Bvchr7.sca001	+	4184555	4187567	637	5	0.20413	0.145287	0.025713	2.15591	2.39531	1.72631	16.7343	4.06473	0.00365888	0.0405973	up
MSTRG.10249.1	u	Bvchr4.sca012	.	1885319	1885760	442	1	0.668554	0.599341	0.948366	5.25218	8.55708	7.25737	9.50548	3.24876	0.00369984	0.0409551	up
MSTRG.17860.1	u	Bvchr6.sca024	.	1078514	1079172	659	1	0.66174	0.78998	0.478887	5.37207	6.06685	5.84824	8.95426	3.16257	0.00376252	0.0415146	up
MSTRG.9592.1	u	Bvchr4.sca003	.	4319713	4320598	886	1	0.30073	0.409599	0.33758	2.71845	3.98424	3.09425	9.34903	3.22482	0.00390266	0.0426234	up
MSTRG.16430.1	u	Bvchr6.sca004	.	1601735	1603904	2170	1	0.1291	0.163901	0.154979	1.36793	1.17244	1.54214	9.11314	3.18795	0.00395179	0.0430849	up
MSTRG.2466.1	u	Bvchr1_un.sca003	.	1146	1617	472	1	0	0.19468	0	2.43848	2.7741	2.36126	38.9041	5.28185	0.00396455	0.0431658	up
MSTRG.30052.1	u	scaffold00469	+	18111	18607	497	1	0.199616	0.366031	0.213712	2.89189	3.74417	2.5172	11.7446	3.55392	0.00413197	0.0444441	up
MSTRG.9757.1	u	Bvchr4.sca004	+	2321846	2324807	1536	2	0.376309	0.414973	0.47969	3.04317	3.25839	3.48576	7.70066	2.94498	0.00416519	0.0447247	up
MSTRG.28212.1	u	contig131250	.	1	674	674	1	0.164133	0.287669	0.253417	1.81811	3.32181	2.8608	11.345	3.50399	0.0042233	0.0451425	up
MSTRG.31414.1	u	scaffold01378	.	9729	11192	1464	1	0.130906	0.214984	0.141741	1.69048	1.63926	1.28736	9.46845	3.24313	0.00428108	0.0455659	up
MSTRG.27947.1	u	contig113650	.	5	318	314	1	0.212139	0.415389	0.255614	3.22044	4.06289	3.70365	12.4408	3.63701	0.00433954	0.0460449	up
MSTRG.2778.1	u	Bvchr1_un.sca017	.	313150	315929	2780	1	0.165037	0.136259	0.198198	1.40811	1.2678	1.49114	8.34255	3.06049	0.00436653	0.046279	up
MSTRG.16410.1	u	Bvchr6.sca004	-	1419521	1426676	1750	3	0.213094	0.246216	0.273932	2.18277	2.14612	1.86812	8.45152	3.07921	0.00442432	0.0468124	up
MSTRG.21431.1	u	Bvchr7.sca021	+	9172943	9175251	211	2	0.191806	0.85822	0.337611	4.15209	8.81686	5.40902	13.2441	3.72728	0.00473866	0.0495256	up
MSTRG.28299.1	u	contig138132	.	28	595	568	1	102.048	87.1826	115.764	0.168479	0.145335	0.122077	0.00142918	-9.4506	1.10541e-22	1.89051e-19	down
MSTRG.28737.1	u	contig91155	+	892	1551	660	1	133.018	222.359	152.557	0.176476	0.413623	0.110904	0.00138011	-9.50101	1.82336e-21	2.28679e-18	down
MSTRG.10989.1	u	Bvchr4_un.sca001	-	1170726	1182726	1300	2	16.6563	16.6347	19.5103	0	0	0	-inf	-inf	2.81104e-20	2.93793e-17	down
MSTRG.30768.1	o	scaffold00783	-	36713	46070	809	2	173.586	772.887	122.53	0.296771	0.528403	0.391491	0.00113813	-9.77912	2.56344e-18	2.24301e-15	down
MSTRG.18271.3	o	Bvchr6.sca027	+	1245795	1290590	940	2	105.331	9.64401	60.9518	0.013262	0	0	7.53837e-05	-13.6954	3.12191e-18	2.55352e-15	down
MSTRG.5430.3	x	Bvchr2.sca018	-	2484754	2553010	421	3	37.3149	30.6004	26.9677	0	0	0	-inf	-inf	1.94659e-15	9.38982e-13	down
MSTRG.5824.1	x	Bvchr2_un.sca015	+	10902	11906	1005	1	28.8889	29.5646	33.0265	0.26824	0.419529	0.420174	0.0121113	-6.3675	1.33079e-12	3.47714e-10	down
MSTRG.31610.1	o	scaffold01935	-	116	3641	2083	2	16.1302	26.4143	20.7551	0.323115	0.434518	0.317142	0.0169792	-5.88009	2.09829e-12	5.22836e-10	down
MSTRG.8402.1	x	Bvchr3_un.sca008	+	428305	463512	257	2	28.8477	31.9136	29.1002	0	0	0	-inf	-inf	3.77077e-12	8.65092e-10	down
MSTRG.4464.2	j	Bvchr2.sca010	-	381371	393421	1197	3	8.34298	5.97214	5.05151	0	0	0	-inf	-inf	4.89206e-12	1.08913e-09	down
MSTRG.31610.2	o	scaffold01935	-	2321	3641	1144	2	32.3134	42.6099	41.761	0.562673	0.638062	1.05951	0.0193706	-5.68999	9.21238e-12	1.8736e-09	down
MSTRG.30981.1	u	scaffold00899	.	1	923	923	1	46.178	56.6253	50.6481	1.02201	1.35886	0.920008	0.0215109	-5.53879	9.32328e-12	1.88596e-09	down
MSTRG.24326.1	u	Bvchr8_un.sca001	+	927334	928119	786	1	26.7472	27.9996	29.3437	0.145519	0.063769	0.300566	0.00606316	-7.36571	1.77961e-11	3.38171e-09	down
MSTRG.24533.1	i	Bvchr8_un.sca006	+	370176	373466	3291	1	12.6813	13.5296	12.8324	0.346385	0.402564	0.324645	0.0274975	-5.18455	9.55998e-11	1.49251e-08	down
MSTRG.4942.1	u	Bvchr2.sca015	+	57645	58506	696	2	27.7994	26.075	26.8028	0.329836	0.286848	0.32728	0.0117005	-6.41728	1.99186e-10	2.89358e-08	down
MSTRG.18351.1	u	Bvchr6.sca027	-	2063955	2064682	728	1	13.7571	15.4414	15.1441	0.050645	0	0.016978	0.00152501	-9.35696	5.92113e-10	7.25676e-08	down
MSTRG.5427.1	x	Bvchr2.sca018	-	2462436	2467019	241	2	38.3066	41.2796	45.2514	0.192865	0.035049	0.154794	0.00306565	-8.34959	8.68992e-10	1.00603e-07	down
MSTRG.1988.1	i	Bvchr1_un.sca001	.	541925	548897	6973	1	5.18362	5.97972	5.74768	0.17805	0.253943	0.219271	0.0385112	-4.69858	2.39191e-09	2.47922e-07	down
MSTRG.28505.1	u	contig153601	.	1	216	216	1	33.767	25.809	40.5257	0	0.056074	0.114446	0.00170347	-9.19731	3.14795e-09	3.16689e-07	down
MSTRG.28382.1	u	contig143918	.	146	603	458	1	113.226	113.306	142.86	5.95662	6.80366	4.13574	0.0457402	-4.4504	5.63486e-09	5.26083e-07	down
MSTRG.9050.1	x	Bvchr4.sca001	-	3967385	3974492	388	2	56.5785	67.4553	67.6563	1.78961	1.88668	1.51286	0.0270705	-5.20714	6.80185e-09	6.1966e-07	down
MSTRG.22380.2	u	Bvchr8.sca002	+	584728	665081	439	3	4.0893	7.09312	11.6552	0	0	0	-inf	-inf	8.73528e-09	7.67909e-07	down
MSTRG.4307.1	i	Bvchr2.sca007	.	1193713	1194121	409	1	7.45896	5.15066	7.32681	0	0	0	-inf	-inf	1.31795e-08	1.09466e-06	down
MSTRG.8255.1	u	Bvchr3_un.sca005	.	636395	636856	462	1	37.1748	34.9719	40.3552	0.447836	1.03344	0.338135	0.0161722	-5.95034	1.56199e-08	1.2776e-06	down
MSTRG.29860.1	u	scaffold00414	.	181569	182149	581	1	3.4023	5.84093	4.47374	0	0	0	-inf	-inf	1.66283e-08	1.34546e-06	down
MSTRG.5432.1	x	Bvchr2.sca018	-	2489887	2547916	232	2	12.8744	7.87868	11.3165	0	0	0	-inf	-inf	3.01397e-08	2.21485e-06	down
MSTRG.5430.1	x	Bvchr2.sca018	-	2484748	2535315	645	3	3.8666	19.5582	16.1611	0	0.033065	0.056403	0.0022601	-8.7894	3.51772e-08	2.53068e-06	down
MSTRG.28887.1	u	contig93272	.	69	630	562	1	3.23355	3.91746	5.49249	0	0	0	-inf	-inf	5.93983e-08	4.04866e-06	down
MSTRG.30829.1	u	scaffold00811	.	33218	33989	772	1	2.35834	2.88044	3.75667	0	0	0	-inf	-inf	8.48453e-08	5.54219e-06	down
MSTRG.27902.1	u	contig110649	.	312	843	532	1	3.68902	4.7648	4.21371	0	0	0	-inf	-inf	8.82202e-08	5.70324e-06	down
MSTRG.19197.1	u	Bvchr7.sca001	-	885858	887319	277	2	8.50107	6.47919	9.07347	0	0	0	-inf	-inf	9.88067e-08	6.30102e-06	down
MSTRG.9918.1	i	Bvchr4.sca006	+	2144983	2145986	1004	1	12.2485	16.3427	16.5984	0.35983	0.368498	0.373954	0.0243924	-5.35742	1.23442e-07	7.58909e-06	down
MSTRG.28059.1	u	contig120539	.	4	457	454	1	5.64229	4.07167	4.18245	0	0	0	-inf	-inf	1.29789e-07	7.94035e-06	down
MSTRG.23076.1	x	Bvchr8.sca014	-	1869878	1896842	278	2	6.81193	7.90663	7.14248	0	0	0	-inf	-inf	1.42347e-07	8.61064e-06	down
MSTRG.17722.1	u	Bvchr6.sca023	.	536400	538154	1755	1	0.869969	0.989878	1.19958	0	0	0	-inf	-inf	2.55766e-07	1.43202e-05	down
MSTRG.16706.1	x	Bvchr6.sca005	-	698779	700129	277	2	30.3789	34.1409	38.5913	0	0.242505	0.351908	0.00576478	-7.43852	3.29593e-07	1.73926e-05	down
MSTRG.23732.1	u	Bvchr8.sca018	.	1600509	1601352	844	1	1.61206	1.76972	2.51691	0	0	0	-inf	-inf	3.73335e-07	1.9295e-05	down
MSTRG.24649.1	u	Bvchr8_un.sca011	.	42020	42239	220	1	9.40696	7.23839	5.48211	0	0	0	-inf	-inf	4.35823e-07	2.20401e-05	down
MSTRG.24749.1	u	Bvchr9.sca001	.	448821	449495	675	1	2.02606	2.12574	2.37756	0	0	0	-inf	-inf	5.62303e-07	2.7405e-05	down
MSTRG.10234.1	u	Bvchr4.sca012	.	1357594	1358354	761	1	4.18932	5.72319	5.38981	0.032415	0.024495	0	0.00371904	-8.07085	7.0732e-07	3.36022e-05	down
MSTRG.16025.1	u	Bvchr6.sca003	-	499625	502022	2350	2	12.0787	18.7489	14.5244	1.0765	1.09832	1.0534	0.0711814	-3.81236	7.86467e-07	3.64869e-05	down
MSTRG.18472.1	u	Bvchr6.sca027	-	3729236	3735871	380	3	3.30655	3.01628	3.80962	0	0	0	-inf	-inf	9.48263e-07	4.2223e-05	down
MSTRG.5428.1	x	Bvchr2.sca018	-	2466282	2473597	262	2	159.174	198.673	160.978	13.3675	15.9593	12.8495	0.0812918	-3.62075	1.0579e-06	4.65537e-05	down
MSTRG.24557.1	u	Bvchr8_un.sca006	.	686359	687687	1329	1	0.583983	1.06232	1.30957	0	0	0	-inf	-inf	1.11301e-06	4.86375e-05	down
MSTRG.22874.2	u	Bvchr8.sca007	+	1869154	1871528	609	2	4.99468	1.75518	1.11819	0	0	0	-inf	-inf	1.19263e-06	5.12248e-05	down
MSTRG.22629.1	o	Bvchr8.sca004	-	800378	805908	4689	3	28.4209	42.0385	0.167483	0.098012	0.039047	0.281774	0.00593022	-7.3977	1.21537e-06	5.20824e-05	down
MSTRG.7005.1	i	Bvchr3.sca005	.	4171452	4172210	759	1	1.09018	1.66327	2.12378	0	0	0	-inf	-inf	1.24995e-06	5.34425e-05	down
MSTRG.13212.1	u	Bvchr5.sca008	.	7619490	7620598	1109	1	0.909348	1.18006	1.06546	0	0	0	-inf	-inf	1.35545e-06	5.74311e-05	down
MSTRG.19698.1	u	Bvchr7.sca004	.	393479	393709	231	1	10.8129	16.9326	13.5082	0	0.076604	0.107014	0.00445095	-7.81167	1.36678e-06	5.78072e-05	down
MSTRG.28033.1	u	contig118669	.	1	498	498	1	9.72453	13.5057	13.0961	0.250336	0.097285	0.097166	0.0122442	-6.35176	1.459e-06	6.10141e-05	down
MSTRG.7044.1	u	Bvchr3.sca005	.	4574890	4575773	884	1	1.03853	1.43439	1.38746	0	0	0	-inf	-inf	1.5364e-06	6.35941e-05	down
MSTRG.29339.1	x	scaffold00152	-	565766	582944	280	2	25.8406	26.4253	8.56322	0.180586	0.080013	0	0.00428412	-7.86679	1.66711e-06	6.82722e-05	down
MSTRG.21874.1	u	Bvchr7_un.sca007	.	355603	356196	594	1	1.86332	1.63778	1.9623	0	0	0	-inf	-inf	1.74802e-06	7.04168e-05	down
MSTRG.18064.1	u	Bvchr6.sca026	.	2657522	2659153	1632	1	21.0294	31.8161	28.3069	1.81297	2.54379	2.52282	0.0847736	-3.56024	1.81237e-06	7.24658e-05	down
MSTRG.8245.1	u	Bvchr3_un.sca005	+	260246	260934	440	2	2.12689	3.13767	2.07517	0	0	0	-inf	-inf	1.91266e-06	7.60715e-05	down
MSTRG.11581.1	u	Bvchr4_un.sca020	.	663179	664011	833	1	7.2719	7.84955	8.15895	0.029083	0	0.108602	0.0059142	-7.4016	1.94315e-06	7.70402e-05	down
MSTRG.25055.3	o	Bvchr9.sca004	-	962007	966941	936	3	1.08344	1.01232	1.21332	0	0	0	-inf	-inf	1.96229e-06	7.76352e-05	down
MSTRG.7003.1	i	Bvchr3.sca005	.	4161040	4162499	1460	1	1.26886	1.37105	1.64555	0	0.008002	0	0.00186724	-9.06487	2.0324e-06	8.00724e-05	down
MSTRG.18854.1	u	Bvchr6.sca028	.	3750736	3751127	392	1	19.1095	22.8674	22.0991	0.618689	0.28816	0.414822	0.0206266	-5.59935	2.064e-06	8.10625e-05	down
MSTRG.9759.1	u	Bvchr4.sca004	.	2352361	2352692	332	1	9.21325	11.0942	9.4313	0.075101	0	0	0.00252536	-8.6293	2.37487e-06	9.10358e-05	down
MSTRG.6871.2	j	Bvchr3.sca005	-	2147717	2151575	1278	2	0.883238	0.966865	0.534654	0	0	0	-inf	-inf	2.38814e-06	9.14076e-05	down
MSTRG.21508.2	x	Bvchr7.sca021	-	9700767	9701373	267	2	162.22	157.289	183.698	17.4026	12.5899	14.2339	0.0878889	-3.50818	2.57606e-06	9.74112e-05	down
MSTRG.3941.1	u	Bvchr2.sca003	.	1801061	1801647	587	1	1.78507	1.14511	1.65095	0	0	0	-inf	-inf	3.4644e-06	0.000125708	down
MSTRG.11659.1	u	Bvchr4_un.sca024	.	232623	232850	228	1	2.99133	4.32787	3.65231	0	0	0	-inf	-inf	4.05492e-06	0.000144476	down
MSTRG.19713.1	u	Bvchr7.sca004	.	703317	703581	265	1	16.3342	16.357	8.12755	0	0	0.130002	0.00318486	-8.29455	5.17703e-06	0.00018019	down
MSTRG.28048.1	u	contig119755	.	176	756	581	1	7.88681	11.3658	11.2422	0	0.100808	0.14258	0.00798128	-6.96916	5.4866e-06	0.000189737	down
MSTRG.16872.1	u	Bvchr6.sca005	.	3914330	3914968	639	1	4.04351	3.90966	5.02875	0.070014	0.018954	0.031141	0.00925202	-6.75602	6.08782e-06	0.000206355	down
MSTRG.21873.1	u	Bvchr7_un.sca007	.	354336	355005	670	1	1.60777	1.87492	1.45471	0.00607	0	0	0.00122939	-9.66784	6.81073e-06	0.000227175	down
MSTRG.7827.1	u	Bvchr3.sca011	.	968982	969255	274	1	8.15736	10.3351	8.26992	0.09003	0	0.058867	0.00556367	-7.48975	8.02352e-06	0.000259483	down
MSTRG.16792.2	x	Bvchr6.sca005	+	2703703	2704007	278	2	0	74.5786	13.8879	0	0	0	-inf	-inf	8.35481e-06	0.000268005	down
MSTRG.28233.1	u	contig133013	.	1	665	665	1	10.6732	10.9251	9.3583	0	0.206936	0.05576	0.00848593	-6.88071	8.43296e-06	0.000270264	down
MSTRG.20191.2	x	Bvchr7.sca010	-	711577	713301	1664	2	1.59414	0.069041	0.845416	0	0	0	-inf	-inf	9.11486e-06	0.000288433	down
MSTRG.20661.1	i	Bvchr7.sca021	-	550431	552447	2017	1	13.224	15.3128	16.3295	1.33859	1.61562	1.20647	0.0927351	-3.43074	1.11408e-05	0.000345568	down
MSTRG.18350.1	u	Bvchr6.sca027	-	2062429	2067208	254	2	10.8533	17.5454	14.3203	0.289616	0.241806	0.080068	0.0143142	-6.12641	1.24821e-05	0.000381201	down
MSTRG.4161.1	o	Bvchr2.sca006	-	160896	263437	441	2	3.46577	0.227285	4.22318	0	0	0	-inf	-inf	1.27212e-05	0.000387244	down
MSTRG.5585.1	u	Bvchr2_un.sca004	.	272020	272228	209	1	7.51998	10.9869	11.6346	0	0.115904	0	0.00384534	-8.02267	1.61009e-05	0.000475135	down
MSTRG.20021.1	u	Bvchr7.sca008	.	2763851	2766341	2491	1	2.74971	3.55496	2.8109	0.111772	0.091383	0.110675	0.0344279	-4.86028	1.78282e-05	0.000518383	down
MSTRG.19502.1	i	Bvchr7.sca002	-	76269	77586	1032	2	3.73944	3.69701	4.67911	0	0.085817	0.023571	0.00902872	-6.79126	2.1055e-05	0.000597883	down
MSTRG.11815.1	o	Bvchr5.sca001	-	21022	28970	376	2	0.257568	3.80236	10.9639	0.009784	0	0	0.000651231	-10.5845	2.18234e-05	0.000612242	down
MSTRG.9945.1	x	Bvchr4.sca006	-	2436959	2442827	946	2	8.44227	10.333	9.80469	0.365388	0.183756	0.529835	0.037753	-4.72726	2.3799e-05	0.00065841	down
MSTRG.7114.1	u	Bvchr3.sca006	+	1017432	1018945	1514	1	13.8092	16.5603	16.9739	1.69101	0.977243	1.26274	0.0830316	-3.5902	2.41704e-05	0.000667213	down
MSTRG.12451.1	u	Bvchr5.sca002	+	6108861	6109712	852	1	1.88119	3.32354	3.18354	0	0.028432	0.045682	0.00883543	-6.82248	2.47804e-05	0.000681552	down
MSTRG.19214.1	i	Bvchr7.sca001	+	1100304	1100852	549	1	5.71161	7.14284	10.1553	0	0.061804	0.166699	0.00993072	-6.65389	2.71613e-05	0.000737659	down
MSTRG.29755.1	u	scaffold00382	.	119187	119390	204	1	6.0647	9.16812	7.28394	0.096218	0.058109	0.095395	0.0110905	-6.49453	2.73637e-05	0.000741224	down
MSTRG.11815.2	o	Bvchr5.sca001	-	21022	28970	376	2	3.11595	4.56283	5.65201	0	0.059333	0.017511	0.0057644	-7.43861	2.87589e-05	0.000772896	down
MSTRG.7987.1	u	Bvchr3_un.sca001	.	490128	490523	396	1	1.76205	3.14627	2.6456	0	0.029284	0	0.00387667	-8.01097	3.11231e-05	0.000824071	down
MSTRG.15400.1	i	Bvchr5_un.sca029	-	369073	369307	235	1	7.84592	7.44688	6.67052	0	0.10308	0.075351	0.00812404	-6.94359	3.17661e-05	0.000838738	down
MSTRG.20943.1	u	Bvchr7.sca021	.	4718009	4718348	340	1	2.99294	2.27082	3.13941	0.036667	0	0	0.00436347	-7.84031	3.90345e-05	0.000996385	down
MSTRG.26094.1	u	Bvchr9.sca025	-	361050	362348	1299	1	9.41744	9.22593	10.6031	0.688608	0.604197	0.444067	0.0593874	-4.0737	3.94558e-05	0.00100442	down
MSTRG.5426.1	x	Bvchr2.sca018	-	2450111	2462716	280	2	15.508	16.2969	18.3999	0.09239	0.593993	0.002452	0.0137205	-6.18752	4.14664e-05	0.00105204	down
MSTRG.20656.1	u	Bvchr7.sca021	-	488711	489416	706	1	28.4036	32.1754	30.8616	3.17723	2.4394	2.59405	0.0897925	-3.47726	4.50964e-05	0.00113495	down
MSTRG.10743.1	x	Bvchr4.sca017	-	2458940	2481483	266	2	13.678	13.7658	13.1803	0	0.250596	0	0.00616865	-7.34083	4.95212e-05	0.00122179	down
MSTRG.27728.1	u	contig102204	.	1	959	959	1	1.45964	2.03646	2.46567	0	0	0.031353	0.00525901	-7.57099	5.04662e-05	0.00123942	down
MSTRG.18327.1	u	Bvchr6.sca027	-	1840459	1849624	8260	3	2.26627	2.70197	2.48703	0.23881	0.182617	0.259323	0.0913114	-3.45306	5.5916e-05	0.00134603	down
MSTRG.28247.1	u	contig133859	.	1	659	659	1	6.36792	8.01051	6.30134	0	0.140256	0.142731	0.0136842	-6.19134	5.93723e-05	0.00141643	down
MSTRG.22874.1	o	Bvchr8.sca007	+	1869154	1877430	1161	2	0.634797	1.65218	1.90761	0	0	0.020839	0.00496807	-7.6531	5.94052e-05	0.00141643	down
MSTRG.16279.1	i	Bvchr6.sca003	.	3089425	3089955	531	1	11.8326	10.0965	13.2004	0.064939	0	0.361455	0.0121378	-6.36435	5.97371e-05	0.00142254	down
MSTRG.29849.1	u	scaffold00402	.	338552	338759	208	1	17.5984	17.2513	27.997	0.404208	0.97388	0.548882	0.0306614	-5.02743	7.12039e-05	0.00164662	down
MSTRG.16873.1	u	Bvchr6.sca005	.	3915598	3917852	2255	1	1.4505	1.92575	1.99523	0.011018	0.075234	0.049214	0.0252195	-5.30932	7.29265e-05	0.00168232	down
MSTRG.27831.1	u	contig107265	.	1	882	882	1	1.44981	1.51051	1.6223	0	0	0.027928	0.00609434	-7.35832	7.69758e-05	0.00176383	down
MSTRG.15296.1	i	Bvchr5_un.sca020	+	392147	396651	4505	1	27.2649	30.4841	31.1131	4.00041	5.74812	4.13893	0.156281	-2.67778	8.52044e-05	0.00192195	down
MSTRG.7026.1	i	Bvchr3.sca005	-	4394154	4397673	3493	2	1.60329	1.9642	1.88641	0.040778	0.116302	0.069541	0.0415521	-4.58893	8.77169e-05	0.00196566	down
MSTRG.7848.1	u	Bvchr3.sca011	.	1191728	1193220	1493	1	0.989411	1.52402	0.736297	0.0167	0.022611	0.014855	0.0166679	-5.90679	8.82042e-05	0.00197306	down
MSTRG.25604.1	u	Bvchr9.sca016	.	837699	838170	472	1	1.89987	3.05199	3.34619	0	0	0.052373	0.00631149	-7.3078	9.11089e-05	0.00202959	down
MSTRG.17181.1	u	Bvchr6.sca008	.	861678	862700	1023	1	3.8203	3.91901	3.91206	0.029731	0.171884	0.139246	0.029255	-5.09517	0.000101329	0.00221787	down
MSTRG.10985.1	u	Bvchr4_un.sca001	.	1167789	1169171	1383	1	1.76692	1.50048	1.38454	0.034778	0.032878	0.036256	0.0223373	-5.4844	0.000103384	0.00225627	down
MSTRG.8862.2	o	Bvchr4.sca001	+	2242523	2262536	402	2	6.41254	12.0905	6.53339	0.000444	0.078525	0.353663	0.0172801	-5.85475	0.000109782	0.00237063	down
MSTRG.1312.1	u	Bvchr1.sca004	.	1655163	1656099	937	1	1.16787	1.22308	1.18783	0.020759	0	0	0.00580059	-7.42958	0.000112771	0.00242583	down
MSTRG.20294.1	i	Bvchr7.sca012	+	815615	824484	8870	1	0.988424	1.26906	1.35734	0.072358	0.088137	0.073933	0.0648519	-3.94671	0.000113874	0.0024455	down
MSTRG.23796.1	i	Bvchr8.sca018	+	2286749	2287444	696	1	30.877	35.511	37.0432	3.8	3.2114	4.74863	0.113699	-3.13671	0.000119322	0.00254506	down
MSTRG.30219.1	u	scaffold00523	.	277237	277793	557	1	4.10423	4.52602	5.46783	0.083416	0.030535	0.221905	0.0238228	-5.39151	0.000120137	0.0025581	down
MSTRG.12250.1	u	Bvchr5.sca002	-	3851667	3854732	1451	2	2.45165	3.36841	3.28733	0.00761	0.094163	0.122496	0.0246249	-5.34374	0.000121256	0.00257609	down
MSTRG.25067.1	u	Bvchr9.sca004	.	1573505	1577989	4485	1	2.59047	3.04891	2.62688	0.212909	0.198241	0.210734	0.0752315	-3.73252	0.000122053	0.00259011	down
MSTRG.22127.1	u	Bvchr8.sca001	.	391393	391912	520	1	1.66635	2.53989	1.97065	0.031796	0	0.021072	0.00855899	-6.86834	0.000124482	0.0026283	down
MSTRG.29352.1	x	scaffold00152	+	838003	844632	278	2	4.23151	4.46661	3.12812	0.048815	0	0	0.00412769	-7.92045	0.000125876	0.00265083	down
MSTRG.26538.1	u	Bvchr9.sca025	.	6361258	6361496	239	1	6.04416	5.87404	5.18326	0.13096	0.097401	0.084359	0.0182862	-5.7731	0.000126129	0.00265354	down
MSTRG.11343.1	i	Bvchr4_un.sca014	.	107243	107503	261	1	3.79749	3.75991	5.07221	0	0.087546	0	0.0069318	-7.17255	0.000145074	0.00297691	down
MSTRG.22418.1	x	Bvchr8.sca002	-	1087925	1111028	309	2	5.27851	2.83617	3.31524	0.05166	0.063194	0.07948	0.0170022	-5.87813	0.000154367	0.00311925	down
MSTRG.27924.1	u	contig112432	.	396	768	373	1	4.06943	5.52555	5.26671	0	0	0.123148	0.00828627	-6.91506	0.000161963	0.00325005	down
MSTRG.14042.1	i	Bvchr5.sca023	.	311131	311519	389	1	7.75522	11.8088	10.6634	0.319117	0.031136	0	0.0115873	-6.43132	0.000168347	0.0033549	down
MSTRG.31633.1	u	scaffold02057	.	3924	4308	385	1	1.90817	3.78261	2.48263	0	0	0.052369	0.00640724	-7.28608	0.000178006	0.00351758	down
MSTRG.5586.1	u	Bvchr2_un.sca004	.	355303	355605	303	1	3.40909	4.83674	5.17324	0	0.106879	0.051786	0.0118238	-6.40216	0.000188091	0.00367544	down
MSTRG.16035.2	x	Bvchr6.sca003	-	578252	579523	903	5	9.94236	7.36122	12.1582	0.821239	0.308167	0.605773	0.058896	-4.08569	0.000203011	0.0039231	down
MSTRG.1773.1	x	Bvchr1.sca007	+	1976223	1995176	402	2	9.4416	0.154059	13.2348	0	0	0.08428	0.00369155	-8.08156	0.000210265	0.00404873	down
MSTRG.10602.1	x	Bvchr4.sca017	+	903656	938248	272	2	8.51702	7.52035	10.5429	0.211392	0	0	0.00795296	-6.97429	0.000228738	0.00433346	down
MSTRG.15713.1	u	Bvchr6.sca002	.	828523	828997	475	1	1.48482	2.0664	2.05989	0	0	0.049274	0.00878151	-6.83132	0.000256568	0.00476709	down
MSTRG.27733.4	u	contig102326	+	10	918	465	4	4.99588	0	3.5649	0	0	0	-inf	-inf	0.000258243	0.00478641	down
MSTRG.27733.3	u	contig102326	+	10	918	346	3	4.26966	0	7.48829	0	0	0	-inf	-inf	0.000259395	0.0048007	down
MSTRG.15136.1	u	Bvchr5_un.sca013	.	159550	159995	446	1	1.37367	2.8378	1.96714	0	0	0.055427	0.0089708	-6.80055	0.000260542	0.00480905	down
MSTRG.26333.1	u	Bvchr9.sca025	+	4023710	4025269	1560	1	3.53006	4.41458	4.89047	0.199277	0.249331	0.321871	0.060029	-4.0582	0.000261578	0.00481972	down
MSTRG.11730.1	u	Bvchr4_un.sca030	.	77173	80033	2861	1	3.7909	3.47165	3.90196	0.309875	0.188614	0.351117	0.0760988	-3.71598	0.000271724	0.00496774	down
MSTRG.24745.1	u	Bvchr9.sca001	-	431999	432337	339	1	7.7425	11.7722	10.6739	0.347928	0.638804	0.124121	0.0367971	-4.76426	0.000282848	0.00511888	down
MSTRG.9902.1	u	Bvchr4.sca006	.	1712087	1712385	299	1	9.00818	9.81723	8.65834	0.041695	0	0.395791	0.015918	-5.9732	0.000286348	0.0051451	down
MSTRG.25874.2	u	Bvchr9.sca023	-	791222	792413	1172	2	1.59674	0	1.45928	0	0	0	-inf	-inf	0.000291297	0.00521659	down
MSTRG.16379.1	u	Bvchr6.sca004	.	683201	683447	247	1	10.0117	10.054	9.79757	0.214419	0.291087	0.617527	0.0376057	-4.7329	0.000322302	0.00564028	down
MSTRG.15148.1	i	Bvchr5_un.sca014	.	276981	279312	2332	1	1.42142	1.43389	1.59533	0.071507	0.027295	0.086119	0.0415492	-4.58903	0.000327519	0.00572094	down
MSTRG.24556.1	u	Bvchr8_un.sca006	+	683197	685030	1834	1	1.40461	1.18514	0.759285	0.012438	0.058641	0.026958	0.0292732	-5.09427	0.000330132	0.00575057	down
MSTRG.24479.1	u	Bvchr8_un.sca004	.	123896	125284	1389	1	1.17981	1.33498	0.934303	0.011903	0.03488	0.051877	0.0286046	-5.12761	0.000344106	0.00595537	down
MSTRG.10131.1	u	Bvchr4.sca011	-	636635	638683	612	3	5.81259	1.05979	8.79219	0.170008	0.215319	0.065735	0.028795	-5.11804	0.000355767	0.00610384	down
MSTRG.7030.1	i	Bvchr3.sca005	+	4416206	4416958	753	1	4.03889	2.88405	3.54952	0.029002	0.245609	0.081607	0.0340147	-4.8777	0.000361131	0.00617336	down
MSTRG.1361.1	x	Bvchr1.sca004	-	2871189	2871867	635	2	11.7822	9.94867	9.90016	0.072213	0.871992	0.529563	0.0465924	-4.42376	0.000365077	0.00622384	down
MSTRG.31499.1	u	scaffold01558	.	9612	9851	240	1	4.65491	5.61117	4.91498	0.086943	0.18397	0.153406	0.0279506	-5.16098	0.000366125	0.00623887	down
MSTRG.5515.1	u	Bvchr2_un.sca002	.	374403	374620	218	1	9.74898	6.16977	5.20052	0.111129	0.330598	0.167681	0.0288556	-5.11501	0.000406818	0.00678179	down
MSTRG.17284.1	u	Bvchr6.sca012	.	570898	571883	986	1	2.55992	3.09853	2.66395	0.175936	0.081718	0.087749	0.0415028	-4.59065	0.000418811	0.00695093	down
MSTRG.29852.1	u	scaffold00402	.	448473	448819	347	1	2.10435	3.06723	2.63298	0.071854	0	0	0.00920668	-6.7631	0.000424003	0.00702162	down
MSTRG.29361.1	u	scaffold00157	+	147147	149544	1769	2	9.08265	10.6779	11.6495	1.1726	1.37309	1.39677	0.125516	-2.99406	0.000427876	0.00707952	down
MSTRG.13579.1	u	Bvchr5.sca016	.	2426699	2426939	241	1	5.20298	7.34251	6.93088	0	0	0.197145	0.0101223	-6.62632	0.00043494	0.00715236	down
MSTRG.14989.1	u	Bvchr5_un.sca004	.	63433	64015	583	1	0	1.95755	2.61664	0	0	0	-inf	-inf	0.000453094	0.00739916	down
MSTRG.11814.1	o	Bvchr5.sca001	-	20797	28686	317	2	7.99394	7.81765	9.8795	0.513843	0.034685	0.197967	0.0290566	-5.10499	0.000453756	0.00740372	down
MSTRG.24196.1	u	Bvchr8.sca018	.	6751793	6752249	457	1	3.33936	4.56673	4.47945	0.162516	0.168605	0.109719	0.0355931	-4.81226	0.000471347	0.00765471	down
MSTRG.28828.1	u	contig92441	.	596	880	285	1	3.95924	2.89495	3.42013	0.087486	0.08379	0.126416	0.0289744	-5.10908	0.000479309	0.00774581	down
MSTRG.7041.1	u	Bvchr3.sca005	.	4571095	4572615	1521	1	0.878048	1.12071	0.910594	0	0.03174	0	0.0109096	-6.51825	0.000479864	0.00774887	down
MSTRG.10510.1	u	Bvchr4.sca016	.	672125	674044	1920	1	0.788292	5.71026	8.52021	0.380548	0.238904	0.117403	0.0490623	-4.34924	0.000502781	0.0080567	down
MSTRG.4626.1	u	Bvchr2.sca013	.	571835	572141	307	1	2.91879	5.52174	3.24093	0.121249	0.078625	0	0.0171104	-5.86899	0.000523355	0.00832258	down
MSTRG.19475.1	u	Bvchr7.sca001	-	4358861	4359833	973	1	2.71356	2.42806	2.71882	0.180559	0.036814	0.084958	0.0384623	-4.70041	0.000531465	0.00842128	down
MSTRG.28527.1	u	contig154896	.	171	495	325	1	1.21086	3.26589	2.89955	0.038359	0.074535	0.072016	0.0250681	-5.318	0.000576916	0.0090019	down
MSTRG.29145.1	u	contig99271	.	1	1029	1029	1	3.87389	4.25352	4.39415	0.20009	0.35757	0.148316	0.0563808	-4.14865	0.00058891	0.00915609	down
MSTRG.8862.1	o	Bvchr4.sca001	+	2242502	2262536	423	2	13.4364	21.6804	15.4209	0.013005	0.743912	1.10183	0.0367794	-4.76496	0.000622214	0.00956324	down
MSTRG.16080.1	u	Bvchr6.sca003	.	992598	992843	246	1	3.85503	3.84203	3.83088	0.117529	0	0	0.0101951	-6.61597	0.000642529	0.0098433	down
MSTRG.22051.1	u	Bvchr7_un.sca019	-	139793	149124	669	2	36.1775	39.9615	39.0675	4.94559	7.7283	5.76466	0.160048	-2.64343	0.00064804	0.00991965	down
MSTRG.18029.1	u	Bvchr6.sca026	-	2108694	2112187	3494	1	1.94102	2.31904	2.1823	0.182299	0.215881	0.092402	0.0761494	-3.71502	0.000676759	0.0102753	down
MSTRG.25695.1	u	Bvchr9.sca020	.	1498166	1498380	215	1	8.53768	8.52298	11.717	0.590128	0.09429	0.265428	0.0330064	-4.92111	0.000733439	0.0109855	down
MSTRG.24746.1	u	Bvchr9.sca001	-	433124	434028	545	2	3.67234	6.43647	5.11588	0	0.284208	0.082674	0.0240978	-5.37495	0.000758159	0.0112795	down
MSTRG.12859.1	u	Bvchr5.sca007	.	1687289	1688085	797	1	1.60987	2.00693	2.10685	0	0.075985	0	0.0132756	-6.23508	0.00088081	0.0128253	down
MSTRG.22629.3	o	Bvchr8.sca004	-	800658	806229	4782	2	4.97042	0	0.349813	0	0.011698	0	0.00219878	-8.82908	0.000947533	0.013602	down
MSTRG.29183.1	x	scaffold00043	+	1147	1670	524	1	43.7462	52.5846	49.7624	8.37897	8.68625	8.11562	0.172362	-2.53649	0.00101665	0.0144728	down
MSTRG.22380.3	u	Bvchr8.sca002	+	584728	665081	577	3	4.38537	5.14132	8.67487	0.24214	0.253753	0	0.0272445	-5.19789	0.00103206	0.0146478	down
MSTRG.1287.1	u	Bvchr1.sca004	.	1254461	1254757	297	1	3.40996	3.24043	2.16279	0.061921	0.147505	0.126916	0.0381635	-4.71166	0.00107656	0.0151877	down
MSTRG.19496.1	u	Bvchr7.sca002	.	177802	178511	710	1	2.37965	3.27495	2.36659	0.059214	0.196179	0.115553	0.0462458	-4.43454	0.00109405	0.0153941	down
MSTRG.19646.2	j	Bvchr7.sca002	+	2601156	2604003	940	2	0.732999	0.971724	2.64711	0.043493	0	0.041872	0.0196158	-5.67184	0.0011056	0.0155333	down
MSTRG.24747.1	u	Bvchr9.sca001	.	444951	445739	789	1	2.76658	3.28341	3.16585	0	0.055307	0.192875	0.0269299	-5.21464	0.00110715	0.0155493	down
MSTRG.29815.1	u	scaffold00399	-	26955	30603	3649	1	8.06259	9.49231	10.455	0.474415	2.1488	1.97718	0.164242	-2.60611	0.00112127	0.0157124	down
MSTRG.26529.1	u	Bvchr9.sca025	.	6304565	6305703	1139	1	1.96283	2.11041	2.41539	0.08306	0.216674	0.054644	0.0546153	-4.19455	0.00121449	0.0167893	down
MSTRG.13001.1	u	Bvchr5.sca008	.	3059016	3060318	1303	1	0.765518	0.711109	1.15354	0.038881	0.01246	0.050188	0.0386017	-4.69519	0.00124099	0.0170038	down
MSTRG.19494.1	u	Bvchr7.sca002	.	169009	169597	589	1	2.01348	2.40962	1.47368	0.120766	0.0377	0.077032	0.0399368	-4.64614	0.00124975	0.0170864	down
MSTRG.1594.1	u	Bvchr1.sca006	.	1508704	1509006	303	1	13.3581	12.6587	13.1972	0.595561	0.613114	0	0.0308226	-5.01987	0.00138405	0.0185771	down
MSTRG.16035.7	x	Bvchr6.sca003	-	578253	579523	833	5	6.96459	8.94572	10.1615	1.14517	0.651313	0.411731	0.0846975	-3.56154	0.00139818	0.0187212	down
MSTRG.26235.1	u	Bvchr9.sca025	.	2516764	2517973	1210	1	1.25401	1.26754	1.62657	0.06138	0	0.04086	0.0246473	-5.34242	0.00140832	0.0188302	down
MSTRG.30128.1	x	scaffold00485	+	44385	55217	910	2	5.41356	5.51906	5.06517	0.362264	0.369182	0.561316	0.0808088	-3.62934	0.00140892	0.0188315	down
MSTRG.16666.1	o	Bvchr6.sca005	+	165287	243636	273	2	3.92672	7.75549	6.87176	0.435098	0.214693	0.193684	0.0454606	-4.45924	0.0014427	0.0191943	down
MSTRG.15309.5	i	Bvchr5_un.sca021	-	262235	268748	4838	3	0.839531	3.10591	3.26323	0.146264	0.321587	0.269942	0.102348	-3.28845	0.00153213	0.020241	down
MSTRG.29241.1	u	scaffold00069	.	5825	6473	649	1	1.68302	1.8721	1.64782	0	0.01853	0.101843	0.0231355	-5.43375	0.00153968	0.020298	down
MSTRG.2070.1	u	Bvchr1_un.sca002	.	294545	295139	595	1	1.98683	3.60449	2.82266	0.187829	0.150867	0.080294	0.0497969	-4.3278	0.00159942	0.0209607	down
MSTRG.10923.1	u	Bvchr4_un.sca001	.	227896	228349	454	1	2.46995	2.5991	1.87476	0.071668	0.119106	0	0.027474	-5.18579	0.00163728	0.0213899	down
MSTRG.5044.1	u	Bvchr2.sca015	.	1557869	1558437	569	1	12.732	13.118	12.4524	1.44877	1.50668	0.932067	0.101495	-3.30052	0.00186097	0.0237755	down
MSTRG.1750.1	u	Bvchr1.sca007	.	1404094	1404312	219	1	6.58805	7.41254	7.01522	0.332672	0.430286	0.445107	0.0574837	-4.1207	0.00188398	0.0240287	down
MSTRG.30465.1	u	scaffold00611	-	1641	1930	290	1	3.36833	3.71542	4.24097	0.196041	0.079976	0.264191	0.0477017	-4.38982	0.00195141	0.0247128	down
MSTRG.18030.1	u	Bvchr6.sca026	+	2112775	2115424	2650	1	1.79984	2.0281	1.96283	0.134993	0.252061	0.125007	0.088427	-3.49937	0.00199807	0.0251934	down
MSTRG.19574.1	u	Bvchr7.sca002	.	1397667	1398155	489	1	1.52829	2.80007	2.93828	0.198892	0.049538	0.049477	0.0409965	-4.60836	0.00207275	0.0260056	down
MSTRG.2819.1	i	Bvchr1_un.sca019	.	221212	221441	230	1	12.0002	16.9918	18.4542	1.11251	1.26497	1.41781	0.0799915	-3.64401	0.0020835	0.0261044	down
MSTRG.17135.1	u	Bvchr6.sca007	-	2926282	2932413	6132	1	2.37073	3.48158	2.92605	0.451327	0.48221	0.527635	0.166451	-2.58683	0.00214684	0.0267644	down
MSTRG.5194.1	u	Bvchr2.sca017	.	495304	495585	282	1	3.31758	3.44664	3.14181	0.164291	0.155961	0	0.032329	-4.95103	0.00215858	0.0268662	down
MSTRG.27103.1	u	Bvchr9.sca026	.	5433603	5433918	316	1	4.07503	6.75442	6.54376	0.156687	0.43222	0.405846	0.0572579	-4.12638	0.00216024	0.0268769	down
MSTRG.7431.1	u	Bvchr3.sca009	.	2728694	2729634	941	1	1.00618	1.10054	1.33309	0.052993	0.085626	0.035213	0.0505353	-4.30656	0.00221584	0.0273976	down
MSTRG.12216.1	i	Bvchr5.sca002	.	3425071	3425594	524	1	1.51329	2.37308	2.15361	0	0.115572	0	0.0191345	-5.70768	0.00230385	0.0282814	down
MSTRG.30182.1	u	scaffold00510	.	201549	202103	555	1	8.00047	10.8325	9.95105	1.1595	0.49946	0.900613	0.0889234	-3.49129	0.00236429	0.0287792	down
MSTRG.31222.1	u	scaffold01116	.	6246	7412	1167	1	1.29171	1.2791	1.42063	0.05955	0.100475	0.080975	0.0603793	-4.0498	0.00238535	0.0289512	down
MSTRG.1271.1	u	Bvchr1.sca004	.	787725	788437	713	1	2.28023	2.65615	2.80632	0.137647	0.108791	0	0.0318284	-4.97354	0.00242419	0.0293281	down
MSTRG.3325.1	o	Bvchr2.sca001	+	4795824	4801353	1118	2	0.691577	1.13468	0.813053	0.022302	0.084978	0.011056	0.044836	-4.4792	0.00254435	0.0304488	down
MSTRG.1632.1	u	Bvchr1.sca006	.	2866561	2866763	203	1	2.39043	4.49268	4.31105	0.118469	0.233581	0.211594	0.0503516	-4.31182	0.00257574	0.030756	down
MSTRG.15615.1	o	Bvchr6.sca001	-	1922947	1934304	309	2	5.72746	8.88018	8.7216	0.88278	0.362803	0.222956	0.0629484	-3.98969	0.00260978	0.0310541	down
MSTRG.26215.1	u	Bvchr9.sca025	.	2264064	2264266	203	1	5.58414	5.61755	9.29875	0.486073	0.058395	0.412825	0.0466962	-4.42055	0.0026426	0.0313419	down
MSTRG.25900.1	i	Bvchr9.sca023	+	1155972	1156965	994	1	3.86874	4.22901	4.22964	0.41433	0.31936	0.369382	0.0894814	-3.48227	0.00280075	0.0328588	down
MSTRG.31571.1	u	scaffold01794	.	1169	1437	269	1	2.8685	3.89947	4.75823	0.178148	0	0.182816	0.0313168	-4.99692	0.00283509	0.033148	down
MSTRG.17324.1	u	Bvchr6.sca014	.	132059	132268	210	1	4.14016	5.84113	5.37769	0	0.329284	0	0.0214392	-5.54361	0.00284463	0.0332389	down
MSTRG.22750.1	i	Bvchr8.sca006	+	286110	288266	1512	2	2.99329	3.52704	3.94407	0.370039	0.417286	0.248313	0.0989677	-3.3369	0.00285119	0.0332845	down
MSTRG.23283.1	u	Bvchr8.sca015	.	1106410	1106680	271	1	4.86849	4.94612	6.17659	0.375199	0.089387	0	0.0290526	-5.10519	0.00288955	0.0336384	down
MSTRG.28062.1	u	contig120618	.	54	654	601	1	4.4896	5.7187	6.27259	0.472388	0.628887	0.265023	0.0829019	-3.59245	0.00289542	0.0336754	down
MSTRG.19454.1	i	Bvchr7.sca001	.	4176833	4178241	1409	1	1.06558	1.15695	1.05787	0	0.031641	0.087785	0.036406	-4.77968	0.00307714	0.0353735	down
MSTRG.17414.1	u	Bvchr6.sca015	.	926334	926591	258	1	9.46877	7.94711	9.24943	0	0.562347	0	0.0210891	-5.56736	0.00308299	0.0354191	down
MSTRG.28146.1	u	contig126011	.	5	709	705	1	1.19491	2.0868	1.83372	0.11237	0.053368	0.131304	0.0580679	-4.10612	0.00314069	0.0359393	down
MSTRG.25587.1	u	Bvchr9.sca016	.	430473	432653	2181	1	1.01052	1.69561	1.18806	0.118537	0.095313	0.113344	0.084021	-3.57311	0.00320366	0.0365266	down
MSTRG.8133.1	u	Bvchr3_un.sca002	.	1330027	1330827	801	1	1.29617	1.59738	1.68369	0	0.136089	0.015431	0.0331029	-4.9169	0.00339578	0.0382947	down
MSTRG.12217.1	i	Bvchr5.sca002	+	3435894	3437007	1114	1	1.09349	1.06905	0.591624	0	0.064849	0.03124	0.0348887	-4.8411	0.00348298	0.0390952	down
MSTRG.25133.1	o	Bvchr9.sca005	+	837336	1259984	276	2	4.34851	6.33969	4.80602	0	0.188637	0.381768	0.0368141	-4.7636	0.00355141	0.0396466	down
MSTRG.8866.1	u	Bvchr4.sca001	+	2401787	2401991	205	1	4.42414	6.65184	5.13799	0.432594	0.265662	0.295052	0.0612625	-4.02885	0.00360833	0.0401667	down
MSTRG.4462.1	i	Bvchr2.sca010	-	313711	314021	311	1	4.23434	2.58322	2.93802	0.171715	0.233118	0.209427	0.062965	-3.98931	0.00366387	0.0406286	down
MSTRG.25168.1	u	Bvchr9.sca006	.	54683	55678	996	1	1.30731	0.867031	1.25988	0	0	0.073138	0.0212968	-5.55322	0.0036887	0.0408558	down
MSTRG.29017.1	u	contig95859	.	409	896	488	1	2.89263	2.94363	3.76174	0	0.160887	0.220049	0.0396891	-4.65511	0.00377757	0.0415953	down
MSTRG.6950.1	o	Bvchr3.sca005	-	3406302	3436151	283	2	7.23295	6.32437	0	0	0.070874	0	0.00522773	-7.5796	0.00399201	0.0433742	down
MSTRG.15558.1	i	Bvchr6.sca001	+	1394553	1394773	221	1	11.2862	9.76771	11.2051	0.300856	0.8625	1.46524	0.0814842	-3.61734	0.00408323	0.044071	down
MSTRG.27797.1	u	contig105530	.	76	362	287	1	2.2425	4.00523	3.04075	0.260628	0.160128	0.079108	0.0538154	-4.21584	0.00409555	0.0441407	down
MSTRG.22043.1	i	Bvchr7_un.sca018	.	77090	78679	1590	1	1.73999	1.65055	2.64237	0.061613	0.236253	0.235746	0.0884501	-3.49899	0.00423528	0.0452192	down
MSTRG.17258.1	u	Bvchr6.sca010	.	1363425	1364436	1012	1	0.894509	1.67955	1.32185	0.061332	0.065953	0.132357	0.0666448	-3.90736	0.00425485	0.0453766	down
MSTRG.13000.1	u	Bvchr5.sca008	.	3056012	3058148	2137	1	0.71442	0.836968	1.11752	0.046215	0.072997	0.089055	0.0780344	-3.67975	0.00426196	0.0454395	down
MSTRG.6706.1	u	Bvchr3.sca004	.	56367	58384	2018	1	1.64767	1.97234	1.61526	0.174861	0.071938	0.230402	0.0911512	-3.45559	0.00426932	0.0454922	down
MSTRG.12601.1	u	Bvchr5.sca003	+	138344	142431	312	2	3.69485	3.52489	3.80754	0	0.269264	0.189369	0.0415908	-4.58759	0.00427593	0.0455369	down
MSTRG.10429.1	u	Bvchr4.sca014	-	1729825	1732254	1451	4	1.34259	0.74561	1.1066	0	0.064914	0.072204	0.0429191	-4.54224	0.00436113	0.0462479	down
MSTRG.22636.1	x	Bvchr8.sca004	-	875409	1001930	350	3	7.81674	8.66535	14.558	0.001346	0	0.925991	0.0298755	-5.06489	0.00439001	0.0465017	down
MSTRG.22380.1	u	Bvchr8.sca002	+	584728	665081	439	3	26.0554	21.398	29.2178	2.62401	1.26253	0	0.0506909	-4.30213	0.00447046	0.0471812	down
MSTRG.27932.1	u	contig112901	.	1	818	818	1	0.957313	1.26385	1.07574	0.015132	0.101127	0.081981	0.0601291	-4.05579	0.00454734	0.0478985	down
MSTRG.19703.1	u	Bvchr7.sca004	.	555337	555886	550	1	2.32514	2.05091	2.22218	0	0.151861	0.133403	0.0432334	-4.53171	0.00460415	0.0483615	down
MSTRG.17667.1	u	Bvchr6.sca021	+	740209	741709	1501	1	1.42183	1.01188	0.848122	0.060926	0.112301	0.076071	0.0759629	-3.71856	0.00462353	0.0485245	down
MSTRG.31573.1	u	scaffold01794	-	1894	4752	585	2	6.59388	8.09519	4.82607	0.583851	0.25336	0.980095	0.0931229	-3.42472	0.0047214	0.0494001	down
MSTRG.27859.1	u	contig108169	.	468	812	345	1	7.86956	8.36255	7.45602	0.43606	1.29294	0.237996	0.0830374	-3.5901	0.00474263	0.0495358	down
MSTRG.2818.1	i	Bvchr1_un.sca019	-	219736	220076	341	1	7.81162	11.0504	10.7588	1.51765	0.510262	0.226992	0.0761256	-3.71548	0.00482519	0.0502453	no dif
MSTRG.4464.1	j	Bvchr2.sca010	-	380509	391537	735	3	79.2861	91.63	84.4075	20.9248	24.3184	22.2358	0.264288	-1.91982	0.00491059	0.0509404	no dif
MSTRG.6533.1	u	Bvchr3.sca003	.	3220902	3221343	442	1	7.07751	7.98647	7.114	0.639619	1.10018	0.459259	0.0991552	-3.33417	0.00494259	0.05123	no dif
MSTRG.12584.1	x	Bvchr5.sca002	-	7944656	7944898	219	2	0	0.480976	0	7.94863	5.00297	4.52245	36.3304	5.1831	0.0049747	0.0515061	no dif
MSTRG.25815.1	u	Bvchr9.sca022	.	808970	810593	1624	1	0.141427	0.245915	0.18503	1.64835	1.5742	1.80127	8.7772	3.13376	0.00500583	0.0517857	no dif
MSTRG.5369.1	u	Bvchr2.sca018	.	1797270	1797942	673	1	0	0.190141	0.168832	2.57866	2.19617	2.33525	19.8067	4.30792	0.00504306	0.0520991	no dif
MSTRG.28300.1	u	contig138244	.	1	634	634	1	2.8826	3.49274	3.25448	0.235963	0.351459	0.225788	0.084447	-3.56581	0.00507682	0.0523616	no dif
MSTRG.26636.1	u	Bvchr9.sca026	.	552661	552968	308	1	0.291175	0.39131	0.08607	7.25202	0.392692	6.61336	18.5518	4.21349	0.00512562	0.0527155	no dif
MSTRG.27957.1	u	contig114371	.	1	331	331	1	8.68759	8.54387	5.69688	0.743036	0	0.223322	0.0421469	-4.56843	0.00518886	0.0532109	no dif
MSTRG.2472.2	j	Bvchr1_un.sca003	+	249874	251940	1711	2	0.761577	0.684538	1.05197	0	0.079935	0.025243	0.0421034	-4.56992	0.00519084	0.0532167	no dif
MSTRG.22749.1	i	Bvchr8.sca006	-	283360	286008	2609	2	5.44682	6.30407	6.02709	1.16085	1.05505	1.14241	0.188903	-2.40428	0.00531856	0.0543586	no dif
MSTRG.9761.1	u	Bvchr4.sca005	.	45285	45513	229	1	0.548067	0.122215	0.815323	4.66985	6.59219	8.28602	13.1583	3.7179	0.00533263	0.0544181	no dif
MSTRG.4505.1	u	Bvchr2.sca010	-	1624765	1625817	1053	1	0.115668	0.090157	0.087273	0.979445	2.21536	0.519186	12.6715	3.66351	0.00535334	0.0545114	no dif
MSTRG.28802.1	u	contig92022	.	76	1546	1471	1	1.18368	1.02504	1.40202	0.079821	0.124675	0.095586	0.0831082	-3.58887	0.00534955	0.0545114	no dif
MSTRG.12985.1	u	Bvchr5.sca008	.	2626618	2626917	300	1	1.31032	0.889546	1.19184	9.37243	9.74495	9.81432	8.53012	3.09257	0.00538319	0.0547709	no dif
MSTRG.3816.1	u	Bvchr2.sca003	.	80482	81048	567	1	2.34754	3.19687	2.99298	0.087325	0.412988	0.085805	0.0686531	-3.86453	0.00541872	0.055043	no dif
MSTRG.31224.1	u	scaffold01119	.	299	1936	1638	1	1.48827	1.70562	2.09298	0.203876	0.13336	0.185757	0.0989231	-3.33755	0.00551052	0.0558098	no dif
MSTRG.28483.1	u	contig151707	.	4	568	565	1	0.187994	0.287762	0.274011	2.04688	3.12829	2.64269	10.4271	3.38226	0.00556447	0.0562653	no dif
MSTRG.27453.1	u	Bvchr9_un.sca002	.	120506	121011	506	1	1.89219	3.99989	3.19437	0	0.230029	0	0.0253156	-5.30383	0.00560975	0.0565471	no dif
MSTRG.16832.1	i	Bvchr6.sca005	.	3219395	3220269	875	1	1.44857	1.43592	2.2015	0.077402	0.224543	0.080047	0.0751068	-3.73491	0.00561451	0.0565585	no dif
MSTRG.995.1	u	Bvchr1.sca002	.	3102967	3104807	1841	1	0.050938	0.183657	0.236729	1.18788	1.6517	1.5726	9.36126	3.2267	0.00567329	0.0569676	no dif
MSTRG.27608.1	u	Bvchr9_un.sca009	+	113087	115409	1717	2	2.84196	2.94366	3.3449	0.560468	0.218508	0.199929	0.107212	-3.22146	0.0056875	0.0570798	no dif
MSTRG.16661.1	u	Bvchr6.sca005	-	139017	140751	624	2	2.13733	1.74355	1.71227	0.050451	0	0.183248	0.0417831	-4.58094	0.00568737	0.0570798	no dif
MSTRG.31219.1	u	scaffold01116	.	402	1712	1311	1	0.708395	1.16674	1.02262	0	0.036955	0.095083	0.0455657	-4.45591	0.0057233	0.0572559	no dif
MSTRG.6723.1	x	Bvchr3.sca004	-	264925	276651	280	2	6.88109	11.4014	9.88818	0	0.69211	0.78143	0.0523077	-4.25683	0.0057697	0.0576204	no dif
MSTRG.19984.1	u	Bvchr7.sca008	.	1421833	1422439	607	1	2.47869	2.02865	2.18909	0.182368	0.201802	0.160157	0.0812862	-3.62085	0.00582028	0.057964	no dif
MSTRG.1305.1	i	Bvchr1.sca004	-	1472188	1475185	2998	1	0.020617	0.037125	0.045273	0.446535	0.354288	0.357338	11.2426	3.49091	0.00589446	0.0585633	no dif
MSTRG.19728.1	u	Bvchr7.sca004	.	995050	996626	1577	1	1.47124	1.87841	2.21141	0.072998	0.285717	0.182686	0.0973556	-3.36059	0.00590038	0.058582	no dif
MSTRG.20578.1	i	Bvchr7.sca020	+	53271	54044	774	1	0.427257	0.564859	0.574453	3.54271	4.10684	4.93697	8.03445	3.0062	0.00591007	0.0586474	no dif
MSTRG.31406.1	u	scaffold01359	+	12621	14718	1991	2	0.15023	0.484417	0.410745	2.78825	2.63162	2.20759	7.29627	2.86716	0.00593858	0.0588462	no dif
MSTRG.23130.1	u	Bvchr8.sca014	.	3344120	3344442	323	1	3.85325	3.68129	5.16328	0.412793	0.344399	0.220915	0.0770295	-3.69844	0.00595741	0.0589707	no dif
MSTRG.5804.1	x	Bvchr2_un.sca013	+	9573	70638	276	2	6.63625	7.40712	5.35853	0	0.410552	0.528611	0.0484057	-4.36868	0.00598302	0.0591665	no dif
MSTRG.31511.1	u	scaffold01588	.	3205	3769	565	1	0.385743	0.803155	0.292923	3.79619	4.77605	4.46634	8.79903	3.13734	0.00606194	0.0597539	no dif
MSTRG.15228.1	u	Bvchr5_un.sca018	.	20682	20978	297	1	0.350076	0.238035	0.18703	2.49427	3.0498	3.56688	11.7539	3.55507	0.0060705	0.0598069	no dif
MSTRG.12640.1	u	Bvchr5.sca004	-	658177	659808	633	5	0	0.215172	0	2.00362	2.44945	2.87099	34.0381	5.08908	0.00612096	0.0602094	no dif
MSTRG.28264.1	u	contig135593	.	389	647	259	1	1.2908	0.672871	0.842764	10.2799	7.45259	7.3381	8.93324	3.15918	0.00620085	0.0608521	no dif
MSTRG.24429.1	i	Bvchr8_un.sca003	.	432905	434655	1751	1	0.392	0.531351	0.777798	2.59064	4.34824	4.12145	6.50168	2.70081	0.00623916	0.0611642	no dif
MSTRG.14297.1	u	Bvchr5.sca023	+	3646637	3646881	245	1	1732.75	1762	1386.21	483.184	455.933	417.478	0.277936	-1.84718	0.0062801	0.0614855	no dif
MSTRG.3240.1	i	Bvchr2.sca001	-	3998132	3998351	220	1	12.4215	19.1705	17.2731	1.40783	2.56295	1.44042	0.110737	-3.17479	0.00652087	0.0633319	no dif
MSTRG.16997.1	u	Bvchr6.sca006	.	212449	213296	848	1	0.092293	0.211187	0.193916	1.039	1.89193	2.23999	10.396	3.37796	0.00673419	0.0649715	no dif
MSTRG.20852.1	x	Bvchr7.sca021	+	3669207	3669734	226	2	0.09335	0.454357	0.712023	4.60235	5.0989	5.39829	11.9863	3.58332	0.00681423	0.0656221	no dif
MSTRG.20749.2	j	Bvchr7.sca021	+	2042793	2046240	1818	3	1.09013	1.28544	0.995584	0.007504	0.047476	0.174571	0.0680927	-3.87636	0.00685153	0.0658645	no dif
MSTRG.2453.1	u	Bvchr1_un.sca002	.	4710667	4711148	482	1	3.17263	2.3393	3.06031	0	0.235424	0.200783	0.050886	-4.29659	0.00685421	0.0658645	no dif
MSTRG.7497.1	x	Bvchr3.sca010	-	673666	678360	280	2	4.18658	4.56392	4.3127	0.130888	0.241825	0.625971	0.0764501	-3.70934	0.00694169	0.0664921	no dif
MSTRG.31311.1	u	scaffold01223	+	4324	9422	1053	5	0.126518	0.150023	0.105039	1.1935	1.30372	1.36746	10.1281	3.34029	0.00696079	0.0665903	no dif
MSTRG.22267.1	u	Bvchr8.sca001	.	2128007	2128439	433	1	3.06639	2.71769	2.53181	0.112716	0.188861	0.36623	0.0803049	-3.63837	0.0071026	0.0675348	no dif
MSTRG.3549.4	u	Bvchr2.sca001	+	6761785	6776155	11785	2	1.12107	1.22373	1.54965	7.03942	3.28436	2.83373	3.37853	1.7564	0.00718261	0.0681922	no dif
MSTRG.14640.1	u	Bvchr5.sca024	.	2600709	2601125	417	1	3.36002	5.36035	5.3919	0.558698	0.373882	0.052554	0.0698069	-3.84049	0.00722888	0.0685891	no dif
MSTRG.9315.1	u	Bvchr4.sca003	.	1108911	1109713	803	1	2.17925	1.7879	1.80435	0.244439	0.051134	0.163422	0.0795279	-3.6524	0.00749196	0.0706124	no dif
MSTRG.8402.2	x	Bvchr3_un.sca008	+	428305	463661	409	2	4.90179	7.91995	5.81624	0	0.493397	0.59258	0.0582669	-4.10118	0.00751367	0.0707639	no dif
MSTRG.17853.1	u	Bvchr6.sca024	.	971258	971461	204	1	1.24262	1.52828	0.662207	9.08262	9.61935	11.4983	8.79675	3.13697	0.00752446	0.07083	no dif
MSTRG.28809.2	j	contig92132	-	1	1527	1058	4	0.104091	0	0	0.153235	2.81838	1.67742	44.6633	5.48102	0.00753201	0.0708806	no dif
MSTRG.28909.1	u	contig93811	.	1	1054	1054	1	1.57527	1.59643	1.76927	0.165592	0.15599	0.140307	0.0934816	-3.41917	0.00753548	0.0708806	no dif
MSTRG.25054.1	u	Bvchr9.sca004	.	921961	922661	701	1	2.09199	2.1519	2.42016	0.197013	0.120334	0	0.0476207	-4.39227	0.00756247	0.0710634	no dif
MSTRG.16928.1	u	Bvchr6.sca005	.	5317056	5317377	322	1	3.35548	4.0751	1.10617	0	0.097994	0.302565	0.0469217	-4.4136	0.00759893	0.0712814	no dif
MSTRG.31477.1	u	scaffold01492	.	1750	3119	1370	1	0.09345	0.102203	0.136582	1.05532	1.1594	0.908086	9.39939	3.23257	0.0077658	0.0724673	no dif
MSTRG.17447.1	u	Bvchr6.sca015	.	1223334	1223802	469	1	3.32862	2.24116	2.80027	0.144219	0.262096	0.33597	0.0886835	-3.49519	0.00780912	0.0727633	no dif
MSTRG.19030.1	x	Bvchr6_un.sca008	-	97582	99135	435	2	2.5445	4.66712	2.75972	0.454498	0.184211	0.136614	0.0777552	-3.68492	0.00781767	0.0728069	no dif
MSTRG.17329.1	u	Bvchr6.sca014	.	335439	336573	1135	1	1.93466	1.67749	2.2019	0	0.149373	0.164817	0.0540397	-4.20984	0.00783624	0.0729438	no dif
MSTRG.7625.1	j	Bvchr3.sca010	-	2297615	2299450	1571	2	0.027315	0.173858	0.17662	2.17005	2.89611	0.094407	13.6598	3.77186	0.0079717	0.073918	no dif
MSTRG.20626.1	i	Bvchr7.sca021	+	15858	16797	940	1	13.35	16.791	14.4775	3.24074	3.14788	2.20559	0.192615	-2.37621	0.00809822	0.0748637	no dif
MSTRG.23809.1	u	Bvchr8.sca018	.	2421197	2421700	504	1	3.14153	2.80493	3.58171	0.277178	0.301673	0.318813	0.0942117	-3.40795	0.00823654	0.0758629	no dif
MSTRG.20191.1	x	Bvchr7.sca010	-	711574	714158	2585	1	7.46379	6.07148	9.74657	1.2261	2.69277	0.909809	0.207401	-2.26951	0.00825489	0.0759617	no dif
MSTRG.7403.1	i	Bvchr3.sca009	-	2189470	2190540	810	2	5.46262	8.16412	6.67558	0.882636	1.25117	0.567845	0.133071	-2.90973	0.00828058	0.0760637	no dif
MSTRG.29074.1	j	contig96966	+	1	1120	894	3	0.271405	0.132518	0.412427	2.4314	2.32038	2.22894	8.55114	3.09612	0.00832915	0.0763979	no dif
MSTRG.15251.1	u	Bvchr5_un.sca019	.	65526	66568	1043	1	0.016533	0.211255	0.074764	1.11525	1.26083	1.23291	11.9285	3.57634	0.00838133	0.0767573	no dif
MSTRG.10036.1	u	Bvchr4.sca009	.	166482	166708	227	1	0.521909	0	0.202632	5.6456	3.87275	4.22101	18.9628	4.2451	0.00840621	0.0769546	no dif
MSTRG.8063.1	x	Bvchr3_un.sca001	+	1183052	1184314	1110	3	10.2473	19.1425	11.9723	2.37327	3.24388	2.77826	0.202973	-2.30064	0.00852478	0.0778318	no dif
MSTRG.13790.1	o	Bvchr5.sca020	+	302830	311161	348	2	0	0.349237	0	2.01628	3.62677	4.97578	30.4058	4.92628	0.00860441	0.0783807	no dif
MSTRG.8017.1	j	Bvchr3_un.sca001	-	807010	838631	2160	4	0.854737	1.21209	0.771056	3.74622	5.60731	4.68422	4.94656	2.30643	0.00874991	0.0792145	no dif
MSTRG.28414.1	u	contig146026	.	91	595	505	1	0.697877	0.699162	0.829651	3.83946	6.6218	6.0716	7.42486	2.89236	0.00885004	0.07987	no dif
MSTRG.28528.1	u	contig155039	.	320	524	205	1	11.1928	10.4677	7.40438	0.782809	0	0	0.0269331	-5.21447	0.00890016	0.0802081	no dif
MSTRG.13629.1	u	Bvchr5.sca017	.	77468	78103	636	1	0.104735	0.190138	0.124276	1.48515	1.02	1.63647	9.881	3.30466	0.00894036	0.0804355	no dif
MSTRG.17663.1	u	Bvchr6.sca021	.	565788	566604	817	1	0	0.05584	0.154849	1.66703	0.604246	1.3251	17.0696	4.09336	0.00901645	0.0809844	no dif
MSTRG.26443.1	i	Bvchr9.sca025	.	5359870	5360187	318	1	8.10957	6.27799	9.94591	0.866926	0.683555	1.25357	0.115234	-3.11736	0.00902408	0.0810143	no dif
MSTRG.17983.1	u	Bvchr6.sca026	.	1224610	1225569	960	1	0.134821	0.301856	0.453998	1.72516	2.48308	2.84169	7.91527	2.98464	0.00903082	0.0810555	no dif
MSTRG.11612.1	u	Bvchr4_un.sca022	.	314089	314336	248	1	0.599234	0.533166	0.201892	4.79261	4.35478	4.33396	10.1038	3.33682	0.00912545	0.0816128	no dif
MSTRG.7692.1	x	Bvchr3.sca010	+	3116362	3124374	226	2	17.8023	24.0961	17.3591	180.624	43.7012	39.5644	4.45328	2.15487	0.00913896	0.081656	no dif
MSTRG.17771.1	i	Bvchr6.sca023	+	1635010	1635805	796	1	3.54389	5.34665	4.3148	0.62869	0.620079	0.308684	0.117941	-3.08386	0.00915138	0.0817476	no dif
MSTRG.31369.1	u	scaffold01309	.	9211	9620	410	1	0.443617	0.650104	0.812695	4.04581	6.28266	4.64087	7.85208	2.97308	0.00928198	0.0825878	no dif
MSTRG.9314.1	u	Bvchr4.sca003	-	1108192	1108503	312	1	2.92035	4.80637	6.69171	0.336379	0.565785	0.472018	0.0953074	-3.39127	0.00943037	0.0836204	no dif
MSTRG.8404.1	u	Bvchr3_un.sca008	-	430798	431073	276	1	8.83826	6.11116	7.18035	1.23815	0.278865	0.419563	0.0875101	-3.51441	0.00957394	0.0844991	no dif
MSTRG.22929.1	u	Bvchr8.sca009	.	545055	545623	569	1	2.18205	2.14936	2.11747	0	0	0.210793	0.0326867	-4.93515	0.00957717	0.0845077	no dif
MSTRG.1972.1	u	Bvchr1_un.sca001	.	159636	161308	1673	1	0	0.04042	0.109992	1.02442	1.10833	0.420278	16.9736	4.08522	0.00964481	0.0849	no dif
MSTRG.5114.1	u	Bvchr2.sca016	+	783051	783307	257	1	0.648587	0.752071	0.732207	5.90566	6.11362	6.01333	8.45464	3.07974	0.00964645	0.0849	no dif
MSTRG.20295.1	i	Bvchr7.sca012	.	833102	835342	2241	1	1.08641	0.345579	1.15418	0	0.095636	0.04209	0.0532549	-4.23094	0.00969609	0.0852373	no dif
MSTRG.28820.1	u	contig92276	.	441	1174	734	1	0.092432	0.068215	0.292489	1.61733	1.60214	1.35866	10.1032	3.33674	0.00979526	0.0859283	no dif
MSTRG.11465.1	u	Bvchr4_un.sca016	.	822610	823288	679	1	1.06417	1.54605	1.50885	0.18126	0.094882	0.06765	0.0834635	-3.58271	0.00982519	0.086137	no dif
MSTRG.1369.1	u	Bvchr1.sca004	+	3427035	3433432	805	2	1.55922	1.14842	2.09185	0	0	0.161963	0.0337458	-4.88915	0.0100341	0.0876596	no dif
MSTRG.27826.1	u	contig107154	.	183	494	312	1	3.58095	3.82216	2.75115	0.342047	0.178775	0.399155	0.0906001	-3.46434	0.010065	0.0878643	no dif
MSTRG.10821.1	x	Bvchr4.sca017	+	3444634	3482003	203	2	0.732628	0.775005	0.910909	8.78784	4.80269	7.42556	8.68957	3.11928	0.0100688	0.0878772	no dif
MSTRG.7723.1	i	Bvchr3.sca010	.	3572479	3574157	1679	1	2.06898	1.81481	1.63831	0.302006	0.220762	0.142376	0.120452	-3.05348	0.0100887	0.0880101	no dif
MSTRG.19624.1	i	Bvchr7.sca002	.	2210030	2212657	2628	1	2.59998	3.05716	3.67962	0.545504	0.487193	0.5321	0.167595	-2.57695	0.0101842	0.0886581	no dif
MSTRG.27644.1	u	Bvchr9_un.sca015	.	104195	105837	1643	1	5.79119	7.47167	7.36929	1.2177	1.37958	1.38085	0.192812	-2.37473	0.0102017	0.0887011	no dif
MSTRG.1309.1	i	Bvchr1.sca004	-	1530366	1531167	802	1	18.9758	21.1813	18.971	6.79741	1.19244	1.06612	0.153159	-2.7069	0.0102026	0.0887011	no dif
MSTRG.30872.1	u	scaffold00838	.	69346	70567	1222	1	0.666947	0.743549	1.25609	0.12112	0.029735	0.060258	0.0791697	-3.65891	0.0102106	0.088744	no dif
MSTRG.19685.1	u	Bvchr7.sca004	.	198177	198510	334	1	2.87709	3.43375	2.87271	0.385697	0.102189	0.292639	0.0849916	-3.55654	0.0102447	0.0888766	no dif
MSTRG.30798.1	u	scaffold00790	.	12487	12877	391	1	3.72019	2.78102	3.42419	0.381027	0.213762	0.359161	0.096112	-3.37914	0.0102733	0.0890706	no dif
MSTRG.28844.1	x	contig92734	+	17	414	338	2	215.084	168.592	217.853	62.8403	51.6131	60.9479	0.291593	-1.77797	0.0102892	0.0891798	no dif
MSTRG.30466.1	u	scaffold00611	-	2266	2570	284	2	4.96544	5.74819	4.90743	0.770842	0.166054	0.413609	0.0864541	-3.53192	0.0103046	0.0892729	no dif
MSTRG.16121.1	o	Bvchr6.sca003	-	1373466	1382237	758	2	2.43633	2.9171	1.18001	0.213605	0	0.123071	0.0515311	-4.27841	0.0103298	0.0894291	no dif
MSTRG.29799.1	x	scaffold00397	-	173563	176669	511	2	0.59677	0.227482	0.257253	4.51679	4.07649	1.72362	9.5394	3.2539	0.0103702	0.0896794	no dif
MSTRG.18028.1	u	Bvchr6.sca026	.	2104623	2105650	1028	1	0.881122	1.37132	1.30533	0.108886	0	0	0.0306051	-5.03008	0.0103706	0.0896794	no dif
MSTRG.5250.1	i	Bvchr2.sca018	.	251805	252178	374	1	0.638354	1.01391	0.721244	6.52922	6.24354	4.51159	7.28218	2.86437	0.0103775	0.0896972	no dif
MSTRG.6288.1	i	Bvchr3.sca003	.	456962	457795	834	1	0.219974	0.384558	0.095945	2.32067	1.84583	2.14642	9.0123	3.1719	0.0104492	0.0901724	no dif
MSTRG.2798.1	i	Bvchr1_un.sca018	-	194479	195112	634	1	0.772718	0.913884	0.946394	7.43012	5.41727	4.43321	6.56309	2.71438	0.0104628	0.0902484	no dif
MSTRG.10955.1	u	Bvchr4_un.sca001	.	654505	655562	1058	1	3.57079	3.97033	4.38624	0.530666	0.347579	0.703769	0.132637	-2.91444	0.0104992	0.0905002	no dif
MSTRG.8549.1	i	Bvchr3_un.sca011	.	358447	359540	1094	1	0.060888	0.201999	0.042051	0.832521	0.927157	1.2976	10.0259	3.32566	0.0108181	0.0925644	no dif
MSTRG.13254.1	j	Bvchr5.sca009	-	191740	192872	784	2	1.99419	2.7047	0.397818	0.163631	0	0.005012	0.0330886	-4.91752	0.0108215	0.0925644	no dif
MSTRG.19474.1	u	Bvchr7.sca001	.	4356993	4358255	1263	1	1.07134	1.24221	1.35126	0.13819	0	0.052749	0.0521007	-4.26255	0.0108651	0.0928246	no dif
MSTRG.12523.1	u	Bvchr5.sca002	.	7046533	7047080	548	1	2.39675	1.75319	2.44138	0.136336	0.274316	0.237547	0.0983413	-3.34606	0.0109124	0.0931441	no dif
MSTRG.16662.1	u	Bvchr6.sca005	-	141403	142282	560	3	4.05286	2.46601	2.24989	0.393374	0.308397	0.166548	0.0990241	-3.33608	0.0110625	0.0941934	no dif
MSTRG.24427.1	i	Bvchr8_un.sca003	.	429568	430033	466	1	1.18816	1.99061	1.8274	0.214021	0.123689	0.088789	0.0851947	-3.55309	0.0111026	0.0944031	no dif
MSTRG.21651.1	u	Bvchr7_un.sca002	-	132943	135372	1451	4	1.29246	0.66539	0.284234	0	0.049788	0.07463	0.0554922	-4.17157	0.0112885	0.0955992	no dif
MSTRG.12224.1	i	Bvchr5.sca002	-	3535521	3536813	1293	1	1.16851	0.577978	1.11804	0	0.032752	0.13044	0.0569698	-4.13366	0.0113069	0.0956868	no dif
MSTRG.21265.1	u	Bvchr7.sca021	.	7645607	7646791	1185	1	1.54166	2.51627	2.27984	0.309346	0.306994	0.100754	0.113146	-3.14374	0.0113325	0.0958427	no dif
MSTRG.17427.1	u	Bvchr6.sca015	+	532408	535670	1281	2	1.51223	1.12295	1.15538	0.155712	0	0.016004	0.0453008	-4.46432	0.0114377	0.0966187	no dif
MSTRG.2539.1	i	Bvchr1_un.sca005	.	864018	868167	4150	1	4.55101	7.45042	6.31301	1.27006	2.00001	1.54766	0.263056	-1.92656	0.0114448	0.0966364	no dif
MSTRG.20566.1	u	Bvchr7.sca019	.	1938806	1939451	646	1	0.681212	0.550691	1.20205	5.99083	5.29789	4.77058	6.59802	2.72203	0.011454	0.0966918	no dif
MSTRG.3659.1	x	Bvchr2.sca001	-	7692167	7725665	300	2	3.75367	5.62712	3.78503	0.402	0.571523	0.331941	0.0991556	-3.33416	0.0114673	0.0967613	no dif
MSTRG.25671.1	u	Bvchr9.sca020	+	677975	680908	760	4	0.283532	0.41992	0.603002	2.76569	2.85969	3.41311	6.91833	2.79042	0.011521	0.0970838	no dif
MSTRG.22042.1	i	Bvchr7_un.sca018	.	75300	76542	1243	1	1.58228	2.65687	1.89129	0.166234	0.299165	0.308046	0.126165	-2.98662	0.0116978	0.0983529	no dif
MSTRG.17558.1	u	Bvchr6.sca019	-	57778	58348	571	1	5.23651	4.29005	6.63758	0.729319	0.461845	0.890729	0.128797	-2.95683	0.0118281	0.0992272	no dif
MSTRG.8715.1	u	Bvchr4.sca001	.	817283	818703	1421	1	0.396512	0.161833	0.146891	1.84517	1.60901	1.83705	7.50278	2.90742	0.0121015	0.101106	no dif
MSTRG.29328.1	u	scaffold00152	.	396827	397207	381	1	0	0.107426	0.510496	3.25377	2.87247	3.16395	15.0346	3.91021	0.0121948	0.101668	no dif
MSTRG.14707.1	i	Bvchr5.sca025	.	379157	379951	795	1	1.51557	1.97469	2.26759	9.19875	9.72083	9.33959	4.90794	2.29512	0.0123188	0.102566	no dif
MSTRG.6608.1	u	Bvchr3.sca003	+	4010734	4013879	660	2	10.9678	12.5243	14.7783	34.2625	41.7598	43.8041	3.13105	1.64665	0.0123504	0.10276	no dif
MSTRG.25053.1	u	Bvchr9.sca004	-	914027	914313	260	2	9.91636	7.64145	11.5914	1.47553	1.06814	1.19724	0.128336	-2.962	0.0125727	0.104241	no dif
MSTRG.11523.1	u	Bvchr4_un.sca018	.	170382	171838	1457	1	13.9876	16.4447	14.5527	3.05695	4.39058	4.24855	0.259999	-1.94342	0.012714	0.105137	no dif
MSTRG.20290.1	i	Bvchr7.sca012	.	804334	804866	533	1	2.56155	1.74251	1.67038	0.252144	0.196781	0.13848	0.0983197	-3.34638	0.0129656	0.10649	no dif
MSTRG.29354.1	i	scaffold00152	.	869634	870770	1137	1	0.6094	0.718105	0.568034	3.66769	3.93305	3.44089	5.82506	2.54227	0.0129772	0.106562	no dif
MSTRG.13155.1	u	Bvchr5.sca008	.	6248919	6249159	241	1	0	0.524599	0.821941	4.22613	7.44469	7.04351	13.8981	3.79681	0.0130341	0.106889	no dif
MSTRG.24543.1	i	Bvchr8_un.sca006	+	443638	446808	2750	2	13.9407	17.0713	15.1135	4.174	5.16294	4.60186	0.302193	-1.72646	0.0131121	0.107412	no dif
MSTRG.842.1	u	Bvchr1.sca002	-	678522	678937	416	1	4.63085	6.11736	5.40925	0.239808	0.716169	0.99442	0.120712	-3.05036	0.0131361	0.107562	no dif
MSTRG.22155.1	u	Bvchr8.sca001	+	694837	695483	607	2	11.6416	11.5689	11.148	2.66036	1.34598	1.58164	0.162637	-2.62027	0.0132103	0.108027	no dif
MSTRG.11559.1	u	Bvchr4_un.sca019	.	876121	877013	893	1	2.92086	2.36741	2.43425	0.149506	0.429886	0.406595	0.127677	-2.96943	0.0132886	0.10855	no dif
MSTRG.28798.1	u	contig91942	.	1	1194	1194	1	0.907787	1.4318	1.11756	0	0.109642	0.120405	0.0665423	-3.90958	0.0135364	0.110025	no dif
MSTRG.2438.1	u	Bvchr1_un.sca002	.	4512400	4513203	804	1	1.22395	1.70244	1.64976	0.155059	0.073257	0.230418	0.100245	-3.3184	0.013595	0.110359	no dif
MSTRG.28754.1	u	contig91380	.	498	723	226	1	5.80026	4.08915	7.54937	0.438561	0.529465	0.913065	0.107868	-3.21266	0.0136185	0.110383	no dif
MSTRG.30993.1	u	scaffold00910	.	25793	26125	333	1	0.522787	0.687914	0.354931	4.69682	4.54472	3.24668	7.97647	2.99575	0.0136449	0.110507	no dif
MSTRG.5020.1	u	Bvchr2.sca015	.	1119442	1120745	1304	1	0.752171	1.00707	1.18511	0.057362	0.147196	0.107122	0.105857	-3.23981	0.0136471	0.110507	no dif
MSTRG.13195.1	u	Bvchr5.sca008	.	7186685	7186967	283	1	3.14643	3.63425	4.57934	0.132156	0.378507	0.607738	0.0984506	-3.34446	0.0138916	0.112137	no dif
MSTRG.31137.1	u	scaffold01049	-	28680	29772	863	2	1.69527	2.02614	1.77966	0	0.000995	0.257285	0.0469509	-4.4127	0.0139727	0.112526	no dif
MSTRG.6554.1	i	Bvchr3.sca003	.	3354837	3356199	1363	1	1.17482	1.15932	0.689288	0.113521	0.057477	0.14728	0.105271	-3.24783	0.0140478	0.112866	no dif
MSTRG.31446.1	u	scaffold01425	.	145	1178	1034	1	1.5749	2.05404	1.30012	0.119713	0.318014	0.042304	0.0973879	-3.36011	0.0140701	0.112997	no dif
MSTRG.28558.1	u	contig157776	.	2	480	479	1	2.06114	1.76521	2.02018	12.6374	9.48146	9.54721	5.4162	2.43728	0.014319	0.114498	no dif
MSTRG.7736.1	u	Bvchr3.sca011	+	19734	23779	312	2	0.428336	0.447338	0.546142	5.18776	5.02627	1.52304	8.25499	3.04527	0.0146148	0.116427	no dif
MSTRG.6290.1	u	Bvchr3.sca003	.	477440	477737	298	1	0	0.522294	0	4.83655	3.15608	3.5114	22.026	4.46113	0.014639	0.11652	no dif
MSTRG.11122.1	u	Bvchr4_un.sca003	.	992153	993155	1003	1	1.07948	1.11953	1.26556	0.117066	0.18576	0.074026	0.108773	-3.20061	0.0146631	0.116688	no dif
MSTRG.18662.1	u	Bvchr6.sca028	.	1362497	1363862	1366	1	3.20708	2.80302	3.93813	0.504155	0.426986	0.603676	0.15428	-2.69637	0.0147401	0.117201	no dif
MSTRG.28822.1	u	contig92286	.	1	1149	1149	1	2.04902	2.83728	2.92834	0.459204	0.264878	0.335154	0.135545	-2.88315	0.0148263	0.117713	no dif
MSTRG.30867.1	u	scaffold00838	.	53215	54006	792	1	1.38268	1.42913	1.32569	0.181075	0.177549	0.031212	0.0942205	-3.40782	0.0148414	0.117783	no dif
MSTRG.1447.1	u	Bvchr1.sca004	-	5222606	5225929	379	2	0.4902	1.7491	1.18268	4.49594	9.63492	8.64526	6.65582	2.73462	0.014927	0.118312	no dif
MSTRG.331.1	j	Bvchr1.sca001	-	3454157	3458062	2451	2	0.084628	0.54684	0.182023	0	22.7949	0.128178	28.1786	4.81653	0.0149856	0.118591	no dif
MSTRG.28472.1	u	contig150847	.	1	493	493	1	0.27023	0.16194	0.587355	2.07662	3.03805	3.23508	8.18984	3.03384	0.0151099	0.119313	no dif
MSTRG.25924.1	i	Bvchr9.sca024	.	444529	444940	412	1	1.58679	0.765493	0.823401	7.63729	6.20806	6.64135	6.45112	2.68955	0.015197	0.119896	no dif
MSTRG.17720.1	u	Bvchr6.sca023	.	523159	525270	2112	1	1.35647	1.57908	1.56049	0.177419	0.222804	0.250613	0.144758	-2.78829	0.0152026	0.119916	no dif
MSTRG.18752.1	u	Bvchr6.sca028	.	2684360	2684570	211	1	0.710501	0.460411	0.866321	3.80484	6.35906	6.11546	7.99092	2.99836	0.0153617	0.120833	no dif
MSTRG.28688.1	u	contig90494	.	38	1186	1149	1	0.149251	0.106232	0.46875	2.0432	1.23841	2.06502	7.38247	2.8841	0.0154306	0.121256	no dif
MSTRG.429.1	u	Bvchr1.sca001	.	4321203	4321615	413	1	3.48732	2.08899	2.2996	0.271458	0.260717	0.35043	0.112064	-3.15761	0.0154556	0.121377	no dif
MSTRG.8621.1	u	Bvchr3_un.sca013	-	494789	500149	494	2	0.502548	0.220778	0.240246	2.33594	3.57675	1.97572	8.18663	3.03327	0.015532	0.121697	no dif
MSTRG.31239.1	u	scaffold01136	.	5214	5761	548	1	0.369261	0.486805	0.961252	4.32928	3.32033	4.16851	6.50306	2.70112	0.0156288	0.122354	no dif
MSTRG.29074.3	j	contig96966	+	1	1090	873	3	0.610197	1.02611	1.06547	6.79367	4.40791	3.69239	5.51267	2.46275	0.0156858	0.122679	no dif
MSTRG.11483.1	u	Bvchr4_un.sca017	.	186717	187365	649	1	1.66853	2.93055	2.14439	0.102994	0.346248	0.313363	0.113088	-3.14448	0.0156867	0.122679	no dif
MSTRG.13968.1	x	Bvchr5.sca022	+	1392071	1399585	295	2	1.0665	1.71648	1.65433	8.32551	9.94084	8.64418	6.06459	2.60041	0.0158699	0.123675	no dif
MSTRG.26292.1	u	Bvchr9.sca025	+	3381707	3382472	766	1	2.07708	1.39664	1.32159	0.195301	0.116627	0	0.0650485	-3.94234	0.0159197	0.123884	no dif
MSTRG.5455.1	u	Bvchr2_un.sca001	.	138972	140627	1656	1	1.57974	2.23007	1.60608	0.323419	0.21201	0.227647	0.140896	-2.8273	0.0159923	0.12432	no dif
MSTRG.1198.1	u	Bvchr1.sca003	.	485218	486726	1509	1	0.917002	1.15836	0.849993	0.095516	0.182645	0.046866	0.111107	-3.16998	0.0160064	0.124378	no dif
MSTRG.31570.1	u	scaffold01794	.	423	638	216	1	6.82208	8.23187	5.75205	0.172739	1.37361	0.613217	0.103795	-3.26819	0.0160142	0.124414	no dif
MSTRG.18814.1	x	Bvchr6.sca028	+	3318113	3319937	1649	2	0.799644	1.18559	0.868128	4.38843	4.35876	4.45114	4.62554	2.20962	0.016082	0.12482	no dif
MSTRG.19985.1	u	Bvchr7.sca008	.	1427973	1429160	1188	1	3.94952	4.75409	4.38744	0.446027	0.557195	1.11144	0.161535	-2.63008	0.0160784	0.12482	no dif
MSTRG.25582.1	x	Bvchr9.sca016	+	4838	6187	1316	2	0.055909	0.230555	0.274671	2.04759	1.16647	1.06494	7.6256	2.93085	0.0162881	0.126178	no dif
MSTRG.11475.1	u	Bvchr4_un.sca017	+	69346	70074	616	2	2.4553	2.90029	3.31913	0	0.277781	0.347084	0.0720329	-3.7952	0.0162883	0.126178	no dif
MSTRG.29642.1	i	scaffold00344	.	251440	252105	666	1	0.049891	0.398672	0.358973	2.67904	1.97087	2.05291	8.30034	3.05317	0.0163081	0.126282	no dif
MSTRG.30366.1	u	scaffold00572	.	270142	270443	302	1	0.990995	0.635722	0.549233	5.56936	4.25348	6.19196	7.35991	2.87969	0.0164242	0.126917	no dif
MSTRG.25302.1	u	Bvchr9.sca010	+	540365	544064	759	2	5.3974	6.30647	4.66481	0.885795	0.3392	1.14154	0.144577	-2.79009	0.0164533	0.127089	no dif
MSTRG.28097.1	u	contig122882	.	1	703	703	1	1.27402	1.63986	0.696286	4.64532	9.77136	6.04907	5.66893	2.50308	0.0165028	0.127385	no dif
MSTRG.20137.1	i	Bvchr7.sca009	.	2503762	2504861	1100	1	1.42693	1.11604	1.37954	0.269268	0.042716	0.034745	0.0883947	-3.4999	0.016866	0.129613	no dif
MSTRG.10498.1	u	Bvchr4.sca016	+	503507	503765	259	1	0.10262	0.549743	0.747024	3.94868	4.37517	3.49655	8.44684	3.07841	0.0169476	0.130027	no dif
MSTRG.28068.1	u	contig120931	.	1	746	746	1	1.29885	0.788107	1.13823	4.77514	6.30728	6.58576	5.47818	2.4537	0.0170491	0.130673	no dif
MSTRG.4275.1	u	Bvchr2.sca007	.	597177	598135	959	1	0.936227	1.64113	1.36531	0.013184	0.205928	0.152195	0.0941767	-3.40849	0.0171057	0.131053	no dif
MSTRG.2521.1	i	Bvchr1_un.sca005	-	172521	174604	1286	2	7.66216	9.87984	11.5473	0.4418	1.23817	3.72867	0.185933	-2.42715	0.0171343	0.131197	no dif
MSTRG.15370.1	u	Bvchr5_un.sca026	.	199744	200202	459	1	0.645909	1.34573	0.68382	3.67805	6.52383	6.52394	6.25158	2.64422	0.0174246	0.132764	no dif
MSTRG.2123.1	j	Bvchr1_un.sca002	+	886766	888235	1327	2	0.873586	1.26422	1.81964	5.61907	6.12355	5.92021	4.46319	2.15808	0.017586	0.133563	no dif
MSTRG.9083.1	u	Bvchr4.sca001	.	4286356	4286725	370	1	3.37873	4.61483	3.29357	0.188701	0.621925	0.52391	0.118235	-3.08027	0.0177021	0.134201	no dif
MSTRG.7652.1	u	Bvchr3.sca010	.	2612270	2612815	546	1	1.63142	2.41805	2.45104	0.296827	0.237353	0.209572	0.114414	-3.12766	0.0177584	0.134495	no dif
MSTRG.16174.1	u	Bvchr6.sca003	.	1825450	1825987	538	1	1.2115	2.19887	1.77964	0.198526	0.27255	0.06876	0.104015	-3.26514	0.0180296	0.136218	no dif
MSTRG.30870.1	u	scaffold00838	.	67378	68515	1138	1	0.986499	1.00485	1.10834	0	0.146212	0.086813	0.0751771	-3.73356	0.0183097	0.137753	no dif
MSTRG.11389.1	u	Bvchr4_un.sca014	-	1283409	1289510	411	2	0.351157	0.127286	0	1.37865	2.68137	2.34035	13.3775	3.74174	0.0183517	0.138002	no dif
MSTRG.965.1	u	Bvchr1.sca002	.	2643706	2644747	1042	1	0.165799	0.195855	0.145836	1.27385	1.17877	1.11801	7.03585	2.81472	0.018422	0.138404	no dif
MSTRG.22417.1	o	Bvchr8.sca002	-	1087758	1219893	400	4	4.71515	4.23903	3.86053	0.085342	0.739897	0.632351	0.113743	-3.13614	0.0185751	0.139304	no dif
MSTRG.18818.1	u	Bvchr6.sca028	-	3366909	3368333	1097	2	0.573352	0.648705	0	5.8644	1.59459	6.69428	11.5815	3.53375	0.0186694	0.139785	no dif
MSTRG.1171.1	u	Bvchr1.sca002	+	6371389	6372476	398	2	5.99729	6.54138	5.73597	0.932101	0.675505	1.0843	0.147303	-2.76314	0.0186764	0.139785	no dif
MSTRG.17049.1	u	Bvchr6.sca007	.	995915	996598	684	1	0.470697	0.221378	0.250547	1.92312	2.43924	2.37657	7.14914	2.83777	0.0187377	0.140076	no dif
MSTRG.28207.1	u	contig130847	.	28	674	647	1	1.32904	1.85968	1.20284	6.40056	8.39917	7.52142	5.08273	2.3456	0.0188541	0.140807	no dif
MSTRG.16993.1	i	Bvchr6.sca006	+	102964	103233	270	1	7.9306	10.7464	5.75598	1.50537	1.20992	0.477179	0.130662	-2.93609	0.0189964	0.141729	no dif
MSTRG.31279.1	u	scaffold01195	.	7493	7783	291	1	0.68266	0.642658	0.078204	4.15299	4.0841	3.99789	8.71734	3.12389	0.0190434	0.141939	no dif
MSTRG.4308.1	u	Bvchr2.sca007	+	1242708	1244723	540	2	2.36802	2.83083	3.88245	0.415557	0.285954	0.454009	0.127242	-2.97435	0.0190819	0.142142	no dif
MSTRG.31612.1	u	scaffold01947	-	542	3372	906	4	0.245673	0.458188	0.44163	2.32488	2.83186	1.73517	6.01656	2.58894	0.0190978	0.142226	no dif
MSTRG.4532.1	u	Bvchr2.sca011	.	650244	650498	255	1	7.68661	9.11721	8.27739	1.25482	1.01329	1.27916	0.141431	-2.82183	0.0191362	0.142405	no dif
MSTRG.30591.1	i	scaffold00678	.	106149	106711	563	1	2.08899	1.77954	2.07805	0.078994	0.166765	0.431451	0.113882	-3.13438	0.019265	0.143165	no dif
MSTRG.16702.1	u	Bvchr6.sca005	+	683618	684327	710	1	1.34408	1.90383	1.34105	0.097881	0.1349	0.302984	0.116751	-3.09849	0.0193092	0.143409	no dif
MSTRG.4852.1	u	Bvchr2.sca014	+	3972671	3976697	793	2	1.18887	1.37544	1.17601	0.031219	0.197599	0.177366	0.108596	-3.20296	0.0193033	0.143409	no dif
MSTRG.25668.1	u	Bvchr9.sca020	+	671694	675176	977	2	0.870821	0.345741	0.4495	3.42494	3.24918	3.2521	5.95789	2.5748	0.0193534	0.143666	no dif
MSTRG.27819.1	u	contig106781	.	160	564	405	1	0.550383	1.49979	1.1784	6.8002	6.65402	5.57468	5.89389	2.55922	0.0194008	0.14394	no dif
MSTRG.4786.1	i	Bvchr2.sca014	.	1631494	1631863	370	1	1.7103	2.54535	4.31032	0	0.250271	0.378125	0.0733596	-3.76887	0.0194146	0.143992	no dif
MSTRG.31498.1	u	scaffold01554	.	2191	7662	5472	1	0.021857	0.042632	0.063054	0.206063	0.287904	0.384892	6.89069	2.78465	0.0198009	0.146086	no dif
MSTRG.25844.1	u	Bvchr9.sca023	-	287822	288351	530	1	14.7625	23.688	22.18	3.35877	5.09283	4.86182	0.219583	-2.18716	0.0197935	0.146086	no dif
MSTRG.4285.1	u	Bvchr2.sca007	-	807827	808642	754	2	1.92342	2.52127	1.60399	0.224559	0.088264	0.396797	0.117318	-3.0915	0.0198277	0.146138	no dif
MSTRG.23100.1	x	Bvchr8.sca014	-	2453851	2463515	3504	2	1.38393	1.62441	1.42637	4.17422	5.74472	4.59127	3.27197	1.71016	0.0201404	0.148033	no dif
MSTRG.17429.3	u	Bvchr6.sca015	+	537154	541188	2046	2	0.530011	0.374916	0.451572	0.03648	0.043554	0.08209	0.119516	-3.06472	0.0204987	0.149847	no dif
MSTRG.8861.1	x	Bvchr4.sca001	+	2232362	2245395	472	3	1.58181	1.89179	20.705	0.100551	0.811094	1.36398	0.0941171	-3.4094	0.0208297	0.151769	no dif
MSTRG.1335.7	x	Bvchr1.sca004	-	2130786	2131469	414	3	2.09441	5.14613	5.77842	4.50176	79.9246	3.3929	6.74549	2.75392	0.0209842	0.152613	no dif
MSTRG.12042.1	u	Bvchr5.sca002	.	1521726	1522519	794	1	1.50117	1.97463	1.77385	0.145319	0.151353	0.358812	0.124863	-3.00159	0.0209746	0.152613	no dif
MSTRG.17792.1	u	Bvchr6.sca023	.	2423976	2424380	405	1	2.33179	1.74419	2.41582	0.247566	0.223129	0	0.0725061	-3.78575	0.0209931	0.152631	no dif
MSTRG.12873.1	u	Bvchr5.sca008	.	130770	131467	698	1	4.25994	4.69001	6.02914	0.709485	0.593425	1.07792	0.158944	-2.65341	0.0210326	0.15283	no dif
MSTRG.31595.1	u	scaffold01877	.	8191	8578	388	1	0.242706	0.95398	1.12934	3.54144	5.46773	6.27514	6.571	2.71611	0.0211018	0.153131	no dif
MSTRG.28121.1	u	contig124320	.	1	692	692	1	1.18478	1.3774	2.10428	0.072062	0.268438	0	0.0729675	-3.7766	0.021141	0.153233	no dif
MSTRG.3661.1	u	Bvchr2.sca001	-	7725774	7726268	332	2	2.11761	5.40026	6.8608	0.207193	1.0929	0.310244	0.111995	-3.1585	0.0212508	0.15385	no dif
MSTRG.27996.1	u	contig116177	.	24	638	615	1	1.88518	2.37338	2.1843	0	0.321812	0.194065	0.0800696	-3.6426	0.0213095	0.154216	no dif
MSTRG.30051.2	u	scaffold00469	-	17348	22644	321	2	0.366886	0.429159	0.628049	1.2592	4.96437	4.30114	7.39046	2.88566	0.021363	0.154485	no dif
MSTRG.24864.1	u	Bvchr9.sca001	.	1807414	1807863	450	1	0.371611	0.404621	0.242982	2.59525	2.21661	2.32271	7.00007	2.80737	0.0213964	0.154627	no dif
MSTRG.4911.1	u	Bvchr2.sca014	.	5032454	5033420	967	1	1.37094	0.945522	1.17282	0.192834	0.105088	0.133168	0.123547	-3.01687	0.0215604	0.155583	no dif
MSTRG.31190.1	u	scaffold01084	.	28446	28671	226	1	0.547503	0.528422	0	2.86986	4.95181	4.91372	11.8367	3.56519	0.0215835	0.15569	no dif
MSTRG.6801.1	u	Bvchr3.sca005	.	945602	946443	842	1	5.25153	11.5791	6.87422	0.828353	1.97562	1.60105	0.185828	-2.42796	0.0216913	0.156228	no dif
MSTRG.1245.2	x	Bvchr1.sca004	-	107167	112389	758	3	1.77239	2.56031	1.62597	0	0.075156	0.36635	0.0740947	-3.75449	0.0217385	0.156478	no dif
MSTRG.16153.1	i	Bvchr6.sca003	-	1672444	1674642	1460	2	0.598062	0.75949	0.904306	3.14654	3.46125	4.04907	4.71155	2.2362	0.0220235	0.157805	no dif
MSTRG.3376.1	u	Bvchr2.sca001	.	5381391	5382044	654	1	4.19787	3.64675	4.25243	0.635003	0.826527	0.401755	0.154028	-2.69873	0.0220526	0.157983	no dif
MSTRG.28579.1	u	contig160367	.	56	533	478	1	5.08218	4.59675	5.92955	22.4635	18.3122	19.5815	3.86695	1.9512	0.0221723	0.158629	no dif
MSTRG.26251.1	i	Bvchr9.sca025	-	2705885	2706321	437	1	0.349003	0.472187	0.273822	2.08254	2.42604	2.95277	6.81395	2.76849	0.022224	0.158969	no dif
MSTRG.29023.1	u	contig96084	.	4	423	420	1	2.40236	3.26832	2.03409	0	0.417434	0.191166	0.07899	-3.66219	0.0224412	0.159975	no dif
MSTRG.26837.2	u	Bvchr9.sca026	+	2704851	2714796	2106	2	0.452629	0.68992	0.591809	2.14186	3.252	2.55283	4.58192	2.19595	0.0228545	0.162058	no dif
MSTRG.24830.1	x	Bvchr9.sca001	+	1338089	1338729	277	2	28.0479	33.517	36.5083	75.0455	99.1087	100.31	2.79857	1.48469	0.0232179	0.164052	no dif
MSTRG.11379.1	u	Bvchr4_un.sca014	.	1066184	1066716	533	1	2.98005	4.14988	4.51532	0.662377	0.255767	0.700297	0.138979	-2.84706	0.0233871	0.164845	no dif
MSTRG.31557.1	u	scaffold01740	.	1	507	507	1	3.73839	3.8043	3.54362	0.860098	0.21924	0.063973	0.103128	-3.27749	0.0234712	0.16522	no dif
MSTRG.31199.1	u	scaffold01097	.	7637	8219	583	1	1.42902	1.55068	1.49565	0	0.164139	0.216971	0.0851576	-3.55372	0.0234656	0.16522	no dif
MSTRG.21500.1	u	Bvchr7.sca021	+	9655393	9656589	627	2	1.60388	1.64318	2.40723	0.282735	0	0.137433	0.0743096	-3.75031	0.0235028	0.165381	no dif
MSTRG.27362.1	u	Bvchr9.sca026	.	7866935	7867262	328	1	2.80958	2.41999	3.32738	0.304066	0.434739	0.358927	0.128286	-2.96257	0.0235177	0.165455	no dif
MSTRG.28738.1	u	contig91159	.	3	1522	1520	1	1.29233	1.20794	1.228	0.063869	0.169813	0.274929	0.13642	-2.87387	0.023576	0.165741	no dif
MSTRG.4839.1	u	Bvchr2.sca014	+	3537812	3538747	936	1	0.121555	0.230307	0.228582	1.22734	1.09688	1.44209	6.48868	2.69792	0.0237121	0.166356	no dif
MSTRG.31525.1	u	scaffold01614	.	5229	6449	1221	1	0.322333	0.103214	0.240228	1.1959	1.75922	1.43739	6.59759	2.72194	0.0237854	0.166653	no dif
MSTRG.13356.1	u	Bvchr5.sca011	.	423832	424393	562	1	0.226685	0.637246	0.468943	1.95586	3.48217	3.19918	6.48014	2.69602	0.0240127	0.167889	no dif
MSTRG.19839.1	u	Bvchr7.sca005	.	1039779	1040038	260	1	0.310861	0.69315	0.722974	4.34363	3.43981	3.55244	6.56397	2.71457	0.0242061	0.168721	no dif
MSTRG.1738.1	j	Bvchr1.sca007	-	983260	985122	933	2	0.200391	0.547132	1.15567	4.30412	2.97678	3.39444	5.60918	2.48779	0.0242504	0.168873	no dif
MSTRG.27497.1	u	Bvchr9_un.sca004	.	287644	288363	720	1	0.044399	0.156721	0.316189	1.31728	1.08974	1.34376	7.25057	2.85809	0.0246906	0.171115	no dif
MSTRG.30856.1	u	scaffold00830	.	74064	74377	314	1	8.9274	8.99018	6.65454	28.677	34.6668	29.976	3.79779	1.92516	0.0247369	0.17131	no dif
MSTRG.28963.1	u	contig94715	.	1	1255	1255	1	2.32987	3.13125	2.82893	7.26563	11.4664	10.3844	3.5122	1.81238	0.0250036	0.172807	no dif
MSTRG.24267.1	i	Bvchr8_un.sca001	-	35845	45437	2614	2	1.17425	1.52487	1.40563	4.28874	4.15376	5.75276	3.45825	1.79004	0.0250397	0.173024	no dif
MSTRG.10994.1	u	Bvchr4_un.sca001	+	1208042	1209968	1253	2	4.9319	7.03308	7.44905	1.44592	1.30605	1.37115	0.212379	-2.23529	0.0250447	0.173028	no dif
MSTRG.30564.1	u	scaffold00665	-	132820	137464	425	2	0.566353	1.01719	0.565314	5.32059	3.53222	4.01392	5.9877	2.582	0.025054	0.173051	no dif
MSTRG.12604.1	u	Bvchr5.sca003	.	205246	205505	260	1	7.27623	11.268	9.48165	1.90707	0.919133	1.52496	0.155255	-2.68729	0.0252137	0.173844	no dif
MSTRG.19697.1	u	Bvchr7.sca004	-	363369	365053	532	2	0.950471	0.737418	0.957799	6.72995	3.76462	3.74787	5.38327	2.42848	0.0252926	0.174228	no dif
MSTRG.13415.1	u	Bvchr5.sca013	.	1408196	1408614	419	1	1.10953	2.4851	2.81731	0.08044	0.230127	0.448554	0.118392	-3.07836	0.025625	0.175746	no dif
MSTRG.4255.1	u	Bvchr2.sca007	+	303241	311601	362	2	0.629463	1.06339	0.549795	2.75923	5.9499	5.36957	6.27771	2.65024	0.0256681	0.175977	no dif
MSTRG.7349.1	u	Bvchr3.sca009	.	1529158	1529618	461	1	0.162428	0	0.299024	0.79709	2.03831	2.15462	10.8137	3.43479	0.0261214	0.178234	no dif
MSTRG.30542.1	i	scaffold00657	.	73722	75150	1429	1	1.07912	1.08436	1.50213	0	0.081242	0.227279	0.0841663	-3.57061	0.0263957	0.179526	no dif
MSTRG.8361.1	u	Bvchr3_un.sca007	.	457441	457847	407	1	5.43635	4.31609	4.39866	0.851361	0.657443	0.578516	0.147502	-2.76119	0.0265459	0.180287	no dif
MSTRG.28809.3	j	contig92132	-	1	1527	965	5	0.210816	0	0.080459	0.405573	1.36654	1.80647	12.2859	3.61893	0.0268834	0.181765	no dif
MSTRG.1369.3	u	Bvchr1.sca004	+	3430014	3433214	1734	2	0.947896	1.62424	1.19548	0.166932	0.188278	0.253713	0.16162	-2.62932	0.0268842	0.181765	no dif
MSTRG.13147.1	u	Bvchr5.sca008	+	6048955	6052439	895	2	2.43162	3.43359	3.55445	0.562506	0.567421	0.461123	0.168907	-2.5657	0.0271095	0.182828	no dif
MSTRG.28811.1	u	contig92151	.	2	856	855	1	0.281244	0.281642	0.208897	1.77402	1.61221	1.29772	6.06899	2.60146	0.0271626	0.183103	no dif
MSTRG.22054.1	x	Bvchr7_un.sca019	-	148445	154270	377	2	10.2507	15.9292	14.1634	3.76764	0.237757	0.103949	0.101859	-3.29535	0.0271774	0.183154	no dif
MSTRG.18247.1	u	Bvchr6.sca027	.	937085	939761	2677	1	0.98401	1.2812	1.04641	0.100769	0.148376	0.304552	0.167198	-2.58037	0.0272178	0.183328	no dif
MSTRG.28960.1	u	contig94657	.	804	1227	424	1	0.695637	0.215702	0.457088	3.03097	3.82418	2.1698	6.59513	2.7214	0.0275381	0.185055	no dif
MSTRG.6513.1	i	Bvchr3.sca003	-	3056883	3057101	219	1	10.6702	13.1701	12.6537	0.730344	1.49914	3.52923	0.157799	-2.66384	0.0276675	0.185692	no dif
MSTRG.24896.1	u	Bvchr9.sca001	.	2199137	2199556	420	1	2.42398	2.09654	2.23904	0.059365	0.59987	0.057188	0.105986	-3.23805	0.0277068	0.185923	no dif
MSTRG.31401.1	u	scaffold01359	.	1	1371	1371	1	0.21054	0.227089	0.194371	0.881133	1.42835	1.40119	5.87132	2.55369	0.0278435	0.18674	no dif
MSTRG.28027.1	u	contig118109	.	1	756	756	1	0.117481	0.301726	0.113828	0.68359	1.4561	1.5591	6.93912	2.79475	0.0280239	0.187549	no dif
MSTRG.2745.2	u	Bvchr1_un.sca015	+	864136	865565	647	2	5.22922	6.00964	4.71226	0.93049	0.491775	0	0.089164	-3.4874	0.028041	0.187562	no dif
MSTRG.27760.1	u	contig103804	.	7	489	483	1	0.867088	0.634378	0.767043	4.28627	4.36419	3.52965	5.36922	2.42471	0.0282359	0.188532	no dif
MSTRG.6424.1	u	Bvchr3.sca003	.	2032775	2034004	1230	1	2.65646	4.34166	4.59858	1.06294	0.539076	0.431532	0.175356	-2.51164	0.0282321	0.188532	no dif
MSTRG.3660.1	x	Bvchr2.sca001	-	7694151	7729130	977	2	0.732732	1.06136	0.860624	0.112941	0.098297	0.158901	0.139427	-2.84242	0.0285222	0.189904	no dif
MSTRG.22418.2	x	Bvchr8.sca002	-	1087925	1111027	308	2	1.58741	7.03267	6.44104	0.478568	0.404874	1.04924	0.128323	-2.96215	0.028865	0.191847	no dif
MSTRG.5102.1	j	Bvchr2.sca016	+	660983	664901	2408	2	0.247495	0.202909	0.125485	0.461574	1.61556	1.17017	5.63875	2.49538	0.0288806	0.191854	no dif
MSTRG.3576.1	u	Bvchr2.sca001	.	7033821	7034566	746	1	0.895452	0.610348	0.538611	3.04562	3.45259	4.13015	5.19874	2.37816	0.0288846	0.191854	no dif
MSTRG.10156.1	u	Bvchr4.sca011	.	1088495	1088781	287	1	2.84991	1.93145	1.64273	9.31391	10.5729	12.4789	5.03819	2.33291	0.0291189	0.193023	no dif
MSTRG.29873.3	j	scaffold00418	-	109633	114217	1886	3	0	0.183582	0.222706	1.64194	0.975115	1.01792	8.94678	3.16137	0.0291484	0.193185	no dif
MSTRG.13793.1	u	Bvchr5.sca020	.	323527	323877	351	1	4.26931	1.60248	2.66122	31.2886	18.1777	1.28356	5.94748	2.57228	0.0295476	0.19528	no dif
MSTRG.3497.1	o	Bvchr2.sca001	+	6312368	6314055	1095	3	0.165646	0	0.08373	0.548249	0.834831	1.30398	10.7752	3.42964	0.0296197	0.195585	no dif
MSTRG.31672.1	u	scaffold02338	.	1872	2307	436	1	0.125871	0.614639	0.569386	2.85001	2.59335	2.85007	6.33136	2.66252	0.0297474	0.196083	no dif
MSTRG.4810.1	u	Bvchr2.sca014	.	2699543	2702249	2707	1	0.894425	1.28045	1.03475	0.289974	0.103032	0.119622	0.159716	-2.64642	0.0298219	0.196337	no dif
MSTRG.6898.1	i	Bvchr3.sca005	.	2584073	2584496	424	1	15.0661	15.2039	17.8842	4.20291	2.74172	3.22731	0.211237	-2.24307	0.0299399	0.196818	no dif
MSTRG.28886.1	u	contig93253	.	41	1384	1344	1	2.4252	2.85286	2.81729	9.63099	8.5709	8.51353	3.30009	1.72251	0.0300311	0.197171	no dif
MSTRG.31111.1	u	scaffold01022	.	5478	7443	1966	1	0.177579	0.460849	0.3471	1.56312	1.67178	1.56148	4.86681	2.28298	0.0300571	0.197296	no dif
MSTRG.28742.1	j	contig91173	+	184	1705	698	4	0.404295	0.012826	0.241966	2.4211	1.47583	1.45654	8.12256	3.02193	0.0305344	0.199385	no dif
MSTRG.27599.1	u	Bvchr9_un.sca009	+	55163	56915	1753	1	0.909365	1.55508	2.0272	0.210999	0.371075	0.167915	0.166974	-2.5823	0.0305571	0.199499	no dif
MSTRG.22331.4	j	Bvchr8.sca002	-	27476	30811	1649	2	0.000793	0.204295	0.123138	0.766442	1.52833	0.48771	8.47734	3.08361	0.030637	0.199847	no dif
MSTRG.15309.4	i	Bvchr5_un.sca021	-	256998	268671	1609	2	2.19737	3.55086	3.36366	0.399806	0.790356	0.598407	0.196289	-2.34895	0.0308186	0.200788	no dif
MSTRG.28870.1	u	contig93022	.	88	1409	1322	1	0.246099	0.614554	0.355621	0.826903	5.08741	1.15815	5.81486	2.53975	0.0309792	0.201485	no dif
MSTRG.28515.1	u	contig154377	.	29	552	524	1	2.03365	3.47958	3.54556	0.330718	0.549663	0.502709	0.152679	-2.71142	0.0312314	0.202613	no dif
MSTRG.29144.1	u	contig99267	.	1	1029	1029	1	9.69639	12.6493	12.0331	27.5414	31.3991	27.9227	2.52665	1.33722	0.0315243	0.204113	no dif
MSTRG.435.1	i	Bvchr1.sca001	.	4354706	4355373	668	1	0.320253	0.202826	0.137362	0.645916	1.82101	1.93247	6.66129	2.7358	0.0316054	0.204392	no dif
MSTRG.17133.1	u	Bvchr6.sca007	.	2923267	2925015	1749	1	2.93316	3.03702	2.68155	0.646542	0.575733	0.525306	0.201992	-2.30763	0.0316756	0.20474	no dif
MSTRG.13079.4	j	Bvchr5.sca008	+	4599422	4601740	2100	4	0.606897	10.0496	7.98519	31.4857	17.9479	13.4525	3.37341	1.75421	0.03187	0.205679	no dif
MSTRG.22707.1	i	Bvchr8.sca005	.	196959	197402	444	1	3.92959	6.2763	4.73921	0.841947	0.645026	1.09931	0.173052	-2.53072	0.0325207	0.208921	no dif
MSTRG.12647.1	u	Bvchr5.sca004	.	902041	902406	366	1	2.8136	4.44741	4.2607	0.345613	0.960862	0.382776	0.146615	-2.7699	0.032565	0.209124	no dif
MSTRG.8793.1	i	Bvchr4.sca001	.	1581510	1582299	790	1	0.052877	0.415218	0.000929	0.617348	1.87121	1.9918	9.55251	3.25588	0.0326467	0.20947	no dif
MSTRG.28841.1	u	contig92714	.	2	310	309	1	1.01416	0.659933	1.59915	5.87926	5.34611	6.80858	5.5095	2.46192	0.0326294	0.20947	no dif
MSTRG.10738.1	o	Bvchr4.sca017	-	2369707	2402046	453	2	23.0109	28.397	30.7083	6.34228	8.28697	7.33716	0.267504	-1.90237	0.0330166	0.211303	no dif
MSTRG.23601.1	i	Bvchr8.sca017	.	3888889	3889760	872	1	29.2965	32.2222	31.564	9.36367	11.4999	10.7846	0.340001	-1.55639	0.0331659	0.21193	no dif
MSTRG.29705.1	i	scaffold00363	.	453568	453881	314	1	4.10809	3.37558	5.06735	0.141401	0.932318	0.699841	0.141308	-2.82308	0.0333299	0.212657	no dif
MSTRG.29873.2	j	scaffold00418	-	107223	114961	2685	5	0.141834	0.490749	0.178449	0.802987	1.92344	1.29982	4.96435	2.31161	0.0338371	0.214592	no dif
MSTRG.22990.1	u	Bvchr8.sca011	+	731981	733361	1340	2	0.597287	0.869097	0.756512	2.37464	3.46998	3.78046	4.32997	2.11436	0.033925	0.21486	no dif
MSTRG.23074.1	x	Bvchr8.sca014	-	1868087	1895026	262	2	5.90665	4.6641	6.73978	0	1.02431	0	0.0591724	-4.07893	0.0340971	0.215595	no dif
MSTRG.3558.1	i	Bvchr2.sca001	+	6806245	6806872	628	1	0.923539	1.10521	1.12918	5.35612	5.18474	3.91732	4.57837	2.19483	0.0344348	0.217202	no dif
MSTRG.19694.1	u	Bvchr7.sca004	.	336040	336466	427	1	0.465232	0.835782	0.953696	4.09656	3.95624	3.85952	5.28331	2.40144	0.034514	0.217504	no dif
MSTRG.26838.2	u	Bvchr9.sca026	-	2710834	2715279	977	3	0.566883	0.405958	0.626874	2.20148	2.17559	3.40014	4.86162	2.28144	0.0345343	0.217504	no dif
MSTRG.15421.1	u	Bvchr5_un.sca031	-	188052	188596	508	2	4.29087	3.51275	4.40451	0.732794	0.637488	0.763438	0.174779	-2.5164	0.0345221	0.217504	no dif
MSTRG.24446.1	u	Bvchr8_un.sca003	+	854614	855623	1010	1	0.259833	0	0.285246	1.80895	1.81173	1.47808	9.35415	3.22561	0.0345545	0.217556	no dif
MSTRG.17394.1	o	Bvchr6.sca015	+	77370	90957	255	2	3.65548	0.254137	4.80293	0.485907	0.006737	0	0.0565442	-4.14448	0.0347564	0.218425	no dif
MSTRG.5167.1	i	Bvchr2.sca017	-	218721	219769	1049	1	2.65027	2.24193	2.77778	0.432811	0.45967	0.542331	0.187069	-2.41836	0.0353055	0.220844	no dif
MSTRG.5506.1	x	Bvchr2_un.sca002	+	269981	271253	339	2	2.03495	1.88138	1.48835	8.07199	8.23246	8.75505	4.63663	2.21308	0.0356493	0.222254	no dif
MSTRG.26060.1	u	Bvchr9.sca025	-	59286	65607	1131	2	0.250688	0.205605	0.179223	1.16308	1.02334	1.34649	5.55911	2.47486	0.0357641	0.222748	no dif
MSTRG.31433.1	u	scaffold01402	+	9471	10891	611	2	4.81174	6.11917	7.1681	1.19398	1.10932	1.21405	0.194339	-2.36335	0.036203	0.224701	no dif
MSTRG.23914.6	j	Bvchr8.sca018	+	3579385	3580921	1037	3	0.149811	1.47002	0	0	21.4896	13.3846	21.5296	4.42825	0.0363977	0.22549	no dif
MSTRG.14215.1	u	Bvchr5.sca023	.	2590096	2590595	500	1	0.874299	0.287315	0.253975	3.24914	2.49162	2.83415	6.05749	2.59872	0.036842	0.227415	no dif
MSTRG.22952.1	u	Bvchr8.sca010	.	288143	288391	249	1	5.61644	6.14052	4.71686	1.19096	0	0.130611	0.0802224	-3.63985	0.0371226	0.228898	no dif
MSTRG.30303.1	i	scaffold00562	.	88760	89887	1128	1	1.84439	1.82694	1.95937	0.442239	0.179873	0.352352	0.173063	-2.53063	0.0373496	0.229997	no dif
MSTRG.10952.1	u	Bvchr4_un.sca001	.	576412	577239	828	1	2.2811	2.94929	2.75096	0.737764	0.207696	0.385674	0.166781	-2.58398	0.0374935	0.230468	no dif
MSTRG.16306.1	i	Bvchr6.sca003	-	3398858	3400017	1160	1	0.67343	1.1956	1.25336	0.046851	0.293912	0.103606	0.142317	-2.81282	0.037568	0.230868	no dif
MSTRG.5930.1	i	Bvchr3.sca001	.	239904	240461	558	1	10.9714	10.7486	11.7316	1.57676	3.17461	2.86295	0.227622	-2.13529	0.0376877	0.231397	no dif
MSTRG.28042.1	u	contig119417	.	1	756	756	1	5.76969	6.52204	8.0591	0.972464	1.64608	1.76521	0.215409	-2.21485	0.0378719	0.232225	no dif
MSTRG.30506.1	u	scaffold00624	+	86062	87293	1232	1	4.81509	5.12188	5.24018	13.2294	15.4562	13.6777	2.79126	1.48092	0.0380012	0.232752	no dif
MSTRG.6386.1	i	Bvchr3.sca003	+	1577674	1580076	2339	2	0.918438	1.0036	0.992102	4.01499	3.63407	2.62401	3.52526	1.81773	0.0381101	0.233305	no dif
MSTRG.5108.1	u	Bvchr2.sca016	+	775413	784013	636	2	0.298164	0.34883	0.440051	2.10945	1.40171	2.28986	5.33651	2.4159	0.0381303	0.233315	no dif
MSTRG.4508.1	u	Bvchr2.sca010	.	1761475	1761731	257	1	3.61441	6.2317	5.12228	1.13772	0.387387	0.708447	0.149218	-2.74451	0.0381268	0.233315	no dif
MSTRG.1490.1	i	Bvchr1.sca004	.	6704572	6705439	868	1	1.97617	3.24228	2.70075	0.316537	0.466909	0.686236	0.185585	-2.42985	0.0382255	0.233821	no dif
MSTRG.12110.1	u	Bvchr5.sca002	+	2174332	2174975	465	2	0.376867	0.978196	0.434477	3.05959	3.40069	3.06128	5.32068	2.41161	0.0382375	0.233857	no dif
MSTRG.28992.1	u	contig95276	.	702	1203	502	1	1.93738	3.15013	2.3762	0.330065	0.299795	0.550934	0.158205	-2.66013	0.038355	0.234157	no dif
MSTRG.22041.4	o	Bvchr7_un.sca018	+	79030	80411	1287	2	1.32032	1.53995	1.77118	0.318629	0.327184	0.105642	0.16225	-2.62371	0.0385115	0.234932	no dif
MSTRG.27867.1	u	contig108768	.	1	862	862	1	1.03276	1.43286	0.860769	4.36916	4.428	5.16322	4.19685	2.06931	0.0387539	0.235864	no dif
MSTRG.7063.1	x	Bvchr3.sca006	-	107397	124254	1980	2	2.83021	3.28259	3.05122	0.518572	0.962256	0.599455	0.227006	-2.1392	0.0389567	0.236792	no dif
MSTRG.1896.1	u	Bvchr1.sca008	.	1508149	1508864	716	1	2.95221	3.1864	2.59533	0.318204	0.760885	0.523739	0.183517	-2.44601	0.0390911	0.237303	no dif
MSTRG.27658.1	u	Bvchr9_un.sca018	.	41439	42375	937	1	0.254895	0.31829	0	1.20414	2.87538	1.1863	9.18694	3.19959	0.0395134	0.239168	no dif
MSTRG.19993.1	u	Bvchr7.sca008	-	1886107	1886845	243	3	11.0854	9.57626	10.4627	2.04704	2.54519	1.23482	0.187218	-2.41721	0.0395343	0.239183	no dif
MSTRG.29913.1	u	scaffold00428	.	313949	314321	373	1	5.18294	3.17472	3.01202	0.567912	0.55294	0.778839	0.167084	-2.58135	0.0397935	0.240211	no dif
MSTRG.22034.1	u	Bvchr7_un.sca017	.	6156	6805	650	1	0.514336	0.448121	1.15488	2.83817	3.50731	3.59084	4.69284	2.23046	0.040065	0.241346	no dif
MSTRG.23242.1	u	Bvchr8.sca015	.	245773	246836	1064	1	0.083103	0.338681	0.107633	1.36497	1.19873	0.535602	5.85418	2.54947	0.0401487	0.241695	no dif
MSTRG.29026.1	u	contig96131	.	13	945	933	1	3.994	4.89699	6.72092	1.21395	0.847033	1.2559	0.212459	-2.23475	0.0403961	0.242796	no dif
MSTRG.7037.1	u	Bvchr3.sca005	.	4534545	4534749	205	1	1.06468	1.1494	0.802151	6.53742	4.51039	4.97783	5.31313	2.40956	0.0404744	0.243072	no dif
MSTRG.16666.2	o	Bvchr6.sca005	+	165287	243636	273	2	4.29112	7.42919	6.71765	0.765349	1.13948	1.23209	0.170134	-2.55526	0.0406878	0.243926	no dif
MSTRG.5271.1	u	Bvchr2.sca018	.	568262	568659	398	1	1584.97	1427.11	1367.68	3696.83	3313.49	2970.67	2.27889	1.18833	0.0407005	0.243949	no dif
MSTRG.27817.1	u	contig106629	.	1	546	546	1	2.71745	6.35283	4.32534	0.248732	1.14848	0.988027	0.178061	-2.48955	0.0410416	0.245382	no dif
MSTRG.27234.2	x	Bvchr9.sca026	-	6635954	6652129	697	2	125.631	143.562	116.228	41.4201	59.191	46.6662	0.382121	-1.3879	0.0411309	0.245721	no dif
MSTRG.24428.1	i	Bvchr8_un.sca003	+	431338	432199	862	1	1.17831	1.18007	1.90492	3.88581	6.98368	6.25115	4.01581	2.00569	0.0412292	0.246191	no dif
MSTRG.28944.1	u	contig94453	.	792	1268	477	1	2.29312	2.29081	2.20422	0.180169	0.568526	0.347518	0.161489	-2.63049	0.0412614	0.246344	no dif
MSTRG.2751.3	j	Bvchr1_un.sca015	-	984234	990596	3335	3	5.07923	14.3975	31.8193	1.99099	5.0369	8.29617	0.298738	-1.74305	0.0413753	0.246825	no dif
MSTRG.25018.1	u	Bvchr9.sca004	.	2128	3673	1546	1	0.582254	0.694613	0.618988	0.077093	0.111293	0.123836	0.164687	-2.6022	0.0413879	0.246825	no dif
MSTRG.28129.1	u	contig124842	.	17	717	701	1	1.36291	0.604604	1.21875	0.106705	0.275714	0.098415	0.150909	-2.72825	0.0413826	0.246825	no dif
MSTRG.25792.1	i	Bvchr9.sca022	-	207178	210988	3811	1	2.45205	2.68003	1.65184	0.41356	0.797716	0.501071	0.252413	-1.98614	0.0417136	0.24806	no dif
MSTRG.12917.1	u	Bvchr5.sca008	.	1014391	1014893	503	1	2.24973	1.84724	1.98042	0	0.477148	0.165562	0.105754	-3.24121	0.0418623	0.248208	no dif
MSTRG.29124.1	u	contig98723	.	1	807	807	1	1.12755	1.18245	1.32495	0.167849	0.218742	0.217576	0.166211	-2.58892	0.0420634	0.249164	no dif
MSTRG.20182.1	i	Bvchr7.sca010	.	190113	190437	325	1	3.61402	4.27585	5.82575	0.354074	1.40744	0.45787	0.161814	-2.62759	0.04258	0.251424	no dif
MSTRG.21936.2	u	Bvchr7_un.sca010	-	593715	602707	911	3	3.29745	2.45097	0.473141	0.348266	0.444654	0.155567	0.152452	-2.71358	0.0426262	0.251618	no dif
MSTRG.17330.1	u	Bvchr6.sca014	.	455954	456666	713	1	1.51821	1.5801	1.3775	0.244788	0.303	0.194501	0.165845	-2.59209	0.0427594	0.251962	no dif
MSTRG.1540.1	u	Bvchr1.sca005	.	1646215	1646588	374	1	1.0873	2.4571	2.23538	0	0.236685	0.400215	0.110194	-3.18188	0.0435	0.255333	no dif
MSTRG.20190.1	o	Bvchr7.sca010	+	711294	714292	2979	2	25.0764	28.5297	30.0643	12.5137	9.69815	9.31554	0.376805	-1.40811	0.0435446	0.255396	no dif
MSTRG.906.1	u	Bvchr1.sca002	-	1630329	1632780	1440	2	0	0.261243	0	1.19619	1.27445	1.10179	13.6747	3.77344	0.0438609	0.256826	no dif
MSTRG.28409.1	u	contig145838	.	33	596	564	1	4.09964	5.21012	6.76262	0.929313	1.4466	0.843188	0.200288	-2.31986	0.0438703	0.256826	no dif
MSTRG.670.1	u	Bvchr1.sca001	.	6816981	6817853	873	1	4.91665	6.33858	6.91678	1.25621	1.42696	1.46197	0.228106	-2.13223	0.0442294	0.258239	no dif
MSTRG.27960.1	u	contig114647	.	1	794	794	1	0.281035	0.333638	0.090608	1.40019	1.46734	1.04685	5.55008	2.47251	0.0443346	0.258458	no dif
MSTRG.27863.1	u	contig108421	.	551	756	206	1	3.69492	4.43629	6.67313	1.15628	0.348605	0.751497	0.152414	-2.71394	0.0445725	0.259163	no dif
MSTRG.30230.1	u	scaffold00545	-	96831	99670	1348	2	1.67985	2.85263	2.91811	0	0	0.505759	0.0678818	-3.88083	0.0446483	0.259403	no dif
MSTRG.23264.1	i	Bvchr8.sca015	.	695106	695878	773	1	2.71323	2.63206	2.42076	0.582199	0.360048	0.515076	0.187653	-2.41386	0.0447875	0.260011	no dif
MSTRG.671.1	u	Bvchr1.sca001	.	6818652	6819471	820	1	5.09819	7.06371	6.06105	1.27605	1.26848	1.59077	0.226928	-2.13969	0.0453683	0.262402	no dif
MSTRG.28054.1	u	contig120141	.	16	283	268	1	10.1277	12.9644	14.3754	2.54263	3.36037	1.77807	0.205005	-2.28627	0.0453738	0.262402	no dif
MSTRG.7299.1	u	Bvchr3.sca009	.	909399	910435	1037	1	0.637643	0.489541	0.425302	1.97773	2.28567	2.60877	4.42656	2.14619	0.045678	0.263877	no dif
MSTRG.18465.1	i	Bvchr6.sca027	+	3618177	3619936	436	2	1.05097	2.2846	2.48096	0.311304	0.384685	0.211202	0.155968	-2.68068	0.0457487	0.264205	no dif
MSTRG.7337.1	u	Bvchr3.sca009	+	1430640	1431138	366	2	4.7037	3.2896	1.53688	16.7338	10.0948	12.1932	4.09455	2.0337	0.0457903	0.264382	no dif
MSTRG.24453.1	i	Bvchr8_un.sca003	.	989322	989619	298	1	4.62436	4.22274	4.25029	0.765484	0.492341	0.996329	0.172107	-2.53862	0.0459688	0.264947	no dif
MSTRG.24412.1	u	Bvchr8_un.sca003	.	280877	281464	588	1	0.696821	0.94965	0.548968	3.76227	3.58069	2.53615	4.49983	2.16987	0.045979	0.264964	no dif
MSTRG.17698.1	j	Bvchr6.sca022	-	638070	642443	1176	3	0	0	0.099202	0	1.06631	1.72981	28.1862	4.81692	0.0459929	0.264965	no dif
MSTRG.17913.1	u	Bvchr6.sca025	+	873193	876165	771	2	0.382044	0.176569	0.380545	1.4243	1.63355	1.74571	5.11475	2.35466	0.0460812	0.265392	no dif
MSTRG.29008.1	u	contig95772	.	566	1100	535	1	5.51257	3.3906	3.26239	0.376472	1.36782	0.583802	0.191368	-2.38558	0.0460975	0.265427	no dif
MSTRG.29874.1	i	scaffold00418	-	110658	111564	907	1	0.0441	0.249086	0.619629	1.82009	1.85924	1.48714	5.65993	2.50078	0.0461854	0.265748	no dif
MSTRG.11820.1	i	Bvchr5.sca001	+	106598	107712	280	2	5.7451	5.39946	4.69327	1.00432	0.590411	1.17919	0.175145	-2.51338	0.0463844	0.266434	no dif
MSTRG.28810.3	u	contig92141	+	728	1307	549	2	3.95657	2.55141	2.27029	0.593791	0.579709	0.377786	0.176719	-2.50047	0.0464654	0.266739	no dif
MSTRG.31716.1	u	scaffold02775	.	646	1786	1141	1	1.37607	1.96592	1.77705	0.19667	0.316348	0.428929	0.184008	-2.44216	0.0465129	0.266926	no dif
MSTRG.26060.4	u	Bvchr9.sca025	-	61895	66460	1509	3	0.4458	0.856074	0.549189	2.63247	2.52943	2.21557	3.98553	1.99477	0.0465521	0.267041	no dif
MSTRG.21303.1	o	Bvchr7.sca021	-	7992267	7994622	2329	2	0.954563	0.24482	0.402884	0.840185	3.02414	3.3263	4.48779	2.166	0.0469805	0.268557	no dif
MSTRG.19048.1	u	Bvchr6_un.sca010	.	107774	109026	1253	1	0.864853	0.946902	0.771543	0.179091	0.154662	0.100883	0.168248	-2.57133	0.0471101	0.26893	no dif
MSTRG.792.2	x	Bvchr1.sca001	+	8246506	8255894	392	3	13.134	16.4425	18.8066	4.79396	3.945	2.68433	0.2361	-2.08253	0.047219	0.269429	no dif
MSTRG.3598.2	o	Bvchr2.sca001	-	7249583	7254194	3068	4	0.4662	0.893319	0.644173	2.36511	2.37688	2.08552	3.40746	1.7687	0.047328	0.269846	no dif
MSTRG.4728.1	u	Bvchr2.sca013	.	3087902	3088448	547	1	3.01426	4.45242	4.13961	0.654152	0.470371	1.13096	0.194333	-2.3634	0.0475775	0.270858	no dif
MSTRG.25746.1	u	Bvchr9.sca021	.	213842	214213	372	1	6.7786	9.06513	11.5582	1.84926	1.26437	2.53992	0.206319	-2.27705	0.0476407	0.271095	no dif
MSTRG.18114.1	u	Bvchr6.sca026	.	3653415	3655453	2039	1	0.720954	1.3993	1.21224	0.213561	0.206809	0.247031	0.200271	-2.31997	0.0476832	0.271132	no dif
MSTRG.8379.1	x	Bvchr3_un.sca007	+	1009129	1010143	1015	1	3.91584	3.53493	2.66556	0.771793	0.46906	0.882305	0.209874	-2.2524	0.0479223	0.272092	no dif
MSTRG.4484.1	o	Bvchr2.sca010	+	747357	750371	2703	2	4.53864	4.53719	5.86887	11.7616	10.3426	12.6451	2.32519	1.21735	0.0488147	0.275548	no dif
MSTRG.17425.1	o	Bvchr6.sca015	-	521420	542776	664	2	4.00675	4.49776	5.62964	0.880635	0.586166	1.4565	0.206825	-2.27352	0.0490624	0.276384	no dif
MSTRG.2669.1	u	Bvchr1_un.sca014	+	166243	171860	1363	4	4.19157	4.51015	3.93102	1.41543	1.0055	0.301429	0.2155	-2.21424	0.0491068	0.276552	no dif
MSTRG.19569.1	j	Bvchr7.sca002	+	1330049	1333384	2669	2	0.78222	0.759633	0.680553	2.41622	2.618	2.52397	3.4009	1.76592	0.0492781	0.277124	no dif
MSTRG.26061.2	u	Bvchr9.sca025	+	59398	66458	1870	3	0.241533	0.000437	0.183992	0.141916	1.36769	1.92583	8.06512	3.0117	0.0494932	0.27802	no dif
MSTRG.30580.1	i	scaffold00678	-	24917	28119	2912	2	1.92183	1.99621	2.15536	4.97635	5.73082	5.46468	2.66273	1.41291	0.0499686	0.279659	no dif
MSTRG.21805.1	i	Bvchr7_un.sca006	-	325270	326201	932	1	6.58483	7.35412	7.64281	1.02243	1.94016	2.46964	0.251705	-1.9902	0.0503131	0.280813	no dif
MSTRG.31573.2	u	scaffold01794	-	2594	4752	545	2	3.22548	5.4391	8.73013	0.058441	1.6437	0	0.0978538	-3.35323	0.0504992	0.281487	no dif
MSTRG.12785.1	o	Bvchr5.sca007	+	456596	522309	256	2	5.44879	7.27158	5.69653	0.86655	0.373878	1.91705	0.171445	-2.54419	0.0506255	0.282013	no dif
MSTRG.22683.1	u	Bvchr8.sca004	.	2209065	2209270	206	1	14.0451	5.16472	12.5309	2.44111	1.90878	1.95202	0.198543	-2.33247	0.0506897	0.282214	no dif
MSTRG.24142.1	u	Bvchr8.sca018	.	6147318	6148091	774	1	3.93629	5.88989	4.31973	0.760214	1.59971	0.677228	0.214702	-2.2196	0.0510689	0.28357	no dif
MSTRG.17293.1	u	Bvchr6.sca012	-	769487	769983	497	1	93.0836	101.928	108.934	38.6313	39.9912	40.8698	0.393137	-1.3469	0.0510991	0.283603	no dif
MSTRG.17294.1	u	Bvchr6.sca012	+	769487	769983	497	1	93.0836	101.928	108.934	38.6313	39.9912	40.8997	0.393236	-1.34653	0.0511672	0.283853	no dif
MSTRG.31534.2	j	scaffold01642	+	566	5647	833	6	0	0	0.318438	2.76655	1.10611	0.347665	13.2532	3.72827	0.0511925	0.283879	no dif
MSTRG.18743.1	u	Bvchr6.sca028	.	2562045	2562407	363	1	0.10238	0.486332	0.780813	1.38219	3.3764	2.9611	5.63676	2.49487	0.0512251	0.283919	no dif
MSTRG.17524.2	j	Bvchr6.sca018	+	589441	592260	2191	3	1.49442	1.09699	0.663013	0.139968	0.159768	0.35992	0.202695	-2.30262	0.0515721	0.285278	no dif
MSTRG.5722.1	u	Bvchr2_un.sca008	-	774476	776504	2007	2	0.319657	1.53571	1.13772	0	0.115818	0.212316	0.109631	-3.18928	0.0517221	0.28553	no dif
MSTRG.10598.1	u	Bvchr4.sca017	.	871754	872386	633	1	0.350462	0.657456	0.701639	2.23695	2.78531	2.82466	4.59003	2.1985	0.0517904	0.285694	no dif
MSTRG.25166.1	u	Bvchr9.sca006	+	50019	50415	397	1	2.42658	2.20232	2.22761	0.565019	0.028561	0.363007	0.139515	-2.8415	0.0517948	0.285694	no dif
MSTRG.2170.1	x	Bvchr1_un.sca002	-	1490032	1490410	246	2	5.76944	5.39246	8.27724	24.2224	21.2947	22.6048	3.50436	1.80915	0.0519047	0.285936	no dif
MSTRG.31156.1	o	scaffold01060	+	14338	31923	984	2	1.4736	1.57292	1.74617	0.137299	0.444516	0.312602	0.186621	-2.42182	0.0521809	0.286992	no dif
MSTRG.28676.1	u	contig90356	+	1	590	590	1	5.33559	7.03851	7.02577	1.39114	1.66588	1.33987	0.226645	-2.14149	0.0523335	0.287662	no dif
MSTRG.22061.4	o	Bvchr7_un.sca020	+	51084	54716	2482	2	0.438844	1.22948	48.0696	32.4049	38.2205	186.399	5.16758	2.36949	0.0529398	0.289894	no dif
MSTRG.1341.1	i	Bvchr1.sca004	+	2193134	2194901	1635	3	0.786506	1.44698	1.38705	0.194226	0.342655	0.166475	0.194268	-2.36388	0.0530885	0.290412	no dif
MSTRG.12333.1	i	Bvchr5.sca002	-	4762458	4763486	1029	1	0.946562	0.766133	1.06736	4.0962	3.41581	3.11859	3.82388	1.93504	0.0532757	0.291067	no dif
MSTRG.27791.1	u	contig105151	.	1	910	910	1	30.4912	40.8048	38.199	11.3916	15.1236	15.5141	0.383848	-1.38139	0.0540068	0.29394	no dif
MSTRG.31259.2	j	scaffold01172	+	2172	3831	504	2	2.35082	2.26584	2.9406	8.7744	9.30627	9.25485	3.61712	1.85484	0.0542177	0.294832	no dif
MSTRG.8394.1	u	Bvchr3_un.sca008	.	229235	229708	474	1	0	0.480892	0.701588	2.30019	2.74351	3.56449	7.27978	2.86389	0.0546061	0.296344	no dif
MSTRG.30639.1	x	scaffold00704	-	42691	45024	252	2	0.784695	0.030951	0	0	12.953	4.58078	21.4968	4.42605	0.0546919	0.296681	no dif
MSTRG.24413.1	u	Bvchr8_un.sca003	.	290993	291580	588	1	0.618217	1.00906	0.542656	3.52434	3.42242	2.4073	4.31077	2.10795	0.0546893	0.296681	no dif
MSTRG.966.1	u	Bvchr1.sca002	.	2694375	2695643	1269	1	1.98028	2.23886	2.05508	0.306357	0.484331	0.583712	0.219055	-2.19063	0.0549781	0.297676	no dif
MSTRG.28729.1	u	contig91060	-	23	1558	1536	1	0.587352	0.666064	0.677981	2.24892	2.7152	2.2729	3.74704	1.90575	0.0551298	0.298326	no dif
MSTRG.30541.1	i	scaffold00657	+	71725	71980	256	1	5.12623	2.5622	4.10516	0.031084	0.615059	1.11699	0.149499	-2.74179	0.0552571	0.298757	no dif
MSTRG.26837.1	u	Bvchr9.sca026	+	2704851	2714796	2108	2	0.757508	1.13317	1.24535	3.38623	3.09664	3.6203	3.22164	1.6878	0.0554354	0.299548	no dif
MSTRG.28702.1	u	contig90618	.	235	890	656	1	0.811498	1.86696	1.78766	0.07413	0.295413	0.37857	0.167509	-2.57769	0.0557369	0.300832	no dif
MSTRG.10183.1	u	Bvchr4.sca012	.	477458	477894	437	1	1.01692	1.63405	2.02221	7.99137	5.36267	5.02794	3.9335	1.97581	0.0558493	0.30105	no dif
MSTRG.11303.1	u	Bvchr4_un.sca011	-	1931376	1937433	1110	2	0.303836	0.205286	0.265536	0.897666	1.81447	0.945905	4.72214	2.23944	0.0562923	0.302528	no dif
MSTRG.28661.1	u	contig170212	.	266	468	203	1	1.36569	1.43487	1.24964	6.7423	6.0913	5.57313	4.54466	2.18417	0.0564059	0.302891	no dif
MSTRG.19523.1	u	Bvchr7.sca002	.	529142	529840	699	1	1.50389	1.47751	1.42942	0.283337	0.211617	0.332332	0.187558	-2.41459	0.0565796	0.303638	no dif
MSTRG.12225.1	i	Bvchr5.sca002	.	3543132	3545768	2637	1	0.770264	1.02725	1.14702	0.195542	0.097888	0.314806	0.206564	-2.27534	0.0568407	0.304518	no dif
MSTRG.31417.2	j	scaffold01378	-	4992	7341	596	5	0.21666	0.258494	0.475161	1.11776	1.53716	1.93974	4.83489	2.27348	0.0570496	0.30529	no dif
MSTRG.28516.1	u	contig154384	.	10	555	546	1	1.50711	2.49553	1.91685	0.082911	0.574713	0.368945	0.173422	-2.52764	0.0576501	0.307497	no dif
MSTRG.3456.1	u	Bvchr2.sca001	.	6041005	6042531	1527	1	0.27045	1.13884	1.01535	0.174517	0.152505	0.069807	0.163665	-2.61119	0.0577066	0.307712	no dif
MSTRG.7574.1	j	Bvchr3.sca010	+	1679623	1682901	3163	2	0.898427	1.30976	1.02126	1.90966	4.1272	3.65116	2.9999	1.58491	0.057867	0.308392	no dif
MSTRG.26913.1	u	Bvchr9.sca026	.	3405294	3405510	217	1	4.51306	5.04135	5.05308	0.742779	0.443752	1.47488	0.182195	-2.45645	0.0589485	0.312166	no dif
MSTRG.16807.1	u	Bvchr6.sca005	.	2830353	2830587	235	1	22.7065	28.9063	20.5766	5.13944	7.75953	5.53977	0.255421	-1.96905	0.0591484	0.312892	no dif
MSTRG.10603.2	i	Bvchr4.sca017	-	920150	920449	300	1	5.24679	7.84966	7.01892	0.709984	1.24441	2.23505	0.208271	-2.26347	0.0591281	0.312892	no dif
MSTRG.18271.4	x	Bvchr6.sca027	+	1245804	1262414	1449	2	0.226601	0.196443	30.7982	45.813	68.0455	49.6101	5.23581	2.38841	0.0591747	0.312913	no dif
MSTRG.31110.1	u	scaffold01022	.	3749	5123	1375	1	0.571318	0.408265	0.332145	1.25088	2.06073	2.07554	4.10692	2.03806	0.0592452	0.313076	no dif
MSTRG.13509.5	j	Bvchr5.sca016	+	142486	144477	718	5	1.53943	1.15739	2.09981	0.314201	0.399024	0.147068	0.179354	-2.47912	0.0592996	0.313187	no dif
MSTRG.11055.1	x	Bvchr4_un.sca001	+	2157854	2172879	293	2	5.59093	7.3446	5.21353	1.04567	1.81257	0.69971	0.19604	-2.35078	0.0594641	0.31388	no dif
MSTRG.28395.1	u	contig144556	.	1	560	560	1	4.49677	8.15981	7.05604	1.76017	1.43791	1.29448	0.227903	-2.13351	0.0596355	0.314421	no dif
MSTRG.25579.1	u	Bvchr9.sca015	.	956218	957009	792	1	1.2922	0.847549	1.73254	0.246104	0.256058	0.22377	0.187468	-2.41528	0.0596418	0.314421	no dif
MSTRG.22931.2	j	Bvchr8.sca009	-	524140	527021	765	4	0.385169	0.162766	0.139927	1.39647	0.680642	1.40425	5.06114	2.33946	0.0597329	0.314709	no dif
MSTRG.1245.1	x	Bvchr1.sca004	-	104609	112510	2167	3	1.95502	2.03743	1.79601	0.423632	0.526434	0.456515	0.242998	-2.04099	0.0597382	0.314709	no dif
MSTRG.20019.1	u	Bvchr7.sca008	+	2701755	2702247	493	1	3.22807	5.50745	3.8648	14.0333	11.2949	14.852	3.18882	1.67302	0.0604117	0.317014	no dif
MSTRG.29564.5	u	scaffold00323	+	22850	40546	8116	2	0.388095	0.292159	0.343938	1.21784	1.5462	0.485398	3.17269	1.66571	0.0609476	0.318654	no dif
MSTRG.17448.1	u	Bvchr6.sca015	.	1324970	1325222	253	1	9.68578	10.3612	9.47564	3.61284	0.708818	1.45148	0.19555	-2.35439	0.0608953	0.318654	no dif
MSTRG.14097.1	o	Bvchr5.sca023	-	1141898	1157618	638	2	3.93921	3.92962	4.10813	0.844298	1.12869	0.710215	0.22403	-2.15824	0.0614477	0.320306	no dif
MSTRG.14819.3	u	Bvchr5.sca025	+	1357599	1359190	1068	2	5.63715	8.45521	7.5897	1.55762	1.95206	2.5117	0.277712	-1.84834	0.0615649	0.320517	no dif
MSTRG.25326.1	u	Bvchr9.sca011	-	241017	242226	1210	1	2.13489	2.41234	2.36864	0.402112	0.67989	0.511546	0.230419	-2.11767	0.0621038	0.322431	no dif
MSTRG.17830.3	j	Bvchr6.sca024	+	287163	288996	1566	3	0.916741	1.3173	1.46066	0.168065	0.439269	0.113404	0.195074	-2.35791	0.0622086	0.322841	no dif
MSTRG.28375.1	u	contig143540	.	27	607	581	1	0.536118	1.72135	1.23868	3.64341	4.79267	5.18558	3.8962	1.96207	0.0622206	0.322859	no dif
MSTRG.25052.1	u	Bvchr9.sca004	-	912329	913062	734	1	2.49492	3.10097	3.03068	0.587355	0.790071	0.537428	0.221972	-2.17155	0.0624581	0.323689	no dif
MSTRG.22902.1	u	Bvchr8.sca008	.	575840	576412	573	1	2.78878	1.64635	1.5804	0.16634	0.457385	0.524586	0.190891	-2.38918	0.0625395	0.323933	no dif
MSTRG.18013.1	u	Bvchr6.sca026	.	1792915	1793234	320	1	3.52645	3.10535	5.15204	0.425504	0.987853	0.891397	0.195586	-2.35412	0.0633764	0.326629	no dif
MSTRG.31170.1	j	scaffold01073	+	22816	26786	720	3	1.48476	0.287148	1.46417	0.061181	0.359693	0.091783	0.158419	-2.65818	0.0634404	0.326709	no dif
MSTRG.17889.2	o	Bvchr6.sca025	+	134067	137436	558	2	1.50854	2.43404	2.9812	8.10781	8.02117	7.70358	3.44213	1.7833	0.0636366	0.327228	no dif
MSTRG.29113.1	u	contig98424	.	86	1059	974	1	0.848972	0.361921	0.258103	2.0521	1.81846	2.41156	4.27647	2.09642	0.0636913	0.327326	no dif
MSTRG.11676.1	i	Bvchr4_un.sca025	-	124363	125221	859	1	2.17779	1.92043	2.3282	6.84615	7.01415	6.92886	3.23495	1.69375	0.0637649	0.327326	no dif
MSTRG.19123.1	u	Bvchr7.sca001	.	170314	170674	361	1	6.25388	15.5598	29.9108	2.44247	6.08682	3.97838	0.241814	-2.04803	0.0641084	0.328353	no dif
MSTRG.16172.1	u	Bvchr6.sca003	.	1822773	1823643	871	1	3.34814	3.66994	2.42845	0.42046	0.85274	0.912283	0.231353	-2.11183	0.0641803	0.328631	no dif
MSTRG.7340.1	u	Bvchr3.sca009	.	1438878	1439117	240	1	1.79969	0.58481	0.949927	4.57684	6.84774	4.30955	4.71868	2.23838	0.0642377	0.328746	no dif
MSTRG.5564.1	u	Bvchr2_un.sca003	.	63518	63888	371	1	2.75135	2.83196	3.81413	0.249044	0.85414	0.717351	0.193727	-2.3679	0.064685	0.330451	no dif
MSTRG.42.1	u	Bvchr1.sca001	-	344907	345305	378	2	4.70372	4.89245	4.226	0.613769	1.20169	1.10666	0.211408	-2.2419	0.0647411	0.330619	no dif
MSTRG.3005.1	u	Bvchr2.sca001	.	1787561	1788791	1231	1	0.601307	0.459243	1.57654	2.81704	4.01047	2.91042	3.69268	1.88467	0.0650219	0.331767	no dif
MSTRG.17808.1	u	Bvchr6.sca023	+	2896806	2898332	1527	1	6.22578	6.14205	6.65935	2.00497	1.81364	1.93134	0.302197	-1.72644	0.0652204	0.332644	no dif
MSTRG.31514.1	u	scaffold01582	.	7164	7646	483	1	0.277944	0.806998	1.19788	3.17141	3.49594	3.21877	4.33066	2.11459	0.0654036	0.333306	no dif
MSTRG.14296.2	x	Bvchr5.sca023	-	3646638	3651658	336	2	55.1618	450.352	55.8783	0	38.7162	0	0.0689646	-3.858	0.0654462	0.333344	no dif
MSTRG.17292.1	x	Bvchr6.sca012	+	767231	767506	276	1	63.6791	90.2369	76.1931	22.0323	33.2826	30.1187	0.371275	-1.42944	0.0656256	0.333773	no dif
MSTRG.31457.2	j	scaffold01436	-	3083	6191	1889	4	0.2494	2.88702	0.714231	0	0.283399	0	0.0735976	-3.7642	0.0656198	0.333773	no dif
MSTRG.21611.1	u	Bvchr7_un.sca001	.	714253	714464	212	1	4.01263	5.07955	2.10114	13.9469	13.6541	14.6509	3.77473	1.91637	0.0661302	0.335556	no dif
MSTRG.30851.1	u	scaffold00824	.	76778	77287	510	1	26.0492	29.1656	31.0769	10.088	9.68096	9.79021	0.342549	-1.54562	0.0663538	0.336056	no dif
MSTRG.22962.1	u	Bvchr8.sca010	.	540956	541562	607	1	3.83024	4.13569	4.03876	0.925678	1.06095	0.791255	0.2314	-2.11154	0.0669359	0.337958	no dif
MSTRG.21329.1	u	Bvchr7.sca021	.	8230746	8231758	1013	1	0.604948	1.01737	0.949747	2.8158	2.78095	3.68797	3.60983	1.85193	0.0670601	0.338313	no dif
MSTRG.12181.1	u	Bvchr5.sca002	+	2999873	3001434	375	3	0	0.577865	0.893767	2.00104	3.83573	3.89914	6.61572	2.7259	0.0675721	0.340061	no dif
MSTRG.22958.1	u	Bvchr8.sca010	.	473107	473635	529	1	0.186201	0.804096	0.289574	2.07127	1.47037	2.31927	4.5793	2.19513	0.0678478	0.340779	no dif
MSTRG.27441.1	u	Bvchr9_un.sca001	.	83254	83839	586	1	4.05972	9.56763	7.05131	0.854893	2.24406	1.8844	0.24099	-2.05295	0.0679003	0.340815	no dif
MSTRG.8037.1	i	Bvchr3_un.sca001	+	1077637	1077879	243	1	0.400491	0.573541	1.55953	3.54502	3.81714	4.14493	4.54187	2.18329	0.0679143	0.34084	no dif
MSTRG.31212.1	u	scaffold01109	+	32067	33620	1421	2	0.792692	1.11536	1.26232	0	0.168294	0.259835	0.135041	-2.88854	0.0681613	0.341664	no dif
MSTRG.12044.1	o	Bvchr5.sca002	+	1574815	1648713	259	2	1.28015	3.63279	3.62017	0.189122	0.660006	0.708439	0.182532	-2.45378	0.068208	0.341767	no dif
MSTRG.23572.1	u	Bvchr8.sca017	.	3617085	3617561	477	1	2.22814	4.49108	4.06016	0.876564	0.873289	0.389051	0.198426	-2.33333	0.0683977	0.342307	no dif
MSTRG.29934.2	x	scaffold00437	-	287612	301910	383	2	1.48326	1.92081	1.40785	5.05824	6.79479	6.33781	3.78038	1.91853	0.0685249	0.342834	no dif
MSTRG.8554.1	u	Bvchr3_un.sca011	-	485321	488988	2135	4	1.39272	2.29416	1.76573	0.331244	0.421641	0.594851	0.247173	-2.01641	0.0685304	0.342834	no dif
MSTRG.10406.3	o	Bvchr4.sca014	+	1124671	1135309	1083	2	14.8883	20.3645	18.8026	6.33981	6.81932	6.66267	0.366694	-1.44735	0.0686316	0.343203	no dif
MSTRG.27019.1	i	Bvchr9.sca026	.	4699348	4700401	1054	1	0.72126	1.05377	1.00919	2.57309	3.52745	3.73451	3.53242	1.82066	0.0687109	0.343418	no dif
MSTRG.6943.1	i	Bvchr3.sca005	-	3254854	3256251	1018	2	2.00216	1.75284	1.72823	0.260385	0.372966	0.557652	0.217208	-2.20285	0.0691025	0.344642	no dif
MSTRG.31406.2	u	scaffold01359	+	13414	14718	1305	1	1.09522	0.580129	0.748493	3.58021	2.21806	2.82709	3.55855	1.83129	0.0692186	0.344993	no dif
MSTRG.17712.1	i	Bvchr6.sca023	.	368004	368735	732	1	6.67309	6.4862	8.64665	1.81338	1.86223	2.1575	0.267501	-1.90238	0.0694788	0.345963	no dif
MSTRG.4956.1	u	Bvchr2.sca015	.	384695	385313	619	1	0.2095	0.556025	0.30163	0.79132	2.27531	1.77488	4.53684	2.18169	0.0696718	0.346617	no dif
MSTRG.26019.1	x	Bvchr9.sca024	+	2312305	2313033	729	1	0.386126	0.682501	0.848463	1.76371	2.80018	3.017	3.95437	1.98345	0.0697803	0.346865	no dif
MSTRG.31198.1	u	scaffold01097	+	5865	6832	820	2	1.71599	1.03163	1.63947	0	0.139221	0.446855	0.133591	-2.9041	0.0697879	0.346865	no dif
MSTRG.11778.2	u	Bvchr4_un.sca037	+	368876	370145	966	4	1.36286	1.15412	1.45623	0	0.349755	0	0.0880283	-3.50589	0.0697715	0.346865	no dif
MSTRG.18464.1	i	Bvchr6.sca027	+	3609149	3619438	1615	3	9.10567	11.3428	14.7768	3.67414	4.65742	4.5255	0.364995	-1.45405	0.0698794	0.347228	no dif
MSTRG.17976.1	u	Bvchr6.sca026	.	982697	983087	391	1	6.06355	5.0646	8.15464	1.66959	1.05449	1.72019	0.230478	-2.1173	0.0701412	0.347899	no dif
MSTRG.6322.1	u	Bvchr3.sca003	.	542777	543090	314	1	0.397573	1.02553	1.02501	2.47139	4.85268	3.35762	4.36324	2.1254	0.0703417	0.348421	no dif
MSTRG.19355.1	j	Bvchr7.sca001	+	2902617	2907301	2287	4	3.22051	7.75725	0.211239	1.03149	0.935291	0.135192	0.187861	-2.41226	0.0703948	0.348638	no dif
MSTRG.25762.2	u	Bvchr9.sca021	+	677004	681307	747	3	1.50601	1.38661	2.00685	5.35174	5.51244	5.73811	3.38859	1.76069	0.0704837	0.34899	no dif
MSTRG.24622.1	u	Bvchr8_un.sca009	.	392632	393129	498	1	2.31516	2.18788	3.5849	9.67627	7.38943	9.89683	3.33367	1.73711	0.0708657	0.350463	no dif
MSTRG.22411.1	u	Bvchr8.sca002	-	1389818	1393533	3716	1	1.98846	3.08899	2.76357	5.75554	5.65066	6.1929	2.24449	1.16639	0.0712536	0.35178	no dif
MSTRG.9187.1	u	Bvchr4.sca002	+	687456	688180	725	1	2.2859	3.55083	3.68966	0.921258	0.619686	0.651075	0.2301	-2.11967	0.0713011	0.351891	no dif
MSTRG.28329.1	u	contig140154	.	1	623	623	1	0.937896	1.24267	1.93533	4.04672	5.10121	5.63855	3.59253	1.845	0.0713476	0.352013	no dif
MSTRG.9302.1	j	Bvchr4.sca003	-	977796	987074	1703	6	1.91501	2.08247	1.9021	0.307136	0.55039	0.609212	0.248617	-2.008	0.0719517	0.353606	no dif
MSTRG.86.1	u	Bvchr1.sca001	.	917549	917851	303	1	0.20191	0.790195	1.67255	2.15584	5.8536	4.47965	4.68695	2.22865	0.0720645	0.354065	no dif
MSTRG.13235.1	i	Bvchr5.sca008	.	8217962	8218648	687	1	0.299133	0.530542	0.168479	1.74606	1.70325	0.940659	4.39809	2.13688	0.0723316	0.355052	no dif
MSTRG.30482.4	u	scaffold00611	-	198469	209105	3575	3	1.45998	1.72819	1.29813	3.18767	4.79348	3.37583	2.53148	1.33998	0.0726651	0.356212	no dif
MSTRG.29437.1	i	scaffold00205	.	281112	282448	1337	1	1.53069	2.00756	2.2875	0.690071	0.212984	0.37077	0.218654	-2.19328	0.0726815	0.356212	no dif
MSTRG.23834.1	x	Bvchr8.sca018	+	2622023	2634529	276	2	4.41488	3.75336	5.00906	0.931683	1.11427	0.717981	0.209749	-2.25326	0.0726583	0.356212	no dif
MSTRG.2290.2	j	Bvchr1_un.sca002	+	2941820	2945382	1824	2	0.116285	0.867162	0.905998	3.0795	3.06735	1.01183	3.78878	1.92173	0.0727235	0.356227	no dif
MSTRG.5622.1	u	Bvchr2_un.sca005	.	61393	61921	529	1	3.02182	4.37403	1.41099	0.404944	0.735971	0	0.129549	-2.94843	0.0727479	0.356259	no dif
MSTRG.16792.1	x	Bvchr6.sca005	+	2703634	2704228	574	2	22.7413	28.5351	44.8956	10.7507	11.0932	12.6692	0.358868	-1.47847	0.0728929	0.356377	no dif
MSTRG.28739.2	u	contig91166	+	1042	1584	463	2	2.96273	2.02921	3.17096	0	0.111967	0.926344	0.127199	-2.97484	0.0729369	0.356382	no dif
MSTRG.19637.1	u	Bvchr7.sca002	-	2421910	2423901	753	2	1.42309	1.81437	1.07728	0.271707	0.21102	0.408104	0.206463	-2.27605	0.0731037	0.356702	no dif
MSTRG.535.1	u	Bvchr1.sca001	-	5479710	5480424	715	1	1.40549	1.8068	1.24725	0.223947	0.439833	0.254644	0.205946	-2.27966	0.0730797	0.356702	no dif
MSTRG.27828.1	u	contig107180	.	151	882	732	1	4.40025	4.79439	4.50139	0.810967	1.37558	1.24413	0.250487	-1.99719	0.0731641	0.356904	no dif
MSTRG.17482.1	u	Bvchr6.sca016	-	51491	52840	1350	1	2.11815	1.55617	2.24711	0.505218	0.429183	0.497717	0.241854	-2.04779	0.0732755	0.357215	no dif
MSTRG.31385.1	u	scaffold01321	.	12771	13361	591	1	1.94312	1.39371	1.74909	0	0.318747	0.410417	0.143369	-2.80219	0.0732682	0.357215	no dif
MSTRG.3656.10	x	Bvchr2.sca001	-	7669469	7716281	9592	2	1.72753	3.58146	1.10863	3.90461	5.60759	4.74468	2.22152	1.15155	0.0733953	0.357614	no dif
MSTRG.19785.1	u	Bvchr7.sca004	.	2186824	2187209	386	1	0.456309	0.413033	0.726082	2.3932	1.83617	2.51785	4.22911	2.08035	0.0734049	0.357615	no dif
MSTRG.23914.5	j	Bvchr8.sca018	+	3579173	3580922	1395	2	0.320695	1.62797	5.14024	16.1029	2.5657	5.7927	3.45065	1.78687	0.073457	0.357749	no dif
MSTRG.16484.1	u	Bvchr6.sca004	.	2093221	2094083	863	1	2.08567	1.22874	0	0	0.167968	0	0.0506781	-4.30249	0.0735167	0.357928	no dif
MSTRG.31286.1	u	scaffold01199	.	587	2590	2004	1	1.29044	2.04146	1.78973	0.253337	0.714507	0.261757	0.24008	-2.05841	0.0736259	0.358274	no dif
MSTRG.10381.1	u	Bvchr4.sca014	.	566292	566891	600	1	10.54	17.7344	15.8529	3.6142	4.97251	4.7504	0.302242	-1.72622	0.0742432	0.360346	no dif
MSTRG.29099.1	u	contig97936	-	98	877	667	2	1.70259	1.71454	1.72613	0.305812	0.521841	0.237222	0.207043	-2.272	0.0751718	0.362705	no dif
MSTRG.23393.1	i	Bvchr8.sca017	-	1116870	1117669	800	1	1.03461	0.761968	0.608905	2.07104	3.81	3.14712	3.75316	1.90811	0.0756918	0.364135	no dif
MSTRG.7724.1	u	Bvchr3.sca010	.	3602728	3603373	646	1	2.71168	2.00292	3.07042	0.133035	0.611009	0.868327	0.207112	-2.27152	0.0757362	0.364256	no dif
MSTRG.31661.1	j	scaffold02209	-	14	2751	296	4	20.6133	26.496	11.7675	4.34609	8.1852	3.33827	0.269539	-1.89144	0.0758173	0.36446	no dif
MSTRG.23995.1	u	Bvchr8.sca018	.	4564029	4565228	1200	1	0.710735	0.829441	1.48746	0.279322	0.202653	0.121044	0.199172	-2.32792	0.0759078	0.364662	no dif
MSTRG.26837.5	u	Bvchr9.sca026	+	2710895	2714760	669	2	0.127121	0.377393	0.386564	1.38896	0.915706	1.53858	4.31303	2.1087	0.076164	0.365512	no dif
MSTRG.4057.1	u	Bvchr2.sca005	-	1057186	1060727	3542	1	3.41045	3.53254	3.44877	1.73329	0.677015	0.833244	0.312127	-1.6798	0.0761916	0.365512	no dif
MSTRG.22032.1	u	Bvchr7_un.sca016	.	194733	195393	661	1	0.129243	0.487165	0.720291	1.4061	1.55699	2.83855	4.34028	2.11779	0.0764634	0.366031	no dif
MSTRG.30106.1	u	scaffold00479	.	80217	80641	425	1	3.2852	4.75156	5.13514	1.50932	0.523183	0.668385	0.205049	-2.28596	0.0765063	0.366181	no dif
MSTRG.28770.1	u	contig91581	-	387	951	565	1	0	5.66497	387.503	860.153	738.991	1494.97	7.86972	2.97631	0.0772396	0.368285	no dif
MSTRG.25568.1	i	Bvchr9.sca015	.	682887	684203	1317	1	1.07978	0.953768	1.1705	0.286934	0.172909	0.2305	0.215459	-2.21451	0.0774602	0.36887	no dif
MSTRG.16305.1	i	Bvchr6.sca003	+	3395186	3395399	214	1	5.07304	8.24266	6.65427	1.31881	1.38163	1.68521	0.219612	-2.18697	0.0777868	0.369957	no dif
MSTRG.6478.1	u	Bvchr3.sca003	.	2593310	2593978	669	1	3.66266	5.12144	5.85574	0	1.45893	0.792408	0.153782	-2.70105	0.078149	0.371163	no dif
MSTRG.3549.9	u	Bvchr2.sca001	+	6763957	6773431	3109	2	3.02129	3.38146	3.33846	6.00025	7.16321	8.28447	2.20177	1.13866	0.0782563	0.371421	no dif
MSTRG.16770.1	u	Bvchr6.sca005	.	2037210	2037892	683	1	3.68819	3.62627	4.49946	0.724764	1.20703	1.03285	0.250945	-1.99456	0.0783613	0.371655	no dif
MSTRG.17211.1	i	Bvchr6.sca010	.	3149	3995	847	1	0.892139	1.24952	1.77822	0.442187	0.149286	0.167869	0.193716	-2.36799	0.0788407	0.373048	no dif
MSTRG.792.1	x	Bvchr1.sca001	+	8246506	8255511	284	2	23.6514	25.0451	32.3214	9.90163	8.01015	5.99205	0.295044	-1.761	0.0793885	0.374929	no dif
MSTRG.2901.1	o	Bvchr2.sca001	+	1017618	1020529	963	2	0.519123	0.130194	0.410585	1.07796	2.05251	1.44009	4.31225	2.10844	0.0795311	0.375453	no dif
MSTRG.15317.2	o	Bvchr5_un.sca021	+	369726	380954	2270	2	0.219745	0.308671	0.145718	0.600901	0.913793	1.01022	3.74542	1.90513	0.0798709	0.376443	no dif
MSTRG.29732.1	i	scaffold00370	.	13098	13857	760	1	0.844768	1.18416	1.20817	0.098654	0.327551	0.249025	0.208591	-2.26125	0.0800002	0.376582	no dif
MSTRG.17212.1	i	Bvchr6.sca010	.	4498	6687	2190	1	1.09366	1.38238	1.0612	0.29674	0.316458	0.270306	0.249772	-2.00131	0.0800413	0.376627	no dif
MSTRG.1335.2	x	Bvchr1.sca004	-	2130709	2131580	557	3	26.1535	30.5687	30.6536	46.3442	115.022	34.0847	2.2369	1.1615	0.0802846	0.3774	no dif
MSTRG.27234.1	x	Bvchr9.sca026	-	6635942	6651778	358	2	90.387	112.603	156.787	55.7755	36.682	56.0007	0.41264	-1.27704	0.0806835	0.37866	no dif
MSTRG.29564.4	u	scaffold00323	+	22850	40546	4005	3	0.593737	1.32721	0.815612	1.8935	2.64669	2.84388	2.69831	1.43206	0.0807829	0.378923	no dif
MSTRG.24947.1	u	Bvchr9.sca002	.	744854	745615	762	1	3.40501	2.75573	2.44724	1.00231	0.586684	0.446976	0.236521	-2.07996	0.0809012	0.379128	no dif
MSTRG.7103.1	j	Bvchr3.sca006	-	752522	756459	738	2	0.943568	1.56563	0.552615	1.97692	4.6882	4.57181	3.67003	1.87579	0.0814046	0.380573	no dif
MSTRG.26369.1	i	Bvchr9.sca025	.	4557736	4558362	627	1	0.351995	0.600405	0.68962	1.88791	1.69841	2.87238	3.93339	1.97577	0.0816361	0.381383	no dif
MSTRG.10370.1	u	Bvchr4.sca014	.	400767	401366	600	1	9.05349	13.9764	13.2725	3.23802	3.94111	3.76652	0.301513	-1.72971	0.0819042	0.382007	no dif
MSTRG.30320.1	u	scaffold00567	+	89955	91037	1083	1	2.06673	2.54447	2.69024	0.441021	0.709411	0.703955	0.253976	-1.97724	0.0822954	0.38317	no dif
MSTRG.18890.1	x	Bvchr6.sca028	+	4093289	4114352	1802	2	3.28354	4.32472	7.3049	8.1812	12.5868	13.034	2.26659	1.18052	0.0828162	0.384591	no dif
MSTRG.29954.1	u	scaffold00438	.	307635	308354	720	1	1.65512	1.1511	1.75456	0.105854	0.467202	0.395507	0.212368	-2.23536	0.0837737	0.387793	no dif
MSTRG.697.1	i	Bvchr1.sca001	.	7134049	7134510	462	1	0.485973	0.41232	0.898572	2.30521	2.50124	2.36337	3.99018	1.99645	0.0838108	0.38787	no dif
MSTRG.8400.1	u	Bvchr3_un.sca008	.	358099	358927	829	1	1.25296	1.00764	1.21958	0.244452	0.247546	0.276887	0.220932	-2.17832	0.0842344	0.388635	no dif
MSTRG.10147.1	u	Bvchr4.sca011	.	849513	851850	2338	1	0.893086	1.03795	1.56507	0.30613	0.186681	0.378012	0.249084	-2.0053	0.0845334	0.389489	no dif
MSTRG.31705.1	u	scaffold02687	.	3487	3818	332	1	494.11	145.946	153.017	929.948	377.578	541.389	2.33133	1.22115	0.0848127	0.390279	no dif
MSTRG.8623.1	u	Bvchr3_un.sca013	.	564346	564969	624	1	1.50692	1.94819	1.23149	0	0.37953	0.339965	0.153522	-2.70349	0.0849153	0.390484	no dif
MSTRG.10033.1	i	Bvchr4.sca009	.	130722	131550	829	1	3.30668	3.5585	3.6618	1.0803	0.979926	0.606962	0.253367	-1.9807	0.0849486	0.390542	no dif
MSTRG.5642.1	u	Bvchr2_un.sca006	-	396320	397389	1070	1	1.34295	1.47791	1.42743	0.243021	0.376757	0.363436	0.231438	-2.1113	0.0851219	0.391004	no dif
MSTRG.14175.1	u	Bvchr5.sca023	.	2167949	2168284	336	1	0.63605	0.897755	0.946892	3.16108	2.97025	3.48381	3.87598	1.95456	0.0853032	0.391454	no dif
MSTRG.25814.1	o	Bvchr9.sca022	-	771385	830896	790	2	0.868279	1.27701	1.08713	0.213654	0.119825	0.347979	0.21082	-2.24592	0.0855432	0.392221	no dif
MSTRG.28788.1	u	contig91759	.	907	1202	296	1	0.786043	1.65903	0.462402	3.28306	4.01758	4.43233	4.03545	2.01273	0.0862087	0.394311	no dif
MSTRG.24316.1	x	Bvchr8_un.sca001	+	778087	782743	465	2	3.13881	3.92424	3.76573	0.658925	1.04016	0.839116	0.234394	-2.09299	0.0867205	0.396026	no dif
MSTRG.29414.1	i	scaffold00196	-	515747	516145	399	1	20.1785	25.7277	27.5097	7.27474	7.01067	9.87136	0.32904	-1.60366	0.0868659	0.396401	no dif
MSTRG.28420.1	u	contig146422	.	52	590	539	1	2.22293	2.43257	1.87006	0.403752	0.628554	0.443669	0.226184	-2.14443	0.0872903	0.397471	no dif
MSTRG.20446.2	o	Bvchr7.sca017	-	668901	673717	451	2	4.17872	3.47072	4.48428	0.063484	1.40974	0.980519	0.202225	-2.30597	0.0873209	0.397562	no dif
MSTRG.10459.2	j	Bvchr4.sca015	-	194740	197856	2353	2	0	0.112005	0	1.19569	0.704197	0	16.9625	4.08428	0.0873426	0.397612	no dif
MSTRG.20574.1	x	Bvchr7.sca019	-	2003004	2009046	1063	2	4.22403	6.29695	6.56634	1.35785	2.16593	1.53139	0.295843	-1.75709	0.0878156	0.398993	no dif
MSTRG.11595.1	u	Bvchr4_un.sca021	.	283047	283782	736	1	2.27332	2.45951	2.73364	0.604019	0.578543	0.587659	0.23709	-2.0765	0.0880745	0.399597	no dif
MSTRG.8496.1	u	Bvchr3_un.sca010	+	277578	282882	920	3	1.64478	1.74173	1.8948	0.478678	0.413348	0.330632	0.231506	-2.11088	0.0883939	0.400556	no dif
MSTRG.27539.1	i	Bvchr9_un.sca004	.	499459	500022	564	1	0.250452	0.360268	0.643432	3.00835	1.59342	0.604453	4.15119	2.05353	0.0885314	0.401002	no dif
MSTRG.25812.3	x	Bvchr9.sca022	-	747558	800139	2308	2	1.58664	1.62686	1.97269	0.196196	0.927239	0.184589	0.252213	-1.98729	0.0887341	0.401466	no dif
MSTRG.8264.1	i	Bvchr3_un.sca005	+	901884	902669	527	2	3.0332	1.72284	2.6029	0	0	0.743035	0.10097	-3.308	0.08885	0.401556	no dif
MSTRG.27139.1	i	Bvchr9.sca026	+	5707505	5708950	1446	1	0.888	0.715128	1.17856	2.63904	3.03259	3.00134	3.11788	1.64056	0.0889087	0.40168	no dif
MSTRG.5801.1	i	Bvchr2_un.sca012	-	206477	210360	3592	2	4.00337	5.11597	5.14956	1.95449	1.75726	1.67556	0.377556	-1.40524	0.0894745	0.403364	no dif
MSTRG.20973.1	u	Bvchr7.sca021	.	5040541	5041653	1113	1	0.380104	0.402479	0.235836	0.84365	1.82212	1.25781	3.85261	1.94584	0.0900016	0.405013	no dif
MSTRG.23708.1	u	Bvchr8.sca018	.	1284936	1285598	663	1	1.75158	2.48923	1.90424	0.667324	0.364979	0.34489	0.224114	-2.15769	0.0903686	0.406081	no dif
MSTRG.809.1	u	Bvchr1.sca002	.	308236	309256	1021	1	0.218629	0.434467	0.439476	1.09832	1.52113	1.43888	3.71448	1.89316	0.0908879	0.407587	no dif
MSTRG.11852.1	o	Bvchr5.sca001	-	544033	545507	1399	2	0.849252	1.61632	1.15449	4.64201	3.53353	2.58188	2.97161	1.57125	0.0911587	0.408483	no dif
MSTRG.8973.1	x	Bvchr4.sca001	+	3272106	3278118	287	2	0	0	1.53069	4.41223	4.45496	4.25425	8.57224	3.09967	0.0916312	0.409874	no dif
MSTRG.17164.1	u	Bvchr6.sca008	.	364831	365668	838	1	1.97059	3.42684	1.98537	0.18865	0.857362	0.760387	0.244676	-2.03105	0.0922385	0.411633	no dif
MSTRG.30387.1	u	scaffold00582	.	120928	122609	1682	1	1.06866	1.29036	1.78349	0.333323	0.393139	0.346264	0.258955	-1.94923	0.0923458	0.411916	no dif
MSTRG.30383.1	u	scaffold00582	-	55251	55585	335	1	7.51793	8.03434	7.46089	1.58628	2.789	1.67091	0.262728	-1.92836	0.0924728	0.41213	no dif
MSTRG.14819.1	u	Bvchr5.sca025	+	1356631	1361212	2300	3	1.75644	2.49081	1.81665	0.521805	0.59338	0.636742	0.288911	-1.7913	0.0928495	0.412882	no dif
MSTRG.8533.1	u	Bvchr3_un.sca011	.	109949	111259	1311	1	0.786412	1.19271	0.648499	0.25021	0.165314	0.17171	0.223485	-2.16175	0.0927983	0.412882	no dif
MSTRG.24754.1	x	Bvchr9.sca001	+	472898	480821	280	2	5.66106	4.78744	5.31185	0	0.022751	1.88819	0.12125	-3.04394	0.0932094	0.413562	no dif
MSTRG.30230.2	u	scaffold00545	-	96831	99670	1413	3	1.49619	2.13029	1.44236	0.574511	0.490549	0.180264	0.245682	-2.02513	0.093588	0.414704	no dif
MSTRG.17408.1	i	Bvchr6.sca015	.	228083	228290	208	1	5.89583	6.21478	5.5725	0.443782	2.13181	1.46789	0.228664	-2.1287	0.0937447	0.415056	no dif
MSTRG.1710.1	u	Bvchr1.sca007	.	338776	339585	810	1	1.39501	1.13164	1.6518	4.04132	4.15149	4.91007	3.13582	1.64884	0.0946748	0.417889	no dif
MSTRG.11272.2	i	Bvchr4_un.sca011	+	631526	637649	846	2	0.080374	0.875936	0.65139	2.12652	1.85628	2.29719	3.90619	1.96576	0.0947014	0.417897	no dif
MSTRG.382.1	u	Bvchr1.sca001	.	3925327	3926440	1114	1	0.159736	0.418164	0.3385	1.00028	1.16158	1.2097	3.67914	1.87937	0.095962	0.421156	no dif
MSTRG.24285.1	i	Bvchr8_un.sca001	+	282474	282940	467	1	4.3491	5.54716	4.35646	0.827555	1.73805	1.20716	0.264705	-1.91754	0.0960561	0.421471	no dif
MSTRG.14708.1	i	Bvchr5.sca025	-	383627	384310	684	1	1.16748	0.580172	0.971005	3.06142	2.94441	3.21249	3.39076	1.76161	0.0960761	0.421509	no dif
MSTRG.28751.1	u	contig91293	.	17	1456	1440	1	0.460996	0.811017	0.615177	1.90341	2.06671	2.03655	3.18286	1.67033	0.0960877	0.421511	no dif
MSTRG.30158.1	j	scaffold00492	-	231233	237729	1175	3	0.849419	0.813363	0.943814	2.20354	3.49431	2.62482	3.19293	1.67488	0.0963318	0.422139	no dif
MSTRG.17666.1	u	Bvchr6.sca021	.	728544	729601	1058	1	0	0.419923	0.206348	0.930503	1.37562	1.16171	5.53727	2.46918	0.0966719	0.423136	no dif
MSTRG.23192.1	u	Bvchr8.sca014	.	4789269	4789589	321	1	3.76578	4.04338	3.76013	0.867225	0.391234	1.38236	0.228261	-2.13124	0.096687	0.423153	no dif
MSTRG.17542.1	i	Bvchr6.sca018	+	1244204	1244822	619	1	0.471025	0.53969	0.514445	1.99487	1.86996	1.69501	3.64541	1.86608	0.0974753	0.425662	no dif
MSTRG.30363.1	i	scaffold00572	+	143430	145211	1457	2	6.1026	7.52149	6.59273	1.91098	2.66798	2.44174	0.34727	-1.52587	0.0977391	0.426567	no dif
MSTRG.13079.3	j	Bvchr5.sca008	+	4599371	4601740	2119	4	33.2807	26.7688	39.7093	9.32574	8.86625	24.634	0.429296	-1.21996	0.0981441	0.427838	no dif
MSTRG.28536.1	u	contig155828	.	1	551	551	1	1.98158	2.14405	1.46201	0.483322	0.364959	0	0.151814	-2.71962	0.0984307	0.428548	no dif
MSTRG.9842.3	u	Bvchr4.sca006	+	410456	412175	1103	2	1.88671	1.04639	0.752575	0.510646	0.0663	0.17746	0.204686	-2.28852	0.0985924	0.428963	no dif
MSTRG.31515.1	u	scaffold01591	.	1668	2826	1159	1	1.89615	2.23831	2.33173	0.390207	0.55913	0.793785	0.269575	-1.89124	0.0990195	0.429911	no dif
MSTRG.27869.1	u	contig108949	.	197	493	297	1	1.38427	3.23403	3.10617	0.252746	0.579899	0.865979	0.219902	-2.18507	0.0990666	0.429988	no dif
MSTRG.17877.1	i	Bvchr6.sca024	-	1323830	1324384	555	1	37.2376	32.5157	38.621	15.868	13.1605	14.9864	0.406137	-1.29996	0.0996952	0.43155	no dif
MSTRG.21248.2	j	Bvchr7.sca021	+	7496669	7498554	1766	2	0.941042	0.862679	1.71754	0.194004	0.414801	0.313881	0.262033	-1.93218	0.0997338	0.431618	no dif
MSTRG.24666.1	i	Bvchr8_un.sca014	+	44185	46116	1508	2	0.610677	1.17218	1.07124	0.097187	0.188192	0.377409	0.232223	-2.10642	0.0999017	0.432146	no dif
MSTRG.23335.1	i	Bvchr8.sca016	-	798869	801114	1906	2	0.483012	0.859164	0.701156	2.02987	2.00262	2.04655	2.97506	1.57292	0.100043	0.432556	no dif
MSTRG.2541.1	u	Bvchr1_un.sca005	.	881782	883426	1645	1	1.23347	1.28305	1.95392	0.258262	0.462765	0.47787	0.268183	-1.89871	0.10066	0.434204	no dif
MSTRG.1369.2	u	Bvchr1.sca004	+	3427038	3429954	1430	2	1.19065	1.84714	1.48601	0.450514	0.47954	0.26192	0.263489	-1.92418	0.102129	0.438303	no dif
MSTRG.12907.1	j	Bvchr5.sca008	-	762244	763746	1396	2	0.790963	1.273	4.52895	0.691757	0.495452	0.407424	0.241871	-2.04769	0.102144	0.438317	no dif
MSTRG.31410.1	u	scaffold01372	-	3291	3753	463	1	6.47176	7.16883	6.61987	2.49036	1.28683	1.72708	0.271676	-1.88004	0.102487	0.439356	no dif
MSTRG.15250.1	i	Bvchr5_un.sca019	.	35488	36662	1175	1	0.280305	0.656881	0.589198	1.30962	1.80858	1.86862	3.26708	1.708	0.102852	0.440302	no dif
MSTRG.30753.1	u	scaffold00772	.	28741	29251	511	1	1.5192	2.83338	2.19739	0.555674	0.35831	0.626318	0.235162	-2.08827	0.102879	0.440318	no dif
MSTRG.25391.1	i	Bvchr9.sca011	+	1786354	1789880	1865	3	7.08108	5.91333	7.15378	1.89848	3.07748	2.56962	0.374504	-1.41695	0.103397	0.441308	no dif
MSTRG.17814.1	u	Bvchr6.sca023	.	2921872	2922792	921	1	0.698719	0.972591	1.39436	0.189505	0.306853	0.225481	0.235459	-2.08645	0.103411	0.441308	no dif
MSTRG.28675.1	u	contig90354	.	145	928	784	1	1.10031	1.65284	1.78753	0.50253	0.360036	0.187844	0.231333	-2.11196	0.103828	0.442314	no dif
MSTRG.17589.1	u	Bvchr6.sca019	-	673723	674268	546	1	11.6354	18.1503	13.6756	30.0377	40.4326	24.0684	2.17524	1.12118	0.103946	0.442633	no dif
MSTRG.13937.1	u	Bvchr5.sca022	.	785805	786074	270	1	7.41822	8.33837	6.88283	2.0339	1.65215	2.4532	0.271175	-1.8827	0.104044	0.442832	no dif
MSTRG.31619.1	u	scaffold01983	.	7	756	750	1	2.20632	3.57062	2.56113	0.455875	0.891186	0.909098	0.270585	-1.88584	0.104127	0.443087	no dif
MSTRG.3050.1	j	Bvchr2.sca001	-	2134579	2139411	3333	3	0.40116	0.495448	0.392796	1.01356	1.41889	1.34731	2.9314	1.55159	0.10514	0.44545	no dif
MSTRG.9078.1	i	Bvchr4.sca001	-	4222916	4223598	642	2	1.55635	2.04161	1.93527	0.300781	0.567851	0.498108	0.247006	-2.01738	0.105885	0.447243	no dif
MSTRG.22691.1	u	Bvchr8.sca004	.	2387139	2388041	903	1	2.21676	2.16472	2.37261	0.471848	0.747988	0.646241	0.276288	-1.85575	0.106206	0.448083	no dif
MSTRG.16797.1	u	Bvchr6.sca005	.	2493405	2494792	1388	1	0.288788	1.43156	0.746211	0.137641	0.237705	0	0.152174	-2.71621	0.106452	0.448619	no dif
MSTRG.25295.1	u	Bvchr9.sca010	.	288131	288941	811	1	1.11358	1.48212	1.24967	0.14042	0.316486	0.46727	0.240335	-2.05688	0.106707	0.449219	no dif
MSTRG.31638.1	i	scaffold02100	+	1315	1770	456	1	0.473949	0.36855	0.784317	2.47008	2.11922	1.33107	3.63923	1.86363	0.107154	0.450026	no dif
MSTRG.9173.2	j	Bvchr4.sca002	+	557490	560203	1488	5	1.18835	1.20975	1.58497	0.216525	0.47528	0.387167	0.27089	-1.88422	0.107181	0.450026	no dif
MSTRG.12707.1	i	Bvchr5.sca004	+	1970930	1973647	1987	2	0.587246	1.01018	0.727858	3.64936	4.41864	0.137933	3.529	1.81926	0.107531	0.45094	no dif
MSTRG.18734.1	u	Bvchr6.sca028	-	2376925	2378009	956	2	0.765565	1.44681	1.05898	0.137804	0.266686	0.381726	0.240334	-2.05689	0.107782	0.451541	no dif
MSTRG.11363.1	u	Bvchr4_un.sca014	.	766604	767953	1350	1	0.306725	0.243384	0.163136	0.320526	1.08317	1.35588	3.86904	1.95198	0.108094	0.452301	no dif
MSTRG.5108.2	u	Bvchr2.sca016	+	775447	783991	580	2	0	0	0.330958	0	2.43513	2.00158	13.4057	3.74477	0.108675	0.45392	no dif
MSTRG.14819.4	u	Bvchr5.sca025	+	1357786	1361071	1590	3	3.06378	3.71407	3.81094	0.86656	1.60502	0.859418	0.314578	-1.66851	0.10879	0.454024	no dif
MSTRG.10817.1	i	Bvchr4.sca017	.	3402006	3402321	316	1	32.5376	36.2743	33.5572	7.53232	14.988	14.9123	0.365663	-1.45141	0.108901	0.454257	no dif
MSTRG.1053.1	u	Bvchr1.sca002	-	4128360	4129370	863	2	5.78833	6.88768	6.96343	12.8004	15.9372	15.541	2.25458	1.17286	0.109333	0.455002	no dif
MSTRG.28110.1	u	contig123629	.	182	675	494	1	0.812397	0.248068	0.308274	1.96825	1.88986	1.43469	3.86692	1.95118	0.109621	0.455543	no dif
MSTRG.30005.1	i	scaffold00466	.	189245	190194	950	1	0.536988	0.70807	0.63022	2.01822	1.81363	2.05129	3.13721	1.64948	0.109614	0.455543	no dif
MSTRG.30339.1	x	scaffold00569	-	234148	234454	280	2	6.32936	7.0428	12.1173	17.5247	20.4155	30.4947	2.68483	1.42483	0.109919	0.456345	no dif
MSTRG.16958.1	j	Bvchr6.sca005	+	5957439	5962845	2002	2	1.47629	1.5918	1.67925	8.42913	2.14759	2.03205	2.65597	1.40924	0.11013	0.456901	no dif
MSTRG.859.1	u	Bvchr1.sca002	+	931130	932738	549	2	2.70042	3.949	3.43437	0.993061	0.913688	0.753555	0.26382	-1.92237	0.11027	0.457282	no dif
MSTRG.31065.1	i	scaffold00979	-	3337	3728	392	1	5.07272	4.69316	7.02908	1.58302	1.38499	1.69152	0.277436	-1.84977	0.110365	0.457525	no dif
MSTRG.7251.1	u	Bvchr3.sca008	.	177604	177863	260	1	8.44639	8.77839	11.289	21.8324	24.9319	27.9057	2.61873	1.38887	0.110666	0.458461	no dif
MSTRG.18522.1	u	Bvchr6.sca027	.	4436994	4438707	1714	1	2.13865	2.40972	2.27062	0.697304	0.561774	0.781741	0.299285	-1.74041	0.11092	0.459021	no dif
MSTRG.7439.1	o	Bvchr3.sca009	+	2792956	2794298	1014	2	13.2832	13.1948	13.1605	4.90607	5.57707	4.97451	0.389965	-1.35858	0.11098	0.459213	no dif
MSTRG.10310.1	i	Bvchr4.sca013	.	517966	518822	857	1	0.355558	0.52431	0.499592	1.68786	1.83939	1.14572	3.38753	1.76024	0.111202	0.459626	no dif
MSTRG.26181.1	u	Bvchr9.sca025	+	1886660	1887770	1069	2	3.83065	5.21964	3.98298	8.59374	11.6215	10.4554	2.35325	1.23466	0.111626	0.46069	no dif
MSTRG.8415.1	u	Bvchr3_un.sca008	.	666979	667442	464	1	11.5326	12.5999	13.1353	3.68853	3.64474	4.66915	0.322059	-1.6346	0.111732	0.460804	no dif
MSTRG.19354.1	u	Bvchr7.sca001	-	2900507	2903698	957	2	1.72061	2.6492	2.51729	0.588663	0.738029	0.601382	0.279954	-1.83674	0.112337	0.462388	no dif
MSTRG.4226.1	u	Bvchr2.sca006	.	1159637	1160011	375	1	4.09135	3.80511	2.72465	0.807497	1.2546	0.645914	0.254965	-1.97163	0.112524	0.462903	no dif
MSTRG.17739.1	u	Bvchr6.sca023	.	875294	875979	686	1	2.1723	3.79648	2.50611	0.916966	0.780198	0.574021	0.26799	-1.89975	0.113115	0.463964	no dif
MSTRG.19974.1	u	Bvchr7.sca008	.	1317362	1317658	297	1	1.1675	1.09718	1.08094	4.65083	3.42585	3.33753	3.41169	1.77049	0.113177	0.464035	no dif
MSTRG.17463.1	i	Bvchr6.sca015	-	1998480	2000559	2080	1	0.823221	1.07768	0.957169	2.68676	2.33971	2.65186	2.68654	1.42575	0.113563	0.464604	no dif
MSTRG.25812.2	x	Bvchr9.sca022	-	747558	800139	2308	2	1.72328	3.0899	2.35723	0.023943	0.973605	0.822934	0.253888	-1.97773	0.113522	0.464604	no dif
MSTRG.20335.1	u	Bvchr7.sca014	.	437674	438435	762	1	0.30348	0.290433	0.514349	1.57746	1.06068	1.22172	3.4828	1.80025	0.11382	0.465132	no dif
MSTRG.13233.1	u	Bvchr5.sca008	.	8211412	8211891	480	1	3.2407	2.13418	3.21777	0.648387	0.748495	0.844737	0.260876	-1.93856	0.11403	0.465688	no dif
MSTRG.28211.1	u	contig131132	.	1	619	619	1	0.503291	0.445865	0.857825	2.50535	1.88828	1.70035	3.37246	1.7538	0.11469	0.467013	no dif
MSTRG.23148.1	i	Bvchr8.sca014	.	3799404	3800345	942	1	1.12021	1.90757	1.59465	0.201237	0.366034	0.612972	0.25533	-1.96957	0.114757	0.467222	no dif
MSTRG.10112.1	u	Bvchr4.sca011	+	14278	19768	565	4	1.29101	1.57875	1.34792	4.26159	4.93328	3.61212	3.0365	1.60241	0.115003	0.467865	no dif
MSTRG.11741.1	u	Bvchr4_un.sca031	.	80720	80985	266	1	1.15087	4.91563	5.795	0	0	1.34341	0.113258	-3.14231	0.115023	0.467865	no dif
MSTRG.9601.1	u	Bvchr4.sca004	-	43407	61106	648	3	4.95926	8.02323	9.49017	0.331218	0	3.5126	0.171044	-2.54756	0.115506	0.469222	no dif
MSTRG.1276.1	i	Bvchr1.sca004	-	807761	808200	440	1	2.8046	2.05116	2.94002	0.696078	0.550738	0.719779	0.252264	-1.98699	0.115531	0.469269	no dif
MSTRG.23252.3	i	Bvchr8.sca015	+	419066	419898	833	1	0.942957	3.16891	1.38445	0.518292	0.378731	0.456613	0.24628	-2.02163	0.115793	0.469826	no dif
MSTRG.24698.1	u	Bvchr8_un.sca016	-	132509	133874	1045	3	1.92089	1.55816	1.99471	5.74567	4.33541	4.71433	2.70297	1.43455	0.115864	0.470051	no dif
MSTRG.4123.1	i	Bvchr2.sca005	+	1943290	1948758	5374	2	5.19201	5.99329	5.62401	2.36927	2.70859	2.54097	0.453251	-1.14162	0.116209	0.470805	no dif
MSTRG.28566.1	u	contig158820	.	8	480	473	1	10.4161	11.1857	10.4024	2.68894	3.89838	3.71491	0.321903	-1.6353	0.116572	0.47158	no dif
MSTRG.993.3	j	Bvchr1.sca002	+	3017000	3019478	761	3	8.72983	8.78745	9.2373	2.8502	2.95612	3.29369	0.340129	-1.55585	0.116626	0.471632	no dif
MSTRG.18987.1	i	Bvchr6_un.sca005	+	412835	423458	8244	3	1.72914	1.91955	2.00983	3.76222	3.01985	4.08012	1.91962	0.94082	0.117007	0.472714	no dif
MSTRG.3657.1	x	Bvchr2.sca001	-	7675007	7680782	876	2	19.8128	21.0794	11.5372	5.06416	6.68837	0.003769	0.224231	-2.15694	0.117141	0.47295	no dif
MSTRG.25628.1	u	Bvchr9.sca018	+	82201	83156	924	2	16.8081	24.1546	17.8321	0.107631	8.5679	8.59073	0.293669	-1.76774	0.117217	0.473158	no dif
MSTRG.28932.1	u	contig94215	.	962	1292	331	1	0.771871	0.416212	1.22919	3.3913	3.03557	2.09511	3.52546	1.81781	0.117383	0.473571	no dif
MSTRG.3864.1	u	Bvchr2.sca003	.	815258	815513	256	1	9.53029	8.44565	8.8354	27.093	30.193	14.0061	2.65903	1.4109	0.117382	0.473571	no dif
MSTRG.9484.1	x	Bvchr4.sca003	-	2980729	2981214	410	3	0	0	24.8323	331.892	0	62.4963	15.8821	3.98933	0.117913	0.474987	no dif
MSTRG.16544.1	u	Bvchr6.sca004	+	3145107	3145358	252	1	3.75908	2.18912	3.84373	1.27748	0.669817	0.227152	0.222065	-2.17094	0.11789	0.474987	no dif
MSTRG.27756.1	u	contig103615	.	25	881	857	1	0.834165	1.08938	0.973462	2.4161	3.09882	3.11248	2.97804	1.57437	0.11893	0.477917	no dif
MSTRG.2360.1	i	Bvchr1_un.sca002	+	3590238	3592724	2487	1	5.8394	7.12262	6.49271	2.33525	3.13304	2.55047	0.412176	-1.27867	0.119894	0.479997	no dif
MSTRG.1237.1	i	Bvchr1.sca003	.	1245710	1246421	712	1	1.9065	2.58831	2.55851	0.846537	0.610591	0.031026	0.210986	-2.24478	0.119979	0.480183	no dif
MSTRG.22878.1	i	Bvchr8.sca007	+	1884074	1888968	1576	2	2.42262	2.22591	2.50757	0.619662	0.88775	0.707435	0.309505	-1.69197	0.120507	0.481275	no dif
MSTRG.27018.1	i	Bvchr9.sca026	.	4694181	4696553	2373	1	0.397237	0.56695	0.770204	1.70093	1.80114	1.33442	2.78858	1.47953	0.120619	0.481665	no dif
MSTRG.936.1	u	Bvchr1.sca002	-	2092640	2096592	3953	1	1.90602	2.47581	2.39276	0.52191	0.949792	0.964775	0.35965	-1.47534	0.120763	0.482039	no dif
MSTRG.27533.2	o	Bvchr9_un.sca004	-	457938	462539	1908	2	1.16427	1.06303	1.05539	0.051298	0.024987	0.660022	0.2243	-2.1565	0.121188	0.482917	no dif
MSTRG.10352.1	u	Bvchr4.sca014	-	160065	163321	650	2	0.336576	0.364246	0.899461	2.97923	1.35177	1.1435	3.42095	1.7744	0.121464	0.483549	no dif
MSTRG.27591.1	i	Bvchr9_un.sca008	+	122110	122459	350	1	2.84782	2.85582	1.91172	6.30182	7.46068	9.00473	2.98965	1.57998	0.1215	0.483549	no dif
MSTRG.24260.1	u	Bvchr8.sca018	-	7368849	7378847	1446	3	2.95182	2.16684	3.03879	0.540832	0.805687	1.20137	0.312339	-1.67882	0.122108	0.484991	no dif
MSTRG.4683.1	i	Bvchr2.sca013	+	2430747	2432432	1686	1	1.82235	1.72739	1.68366	3.7373	5.12467	4.2272	2.50108	1.32255	0.122726	0.486527	no dif
MSTRG.10564.1	u	Bvchr4.sca017	-	618106	619185	1080	1	0.415339	0.490947	0.451871	0.96685	1.79754	1.65301	3.2525	1.70155	0.122894	0.486979	no dif
MSTRG.16813.1	x	Bvchr6.sca005	+	2995214	2997064	302	2	2.86602	4.95504	3.93283	0.592451	1.64644	0.79191	0.257855	-1.95537	0.122885	0.486979	no dif
MSTRG.14422.1	i	Bvchr5.sca024	-	272505	274966	1490	2	0.187529	0.930024	0.382176	1.6666	1.47131	1.50909	3.09856	1.6316	0.123677	0.489055	no dif
MSTRG.28772.1	u	contig91607	.	59	1241	1183	1	2.066	2.15386	2.30271	0.749858	0.414761	0.726885	0.289994	-1.78591	0.123774	0.489179	no dif
MSTRG.16269.1	u	Bvchr6.sca003	+	2969199	2970523	1325	1	6.41143	9.92726	7.90012	2.08858	3.07803	3.98146	0.377414	-1.40578	0.124275	0.490338	no dif
MSTRG.17793.1	u	Bvchr6.sca023	.	2455810	2458419	2610	1	1.1282	1.17839	1.21685	0.277374	0.360123	0.435	0.304389	-1.71601	0.124797	0.491825	no dif
MSTRG.8744.1	u	Bvchr4.sca001	-	1121225	1124477	1135	2	3.31765	3.64959	3.56182	6.97119	8.97744	8.60111	2.33162	1.22133	0.125098	0.492807	no dif
MSTRG.26992.1	u	Bvchr9.sca026	+	4429062	4430727	1666	1	0.971314	1.41598	0.933772	0.344431	0.282914	0.300182	0.279286	-1.84019	0.125192	0.493127	no dif
MSTRG.8026.1	u	Bvchr3_un.sca001	.	997520	998183	664	1	0.997616	0.105814	0.641979	2.71188	2.3259	1.45471	3.71976	1.89521	0.125702	0.494099	no dif
MSTRG.1544.1	u	Bvchr1.sca005	.	1670712	1670956	245	1	5.24165	3.64624	3.40555	1.54061	0.965939	0.603963	0.253022	-1.98266	0.126148	0.495181	no dif
MSTRG.28174.1	u	contig127906	.	238	567	330	1	6.42807	6.19886	8.23095	2.22327	1.59618	2.28502	0.29267	-1.77265	0.126434	0.49584	no dif
MSTRG.20695.2	u	Bvchr7.sca021	-	1168454	1170062	852	2	2.19982	2.57817	1.83633	0.802622	0.755714	0.127296	0.254846	-1.9723	0.126679	0.496334	no dif
MSTRG.1969.2	i	Bvchr1_un.sca001	+	67787	68490	704	1	32.6242	35.0356	33.8078	17.5903	8.35673	18.0036	0.43315	-1.20706	0.126764	0.496488	no dif
MSTRG.3430.1	i	Bvchr2.sca001	.	5823369	5823671	303	1	4.59275	4.96461	6.00938	1.24396	1.92779	1.08201	0.27326	-1.87165	0.126797	0.496539	no dif
MSTRG.13388.1	u	Bvchr5.sca013	.	509208	510030	823	1	1.2376	1.38906	1.78666	0.502674	0.365624	0.278	0.259736	-1.94488	0.127242	0.497659	no dif
MSTRG.3129.1	o	Bvchr2.sca001	+	2701717	2918037	346	2	91.2983	103.171	98.8655	135.977	198.065	208.368	1.84911	0.886832	0.127403	0.497978	no dif
MSTRG.12048.1	u	Bvchr5.sca002	-	1605527	1606140	486	2	0.11393	1.02604	0.610417	1.4133	2.51757	2.37315	3.6015	1.8486	0.127455	0.498071	no dif
MSTRG.25650.1	u	Bvchr9.sca020	.	83390	83798	409	1	1.91203	2.61057	2.19855	0.697387	0.725846	0.231904	0.246258	-2.02176	0.128111	0.499295	no dif
MSTRG.16891.1	j	Bvchr6.sca005	+	4140507	4144138	3257	3	3.63475	5.51632	5.03657	1.4919	2.62137	1.73067	0.411903	-1.27962	0.128436	0.499997	no dif
MSTRG.18964.1	i	Bvchr6_un.sca003	.	151519	152068	550	1	3.99026	6.13258	6.05939	1.77733	1.47061	1.61837	0.30072	-1.73351	0.128488	0.500088	no dif
MSTRG.13546.1	u	Bvchr5.sca016	.	1239530	1241073	1544	1	0.286574	0.382063	0.374351	1.01892	1.14968	1.07657	3.11142	1.63757	0.128596	0.500312	no dif
MSTRG.935.1	u	Bvchr1.sca002	+	2091814	2092591	778	1	2.72139	3.9027	3.45091	0.887801	1.14298	1.01148	0.301961	-1.72757	0.128886	0.500914	no dif
MSTRG.29309.1	i	scaffold00152	+	120314	121285	972	1	2.01207	2.16646	2.35944	5.37329	5.79427	5.55729	2.55811	1.35508	0.12963	0.502454	no dif
MSTRG.9121.1	u	Bvchr4.sca002	.	113969	114442	474	1	6.62802	10.0823	7.18616	16.6866	22.7587	16.4937	2.34089	1.22705	0.129837	0.50279	no dif
MSTRG.26060.2	u	Bvchr9.sca025	-	61821	65607	730	2	0.53773	0.4756	0.565721	1.58875	1.65084	1.81489	3.20097	1.67851	0.129853	0.502803	no dif
MSTRG.24882.1	i	Bvchr9.sca001	+	2050143	2051078	936	1	1.84156	2.68541	2.84953	6.18805	7.17424	5.23012	2.52049	1.3337	0.130341	0.503843	no dif
MSTRG.14325.1	o	Bvchr5.sca023	-	3723984	3744194	316	3	3.66781	218.708	616.314	0	0	76.3273	0.0910079	-3.45787	0.13049	0.504126	no dif
MSTRG.12294.1	u	Bvchr5.sca002	.	4420928	4421227	300	1	2.23142	1.11666	1.57467	5.3206	5.98095	4.49266	3.20841	1.68186	0.131194	0.505735	no dif
MSTRG.2716.1	u	Bvchr1_un.sca015	+	538622	541216	525	2	1.9471	3.31219	2.39136	0.262793	0.727409	1.04095	0.265487	-1.91329	0.131202	0.505735	no dif
MSTRG.20132.1	u	Bvchr7.sca009	.	2393559	2394283	725	1	0.540952	0.665459	0.956033	2.65603	2.16836	1.85471	3.08868	1.62699	0.131298	0.505895	no dif
MSTRG.6332.1	o	Bvchr3.sca003	+	620037	643355	859	2	0.433422	0.269219	0.534924	1.30175	1.3494	1.40838	3.28026	1.71381	0.131462	0.50642	no dif
[truncated: 7,910 more rows]
