# Supplementary material for: Whole-Transcriptome RNA Sequencing Reveals the Global Molecular Responses and CeRNA Regulatory Network of mRNAs, lncRNAs, miRNAs and circRNAs in Response to Salt Stress in Sugar Beet (Beta vulgaris)
Source: Int J Mol Sci. 2020 Dec 30;22(1):289. doi: 10.3390/ijms22010289 (PMC7795855; doi:10.3390/ijms22010289)
Supplement: Supplementary file 1 [file ijms-22-00289-s001.zip › Supplementary File/Table S3 Target Prediction of DElncRNA in roots.xlsx]

## Sheet: Sheet1
lncRNA	class_code	chr	start	end	cis location	Pearson Correlation Coefficient	target_name	chr	start	end	Description	GO	KEGG	KO_ENTRY	EC
MSTRG.5430.3	x	Bvchr2.sca018	2484754	2553010	10K	0.960985	Bv2_044320_jzrj.t1	Bvchr2.sca018	2489859	2490749	PREDICTED: auxin-binding protein ABP19a [Beta vulgaris subsp. vulgaris]	GO:0005618(cell wall);GO:0033609(oxalate metabolic process);GO:0046564(oxalate decarboxylase activity)	NA	NA	NA
MSTRG.5430.3	x	Bvchr2.sca018	2484754	2553010	1K	0.967879	Bv2_044310_ugzm.t1	Bvchr2.sca018	2484669	2485576	PREDICTED: auxin-binding protein ABP19a [Beta vulgaris subsp. vulgaris]	GO:0005618(cell wall);GO:0033609(oxalate metabolic process);GO:0046564(oxalate decarboxylase activity)	NA	NA	NA
MSTRG.24994.1	x	Bvchr9.sca002	1492686	1512944	1K	0.995342	Bv9_204600_uoqs.t1	Bvchr9.sca002	1492661	1493435	PREDICTED: uncharacterized protein LOC104902751 [Beta vulgaris subsp. vulgaris]	GO:0005509(calcium ion binding)	NA	NA	NA
MSTRG.13065.4	x	Bvchr5.sca008	4379079	4382853	10K	0.90996	Bv5_108120_rosy.t1	Bvchr5.sca008	4375181	4375724	hypothetical protein BVRB_5g108120 [Beta vulgaris subsp. vulgaris]	NA	NA	NA	NA
MSTRG.5427.1	x	Bvchr2.sca018	2462436	2467019	1K	0.996201	Bv2_044280_awpc.t1	Bvchr2.sca018	2461949	2462822	PREDICTED: auxin-binding protein ABP19a-like [Beta vulgaris subsp. vulgaris]	GO:0005618(cell wall);GO:0033609(oxalate metabolic process);GO:0046564(oxalate decarboxylase activity)	NA	NA	NA
MSTRG.5427.1	x	Bvchr2.sca018	2462436	2467019	10K	0.914737	Bv2_044290_czcx.t1	Bvchr2.sca018	2466309	2467161	PREDICTED: auxin-binding protein ABP19a [Beta vulgaris subsp. vulgaris]	GO:0005618(cell wall);GO:0033609(oxalate metabolic process);GO:0046564(oxalate decarboxylase activity)	NA	NA	NA
MSTRG.4307.1	i	Bvchr2.sca007	1193713	1194121	10K	0.915077	Bv2_035960_azac.t1	Bvchr2.sca007	1199636	1213810	PREDICTED: lupeol synthase [Beta vulgaris subsp. vulgaris]	GO:0019745(pentacyclic triterpenoid biosynthetic process);GO:0042299(lupeol synthase activity)	00909(Sesquiterpenoid and triterpenoid biosynthesis)	K20659	EC:5.4.99.41
MSTRG.7692.2	x	Bvchr3.sca010	3116374	3124370	1K	0.710981	Bv3_063470_oydq.t1	Bvchr3.sca010	3115454	3125977	PREDICTED: 7-deoxyloganetin glucosyltransferase-like isoform X2 [Beta vulgaris subsp. vulgaris]	GO:0009813(flavonoid biosynthetic process);GO:0043231(intracellular membrane-bounded organelle);GO:0052696(flavonoid glucuronidation);GO:0080043(quercetin 3-O-glucosyltransferase activity);GO:0080044(quercetin 7-O-glucosyltransferase activity)	NA	NA	NA
MSTRG.7692.2	x	Bvchr3.sca010	3116374	3124370	1K	0.899802	Bv3_063470_oydq.t2	Bvchr3.sca010	3115454	3125977	hypothetical protein BVRB_3g063470 isoform B [Beta vulgaris subsp. vulgaris]	GO:0009813(flavonoid biosynthetic process);GO:0043231(intracellular membrane-bounded organelle);GO:0052696(flavonoid glucuronidation);GO:0080043(quercetin 3-O-glucosyltransferase activity);GO:0080044(quercetin 7-O-glucosyltransferase activity)	NA	NA	NA
MSTRG.5432.1	x	Bvchr2.sca018	2489887	2547916	1K	0.948867	Bv2_044320_jzrj.t1	Bvchr2.sca018	2489859	2490749	PREDICTED: auxin-binding protein ABP19a [Beta vulgaris subsp. vulgaris]	GO:0005618(cell wall);GO:0033609(oxalate metabolic process);GO:0046564(oxalate decarboxylase activity)	NA	NA	NA
MSTRG.5432.1	x	Bvchr2.sca018	2489887	2547916	10K	0.923481	Bv2_044310_ugzm.t1	Bvchr2.sca018	2484669	2485576	PREDICTED: auxin-binding protein ABP19a [Beta vulgaris subsp. vulgaris]	GO:0005618(cell wall);GO:0033609(oxalate metabolic process);GO:0046564(oxalate decarboxylase activity)	NA	NA	NA
MSTRG.5430.1	x	Bvchr2.sca018	2484748	2535315	10K	0.851447	Bv2_044320_jzrj.t1	Bvchr2.sca018	2489859	2490749	PREDICTED: auxin-binding protein ABP19a [Beta vulgaris subsp. vulgaris]	GO:0005618(cell wall);GO:0033609(oxalate metabolic process);GO:0046564(oxalate decarboxylase activity)	NA	NA	NA
MSTRG.5430.1	x	Bvchr2.sca018	2484748	2535315	1K	0.857813	Bv2_044310_ugzm.t1	Bvchr2.sca018	2484669	2485576	PREDICTED: auxin-binding protein ABP19a [Beta vulgaris subsp. vulgaris]	GO:0005618(cell wall);GO:0033609(oxalate metabolic process);GO:0046564(oxalate decarboxylase activity)	NA	NA	NA
MSTRG.9918.1	i	Bvchr4.sca006	2144983	2145986	1K	0.979723	Bv4_083170_cwpy.t1	Bvchr4.sca006	2144059	2153024	PREDICTED: protein BONZAI 3 isoform X1 [Beta vulgaris subsp. vulgaris]	GO:0005544(calcium-dependent phospholipid binding);GO:0005886(plasma membrane);GO:0006952(defense response);GO:0010186(positive regulation of cellular defense response);GO:0019725(cellular homeostasis);GO:0060548(negative regulation of cell death);GO:0090332(stomatal closure)	NA	NA	NA
MSTRG.26131.1	x	Bvchr9.sca025	1128047	1143806	1K	0.949451	Bv9_212650_msxc.t1	Bvchr9.sca025	1127371	1128461	PREDICTED: proteoglycan 4 isoform X1 [Beta vulgaris subsp. vulgaris]	NA	NA	NA	NA
MSTRG.23732.1	u	Bvchr8.sca018	1600509	1601352	10K	-0.910815	Bv8_194020_jwkr.t1	Bvchr8.sca018	1603427	1604595	hypothetical protein BVRB_8g194020 [Beta vulgaris subsp. vulgaris]	GO:0005515(protein binding)	NA	NA	NA
MSTRG.5428.1	x	Bvchr2.sca018	2466282	2473597	10K	0.994555	Bv2_044280_awpc.t1	Bvchr2.sca018	2461949	2462822	PREDICTED: auxin-binding protein ABP19a-like [Beta vulgaris subsp. vulgaris]	GO:0005618(cell wall);GO:0033609(oxalate metabolic process);GO:0046564(oxalate decarboxylase activity)	NA	NA	NA
MSTRG.5428.1	x	Bvchr2.sca018	2466282	2473597	1K	0.831937	Bv2_044290_czcx.t1	Bvchr2.sca018	2466309	2467161	PREDICTED: auxin-binding protein ABP19a [Beta vulgaris subsp. vulgaris]	GO:0005618(cell wall);GO:0033609(oxalate metabolic process);GO:0046564(oxalate decarboxylase activity)	NA	NA	NA
MSTRG.13065.3	u	Bvchr5.sca008	4379078	4381986	10K	0.480244	Bv5_108120_rosy.t1	Bvchr5.sca008	4375181	4375724	hypothetical protein BVRB_5g108120 [Beta vulgaris subsp. vulgaris]	NA	NA	NA	NA
MSTRG.29972.1	u	scaffold00462	185059	185352	1K	0.86016	Bv_005910_orfo.t1	scaffold00462	185375	189066	hypothetical protein BVRB_005910 [Beta vulgaris subsp. vulgaris]	NA	NA	NA	NA
MSTRG.29339.1	x	scaffold00152	565766	582944	1K	0.851996	Bv_001180_mjzm.t1	scaffold00152	565252	566115	PREDICTED: auxin-binding protein ABP19b-like [Beta vulgaris subsp. vulgaris]	GO:0005618(cell wall);GO:0033609(oxalate metabolic process);GO:0046564(oxalate decarboxylase activity)	NA	NA	NA
MSTRG.21508.2	x	Bvchr7.sca021	9700767	9701373	10K	0.976644	Bv7_176101z2606.t1	Bvchr7.sca021	9706840	9717532	PREDICTED: repetitive proline-rich cell wall protein 2-like [Beta vulgaris subsp. vulgaris]	NA	00230(Purine metabolism);00240(Pyrimidine metabolism);03020(RNA polymerase)	K03006	EC:2.7.7.6
MSTRG.9330.1	u	Bvchr4.sca003	1212309	1212604	1K	0.982685	Bv4_077680_xrce.t1	Bvchr4.sca003	1213010	1215914	PREDICTED: peroxidase 47 [Beta vulgaris subsp. vulgaris]	GO:0004601(peroxidase activity);GO:0009505(plant-type cell wall);GO:0009664(plant-type cell wall organization)	00940(Phenylpropanoid biosynthesis)	K00430	EC:1.11.1.7
MSTRG.9945.1	x	Bvchr4.sca006	2436959	2442827	1K	0.994129	Bv4_083310_gjan.t1	Bvchr4.sca006	2436797	2455161	PREDICTED: sugar transporter ERD6-like 5 [Beta vulgaris subsp. vulgaris]	GO:0005351(carbohydrate:proton symporter activity);GO:0005355(glucose transmembrane transporter activity);GO:0005887(integral component of plasma membrane);GO:0046323(glucose import)	NA	NA	NA
MSTRG.27041.4	x	Bvchr9.sca026	4867852	4868705	10K	-0.716725	Bv9_220870_zffs.t1	Bvchr9.sca026	4860136	4861389	PREDICTED: cytosolic sulfotransferase 15 [Beta vulgaris subsp. vulgaris]	GO:0005737(cytoplasm);GO:0008146(sulfotransferase activity);GO:0009507(chloroplast);GO:0009694(jasmonic acid metabolic process);GO:0009753(response to jasmonic acid);GO:0080131(hydroxyjasmonate sulfotransferase activity)	NA	NA	NA
MSTRG.10743.1	x	Bvchr4.sca017	2458940	2481483	1K	0.992562	Bv4_089520_wmcf.t1	Bvchr4.sca017	2458583	2468827	PREDICTED: uncharacterized protein LOC104891780 [Beta vulgaris subsp. vulgaris]	GO:0003674(molecular_function);GO:0005576(extracellular region);GO:0005773(vacuole);GO:0005774(vacuolar membrane);GO:0008150(biological_process);GO:0009505(plant-type cell wall)	NA	NA	NA
MSTRG.10985.1	u	Bvchr4_un.sca001	1167789	1169171	10K	0.965288	Bv4_092010_ztuf.t1	Bvchr4_un.sca001	1162935	1163628	PREDICTED: protein NDR1 [Beta vulgaris subsp. vulgaris]	GO:0006952(defense response);GO:0009506(plasmodesma);GO:0046658(anchored component of plasma membrane)	NA	NA	NA
MSTRG.8862.2	o	Bvchr4.sca001	2242523	2262536	1K	0.368961	Bv4_073240_hauy.t1	Bvchr4.sca001	2242081	2244340	PREDICTED: glucan endo-1,3-beta-glucosidase isoform X2 [Beta vulgaris subsp. vulgaris]	GO:0004553(hydrolase activity, hydrolyzing O-glycosyl compounds);GO:0030247(polysaccharide binding);GO:0046658(anchored component of plasma membrane)	00500(Starch and sucrose metabolism)	K19891	EC:3.2.1.39
MSTRG.26130.1	x	Bvchr9.sca025	1127620	1143449	1K	0.972512	Bv9_212650_msxc.t1	Bvchr9.sca025	1127371	1128461	PREDICTED: proteoglycan 4 isoform X1 [Beta vulgaris subsp. vulgaris]	NA	NA	NA	NA
MSTRG.22444.2	x	Bvchr8.sca002	1550383	1551092	1K	0.985044	Bv8_184010_xtax.t1	Bvchr8.sca002	1550051	1553747	hypothetical protein BVRB_8g184010 [Beta vulgaris subsp. vulgaris]	NA	NA	NA	NA
MSTRG.22418.1	x	Bvchr8.sca002	1087925	1111028	1K	0.882144	Bv8_183760_kezf.t1	Bvchr8.sca002	1087228	1089223	PREDICTED: polyphenol oxidase, chloroplastic [Beta vulgaris subsp. vulgaris]	GO:0004503(monophenol monooxygenase activity);GO:0036263(L-DOPA monooxygenase activity)	00350(Tyrosine metabolism);00950(Isoquinoline alkaloid biosynthesis)	K00422	EC:1.10.3.1
MSTRG.16035.2	x	Bvchr6.sca003	578252	579523	1K	0.961987	Bv6_132350_tysk.t1	Bvchr6.sca003	578123	579917	PREDICTED: 36.4 kDa proline-rich protein [Beta vulgaris subsp. vulgaris]	GO:0005575(cellular_component)	NA	NA	NA
MSTRG.14617.1	i	Bvchr5.sca024	2384135	2386029	10K	0.902654	Bv5_120510_jpnj.t1	Bvchr5.sca024	2388609	2394345	PREDICTED: uncharacterized protein LOC104894608 [Beta vulgaris subsp. vulgaris]	GO:0005634(nucleus)	NA	NA	NA
MSTRG.11256.1	x	Bvchr4_un.sca011	261954	262529	1K	0.984774	Bv4_094020_kszs.t1	Bvchr4_un.sca011	261164	278126	PREDICTED: persulfide dioxygenase ETHE1 homolog, mitochondrial isoform X1 [Beta vulgaris subsp. vulgaris]	GO:0004416(hydroxyacylglutathione hydrolase activity);GO:0005739(mitochondrion);GO:0009651(response to salt stress);GO:0009793(embryo development ending in seed dormancy);GO:0009960(endosperm development);GO:0016788(hydrolase activity, acting on ester bonds);GO:0019243(methylglyoxal catabolic process to D-lactate via S-lactoyl-glutathione);GO:0046872(metal ion binding);GO:0047951(glutathione thio…	00920(Sulfur metabolism)	K17725	EC:1.13.11.18
MSTRG.7030.1	i	Bvchr3.sca005	4416206	4416958	10K	0.985544	Bv3_058150_xdgr.t2	Bvchr3.sca005	4414291	4428510	PREDICTED: wall-associated receptor kinase 2 isoform X1 [Beta vulgaris subsp. vulgaris]	GO:0004674(protein serine/threonine kinase activity);GO:0005886(plasma membrane);GO:0007166(cell surface receptor signaling pathway)	NA	NA	NA
MSTRG.27893.1	j	contig110384	95	845	1K	0.791891	Bv_026780_phig.t1	contig110384	95	845	hypothetical protein BVRB_026780, partial [Beta vulgaris subsp. vulgaris]	NA	NA	NA	NA
MSTRG.11814.1	o	Bvchr5.sca001	20797	28686	1K	0.975727	Bv5_097690_rjko.t1	Bvchr5.sca001	20786	21403	PREDICTED: putative lipid-binding protein AIR1 [Beta vulgaris subsp. vulgaris]	GO:0005576(extracellular region);GO:0006869(lipid transport);GO:0008289(lipid binding);GO:0009535(chloroplast thylakoid membrane)	NA	NA	NA
MSTRG.8862.1	o	Bvchr4.sca001	2242502	2262536	1K	0.49848	Bv4_073240_hauy.t1	Bvchr4.sca001	2242081	2244340	PREDICTED: glucan endo-1,3-beta-glucosidase isoform X2 [Beta vulgaris subsp. vulgaris]	GO:0004553(hydrolase activity, hydrolyzing O-glycosyl compounds);GO:0030247(polysaccharide binding);GO:0046658(anchored component of plasma membrane)	00500(Starch and sucrose metabolism)	K19891	EC:3.2.1.39
MSTRG.22444.4	x	Bvchr8.sca002	1550448	1551092	1K	0.95446	Bv8_184010_xtax.t1	Bvchr8.sca002	1550051	1553747	hypothetical protein BVRB_8g184010 [Beta vulgaris subsp. vulgaris]	NA	NA	NA	NA
MSTRG.22444.1	x	Bvchr8.sca002	1550383	1551092	1K	0.995897	Bv8_184010_xtax.t1	Bvchr8.sca002	1550051	1553747	hypothetical protein BVRB_8g184010 [Beta vulgaris subsp. vulgaris]	NA	NA	NA	NA
MSTRG.27704.1	j	contig101298	126	974	1K	0.986283	Bv_020840_ysyi.t1	contig101298	126	975	hypothetical protein BVRB_018020 [Beta vulgaris subsp. vulgaris]	NA	NA	NA	NA
MSTRG.10216.1	i	Bvchr4.sca012	1085901	1086470	10K	0.989974	Bv4_085180_xism.t1	Bvchr4.sca012	1084890	1099717	hypothetical protein BVRB_4g085180 [Beta vulgaris subsp. vulgaris]	GO:0004674(protein serine/threonine kinase activity);GO:0005886(plasma membrane)	NA	NA	NA
MSTRG.16035.7	x	Bvchr6.sca003	578253	579523	1K	0.997049	Bv6_132350_tysk.t1	Bvchr6.sca003	578123	579917	PREDICTED: 36.4 kDa proline-rich protein [Beta vulgaris subsp. vulgaris]	GO:0005575(cellular_component)	NA	NA	NA
MSTRG.62.3	j	Bvchr1.sca001	581288	583317	1K	0.422469	Bv1_000520_yixq.t1	Bvchr1.sca001	581282	587911	hypothetical protein BVRB_1g000520 [Beta vulgaris subsp. vulgaris]	GO:0009507(chloroplast)	NA	NA	NA
MSTRG.62.3	j	Bvchr1.sca001	581288	583317	1K	-0.768781	Bv1_000530_ygsm.t1	Bvchr1.sca001	581282	590178	hypothetical protein BVRB_1g000520 [Beta vulgaris subsp. vulgaris]	GO:0009507(chloroplast)	NA	NA	NA
MSTRG.2202.2	x	Bvchr1_un.sca002	1779994	1793948	1K	0.958956	Bv1_018070_jgnh.t1	Bvchr1_un.sca002	1779335	1780617	PREDICTED: uncharacterized protein LOC104905297 [Beta vulgaris subsp. vulgaris]	NA	NA	NA	NA
MSTRG.3325.1	o	Bvchr2.sca001	4795824	4801353	1K	0.963564	Bv2_027940_yjea.t1	Bvchr2.sca001	4795824	4796331	hypothetical protein BVRB_2g027940 [Beta vulgaris subsp. vulgaris]	NA	NA	NA	NA
MSTRG.15615.1	o	Bvchr6.sca001	1922947	1934304	1K	0.987284	Bv6_128520_ggny.t1	Bvchr6.sca001	1923189	1925529	hypothetical protein BVRB_6g128520 [Beta vulgaris subsp. vulgaris]	NA	NA	NA	NA
MSTRG.15615.1	o	Bvchr6.sca001	1922947	1934304	10K	0.743071	Bv6_128530_fdye.t1	Bvchr6.sca001	1925579	1928018	hypothetical protein BVRB_6g128530 [Beta vulgaris subsp. vulgaris]	GO:0007165(signal transduction);GO:0016020(membrane)	NA	NA	NA
MSTRG.15558.1	i	Bvchr6.sca001	1394553	1394773	10K	0.979831	Bv6_128170_ujjs.t1	Bvchr6.sca001	1390225	1398824	PREDICTED: BTB/POZ domain-containing protein At3g49900 [Beta vulgaris subsp. vulgaris]	GO:0005886(plasma membrane);GO:0009416(response to light stimulus);GO:0016567(protein ubiquitination)	NA	NA	NA
MSTRG.17258.1	u	Bvchr6.sca010	1363425	1364436	10K	0.983196	Bv6_142250_anio.t1	Bvchr6.sca010	1367972	1369228	PREDICTED: probable carboxylesterase 6 [Beta vulgaris subsp. vulgaris]	GO:0005634(nucleus);GO:0052689(carboxylic ester hydrolase activity)	04075(Plant hormone signal transduction)	K14493	EC:3.-.-.-
MSTRG.22636.1	x	Bvchr8.sca004	875409	1001930	1K	0.906221	Bv8_185680_zmwz.t1	Bvchr8.sca004	875387	877697	PREDICTED: repetitive proline-rich cell wall protein 2 [Beta vulgaris subsp. vulgaris]	NA	00230(Purine metabolism);00240(Pyrimidine metabolism);03020(RNA polymerase)	K03006	EC:2.7.7.6
MSTRG.2818.1	i	Bvchr1_un.sca019	219736	220076	1K	0.976281	Bv1_023180_cadj.t1	Bvchr1_un.sca019	219110	222124	PREDICTED: basic blue protein [Beta vulgaris subsp. vulgaris]	GO:0046658(anchored component of plasma membrane)	00330(Arginine and proline metabolism);00360(Phenylalanine metabolism);00380(Tryptophan metabolism)	K01426	EC:3.5.1.4
MSTRG.12584.1	x	Bvchr5.sca002	7944656	7944898	10K	0.940407	Bv5_104330_mwyu.t1	Bvchr5.sca002	7943635	7946089	PREDICTED: uncharacterized protein LOC104892653 [Beta vulgaris subsp. vulgaris]	GO:0003677(DNA binding);GO:0003700(DNA binding transcription factor activity);GO:0005634(nucleus);GO:0006351(transcription, DNA-templated);GO:0006355(regulation of transcription, DNA-templated);GO:0009908(flower development);GO:0048366(leaf development);GO:1901371(regulation of leaf morphogenesis)	NA	NA	NA
MSTRG.3240.1	i	Bvchr2.sca001	3998132	3998351	1K	0.976063	Bv2_027190_nsgm.t1	Bvchr2.sca001	3997322	4001305	PREDICTED: uncharacterized protein LOC104906390 isoform X2 [Beta vulgaris subsp. vulgaris]	GO:0005829(cytosol);GO:0016787(hydrolase activity)	NA	NA	NA
MSTRG.22267.1	u	Bvchr8.sca001	2128007	2128439	10K	0.912276	Bv8_182500_wogs.t1	Bvchr8.sca001	2129186	2130315	PREDICTED: uncharacterized protein LOC104900622 [Beta vulgaris subsp. vulgaris]	GO:0003674(molecular_function);GO:0005739(mitochondrion);GO:0009705(plant-type vacuole membrane);GO:0009838(abscission);GO:0016021(integral component of membrane);GO:0090693(plant organ senescence)	NA	NA	NA
MSTRG.7403.1	i	Bvchr3.sca009	2189470	2190540	10K	0.957776	Bv3_061090_kagi.t1	Bvchr3.sca009	2187556	2193381	PREDICTED: benzyl alcohol O-benzoyltransferase [Beta vulgaris subsp. vulgaris]	GO:0005737(cytoplasm);GO:0016747(transferase activity, transferring acyl groups other than amino-acyl groups)	NA	NA	NA
MSTRG.7692.1	x	Bvchr3.sca010	3116362	3124374	1K	0.707416	Bv3_063470_oydq.t1	Bvchr3.sca010	3115454	3125977	PREDICTED: 7-deoxyloganetin glucosyltransferase-like isoform X2 [Beta vulgaris subsp. vulgaris]	GO:0009813(flavonoid biosynthetic process);GO:0043231(intracellular membrane-bounded organelle);GO:0052696(flavonoid glucuronidation);GO:0080043(quercetin 3-O-glucosyltransferase activity);GO:0080044(quercetin 7-O-glucosyltransferase activity)	NA	NA	NA
MSTRG.7692.1	x	Bvchr3.sca010	3116362	3124374	1K	0.340517	Bv3_063470_oydq.t2	Bvchr3.sca010	3115454	3125977	hypothetical protein BVRB_3g063470 isoform B [Beta vulgaris subsp. vulgaris]	GO:0009813(flavonoid biosynthetic process);GO:0043231(intracellular membrane-bounded organelle);GO:0052696(flavonoid glucuronidation);GO:0080043(quercetin 3-O-glucosyltransferase activity);GO:0080044(quercetin 7-O-glucosyltransferase activity)	NA	NA	NA
MSTRG.16121.1	o	Bvchr6.sca003	1373466	1382237	1K	0.868541	Bv6_133130_rnmn.t1	Bvchr6.sca003	1372472	1381799	PREDICTED: RING-H2 finger protein ATL78 [Beta vulgaris subsp. vulgaris]	GO:0008270(zinc ion binding);GO:0016021(integral component of membrane);GO:0016567(protein ubiquitination);GO:0046872(metal ion binding)	NA	NA	NA
MSTRG.7652.1	u	Bvchr3.sca010	2612270	2612815	10K	0.891092	Bv3_063100_srwc.t1	Bvchr3.sca010	2619271	2624490	PREDICTED: probable auxin efflux carrier component 1b [Beta vulgaris subsp. vulgaris]	GO:0005783(endoplasmic reticulum);GO:0005886(plasma membrane);GO:0009926(auxin polar transport);GO:0010252(auxin homeostasis);GO:0010329(auxin efflux transmembrane transporter activity)	NA	NA	NA
MSTRG.22417.1	o	Bvchr8.sca002	1087758	1219893	1K	0.976747	Bv8_183760_kezf.t1	Bvchr8.sca002	1087228	1089223	PREDICTED: polyphenol oxidase, chloroplastic [Beta vulgaris subsp. vulgaris]	GO:0004503(monophenol monooxygenase activity);GO:0036263(L-DOPA monooxygenase activity)	00350(Tyrosine metabolism);00950(Isoquinoline alkaloid biosynthesis)	K00422	EC:1.10.3.1
MSTRG.21500.1	u	Bvchr7.sca021	9655393	9656589	10K	-0.959922	Bv7_176040_qkkx.t1	Bvchr7.sca021	9650840	9651772	hypothetical protein BVRB_7g176040 [Beta vulgaris subsp. vulgaris]	NA	NA	NA	NA
MSTRG.21500.1	u	Bvchr7.sca021	9655393	9656589	10K	-0.971217	Bv7_176060_gpda.t1	Bvchr7.sca021	9657420	9659774	PREDICTED: probable calcium-binding protein CML48 isoform X1 [Beta vulgaris subsp. vulgaris]	GO:0004198(calcium-dependent cysteine-type endopeptidase activity);GO:0005737(cytoplasm);GO:0006508(proteolysis)	04626(Plant-pathogen interaction)	K13448	NA
MSTRG.1369.3	u	Bvchr1.sca004	3430014	3433214	10K	0.860405	Bv1_011540_xzwi.t1	Bvchr1.sca004	3435181	3435727	hypothetical protein BVRB_1g011540 [Beta vulgaris subsp. vulgaris]	NA	NA	NA	NA
MSTRG.22418.2	x	Bvchr8.sca002	1087925	1111027	1K	0.838037	Bv8_183760_kezf.t1	Bvchr8.sca002	1087228	1089223	PREDICTED: polyphenol oxidase, chloroplastic [Beta vulgaris subsp. vulgaris]	GO:0004503(monophenol monooxygenase activity);GO:0036263(L-DOPA monooxygenase activity)	00350(Tyrosine metabolism);00950(Isoquinoline alkaloid biosynthesis)	K00422	EC:1.10.3.1
MSTRG.3497.1	o	Bvchr2.sca001	6312368	6314055	1K	0.938242	Bv2_029430_xhxq.t1	Bvchr2.sca001	6312368	6313002	hypothetical protein BVRB_2g029430 [Beta vulgaris subsp. vulgaris]	GO:0003674(molecular_function);GO:0008150(biological_process)	NA	NA	NA
MSTRG.6898.1	i	Bvchr3.sca005	2584073	2584496	10K	0.916797	Bv3_057200_upxh.t1	Bvchr3.sca005	2582872	2585166	hypothetical protein BVRB_3g057200 [Beta vulgaris subsp. vulgaris]	NA	NA	NA	NA
MSTRG.28742.1	j	contig91173	184	1705	1K	0.831526	Bv_017490_amwz.t1	contig91173	184	1707	hypothetical protein BVRB_3g051850 isoform A [Beta vulgaris subsp. vulgaris]	NA	NA	NA	NA
MSTRG.27234.2	x	Bvchr9.sca026	6635954	6652129	10K	0.99491	Bv9_222510_ickx.t1	Bvchr9.sca026	6634466	6636758	PREDICTED: cytochrome P450 76AD1-like [Beta vulgaris subsp. vulgaris]	GO:0016020(membrane);GO:0016709(oxidoreductase activity, acting on paired donors, with incorporation or reduction of molecular oxygen, NAD(P)H as one donor, and incorporation of one atom of oxygen);GO:0044550(secondary metabolite biosynthetic process)	NA	NA	NA
MSTRG.792.2	x	Bvchr1.sca001	8246506	8255894	10K	0.945363	Bv1_007360_yazc.t1	Bvchr1.sca001	8243456	8247077	hypothetical protein BVRB_1g007350 isoform B [Beta vulgaris subsp. vulgaris]	GO:0005634(nucleus);GO:0005737(cytoplasm);GO:0008146(sulfotransferase activity);GO:0009812(flavonoid metabolic process);GO:0016787(hydrolase activity);GO:1990135(flavonoid sulfotransferase activity)	NA	NA	NA
