# Supplementary material for: Whole-Transcriptome RNA Sequencing Reveals the Global Molecular Responses and CeRNA Regulatory Network of mRNAs, lncRNAs, miRNAs and circRNAs in Response to Salt Stress in Sugar Beet (Beta vulgaris)
Source: Int J Mol Sci. 2020 Dec 30;22(1):289. doi: 10.3390/ijms22010289 (PMC7795855; doi:10.3390/ijms22010289)
Supplement: Supplementary file 1 [file ijms-22-00289-s001.zip › Supplementary File/Table S4 Details information of identified circRNAs.xlsx]

## Sheet: circRNA in leaves
circRNA_seq_id	leaf_ck_1_srpbm	leaf_ck_2_srpbm	leaf_ck_3_srpbm	leaf_st_1_srpbm	leaf_st_2_srpbm	leaf_st_3_srpbm	log2FoldChange	regulation	pvalue	qvalue	chr	start	end	strand	exon Count	circType (CircRNA composed of exons is labeled "circRNA", and circRNA composed of introns is labeled "ciRNA")	Host Gene	Host gene Discription	GO	KEGG	EC
circRNA174	0	0	0	1172.83	1318.13	0	inf	up	0.00129901	0.11821	Bvchr6.sca002	1711156	1731689	-	1	intergenic	n/a	n/a	n/a	n/a	n/a
circRNA136	0	0	0	18.4215	17.1743	17.5576	inf	up	0.00184466	0.125898	Bvchr1.sca004	1351901	1352050	-	1	circRNA	Bv1_011040_umth.t1	PREDICTED: probable n/aD(P)H dehydrogen/ase subunit CRR3, chloroplastic [Beta vulgaris subsp. vulgaris]	GO:0003674(molecular_function);GO:0009507(chloroplast);GO:0009535(chloroplast thylakoid membrane);GO:0009773(photosynthetic electron transport in photosystem I);GO:0010598(n/aD(P)H dehydrogen/ase complex (plastoquinone));GO:0016020(membrane);GO:0016021(integral component of membrane)	n/a	n/a
circRNA195	0	0	0	149.419	0	234.102	inf	up	0.002598	0.137518	Bvchr7.sca021	9694377	9725316	-	1	intergenic	n/a	n/a	n/a	n/a	n/a
circRNA133	0	0	0	8.18733	23.6146	21.4593	inf	up	0.00302861	0.137518	Bvchr9.sca024	985325	985467	-	1	circRNA	Bv9_211300_hjzj.t1	PREDICTED: inorganic pyrophosphatase 2 [Beta vulgaris subsp. vulgaris]	GO:0016791(phosphatase activity)	00750(Vitamin B6 metabolism)	EC:3.1.3.74
circRNA129	0	0	0	28.6556	19.3211	5.85254	inf	up	0.00352609	0.137518	Bvchr5.sca023	4615859	4616116	-	2	circRNA	Bv5_118250_fajy.t2	PREDICTED: probable serine/threoninen/aprotein kin/ase WNK3 isoform X2 [Beta vulgaris subsp. vulgaris]	GO:0004674(protein serine/threonine kin/ase activity);GO:0005829(cytosol);GO:0006468(protein phosphorylation);GO:0035556(intracellular sign/al transduction)	n/a	n/a
circRNA394	0	0	0	0	19.3211	37.0661	inf	up	0.0174482	0.40013	Bvchr4.sca017	3400414	3426491	-	1	intergenic	n/a	n/a	n/a	n/a	n/a
circRNA149	0	0	0	32.7493	19.3211	0	inf	up	0.0175881	0.40013	Bvchr2.sca014	5454430	5514565	+	1	intergenic	n/a	n/a	n/a	n/a	n/a
circRNA35	0	0	0	2.04683	27.9082	11.7051	inf	up	0.0220622	0.463306	Bvchr9.sca024	988588	990508	-	2	circRNA	Bv9_211300_hjzj.t1	PREDICTED: inorganic pyrophosphatase 2 [Beta vulgaris subsp. vulgaris]	GO:0016791(phosphatase activity)	00750(Vitamin B6 metabolism)	EC:3.1.3.74
circRNA742	19.6698	28.6063	24.7272	0	0	0	-inf	down	0.000543394	0.11821	Bvchr3.sca004	640796	642461	-	1	intergenic	n/a	n/a	n/a	n/a	n/a
ciRNA55	13.7688	12.2598	39.1513	0	0	0	-inf	down	0.00113685	0.11821	Bvchr1.sca006	5311494	5311978	+	1	ciRNA	Bv1_013820_zxpj.t1	PREDICTED: tetratricopeptide repeat protein SKI3 isoform X2 [Beta vulgaris subsp. vulgaris]	GO:0003735(structural constituent of ribosome);GO:0005840(ribosome);GO:0006412(translation)	03018(Rn/a degradation)	n/a
circRNA747	80.6461	0	37.0907	0	0	0	-inf	down	0.00839281	0.26844	Bvchr4_un.sca019	41080	95531	+	1	intergenic	n/a	n/a	n/a	n/a	n/a
circRNA933	0	36.7795	37.0907	0	0	0	-inf	down	0.00884968	0.26844	Bvchr4.sca001	1540595	1540903	-	1	circRNA	Bv4_072470_sygx.t1	PREDICTED: extensinn/a2 [Beta vulgaris subsp. vulgaris]	n/a	n/a	n/a
circRNA744	9.83489	14.3031	16.4848	0	0	0	-inf	down	0.0103253	0.281881	Bvchr3.sca005	4451325	4482503	+	1	intergenic	n/a	n/a	n/a	n/a	n/a
circRNA611	37.3726	24.5197	35.0301	0	0	5.85254	-4.0497	no dif	0.0266593	0.519856	Bvchr1_un.sca019	309886	391534	-	1	intergenic	n/a	n/a	n/a	n/a	n/a
circRNA130	27.5377	38.8228	16.4848	4.09366	4.29357	0	-3.30415	no dif	0.0353831	0.643972	Bvchr5.sca016	2032831	2036848	+	4	circRNA	Bv5_111700_juyc.t1	PREDICTED: uncharacterized protein LOC109135224 [Beta vulgaris subsp. vulgaris]	GO:0000077(Dn/a damage checkpoint);GO:0003684(damaged Dn/a binding);GO:0006281(Dn/a repair);GO:0030896(checkpoint clamp complex)	n/a	n/a
circRNA889	0	14.3031	32.9695	0	0	0	-inf	no dif	0.0390514	0.666315	Bvchr1.sca003	484146	486425	+	1	intergenic	n/a	n/a	n/a	n/a	n/a
ciRNA19	0	0	0	30.7025	8.58713	0	inf	no dif	0.0465757	0.747951	Bvchr3.sca003	3187682	3191714	+	1	ciRNA	Bv3_054010_tqoo.t1	PREDICTED: jasmon/aten/ainduced protein homolog [Beta vulgaris subsp. vulgaris]	n/a	n/a	n/a
circRNA626	53.1084	40.8661	0	0	0	3.90169	-4.5901	no dif	0.0526316	0.798246	Bvchr7.sca017	268888	359131	+	1	intergenic	n/a	n/a	n/a	n/a	n/a
circRNA372	0	0	0	0	10.7339	27.3118	inf	no dif	0.0605028	0.829612	Bvchr1.sca008	893802	937687	-	1	intergenic	n/a	n/a	n/a	n/a	n/a
circRNA162	9.83489	22.4764	0	67.5454	68.6971	134.608	3.06739	no dif	0.0607774	0.829612	Bvchr4.sca017	2059754	2064520	-	1	intergenic	n/a	n/a	n/a	n/a	n/a
circRNA198	0	0	0	18.4215	12.8807	0	inf	no dif	0.0845289	0.976804	Bvchr8.sca001	813071	834350	-	1	intergenic	n/a	n/a	n/a	n/a	n/a
circRNA925	0	26.563	8.24239	0	0	0	-inf	no dif	0.0861738	0.976804	scaffold00399	84689	84829	-	1	circRNA	Bv_004860_pupn.t1	PREDICTED: endochitin/ase [Beta vulgaris subsp. vulgaris]	GO:0004568(chitin/ase activity);GO:0050832(defense response to fungus)	00520(Amino sugar and nucleotide sugar metabolism);04016(MAPK sign/aling pathway n/a plant)	EC:3.2.1.14
circRNA116	0	4.08661	0	42.9835	0	9.75423	3.68986	no dif	0.0863368	0.976804	Bvchr3.sca006	3042163	3042362	+	1	circRNA	Bv3_059580_tthy.t1	PREDICTED: methylenetetrahydrofolate reductase 1 [Beta vulgaris subsp. vulgaris]	GO:0004489(methylenetetrahydrofolate reductase (n/aD(P)H) activity);GO:0005829(cytosol);GO:0006730(onen/acarbon metabolic process)	00670(One carbon pool by folate)	EC:1.5.1.20
circRNA79	0	0	0	4.09366	10.7339	7.80338	inf	no dif	0.087906	0.976804	Bvchr9.sca010	261610	263441	-	4	circRNA	Bv9_206990_njce.t1	PREDICTED: lan/arelated protein 1A isoform X1 [Beta vulgaris subsp. vulgaris]	GO:0005634(nucleus);GO:0098779(positive regulation of mitophagy in response to mitochondrial depolarization)	n/a	n/a
circRNA114	0	0	4.12119	12.281	12.8807	9.75423	3.08275	no dif	0.0894509	0.976804	Bvchr9.sca026	8378151	8378360	+	1	circRNA	Bv9_224210_jezc.t1	PREDICTED: cysteine protein/ase RD21A [Beta vulgaris subsp. vulgaris]	GO:0004197(cysteinen/atype endopeptidase activity);GO:0005615(extracellular space);GO:0005764(lysosome);GO:0051603(proteolysis involved in cellular protein catabolic process)	04145(Phagosome)	EC:3.4.22.15
circRNA148	0	0	8.24239	49.124	0	60.4762	3.73304	no dif	0.0957653	0.980593	Bvchr2.sca014	5412067	5515445	+	1	intergenic	n/a	n/a	n/a	n/a	n/a
circRNA199	35.4056	36.7795	51.5149	8.18733	8.58713	9.75423	-2.22122	no dif	0.0996318	0.980593	Bvchr8.sca018	213852	294832	-	1	intergenic	n/a	n/a	n/a	n/a	n/a
circRNA152	0	0	0	16.3747	12.8807	0	inf	no dif	0.100574	0.980593	Bvchr2.sca018	378140	398566	-	1	intergenic	n/a	n/a	n/a	n/a	n/a
circRNA207	9.83489	0	0	8.18733	17.1743	44.8695	2.83613	no dif	0.113667	1	scaffold00467	319735	324542	+	1	intergenic	n/a	n/a	n/a	n/a	n/a
circRNA175	55.0754	42.9094	0	198.543	208.238	241.905	2.72689	no dif	0.114897	1	Bvchr6.sca002	1821084	1832991	+	1	intergenic	n/a	n/a	n/a	n/a	n/a
circRNA118	0	0	0	16.3747	0	7.80338	inf	no dif	0.123998	1	Bvchr7_un.sca014	320123	320342	+	1	circRNA	Bv7_180190_nimx.t1	'photosystem I P700 apoprotein A1 (chloroplast) [Vicia sativa]	GO:0009536(plastid)	00195(Photosynthesis)	n/a
circRNA145	381.594	347.362	294.665	79.8264	96.6053	52.6728	-2.1596	no dif	0.126967	1	Bvchr2.sca005	515013	595819	-	1	intergenic	n/a	n/a	n/a	n/a	n/a
circRNA26	0	0	0	2.04683	15.0275	3.90169	inf	no dif	0.135643	1	Bvchr1.sca005	1627408	1627766	-	2	circRNA	Bv1_012760_ojtf.t1	PREDICTED: lysosomal Pron/aX carboxypeptidase [Beta vulgaris subsp. vulgaris]	GO:0004185(serinen/atype carboxypeptidase activity);GO:0006508(proteolysis);GO:0008239(dipeptidyln/apeptidase activity)	n/a	n/a
circRNA920	0	10.2165	16.4848	0	0	0	-inf	no dif	0.135821	1	Bvchr1.sca004	2130988	2131464	-	1	circRNA	Bv1_011300_oxqt.t1	PREDICTED: extensinn/a1 [Beta vulgaris subsp. vulgaris]	n/a	n/a	n/a
circRNA62	7.86791	10.2165	0	47.0771	17.1743	25.361	2.30895	no dif	0.138261	1	Bvchr3.sca005	1693767	1705742	+	6	circRNA	Bv3_056700_kxqu.t1	PREDICTED: uncharacterized protein LOC104888760 [Beta vulgaris subsp. vulgaris]	GO:0005575(cellular_component);GO:0008150(biological_process)	n/a	n/a
circRNA903	0	14.3031	12.3636	0	0	0	-inf	no dif	0.139	1	Bvchr8.sca018	294346	303584	-	1	intergenic	n/a	n/a	n/a	n/a	n/a
circRNA232	0	8.17323	0	32.7493	32.2018	0	2.99038	no dif	0.139395	1	Bvchr3.sca005	1693767	1702863	+	5	circRNA	Bv3_056700_kxqu.t1	PREDICTED: uncharacterized protein LOC104888760 [Beta vulgaris subsp. vulgaris]	GO:0005575(cellular_component);GO:0008150(biological_process)	n/a	n/a
circRNA135	0	0	0	12.281	0	11.7051	inf	no dif	0.144888	1	Bvchr6.sca005	3051366	3051558	+	1	circRNA	Bv6_139010_akzu.t1	PREDICTED: mitochondrial uncoupling protein 5 [Beta vulgaris subsp. vulgaris]	GO:0003735(structural constituent of ribosome);GO:0006412(translation)	n/a	n/a
circRNA151	0	0	0	10.2342	12.8807	0	inf	no dif	0.147512	1	Bvchr2.sca017	790233	855204	-	1	intergenic	n/a	n/a	n/a	n/a	n/a
circRNA167	0	0	0	10.2342	12.8807	0	inf	no dif	0.147937	1	Bvchr5.sca023	812980	835974	-	1	intergenic	n/a	n/a	n/a	n/a	n/a
circRNA45	0	0	0	8.18733	4.29357	1.95085	inf	no dif	0.180396	1	Bvchr1_un.sca002	623686	624804	+	6	circRNA	Bv1_017120_jmpg.t1	PREDICTED: transcription initiation factor TFIID subunit 5 [Beta vulgaris subsp. vulgaris]	GO:0000166(nucleotide binding);GO:0005515(protein binding);GO:0005634(nucleus);GO:0006351(transcription, Dn/an/atemplated);GO:0006355(regulation of transcription, Dn/an/atemplated)	03022(Basal transcription factors)	n/a
circRNA16	0	0	0	2.04683	6.44035	3.90169	inf	no dif	0.185706	1	Bvchr1.sca001	247262	248773	-	6	circRNA	Bv1_000260_ourr.t1	PREDICTED: histonen/alysine Nn/amethyltransferase ASHR1 isoform X1 [Beta vulgaris subsp. vulgaris]	GO:0005515(protein binding);GO:0005634(nucleus);GO:0005694(chromosome);GO:0008150(biological_process);GO:0018024(histonen/alysine Nn/amethyltransferase activity);GO:0046872(metal ion binding)	n/a	n/a
circRNA154	0	10.2165	0	4.09366	27.9082	17.5576	2.27825	no dif	0.187392	1	Bvchr3.sca003	162747	181477	+	1	intergenic	n/a	n/a	n/a	n/a	n/a
circRNA761	7.86791	0	14.4242	0	0	0	-inf	no dif	0.188494	1	Bvchr9.sca024	691522	699049	+	1	intergenic	n/a	n/a	n/a	n/a	n/a
circRNA125	0	12.2598	12.3636	42.9835	17.1743	27.3118	1.82875	no dif	0.189287	1	Bvchr1.sca001	1750440	1760696	-	7	circRNA	Bv1_001640_shuh.t1	hypothetical protein BVRB_1g001640 isoform E [Beta vulgaris subsp. vulgaris]	GO:0006351(transcription, Dn/an/atemplated);GO:0006355(regulation of transcription, Dn/an/atemplated);GO:0009631(cold acclimation);GO:0010150(leaf senescence);GO:0016592(mediator complex);GO:0042542(response to hydrogen peroxide);GO:0048364(root development)	00900(Terpenoid backbone biosynthesis)	EC:2.5.1.87
circRNA141	0	0	0	12.281	8.58713	0	inf	no dif	0.195941	1	Bvchr1_un.sca019	315087	392078	-	1	intergenic	n/a	n/a	n/a	n/a	n/a
circRNA401	29.5047	22.4764	20.606	0	6.44035	11.7051	-2.00011	no dif	0.198084	1	Bvchr7.sca021	7993041	7994449	+	1	intergenic	n/a	n/a	n/a	n/a	n/a
circRNA911	0	8.17323	12.3636	0	0	0	-inf	no dif	0.199357	1	Bvchr5.sca016	2033691	2036848	+	3	circRNA	Bv5_111710_hswd.t1	hypothetical protein BVRB_5g111710 [Beta vulgaris subsp. vulgaris]	GO:0006995(cellular response to nitrogen starvation)	n/a	n/a
circRNA231	0	0	0	8.18733	10.7339	0	inf	no dif	0.201837	1	Bvchr9.sca026	5873020	5874001	-	2	circRNA	Bv9_221940_cjwp.t1	hypothetical protein BVRB_9g221940 [Beta vulgaris subsp. vulgaris]	GO:0005829(cytosol);GO:0008233(peptidase activity);GO:0019760(glucosinolate metabolic process)	n/a	n/a
circRNA214	0	0	0	6.14049	0	13.6559	inf	no dif	0.208676	1	Bvchr7.sca021	10055217	10056269	+	4	circRNA	Bv7_176410_jnqc.t2	PREDICTED: flagellar radial spoke protein 5 isoform X2 [Beta vulgaris subsp. vulgaris]	GO:0004033(aldon/aketo reductase (n/aDP) activity);GO:0009505(plantn/atype cell wall);GO:0009507(chloroplast);GO:0009570(chloroplast stroma);GO:0009941(chloroplast envelope)	00750(Vitamin B6 metabolism)	EC:1.1.1.65
circRNA740	5.90093	14.3031	0	0	0	0	-inf	no dif	0.208878	1	Bvchr2.sca018	256608	315058	-	1	intergenic	n/a	n/a	n/a	n/a	n/a
circRNA66	0	2.04331	4.12119	10.2342	12.8807	5.85254	2.23237	no dif	0.209986	1	Bvchr5.sca005	115771	116439	+	2	circRNA	Bv5_105600_hjgh.t1	PREDICTED: uncharacterized protein LOC104892878 isoform X2 [Beta vulgaris subsp. vulgaris]	GO:0005622(intracellular);GO:0006623(protein targeting to vacuole);GO:0019898(extrinsic component of membrane);GO:0045053(protein retention in Golgi apparatus)	n/a	n/a
circRNA134	23.6037	26.563	12.3636	10.2342	6.44035	0	-1.90691	no dif	0.215478	1	Bvchr2.sca001	1736825	1740365	-	10	circRNA	Bv2_024990_kncu.t1	PREDICTED: protein FIZZYn/aRELATED 3 isoform X1 [Beta vulgaris subsp. vulgaris]	GO:0005515(protein binding);GO:0005634(nucleus);GO:0005834(heterotrimeric Gn/aprotein complex);GO:0007049(cell cycle);GO:0007165(sign/al transduction);GO:0010997(an/aphasen/apromoting complex binding);GO:0016567(protein ubiquitin/ation);GO:0051301(cell division);GO:0097027(ubiquitinn/aprotein transferase activator activity);GO:1904668(positive regulation of ubiquitin protein ligase activity)	04120(Ubiquitin mediated proteolysis)	n/a
circRNA908	0	10.2165	8.24239	0	0	0	-inf	no dif	0.218325	1	scaffold01312	62	2538	+	1	intergenic	n/a	n/a	n/a	n/a	n/a
circRNA426	0	0	0	0	12.8807	5.85254	inf	no dif	0.221949	1	Bvchr4.sca003	3720139	3721169	+	2	circRNA	Bv4_079640_yozf.t1	PREDICTED: Sn/aadenosylmethionine synthase 1 [Beta vulgaris subsp. vulgaris]	GO:0004478(methionine adenosyltransferase activity);GO:0005829(cytosol)	00270(Cysteine and methionine metabolism)	EC:2.5.1.6
circRNA211	0	0	0	6.14049	10.7339	0	inf	no dif	0.223642	1	Bvchr5_un.sca028	93474	94609	+	4	circRNA	Bv5_126790_yejk.t2	PREDICTED: pectin acetylesterase 5 [Beta vulgaris subsp. vulgaris]	GO:0005576(extracellular region);GO:0052689(carboxylic ester hydrolase activity)	n/a	n/a
circRNA917	0	12.2598	6.18179	0	0	0	-inf	no dif	0.228047	1	Bvchr4.sca008	94297	94500	-	1	circRNA	Bv4_083630_jofx.t1	PREDICTED: probable ribosen/a5n/aphosphate isomerase 3, chloroplastic [Beta vulgaris subsp. vulgaris]	GO:0004751(ribosen/a5n/aphosphate isomerase activity);GO:0009052(pentosen/aphosphate shunt, nonn/aoxidative branch);GO:0009507(chloroplast);GO:0009535(chloroplast thylakoid membrane);GO:0009570(chloroplast stroma);GO:0009579(thylakoid);GO:0009735(response to cytokinin);GO:0009941(chloroplast envelope);GO:0019253(reductive pentosen/aphosphate cycle);GO:0042742(defense response to bacterium)	00030(Pentose phosphate pathway);00710(Carbon fixation in photosynthetic organisms)	EC:5.3.1.6
circRNA777	9.83489	0	8.24239	0	0	0	-inf	no dif	0.2288	1	Bvchr3.sca004	635951	641070	-	6	circRNA	Bv3_056060_yknm.t1	PREDICTED: glyceroln/a3n/aphosphate acyltransferase 3n/alike isoform X1 [Beta vulgaris subsp. vulgaris]	GO:0009737(response to abscisic acid);GO:0010427(abscisic acid binding)	00561(Glycerolipid metabolism);00564(Glycerophospholipid metabolism)	EC:2.3.1.15
circRNA729	5.90093	0	12.3636	0	0	0	-inf	no dif	0.239018	1	Bvchr6.sca003	578575	578787	-	1	circRNA	Bv6_132350_tysk.t1	PREDICTED: 36.4 kDa prolinen/arich protein [Beta vulgaris subsp. vulgaris]	GO:0005575(cellular_component)	n/a	n/a
circRNA605	9.83489	10.2165	16.4848	0	0	7.80338	-2.22715	no dif	0.241394	1	Bvchr1.sca001	1649509	1653430	+	1	intergenic	n/a	n/a	n/a	n/a	n/a
circRNA171	15.7358	18.3898	45.3331	16.3747	0	0	-2.27874	no dif	0.254503	1	Bvchr6.sca002	1580369	1592973	-	1	intergenic	n/a	n/a	n/a	n/a	n/a
circRNA893	0	10.2165	6.18179	0	0	0	-inf	no dif	0.255827	1	Bvchr3.sca005	4471633	4482503	+	1	intergenic	n/a	n/a	n/a	n/a	n/a
circRNA47	11.8019	8.17323	2.0606	2.04683	0	1.95085	-2.46261	no dif	0.272353	1	Bvchr7.sca021	10056498	10057241	+	3	circRNA	Bv7_176410_jnqc.t1	PREDICTED: flagellar radial spoke protein 5 isoform X2 [Beta vulgaris subsp. vulgaris]	GO:0004033(aldon/aketo reductase (n/aDP) activity);GO:0009505(plantn/atype cell wall);GO:0009507(chloroplast);GO:0009570(chloroplast stroma);GO:0009941(chloroplast envelope)	00750(Vitamin B6 metabolism)	EC:1.1.1.65
circRNA407	13.7688	32.6929	0	0	8.58713	0	-2.43579	no dif	0.272836	1	Bvchr8.sca006	1296056	1375427	-	1	intergenic	n/a	n/a	n/a	n/a	n/a
circRNA93	0	0	0	2.04683	15.0275	0	inf	no dif	0.273126	1	scaffold00545	57087	61366	-	7	circRNA	Bv_007520_szfd.t1	PREDICTED: probable Dn/a helicase MCM8 isoform X2 [Beta vulgaris subsp. vulgaris]	GO:0000724(doublen/astrand break repair via homologous recombin/ation);GO:0003677(Dn/a binding);GO:0004386(helicase activity);GO:0005524(ATP binding);GO:0005634(nucleus);GO:0006270(Dn/a replication initiation);GO:0007140(male meiotic nuclear division);GO:0007143(female meiotic nuclear division);GO:0008094(Dn/an/adependent ATPase activity);GO:0009555(pollen development);GO:0046872(metal ion bindin…	n/a	n/a
circRNA191	0	0	10.303	28.6556	17.1743	0	2.15323	no dif	0.287257	1	Bvchr7.sca021	4993446	4998966	+	1	intergenic	n/a	n/a	n/a	n/a	n/a
circRNA647	5.90093	8.17323	8.24239	0	0	3.90169	-2.51594	no dif	0.289672	1	Bvchr4.sca006	220177	221460	+	3	circRNA	Bv4_082400_qdff.t1	PREDICTED: cysteine synthase [Beta vulgaris subsp. vulgaris]	GO:0004124(cysteine synthase activity);GO:0005737(cytoplasm);GO:0006535(cysteine biosynthetic process from serine);GO:0030170(pyridoxal phosphate binding)	00920(Sulfur metabolism);00270(Cysteine and methionine metabolism)	EC:2.5.1.47
circRNA913	0	4.08661	8.24239	0	0	0	-inf	no dif	0.28975	1	Bvchr8.sca018	3567607	3568153	+	2	circRNA	Bv8_195750_ahxs.t1	PREDICTED: nudix hydrolase 20, chloroplasticn/alike [Beta vulgaris subsp. vulgaris]	GO:0044715(8n/aoxon/adGDP phosphatase activity)	n/a	n/a
circRNA755	5.90093	8.17323	0	0	0	0	-inf	no dif	0.289788	1	Bvchr7.sca017	276375	366587	+	1	intergenic	n/a	n/a	n/a	n/a	n/a
circRNA377	0	51.0827	0	0	6.44035	0	-2.98762	no dif	0.292451	1	Bvchr2.sca014	511394	673204	-	1	intergenic	n/a	n/a	n/a	n/a	n/a
ciRNA56	9.83489	0	4.12119	0	0	0	-inf	no dif	0.297706	1	Bvchr9.sca026	2227243	2232345	+	1	ciRNA	Bv9_218550_mgrh.t1	hypothetical protein BVRB_9g218550 [Beta vulgaris subsp. vulgaris]	GO:0003676(nucleic acid binding);GO:0003729(mRn/a binding);GO:0005829(cytosol)	n/a	n/a
circRNA203	0	0	4.12119	8.18733	0	21.4593	2.84673	no dif	0.29826	1	Bvchr9.sca025	3010619	3023581	-	1	intergenic	n/a	n/a	n/a	n/a	n/a
circRNA147	0	0	121.575	378.664	0	433.088	2.73919	no dif	0.300522	1	Bvchr2.sca014	5412067	5455168	+	1	intergenic	n/a	n/a	n/a	n/a	n/a
circRNA931	0	4.08661	6.18179	0	0	0	-inf	no dif	0.300674	1	Bvchr2.sca001	5794939	5796348	+	2	circRNA	Bv2_028860_oejs.t1	PREDICTED: protein transport protein SEC31 homolog B isoform X2 [Beta vulgaris subsp. vulgaris]	GO:0003674(molecular_function);GO:0005737(cytoplasm);GO:0005783(endoplasmic reticulum);GO:0005794(Golgi apparatus);GO:0005829(cytosol);GO:0007029(endoplasmic reticulum organization);GO:0009506(plasmodesma);GO:0015031(protein transport);GO:0016020(membrane);GO:0016192(vesiclen/amediated transport);GO:0070971(endoplasmic reticulum exit site);GO:0080008(Cul4n/aRING E3 ubiquitin ligase complex)	04141(Protein processing in endoplasmic reticulum)	n/a
circRNA759	3.93395	0	10.303	0	0	0	-inf	no dif	0.300949	1	Bvchr8.sca001	1108608	1164341	-	1	intergenic	n/a	n/a	n/a	n/a	n/a
circRNA413	0	0	0	0	8.58713	3.90169	inf	no dif	0.302361	1	scaffold00043	203816	216680	+	1	intergenic	n/a	n/a	n/a	n/a	n/a
circRNA737	7.86791	0	4.12119	0	0	0	-inf	no dif	0.307282	1	Bvchr2.sca001	545948	560112	-	1	intergenic	n/a	n/a	n/a	n/a	n/a
circRNA112	0	0	0	4.09366	0	3.90169	inf	no dif	0.311763	1	Bvchr2.sca002	101232	101774	+	3	circRNA	Bv2_031500_rxmr.t2	PREDICTED: chorismate mutase 2 [Beta vulgaris subsp. vulgaris]	GO:0004106(chorismate mutase activity);GO:0005737(cytoplasm);GO:0005829(cytosol);GO:0009073(aromatic amino acid family biosynthetic process);GO:0009507(chloroplast);GO:0046417(chorismate metabolic process)	00400(Phenylalanine, tyrosine and tryptophan biosynthesis)	EC:5.4.99.5
circRNA431	0	0	0	0	4.29357	3.90169	inf	no dif	0.311937	1	Bvchr5.sca009	1635844	1636001	+	1	circRNA	Bv5_109920_wtzp.t1	PREDICTED: 5n/amethyltetrahydropteroyltriglutamaten/an/ahomocysteine methyltransferase [Beta vulgaris subsp. vulgaris]	GO:0003871(5n/amethyltetrahydropteroyltriglutamaten/ahomocysteine Sn/amethyltransferase activity);GO:0005576(extracellular region);GO:0005829(cytosol);GO:0008705(methionine synthase activity);GO:0050667(homocysteine metabolic process)	00270(Cysteine and methionine metabolism);00450(Selenocompound metabolism)	EC:2.1.1.14
circRNA90	15.7358	28.6063	16.4848	32.7493	53.6696	56.5745	1.23317	no dif	0.312741	1	Bvchr2.sca001	6722571	6722990	+	1	circRNA	Bv2_029790_gkiy.t1	PREDICTED: uncharacterized protein LOC104908249 [Beta vulgaris subsp. vulgaris]	n/a	n/a	n/a
circRNA727	3.93395	0	4.12119	0	0	0	-inf	no dif	0.316006	1	Bvchr6.sca003	578413	578574	-	1	circRNA	Bv6_132350_tysk.t1	PREDICTED: 36.4 kDa prolinen/arich protein [Beta vulgaris subsp. vulgaris]	GO:0005575(cellular_component)	n/a	n/a
circRNA738	3.93395	6.12992	0	0	0	0	-inf	no dif	0.316158	1	Bvchr2.sca003	838533	867954	+	1	intergenic	n/a	n/a	n/a	n/a	n/a
circRNA210	0	0	0	4.09366	0	3.90169	inf	no dif	0.318748	1	Bvchr5.sca025	980199	980339	+	1	circRNA	Bv5_122060_qwqm.t1	PREDICTED: glycinen/arich cell wall structural protein [Beta vulgaris subsp. vulgaris]	n/a	n/a	n/a
circRNA205	0	0	4.12119	12.281	15.0275	0	2.72821	no dif	0.327768	1	scaffold00338	370225	375451	-	1	intergenic	n/a	n/a	n/a	n/a	n/a
circRNA146	0	0	0	6.14049	4.29357	0	inf	no dif	0.33045	1	Bvchr2.sca014	5411616	5514907	+	1	intergenic	n/a	n/a	n/a	n/a	n/a
circRNA717	9.83489	2.04331	0	0	0	0	-inf	no dif	0.332974	1	scaffold00390	417358	421944	-	4	circRNA	Bv_004520_mpfn.t1	PREDICTED: tobamovirus multiplication protein 1 [Beta vulgaris subsp. vulgaris]	GO:0009507(chloroplast);GO:0016021(integral component of membrane)	n/a	n/a
circRNA373	0	6.12992	0	0	17.1743	15.6068	2.41892	no dif	0.334755	1	Bvchr1_un.sca002	3583488	3590049	-	1	intergenic	n/a	n/a	n/a	n/a	n/a
circRNA144	41.3065	0	0	42.9835	57.9632	58.5254	1.94886	no dif	0.336173	1	Bvchr2.sca001	6594324	6608471	-	1	intergenic	n/a	n/a	n/a	n/a	n/a
circRNA283	0	0	0	0	10.7339	1.95085	inf	no dif	0.336277	1	Bvchr1_un.sca006	222062	223483	-	4	circRNA	Bv1_021340_rjwd.t1	hypothetical protein BVRB_1g021340 isoform B [Beta vulgaris subsp. vulgaris]	GO:0005737(cytoplasm);GO:0005773(vacuole)	n/a	n/a
circRNA83	0	0	0	4.09366	4.29357	0	inf	no dif	0.339631	1	Bvchr6.sca005	3667768	3668746	-	3	circRNA	Bv6_139380_kpta.t1	PREDICTED: E3 ubiquitinn/aprotein ligase RKP [Beta vulgaris subsp. vulgaris]	GO:0005737(cytoplasm);GO:0008270(zinc ion binding)	n/a	n/a
circRNA405	21.6368	34.7362	43.2725	0	19.3211	15.6068	-1.51243	no dif	0.341721	1	Bvchr8.sca001	946984	954170	-	1	intergenic	n/a	n/a	n/a	n/a	n/a
circRNA847	0	2.04331	6.18179	0	0	0	-inf	no dif	0.346498	1	scaffold00554	82684	90937	+	4	circRNA	Bv_007680_oxuk.t1	PREDICTED: histonen/alysine Nn/amethyltransferase setd3 [Beta vulgaris subsp. vulgaris]	GO:0016279(proteinn/alysine Nn/amethyltransferase activity);GO:0018026(peptidyln/alysine monomethylation)	00310(Lysine degradation)	EC:2.1.1.43
circRNA718	7.86791	0	2.0606	0	0	0	-inf	no dif	0.357873	1	Bvchr8.sca014	243556	265313	+	5	circRNA	Bv8_188500_rtqy.t1	PREDICTED: probable cyclic nucleotiden/agated ion channel 20, chloroplastic isoform X1 [Beta vulgaris subsp. vulgaris]	GO:0005249(voltagen/agated potassium channel activity);GO:0005887(integral component of plasma membrane);GO:0042391(regulation of membrane potential)	04626(Plantn/apathogen interaction)	n/a
circRNA625	21.6368	14.3031	4.12119	0	0	11.7051	-1.77507	no dif	0.359791	1	Bvchr7.sca004	1069465	1082065	-	1	intergenic	n/a	n/a	n/a	n/a	n/a
circRNA25	0	0	0	6.14049	2.14678	0	inf	no dif	0.367154	1	Bvchr1.sca005	860342	861589	+	5	circRNA	Bv1_012630_rnof.t1	PREDICTED: elongation factor 1n/agamma 2 [Beta vulgaris subsp. vulgaris]	GO:0003746(translation elongation factor activity);GO:0004364(glutathione transferase activity);GO:0005634(nucleus);GO:0005737(cytoplasm);GO:0006749(glutathione metabolic process)	n/a	n/a
circRNA197	37.3726	0	0	92.1074	88.0181	0	2.26895	no dif	0.369168	1	Bvchr7_un.sca006	65892	104297	+	1	intergenic	n/a	n/a	n/a	n/a	n/a
circRNA374	0	159.378	171.03	0	66.5503	0	-2.31173	no dif	0.37375	1	Bvchr2.sca001	3589715	3632942	-	1	intergenic	n/a	n/a	n/a	n/a	n/a
circRNA166	0	0	6.18179	10.2342	6.44035	7.80338	1.98538	no dif	0.381008	1	Bvchr5.sca002	4736150	4745319	-	1	intergenic	n/a	n/a	n/a	n/a	n/a
circRNA194	19.6698	22.4764	35.0301	71.6391	40.7889	48.7711	1.06261	no dif	0.381074	1	Bvchr7.sca021	8968693	8972538	+	1	intergenic	n/a	n/a	n/a	n/a	n/a
circRNA143	137.688	114.425	0	51.1708	0	0	-2.30068	no dif	0.384705	1	Bvchr2.sca001	3589715	3599808	-	1	intergenic	n/a	n/a	n/a	n/a	n/a
circRNA651	23.6037	24.5197	10.303	0	0	21.4593	-1.44502	no dif	0.387542	1	Bvchr2.sca011	563418	563587	+	1	circRNA	Bv2_037630_qtrs.t1	PSII cytochome b559 alpha chain (chloroplast) [Beta vulgaris subsp. vulgaris]	GO:0009536(plastid)	00195(Photosynthesis)	n/a
circRNA642	574.357	0	449.21	0	0	204.839	-2.32105	no dif	0.401503	1	Bvchr1.sca004	2130988	2131347	-	1	circRNA	Bv1_011300_oxqt.t1	PREDICTED: extensinn/a1 [Beta vulgaris subsp. vulgaris]	n/a	n/a	n/a
circRNA856	0	2.04331	4.12119	0	0	0	-inf	no dif	0.408244	1	Bvchr2.sca003	1593903	1594232	-	1	circRNA	Bv2_032820_aziq.t1	PREDICTED: nuclear poly(A) polymerase 4 isoform X1 [Beta vulgaris subsp. vulgaris]	GO:0004652(polynucleotide adenylyltransferase activity);GO:0005634(nucleus);GO:0006378(mRn/a polyadenylation)	03015(mRn/a surveillance pathway)	EC:2.7.7.19
circRNA841	0	4.08661	2.0606	0	0	0	-inf	no dif	0.408327	1	Bvchr7.sca001	1576172	1578307	-	5	circRNA	Bv7_157690_hgjw.t1	PREDICTED: regulatoryn/aassociated protein of TOR 1 [Beta vulgaris subsp. vulgaris]	GO:0000166(nucleotide binding);GO:0005515(protein binding);GO:0005737(cytoplasm);GO:0008361(regulation of cell size);GO:0009267(cellular response to starvation);GO:0009793(embryo development ending in seed dormancy);GO:0010492(mainten/ance of shoot apical meristem identity);GO:0010506(regulation of autophagy);GO:0030307(positive regulation of cell growth);GO:0030674(protein binding, bridging);GO:…	04136(Autophagy n/a other eukaryotes)	n/a
circRNA669	1.96698	4.08661	0	0	0	0	-inf	no dif	0.412766	1	Bvchr1.sca005	1549444	1550028	+	3	circRNA	Bv1_012740_mcix.t1	PREDICTED: acetyln/aCoA carboxylase 1 isoform X1 [Beta vulgaris subsp. vulgaris]	GO:0003989(acetyln/aCoA carboxylase activity);GO:0004075(biotin carboxylase activity);GO:0005524(ATP binding);GO:0005737(cytoplasm);GO:0005829(cytosol);GO:0005886(plasma membrane);GO:0009631(cold acclimation);GO:0009735(response to cytokinin);GO:0009793(embryo development ending in seed dormancy);GO:0009933(meristem structural organization);GO:0010072(primary shoot apical meristem specification);…	00620(Pyruvate metabolism);00640(Propanoate metabolism);00061(Fatty acid biosynthesis);00254(Aflatoxin biosynthesis)	EC:6.3.4.14
circRNA5	0	0	0	4.09366	2.14678	0	inf	no dif	0.425934	1	Bvchr7.sca015	901468	903821	+	2	circRNA	Bv7_166750_kyyt.t1	PREDICTED: probable in/active histonen/alysine Nn/amethyltransferase SUVR2 isoform X3 [Beta vulgaris subsp. vulgaris]	GO:0005515(protein binding);GO:0005634(nucleus);GO:0005694(chromosome);GO:0005730(nucleolus);GO:0008270(zinc ion binding);GO:0009507(chloroplast);GO:0018024(histonen/alysine Nn/amethyltransferase activity);GO:0034968(histone lysine methylation);GO:0080188(Rn/an/adirected Dn/a methylation)	00310(Lysine degradation)	EC:2.1.1.43
circRNA398	9.83489	22.4764	24.7272	0	64.4035	74.1321	1.28025	no dif	0.42597	1	Bvchr6.sca002	1710800	1738835	-	1	intergenic	n/a	n/a	n/a	n/a	n/a
circRNA391	3.93395	18.3898	0	0	4.29357	0	-2.37833	no dif	0.433338	1	Bvchr4.sca001	1998124	2001501	-	1	intergenic	n/a	n/a	n/a	n/a	n/a
ciRNA51	11.8019	0	24.7272	0	0	9.75423	-1.90494	no dif	0.435181	1	Bvchr4.sca001	315806	335554	+	1	ciRNA	Bv4_071160_zaau.t1	PREDICTED: glucan endon/a1,3n/abetan/aglucosidase 4 [Beta vulgaris subsp. vulgaris]	GO:0004553(hydrolase activity, hydrolyzing On/aglycosyl compounds);GO:0030247(polysaccharide binding);GO:0046658(anchored component of plasma membrane)	00500(Starch and sucrose metabolism)	EC:3.2.1.39
circRNA170	194.731	298.323	327.635	171.934	0	134.608	-1.42075	no dif	0.449279	1	Bvchr5.sca024	2356956	2361923	-	1	intergenic	n/a	n/a	n/a	n/a	n/a
circRNA379	13.7688	18.3898	20.606	0	17.1743	7.80338	-1.07893	no dif	0.455255	1	Bvchr2.sca018	256608	378522	-	1	intergenic	n/a	n/a	n/a	n/a	n/a
circRNA186	76.7121	0	0	79.8264	42.9357	95.5914	1.50914	no dif	0.469874	1	Bvchr7.sca017	67421	77963	+	1	intergenic	n/a	n/a	n/a	n/a	n/a
circRNA630	0	8.17323	12.3636	0	0	3.90169	-2.39604	no dif	0.473352	1	Bvchr8.sca018	212615	294615	-	1	intergenic	n/a	n/a	n/a	n/a	n/a
circRNA50	7.86791	6.12992	10.303	20.4683	15.0275	7.80338	0.833335	no dif	0.474157	1	Bvchr8.sca002	858782	860870	+	2	circRNA	Bv8_183630_piau.t1	hypothetical protein BVRB_8g183630 [Beta vulgaris subsp. vulgaris]	n/a	n/a	n/a
circRNA97	0	0	2.0606	4.09366	4.29357	1.95085	2.32683	no dif	0.487764	1	Bvchr6.sca025	739425	739988	-	2	circRNA	Bv6_146860_dqke.t1	hypothetical protein BVRB_6g146860 [Beta vulgaris subsp. vulgaris]	GO:0005524(ATP binding);GO:0009507(chloroplast);GO:0009570(chloroplast stroma);GO:0010468(regulation of gene expression);GO:0016301(kin/ase activity);GO:0046777(protein autophosphorylation);GO:0080005(photosystem stoichiometry adjustment)	00760(Nicotin/ate and nicotin/amide metabolism)	EC:2.5.1.72
circRNA140	184.896	290.15	368.847	163.747	173.889	0	-1.32159	no dif	0.488888	1	Bvchr1.sca002	3427572	3444621	+	1	intergenic	n/a	n/a	n/a	n/a	n/a
circRNA65	1.96698	4.08661	8.24239	14.3278	10.7339	3.90169	1.01862	no dif	0.493543	1	Bvchr5.sca008	1612286	1614562	+	7	circRNA	Bv5_107070_eocx.t1	PREDICTED: glyceroln/a3n/aphosphate acyltransferase, chloroplastic [Beta vulgaris subsp. vulgaris]	GO:0004366(glyceroln/a3n/aphosphate On/aacyltransferase activity);GO:0006655(phosphatidylglycerol biosynthetic process);GO:0009507(chloroplast);GO:0009536(plastid);GO:0009570(chloroplast stroma);GO:0016024(CDPn/adiacylglycerol biosynthetic process);GO:0102420(snn/a1n/aglyceroln/a3n/aphosphate C16:0n/aDCAn/aCoA acyl transferase activity)	00561(Glycerolipid metabolism);00564(Glycerophospholipid metabolism)	EC:2.3.1.15
circRNA8	11.8019	10.2165	10.303	22.5151	10.7339	27.3118	0.905898	no dif	0.495864	1	Bvchr4.sca001	1959169	1960918	-	4	circRNA	Bv4_072970_ckjp.t2	PREDICTED: tetraketide alphan/apyrone reductase 1 isoform X2 [Beta vulgaris subsp. vulgaris]	GO:0004022(alcohol dehydrogen/ase (n/aD) activity);GO:0005794(Golgi apparatus);GO:0005829(cytosol);GO:0005886(plasma membrane);GO:0009506(plasmodesma);GO:0050662(coenzyme binding)	00940(Phenylpropanoid biosynthesis)	EC:1.2.1.44
circRNA288	0	10.2165	12.3636	0	2.14678	3.90169	-1.90041	no dif	0.500412	1	Bvchr7.sca021	9667354	9668399	-	1	circRNA	Bv7_176070_odqk.t1	PREDICTED: glucan endon/a1,3n/abetan/aglucosidase 14 [Beta vulgaris subsp. vulgaris]	GO:0004553(hydrolase activity, hydrolyzing On/aglycosyl compounds);GO:0030247(polysaccharide binding);GO:0046658(anchored component of plasma membrane)	00500(Starch and sucrose metabolism)	EC:3.2.1.39
circRNA208	0	20.4331	18.5454	22.5151	25.7614	25.361	0.917765	no dif	0.502208	1	Bvchr9.sca026	4218536	4223140	+	4	circRNA	Bv9_220310_yupi.t1	PREDICTED: 3betan/ahydroxysteroidn/adehydrogen/ase/decarboxylasen/alike isoform X2 [Beta vulgaris subsp. vulgaris]	GO:0003854(3n/abetan/ahydroxyn/adelta5n/asteroid dehydrogen/ase activity);GO:0005789(endoplasmic reticulum membrane);GO:0006694(steroid biosynthetic process);GO:0016020(membrane);GO:0016021(integral component of membrane);GO:0016126(sterol biosynthetic process);GO:0047012(steroln/a4n/aalphan/acarboxylate 3n/adehydrogen/ase (decarboxylating) activity);GO:0055114(oxidationn/areduction process);GO:0…	00100(Steroid biosynthesis)	EC:1.1.1.170
circRNA220	25.5707	10.2165	18.5454	53.2176	15.0275	29.2627	0.843699	no dif	0.511248	1	Bvchr8.sca001	2404419	2404782	+	2	circRNA	Bv8_182720_cpes.t1	hypothetical protein BVRB_8g182720 [Beta vulgaris subsp. vulgaris]	n/a	n/a	n/a
circRNA190	74.7451	106.252	94.7874	114.623	176.036	185.33	0.787387	no dif	0.514186	1	Bvchr7.sca021	4993446	4998311	+	1	intergenic	n/a	n/a	n/a	n/a	n/a
circRNA115	9.83489	26.563	0	8.18733	0	5.85254	-1.37433	no dif	0.528783	1	Bvchr8.sca008	165600	170849	-	5	circRNA	Bv8_187670_auze.t1	PREDICTED: dihydroceramide fatty acyl 2n/ahydroxylase FAH1 isoform X1 [Beta vulgaris subsp. vulgaris]	GO:0005783(endoplasmic reticulum);GO:0006631(fatty acid metabolic process);GO:0080132(fatty acid alphan/ahydroxylase activity)	n/a	n/a
circRNA204	23.6037	0	18.5454	36.843	32.2018	13.6559	0.972397	no dif	0.532987	1	contig151795	283	492	-	1	intergenic	n/a	n/a	n/a	n/a	n/a
circRNA80	27.5377	20.4331	22.6666	8.18733	12.8807	17.5576	-0.870872	no dif	0.533867	1	scaffold01014	8749	9113	+	2	circRNA	Bv_013470_jifm.t1	PREDICTED: pentatricopeptide repeatn/acontaining protein At3g18020 [Beta vulgaris subsp. vulgaris]	GO:0003674(molecular_function);GO:0005739(mitochondrion);GO:0008150(biological_process);GO:0009451(Rn/a modification)	n/a	n/a
circRNA623	0	6.12992	22.6666	0	0	7.80338	-1.88372	no dif	0.552362	1	Bvchr6.sca002	1767229	1803990	+	1	intergenic	n/a	n/a	n/a	n/a	n/a
circRNA871	0	2.04331	2.0606	0	0	0	-inf	no dif	0.553054	1	Bvchr2.sca005	1706116	1707091	+	4	circRNA	Bv2_034390_guog.t1	hypothetical protein BVRB_6g152780 isoform A [Beta vulgaris subsp. vulgaris]	GO:0005576(extracellular region);GO:0005774(vacuolar membrane);GO:0005975(carbohydrate metabolic process);GO:0016829(lyase activity);GO:0030246(carbohydrate binding)	n/a	n/a
circRNA307	0	0	0	0	2.14678	1.95085	inf	no dif	0.556174	1	Bvchr3_un.sca001	637919	638699	-	2	circRNA	Bv3_066400_kpyc.t1	PREDICTED: probable methyltransferase PMT15 [Beta vulgaris subsp. vulgaris]	GO:0005768(endosome);GO:0005774(vacuolar membrane);GO:0005802(transn/aGolgi network);GO:0008757(Sn/aadenosylmethioninen/adependent methyltransferase activity);GO:0032259(methylation)	n/a	n/a
circRNA356	0	0	0	0	2.14678	1.95085	inf	no dif	0.556517	1	Bvchr2.sca005	1702713	1703220	+	2	circRNA	Bv2_034390_guog.t1	hypothetical protein BVRB_6g152780 isoform A [Beta vulgaris subsp. vulgaris]	GO:0005576(extracellular region);GO:0005774(vacuolar membrane);GO:0005975(carbohydrate metabolic process);GO:0016829(lyase activity);GO:0030246(carbohydrate binding)	n/a	n/a
circRNA131	0	0	14.4242	12.281	4.29357	15.6068	1.15773	no dif	0.556634	1	Bvchr8_un.sca001	166236	168113	+	4	circRNA	Bv8_199030_fkgz.t1	PREDICTED: tubulinn/afolding cofactor B [Beta vulgaris subsp. vulgaris]	GO:0005515(protein binding);GO:0005634(nucleus);GO:0005737(cytoplasm);GO:0005829(cytosol);GO:0007021(tubulin complex assembly);GO:0009524(phragmoplast);GO:0009793(embryo development ending in seed dormancy);GO:0051301(cell division)	n/a	n/a
circRNA707	1.96698	2.04331	0	0	0	0	-inf	no dif	0.559614	1	scaffold00571	90571	91462	+	5	circRNA	Bv_008190_wutd.t1	PREDICTED: putative tRn/a pseudouridine synthase Pus10 [Beta vulgaris subsp. vulgaris]	GO:0005634(nucleus)	n/a	n/a
circRNA704	1.96698	0	2.0606	0	0	0	-inf	no dif	0.56429	1	Bvchr4.sca018	436386	437816	+	4	circRNA	Bv4_091240_rdsq.t1	PREDICTED: peroxisome biogenesis protein 5 [Beta vulgaris subsp. vulgaris]	GO:0005052(peroxisome matrix targeting sign/aln/a1 binding);GO:0005778(peroxisomal membrane);GO:0005829(cytosol);GO:0016560(protein import into peroxisome matrix, docking)	04146(Peroxisome)	n/a
circRNA706	1.96698	0	2.0606	0	0	0	-inf	no dif	0.570554	1	Bvchr9.sca013	260020	271250	+	5	circRNA	Bv9_207780_srxh.t1	PREDICTED: proteinn/atyrosine sulfotransferase isoform X3 [Beta vulgaris subsp. vulgaris]	GO:0015015(heparan sulfate proteoglycan biosynthetic process, enzymatic modification);GO:0017095(heparan sulfate 6n/aOn/asulfotransferase activity)	n/a	n/a
circRNA417	0	2.04331	0	0	17.1743	0	3.07127	no dif	0.570784	1	Bvchr2.sca014	1972886	1973026	-	1	circRNA	Bv2_039390_aygx.t1	PREDICTED: glutathione Sn/atransferase DHAR3, chloroplastic [Beta vulgaris subsp. vulgaris]	GO:0004364(glutathione transferase activity);GO:0005737(cytoplasm);GO:0006749(glutathione metabolic process)	00053(Ascorbate and aldarate metabolism);00480(Glutathione metabolism)	EC:2.5.1.18
circRNA168	2195.15	2985.27	3064.11	1582.2	1964.31	0	-1.21704	no dif	0.574427	1	Bvchr5.sca023	1909086	1942400	+	1	intergenic	n/a	n/a	n/a	n/a	n/a
circRNA40	0	0	0	2.04683	2.14678	0	inf	no dif	0.578756	1	scaffold00731	100906	102145	-	2	circRNA	Bv_010600_puhd.t1	PREDICTED: mRn/a cap guaninen/aN7 methyltransferase 2 isoform X2 [Beta vulgaris subsp. vulgaris]	GO:0004482(mRn/a (guaninen/aN7n/a)n/amethyltransferase activity);GO:0005634(nucleus);GO:0005845(mRn/a cap binding complex);GO:0006370(7n/amethylguanosine mRn/a capping);GO:0036265(Rn/a (guaninen/aN7)n/amethylation)	03015(mRn/a surveillance pathway)	EC:2.1.1.56
circRNA137	13.7688	6.12992	8.24239	10.2342	0	3.90169	-0.993323	no dif	0.58038	1	Bvchr1.sca001	5003884	5010990	-	1	intergenic	n/a	n/a	n/a	n/a	n/a
circRNA193	0	0	6.18179	12.281	6.44035	0	1.59859	no dif	0.5812	1	Bvchr7.sca021	6723639	6725230	+	1	intergenic	n/a	n/a	n/a	n/a	n/a
circRNA159	9.83489	14.3031	20.606	14.3278	4.29357	5.85254	-0.870449	no dif	0.585107	1	Bvchr4.sca003	2226548	2238822	+	1	intergenic	n/a	n/a	n/a	n/a	n/a
circRNA105	1.96698	0	0	14.3278	0	0	2.86477	no dif	0.589332	1	Bvchr2_un.sca001	341194	342051	+	3	circRNA	Bv2_044760_hzge.t1	PREDICTED: multiple inositol polyphosphate phosphatase 1 isoform X2 [Beta vulgaris subsp. vulgaris]	GO:0003993(acid phosphatase activity);GO:0005576(extracellular region);GO:0005774(vacuolar membrane);GO:0005783(endoplasmic reticulum)	00010(Glycolysis / Gluconeogenesis);00562(Inositol phosphate metabolism)	EC:3.1.3.80
circRNA12	0	6.12992	18.5454	2.04683	15.0275	23.4102	0.714301	no dif	0.59348	1	Bvchr8_un.sca001	166236	166962	+	3	circRNA	Bv8_199020_nhzw.t1	PREDICTED: tubulinn/afolding cofactor B [Beta vulgaris subsp. vulgaris]	GO:0005515(protein binding);GO:0005634(nucleus);GO:0005737(cytoplasm);GO:0005829(cytosol);GO:0007021(tubulin complex assembly);GO:0009524(phragmoplast);GO:0009793(embryo development ending in seed dormancy);GO:0051301(cell division)	n/a	n/a
ciRNA50	0	14.3031	14.4242	0	0	9.75423	-1.55832	no dif	0.616106	1	Bvchr4.sca001	314210	334196	+	1	ciRNA	Bv4_071160_zaau.t1	PREDICTED: glucan endon/a1,3n/abetan/aglucosidase 4 [Beta vulgaris subsp. vulgaris]	GO:0004553(hydrolase activity, hydrolyzing On/aglycosyl compounds);GO:0030247(polysaccharide binding);GO:0046658(anchored component of plasma membrane)	00500(Starch and sucrose metabolism)	EC:3.2.1.39
circRNA268	13.7688	0	0	0	2.14678	0	-2.68116	no dif	0.624659	1	Bvchr1.sca008	1210448	1211248	+	3	circRNA	Bv1_015250_semt.t1	PREDICTED: SNF1n/arelated protein kin/ase catalytic subunit alpha KIN10 [Beta vulgaris subsp. vulgaris]	GO:0004674(protein serine/threonine kin/ase activity);GO:0005634(nucleus);GO:0005737(cytoplasm);GO:0006468(protein phosphorylation);GO:0035556(intracellular sign/al transduction)	n/a	n/a
circRNA100	5.90093	2.04331	2.0606	10.2342	6.44035	1.95085	0.89657	no dif	0.631117	1	Bvchr1_un.sca017	371516	376171	-	3	circRNA	Bv1_022820_scnz.t1	PREDICTED: uncharacterized protein LOC104905881 [Beta vulgaris subsp. vulgaris]	n/a	n/a	n/a
circRNA192	17.7028	32.6929	37.0907	42.9835	40.7889	42.9186	0.534182	no dif	0.640153	1	Bvchr7.sca021	4993729	4998311	+	1	intergenic	n/a	n/a	n/a	n/a	n/a
circRNA447	3.93395	4.08661	0	0	0	1.95085	-2.0396	no dif	0.641208	1	Bvchr4.sca001	2554213	2555624	+	5	circRNA	Bv4_073460_axik.t1	PREDICTED: protein CHROMATIN REMODELING 5 [Beta vulgaris subsp. vulgaris]	GO:0003677(Dn/a binding);GO:0003682(chromatin binding);GO:0004386(helicase activity);GO:0005524(ATP binding);GO:0005634(nucleus);GO:0006333(chromatin assembly or disassembly);GO:0009506(plasmodesma)	n/a	n/a
circRNA408	19.6698	30.6496	22.6666	0	42.9357	79.9847	0.752033	no dif	0.647331	1	Bvchr8.sca018	4093561	4113428	-	1	intergenic	n/a	n/a	n/a	n/a	n/a
circRNA55	21.6368	4.08661	4.12119	8.18733	4.29357	5.85254	-0.702991	no dif	0.655693	1	Bvchr3_un.sca001	1400242	1401001	+	1	circRNA	Bv3_066940_gums.t1	PREDICTED: BTB/POZ domainn/acontaining protein At2g04740 [Beta vulgaris subsp. vulgaris]	GO:0005737(cytoplasm)	n/a	n/a
circRNA184	102.283	100.122	0	55.2644	47.2292	0	-0.981709	no dif	0.657137	1	Bvchr7.sca001	1880348	1884868	+	1	intergenic	n/a	n/a	n/a	n/a	n/a
circRNA48	51.1414	69.4724	47.3937	26.6088	45.0825	39.0169	-0.601764	no dif	0.665242	1	Bvchr8.sca002	854634	860870	+	4	circRNA	Bv8_183630_piau.t1	hypothetical protein BVRB_8g183630 [Beta vulgaris subsp. vulgaris]	n/a	n/a	n/a
circRNA96	1.96698	0	0	2.04683	6.44035	0	2.10931	no dif	0.670431	1	Bvchr6.sca026	1384523	1388773	+	4	circRNA	Bv6_147400_dups.t1	PREDICTED: actinn/arelated protein 3 [Beta vulgaris subsp. vulgaris]	GO:0000902(cell morphogenesis);GO:0003779(actin binding);GO:0005200(structural constituent of cytoskeleton);GO:0005524(ATP binding);GO:0005737(cytoplasm);GO:0005829(cytosol);GO:0005885(Arp2/3 protein complex);GO:0007015(actin filament organization);GO:0007275(multicellular organism development);GO:0009825(multidimension/al cell growth);GO:0010090(trichome morphogenesis);GO:0034314(Arp2/3 complexn…	n/a	n/a
circRNA158	17.7028	6.12992	0	6.14049	0	5.85254	-0.990747	no dif	0.674418	1	Bvchr4.sca002	706623	718527	-	1	intergenic	n/a	n/a	n/a	n/a	n/a
circRNA641	0	0	6.18179	0	0	21.4593	1.79551	no dif	0.67529	1	Bvchr1_un.sca017	371516	381800	-	6	circRNA	Bv1_022820_scnz.t1	PREDICTED: uncharacterized protein LOC104905881 [Beta vulgaris subsp. vulgaris]	n/a	n/a	n/a
ciRNA17	23.6037	0	4.12119	16.3747	10.7339	15.6068	0.623571	no dif	0.679256	1	Bvchr7.sca021	10056468	10057241	+	1	ciRNA	Bv7_176410_jnqc.t1	PREDICTED: flagellar radial spoke protein 5 isoform X2 [Beta vulgaris subsp. vulgaris]	GO:0004033(aldon/aketo reductase (n/aDP) activity);GO:0009505(plantn/atype cell wall);GO:0009507(chloroplast);GO:0009570(chloroplast stroma);GO:0009941(chloroplast envelope)	00750(Vitamin B6 metabolism)	EC:1.1.1.65
circRNA201	35.4056	4.08661	6.18179	24.562	0	0	-0.894946	no dif	0.683688	1	Bvchr9.sca011	785312	785542	+	1	intergenic	n/a	n/a	n/a	n/a	n/a
circRNA331	1.96698	2.04331	2.0606	0	2.14678	0	-1.49973	no dif	0.69288	1	scaffold00558	8733	12626	+	3	circRNA	Bv_007810_nznd.t1	hypothetical protein BVRB_007810, partial [Beta vulgaris subsp. vulgaris]	n/a	n/a	n/a
circRNA28	7.86791	2.04331	16.4848	8.18733	6.44035	1.95085	-0.671003	no dif	0.698083	1	Bvchr4.sca017	503360	504088	+	1	circRNA	Bv4_088050_onng.t1	PREDICTED: uncharacterized protein LOC104891662 isoform X1 [Beta vulgaris subsp. vulgaris]	n/a	04626(Plantn/apathogen interaction)	n/a
circRNA60	0	6.12992	0	6.14049	4.29357	3.90169	1.22568	no dif	0.699771	1	Bvchr3.sca005	409990	411440	+	4	circRNA	Bv3_056220_tirq.t1	PREDICTED: uncharacterized protein LOC104888716 [Beta vulgaris subsp. vulgaris]	GO:0003723(Rn/a binding);GO:0003729(mRn/a binding);GO:0005515(protein binding);GO:0005634(nucleus);GO:0005737(cytoplasm);GO:0005829(cytosol)	n/a	n/a
ciRNA15	0	0	4.12119	14.3278	0	0	1.79769	no dif	0.703579	1	Bvchr1.sca001	1753261	1760696	-	1	ciRNA	Bv1_001640_shuh.t1	hypothetical protein BVRB_1g001640 isoform E [Beta vulgaris subsp. vulgaris]	GO:0006351(transcription, Dn/an/atemplated);GO:0006355(regulation of transcription, Dn/an/atemplated);GO:0009631(cold acclimation);GO:0010150(leaf senescence);GO:0016592(mediator complex);GO:0042542(response to hydrogen peroxide);GO:0048364(root development)	00900(Terpenoid backbone biosynthesis)	EC:2.5.1.87
circRNA160	29.5047	44.9528	26.7878	42.9835	17.1743	0	-0.751031	no dif	0.705456	1	Bvchr4.sca012	150385	204249	+	1	intergenic	n/a	n/a	n/a	n/a	n/a
circRNA396	3.93395	22.4764	10.303	0	21.4678	0	-0.774127	no dif	0.706691	1	Bvchr4_un.sca026	346657	360900	-	1	intergenic	n/a	n/a	n/a	n/a	n/a
circRNA71	0	0	10.303	2.04683	0	0	-2.3316	no dif	0.717087	1	Bvchr4_un.sca022	604350	608971	-	3	circRNA	Bv4_096380_rjkf.t1	PREDICTED: protein RST1 [Beta vulgaris subsp. vulgaris]	GO:0005886(plasma membrane);GO:0006629(lipid metabolic process);GO:0006723(cuticle hydrocarbon biosynthetic process);GO:0006952(defense response);GO:0009507(chloroplast);GO:0009793(embryo development ending in seed dormancy);GO:0016021(integral component of membrane);GO:0043447(alkane biosynthetic process);GO:0048316(seed development)	n/a	n/a
circRNA119	9.83489	20.4331	10.303	8.18733	19.3211	27.3118	0.434261	no dif	0.719336	1	Bvchr9.sca001	1289369	1296266	-	12	circRNA	Bv9_203100_pswr.t1	PREDICTED: sodium/hydrogen exchanger 6 [Beta vulgaris subsp. vulgaris]	GO:0005737(cytoplasm);GO:0005768(endosome);GO:0005886(plasma membrane);GO:0006814(sodium ion transport);GO:0010008(endosome membrane);GO:0015385(sodium:proton antiporter activity);GO:0015386(potassium:proton antiporter activity);GO:0016021(integral component of membrane);GO:0032580(Golgi cistern/a membrane);GO:0051453(regulation of intracellular pH);GO:0071805(potassium ion transmembrane transpor…	n/a	n/a
circRNA309	0	6.12992	4.12119	0	2.14678	1.95085	-1.32292	no dif	0.726326	1	Bvchr3_un.sca007	253425	254960	-	6	circRNA	Bv3_069140_cxzq.t1	PREDICTED: lightn/amediated development protein DET1 isoform X2 [Beta vulgaris subsp. vulgaris]	GO:0005515(protein binding)	04120(Ubiquitin mediated proteolysis)	n/a
circRNA226	21.6368	75.6024	41.2119	24.562	40.7889	29.2627	-0.549257	no dif	0.729376	1	Bvchr7.sca009	718674	719250	-	2	circRNA	Bv7_164400_stja.t1	PREDICTED: ubiquitin carboxyln/atermin/al hydrolase 23 [Beta vulgaris subsp. vulgaris]	GO:0004843(thioln/adependent ubiquitinn/aspecific protease activity);GO:0005634(nucleus);GO:0006511(ubiquitinn/adependent protein catabolic process);GO:0016579(protein deubiquitin/ation);GO:0036459(thioln/adependent ubiquitinyl hydrolase activity)	n/a	n/a
circRNA183	47.2075	0	90.6662	69.5923	0	0	-0.986349	no dif	0.739884	1	Bvchr6.sca028	1837745	1849230	+	1	intergenic	n/a	n/a	n/a	n/a	n/a
circRNA139	23.6037	30.6496	24.7272	38.8898	36.4953	25.361	0.351156	no dif	0.743216	1	Bvchr1.sca001	7808678	7830215	+	1	intergenic	n/a	n/a	n/a	n/a	n/a
ciRNA20	0	22.4764	12.3636	12.281	6.44035	0	-0.896059	no dif	0.744691	1	Bvchr4_un.sca004	209105	209356	-	1	ciRNA	Bv4_093130_wyuc.t1	PREDICTED: myosinn/a2 isoform X2 [Beta vulgaris subsp. vulgaris]	GO:0003774(motor activity);GO:0005737(cytoplasm);GO:0005886(plasma membrane);GO:0016459(myosin complex);GO:0030048(actin filamentn/abased movement)	n/a	n/a
circRNA384	0	59.2559	0	0	27.9082	0	-1.08627	no dif	0.746791	1	Bvchr3.sca005	1636967	1659410	-	1	intergenic	n/a	n/a	n/a	n/a	n/a
circRNA127	271.443	273.803	249.332	386.851	324.164	316.037	0.370249	no dif	0.752557	1	Bvchr1.sca001	1756356	1760696	-	4	circRNA	Bv1_001640_shuh.t5	hypothetical protein BVRB_1g001640 isoform E [Beta vulgaris subsp. vulgaris]	GO:0006351(transcription, Dn/an/atemplated);GO:0006355(regulation of transcription, Dn/an/atemplated);GO:0009631(cold acclimation);GO:0010150(leaf senescence);GO:0016592(mediator complex);GO:0042542(response to hydrogen peroxide);GO:0048364(root development)	00900(Terpenoid backbone biosynthesis)	EC:2.5.1.87
circRNA161	0	241.11	0	106.435	0	0	-1.17972	no dif	0.755737	1	Bvchr4.sca012	150385	204260	+	1	intergenic	n/a	n/a	n/a	n/a	n/a
circRNA165	15.7358	6.12992	12.3636	10.2342	15.0275	21.4593	0.448837	no dif	0.760723	1	Bvchr4_un.sca001	759187	764026	-	1	intergenic	n/a	n/a	n/a	n/a	n/a
circRNA70	1.96698	0	0	8.18733	0	0	2.05741	no dif	0.77407	1	Bvchr7.sca005	1289273	1293233	+	4	circRNA	Bv7_162790_awaf.t1	PREDICTED: guanine nucleotide exchange factor SPIKE 1 [Beta vulgaris subsp. vulgaris]	GO:0005089(Rho guanyln/anucleotide exchange factor activity);GO:0005515(protein binding);GO:0005634(nucleus);GO:0005789(endoplasmic reticulum membrane);GO:0005829(cytosol);GO:0005886(plasma membrane);GO:0007264(small GTPase mediated sign/al transduction);GO:0007275(multicellular organism development);GO:0008064(regulation of actin polymerization or depolymerization);GO:0008360(regulation of cell …	n/a	n/a
circRNA88	0	14.3031	0	2.04683	0	3.90169	-1.26573	no dif	0.77712	1	Bvchr2.sca001	3561755	3562002	-	1	circRNA	Bv2_026770_gpqn.t1	PREDICTED: caffeoylshikimate esterase isoform X1 [Beta vulgaris subsp. vulgaris]	GO:0006629(lipid metabolic process);GO:0016020(membrane);GO:0016298(lipase activity)	00561(Glycerolipid metabolism)	EC:3.1.1.23
circRNA63	7.86791	0	0	2.04683	0	0	-1.94259	no dif	0.780782	1	scaffold00492	187851	188845	+	4	circRNA	Bv_007090_hqsj.t1	PREDICTED: transmembrane 9 superfamily member 7 [Beta vulgaris subsp. vulgaris]	GO:0016021(integral component of membrane)	n/a	n/a
circRNA177	70.8112	0	80.3633	67.5454	0	29.2627	-0.643014	no dif	0.787695	1	Bvchr6.sca012	497680	538122	-	1	intergenic	n/a	n/a	n/a	n/a	n/a
circRNA121	5.90093	0	0	14.3278	0	0	1.2798	no dif	0.794976	1	Bvchr2.sca001	467902	468097	+	1	circRNA	Bv2_023760_mqjd.t1	PREDICTED: phosphoinositide phospholipase C 6 [Beta vulgaris subsp. vulgaris]	GO:0004435(phosphatidylinositol phospholipase C activity);GO:0005622(intracellular);GO:0005634(nucleus);GO:0005886(plasma membrane);GO:0006629(lipid metabolic process);GO:0007165(sign/al transduction);GO:0016042(lipid catabolic process);GO:0035556(intracellular sign/al transduction)	00562(Inositol phosphate metabolism);04070(Phosphatidylinositol sign/aling system);04933(AGEn/aRAGE sign/aling pathway in diabetic complications)	EC:3.1.4.11
circRNA173	3.93395	0	0	10.2342	0	0	1.37934	no dif	0.802407	1	Bvchr6.sca002	1710800	1775265	-	1	intergenic	n/a	n/a	n/a	n/a	n/a
circRNA126	112.118	126.685	76.2421	206.73	0	198.986	0.364914	no dif	0.803099	1	Bvchr1.sca001	1754984	1760696	-	5	circRNA	Bv1_001640_shuh.t2	hypothetical protein BVRB_1g001640 isoform E [Beta vulgaris subsp. vulgaris]	GO:0006351(transcription, Dn/an/atemplated);GO:0006355(regulation of transcription, Dn/an/atemplated);GO:0009631(cold acclimation);GO:0010150(leaf senescence);GO:0016592(mediator complex);GO:0042542(response to hydrogen peroxide);GO:0048364(root development)	00900(Terpenoid backbone biosynthesis)	EC:2.5.1.87
circRNA24	5.90093	0	8.24239	6.14049	2.14678	0	-0.771151	no dif	0.821685	1	Bvchr1.sca002	5366731	5367287	+	2	circRNA	Bv1_009890_qsyy.t1	hypothetical protein BVRB_1g009890 isoform B [Beta vulgaris subsp. vulgaris]	GO:0003725(doublen/astranded Rn/a binding);GO:0004525(ribonuclease III activity);GO:0005634(nucleus);GO:0030422(production of siRn/a involved in Rn/a interference);GO:0031053(primary miRn/a processing);GO:0031054(pren/amiRn/a processing);GO:0090502(Rn/a phosphodiester bond hydrolysis, endonucleolytic)	n/a	n/a
circRNA371	0	14.3031	14.4242	0	6.44035	11.7051	-0.662818	no dif	0.825906	1	Bvchr1.sca002	3437608	3444621	+	1	intergenic	n/a	n/a	n/a	n/a	n/a
circRNA586	0	0	6.18179	0	0	13.6559	1.14343	no dif	0.82966	1	Bvchr5.sca006	277684	279531	+	3	circRNA	Bv5_105660_pozy.t1	PREDICTED: lon protease homolog 2, peroxisomal [Beta vulgaris subsp. vulgaris]	GO:0004176(ATPn/adependent peptidase activity);GO:0005782(peroxisomal matrix);GO:0006515(protein quality control for misfolded or incompletely synthesized proteins);GO:0006625(protein targeting to peroxisome);GO:0016485(protein processing)	n/a	n/a
circRNA622	0	0	6.18179	0	0	13.6559	1.14343	no dif	0.829817	1	Bvchr6.sca002	1724258	1739296	-	1	intergenic	n/a	n/a	n/a	n/a	n/a
circRNA437	0	14.3031	0	0	6.44035	0	-1.15112	no dif	0.831081	1	Bvchr4.sca001	1540838	1540978	-	1	circRNA	Bv4_072470_sygx.t1	PREDICTED: extensinn/a2 [Beta vulgaris subsp. vulgaris]	n/a	n/a	n/a
circRNA376	0	0	14.4242	0	6.44035	0	-1.16328	no dif	0.831823	1	Bvchr2.sca007	2176161	2200278	-	1	intergenic	n/a	n/a	n/a	n/a	n/a
circRNA202	0	20.4331	0	12.281	6.44035	5.85254	0.26622	no dif	0.833135	1	Bvchr9.sca024	691513	699049	+	1	intergenic	n/a	n/a	n/a	n/a	n/a
circRNA32	0	2.04331	10.303	2.04683	6.44035	9.75423	0.56314	no dif	0.834002	1	Bvchr9.sca026	1512983	1513733	+	2	circRNA	Bv9_217710_ekjp.t1	PREDICTED: phosphatidylinositol 4n/akin/ase alpha 1 [Beta vulgaris subsp. vulgaris]	GO:0004430(1n/aphosphatidylinositol 4n/akin/ase activity);GO:0005886(plasma membrane)	00562(Inositol phosphate metabolism);04070(Phosphatidylinositol sign/aling system)	EC:2.7.1.67
circRNA182	0	14.3031	0	14.3278	0	7.80338	0.629749	no dif	0.83844	1	Bvchr6.sca027	3963648	3983373	+	1	intergenic	n/a	n/a	n/a	n/a	n/a
circRNA467	5.90093	0	0	0	0	1.95085	-1.59684	no dif	0.840458	1	Bvchr1.sca008	2004904	2006516	-	2	circRNA	Bv1_015780_zezc.t1	PREDICTED: serine/threoninen/aprotein phosphatase 6 regulatory ankyrin repeat subunit A isoform X1 [Beta vulgaris subsp. vulgaris]	GO:0007165(sign/al transduction);GO:0016020(membrane)	n/a	n/a
circRNA256	5.90093	0	0	0	2.14678	0	-1.45877	no dif	0.84292	1	Bvchr1.sca001	766212	768383	+	5	circRNA	Bv1_000700_wmjz.t1	PREDICTED: uncharacterized protein LOC104890983 isoform X2 [Beta vulgaris subsp. vulgaris]	GO:0005886(plasma membrane);GO:0009507(chloroplast)	03040(Spliceosome);03013(Rn/a transport);03015(mRn/a surveillance pathway)	EC:3.6.4.13
circRNA176	9.83489	10.2165	10.303	8.18733	8.58713	7.80338	-0.304548	no dif	0.843576	1	Bvchr6.sca005	2537762	2597287	-	1	intergenic	n/a	n/a	n/a	n/a	n/a
circRNA344	5.90093	0	0	0	2.14678	0	-1.45877	no dif	0.846618	1	Bvchr6.sca028	3084293	3085837	+	3	circRNA	Bv6_154120_fnqh.t1	PREDICTED: UDPn/agalactose transporter 2 [Beta vulgaris subsp. vulgaris]	GO:0000139(Golgi membrane);GO:0005338(nucleotiden/asugar transmembrane transporter activity);GO:0005794(Golgi apparatus);GO:0005886(plasma membrane);GO:0008643(carbohydrate transport);GO:0015297(antiporter activity);GO:0016020(membrane);GO:0016021(integral component of membrane);GO:0022857(transmembrane transporter activity);GO:0090480(purine nucleotiden/asugar transmembrane transport)	n/a	n/a
circRNA362	0	4.08661	0	0	10.7339	0	1.3932	no dif	0.850764	1	Bvchr8.sca017	2347964	2361368	-	6	circRNA	Bv8_191790_irtp.t2	hypothetical protein BVRB_8g191790 isoform B [Beta vulgaris subsp. vulgaris]	GO:0005509(calcium ion binding);GO:0005811(lipid droplet);GO:0009507(chloroplast);GO:0009737(response to abscisic acid);GO:0009819(drought recovery);GO:0046872(metal ion binding);GO:0055114(oxidationn/areduction process);GO:1990137(plant seed peroxidase activity)	00073(Cutin, suberine and wax biosynthesis)	EC:1.11.2.3
circRNA364	0	4.08661	0	0	10.7339	0	1.3932	no dif	0.85158	1	Bvchr9_un.sca004	220812	220964	-	1	circRNA	Bv9_225010_yekr.t1	PREDICTED: chlorophyll an/ab binding protein 5, chloroplastic [Beta vulgaris subsp. vulgaris]	GO:0009416(response to light stimulus);GO:0009535(chloroplast thylakoid membrane);GO:0009768(photosynthesis, light harvesting in photosystem I);GO:0009941(chloroplast envelope);GO:0010287(plastoglobule);GO:0016168(chlorophyll binding);GO:0031409(pigment binding)	00196(Photosynthesis n/a antenn/a proteins)	n/a
circRNA49	17.7028	12.2598	16.4848	20.4683	12.8807	21.4593	0.238797	no dif	0.852827	1	Bvchr8.sca002	856745	860870	+	3	circRNA	Bv8_183630_piau.t1	hypothetical protein BVRB_8g183630 [Beta vulgaris subsp. vulgaris]	n/a	n/a	n/a
circRNA354	0	10.2165	0	0	4.29357	0	-1.25066	no dif	0.854248	1	Bvchr2.sca010	1342734	1343645	-	2	circRNA	Bv2_037440_ifnz.t1	PREDICTED: uncharacterized protein LOC104886980 isoform X2 [Beta vulgaris subsp. vulgaris]	GO:0003674(molecular_function);GO:0005634(nucleus);GO:0008150(biological_process)	n/a	n/a
circRNA419	0	10.2165	0	0	19.3211	0	0.919268	no dif	0.855091	1	contig142094	359	553	+	1	circRNA	Bv_038090_xsdg.t1	hypothetical protein BVRB_038090 [Beta vulgaris subsp. vulgaris]	GO:0009536(plastid)	00190(Oxidative phosphorylation);00195(Photosynthesis)	n/a
circRNA17	13.7688	2.04331	0	4.09366	4.29357	13.6559	0.479297	no dif	0.856532	1	Bvchr1.sca001	714984	716770	+	5	circRNA	Bv1_000650_phuh.t1	hypothetical protein BVRB_1g000650 [Beta vulgaris subsp. vulgaris]	GO:0005249(voltagen/agated potassium channel activity);GO:0005887(integral component of plasma membrane);GO:0042391(regulation of membrane potential)	04626(Plantn/apathogen interaction)	n/a
circRNA15	9.83489	10.2165	8.24239	14.3278	10.7339	7.80338	0.216071	no dif	0.857845	1	Bvchr7.sca006	1418986	1421314	-	3	circRNA	Bv7_163090_qyhx.t1	PREDICTED: probable transmembrane GTPase FZOn/alike, chloroplastic [Beta vulgaris subsp. vulgaris]	GO:0003824(catalytic activity);GO:0005525(GTP binding);GO:0009507(chloroplast);GO:0009535(chloroplast thylakoid membrane);GO:0009706(chloroplast inner membrane);GO:0009707(chloroplast outer membrane);GO:0010027(thylakoid membrane organization);GO:0010228(vegetative to reproductive phase transition of meristem);GO:0016021(integral component of membrane);GO:0016787(hydrolase activity);GO:0031969(ch…	n/a	n/a
ciRNA53	0	4.08661	4.12119	0	0	3.90169	-1.0729	no dif	0.860109	1	Bvchr5_un.sca015	83622	84346	+	1	ciRNA	Bv5_125290_zaaw.t1	PREDICTED: transcription initiation factor TFIID subunit 12 isoform X1 [Beta vulgaris subsp. vulgaris]	GO:0000124(SAGA complex);GO:0001102(Rn/a polymerase II activating transcription factor binding);GO:0003677(Dn/a binding);GO:0004402(histone acetyltransferase activity);GO:0005634(nucleus);GO:0005669(transcription factor TFIID complex);GO:0006355(regulation of transcription, Dn/an/atemplated);GO:0017025(TBPn/aclass protein binding);GO:0043966(histone H3 acetylation);GO:0046982(protein heterodimeri…	03022(Basal transcription factors)	n/a
circRNA422	15.7358	0	0	0	4.29357	5.85254	-0.633126	no dif	0.868926	1	Bvchr9_un.sca018	144184	146490	+	4	circRNA	Bv9_226100_xctz.t1	Dn/a damagen/abinding protein 1 [Spin/acia oleracea]	GO:0003684(damaged Dn/a binding);GO:0005634(nucleus);GO:0006289(nucleotiden/aexcision repair);GO:0031461(cullinn/aRING ubiquitin ligase complex);GO:0043161(proteasomen/amediated ubiquitinn/adependent protein catabolic process)	04120(Ubiquitin mediated proteolysis);03420(Nucleotide excision repair)	n/a
circRNA403	0	12.2598	10.303	0	27.9082	0	0.306741	no dif	0.870956	1	Bvchr7_un.sca006	473038	484444	+	1	intergenic	n/a	n/a	n/a	n/a	n/a
circRNA215	49.1744	20.4331	12.3636	36.843	19.3211	11.7051	-0.27236	no dif	0.885272	1	Bvchr5.sca004	342313	343064	-	2	circRNA	Bv5_104710_fsqr.t1	PREDICTED: E3 ubiquitinn/aprotein ligase HOS1 [Beta vulgaris subsp. vulgaris]	GO:0004842(ubiquitinn/aprotein transferase activity);GO:0005737(cytoplasm);GO:0009966(regulation of sign/al transduction)	n/a	n/a
circRNA616	0	8.17323	0	0	0	15.6068	0.933194	no dif	0.889	1	Bvchr3.sca004	398037	411252	+	1	intergenic	n/a	n/a	n/a	n/a	n/a
circRNA375	0	0	14.4242	0	8.58713	11.7051	0.492437	no dif	0.890951	1	Bvchr2.sca001	6593647	6606852	-	1	intergenic	n/a	n/a	n/a	n/a	n/a
circRNA179	216.368	261.543	239.029	124.857	225.412	269.217	-0.210781	no dif	0.900005	1	Bvchr6.sca015	4173	5203	+	1	intergenic	n/a	n/a	n/a	n/a	n/a
circRNA434	0	0	6.18179	0	6.44035	3.90169	0.742425	no dif	0.906376	1	Bvchr2.sca001	8850923	8851906	-	3	circRNA	Bv2_031220_qyax.t1	PREDICTED: CHD3n/atype chromatinn/aremodeling factor PICKLE [Beta vulgaris subsp. vulgaris]	GO:0003677(Dn/a binding);GO:0003678(Dn/a helicase activity);GO:0004386(helicase activity);GO:0005524(ATP binding);GO:0005634(nucleus);GO:0006338(chromatin remodeling);GO:0008283(cell proliferation);GO:0009733(response to auxin);GO:0009736(cytokininn/aactivated sign/aling pathway);GO:0009739(response to gibberellin);GO:0009788(negative regulation of abscisic acidn/aactivated sign/aling pathway);GO…	n/a	n/a
circRNA590	7.86791	0	0	0	0	3.90169	-1.01188	no dif	0.912908	1	Bvchr4.sca001	88368	89755	+	5	circRNA	Bv4_070910_qwod.t1	PREDICTED: uncharacterized protein LOC104889836 [Beta vulgaris subsp. vulgaris]	GO:0005576(extracellular region);GO:0008150(biological_process);GO:0016874(ligase activity)	n/a	n/a
circRNA46	0	0	8.24239	4.09366	0	0	-1.00967	no dif	0.915673	1	Bvchr1_un.sca002	1641484	1645806	-	5	circRNA	Bv1_017930_fdgx.t1	PREDICTED: protein ARABIDILLO 1 [Beta vulgaris subsp. vulgaris]	GO:0005634(nucleus);GO:0005737(cytoplasm)	n/a	n/a
circRNA23	5.90093	10.2165	2.0606	4.09366	2.14678	15.6068	0.265251	no dif	0.921369	1	Bvchr1.sca002	2052218	2052993	-	2	circRNA	Bv1_008330_inhn.t1	PREDICTED: 2n/asuccinylbenzoaten/an/aCoA ligase, chloroplastic/peroxisomal isoform X1 [Beta vulgaris subsp. vulgaris]	GO:0003824(catalytic activity);GO:0005524(ATP binding);GO:0005739(mitochondrion);GO:0005777(peroxisome);GO:0005778(peroxisomal membrane);GO:0008152(metabolic process);GO:0008756(on/asuccinylbenzoaten/aCoA ligase activity);GO:0009507(chloroplast);GO:0016021(integral component of membrane);GO:0016208(AMP binding);GO:0031969(chloroplast membrane);GO:0042372(phylloquinone biosynthetic process)	00130(Ubiquinone and other terpenoidn/aquinone biosynthesis)	EC:6.2.1.26
ciRNA10	0	14.3031	0	6.14049	4.29357	7.80338	0.350571	no dif	0.92978	1	Bvchr6.sca027	1609694	1610026	+	1	ciRNA	Bv6_149780_ujny.t1	PREDICTED: protein NEOXANTHINn/aDEFICIENT 1 isoform X1 [Beta vulgaris subsp. vulgaris]	GO:0003674(molecular_function);GO:0005634(nucleus);GO:0016123(xanthophyll biosynthetic process)	n/a	n/a
circRNA432	0	6.12992	0	0	10.7339	0	0.808236	no dif	0.934014	1	Bvchr2.sca011	563414	563587	+	1	circRNA	Bv2_037630_qtrs.t1	PSII cytochome b559 alpha chain (chloroplast) [Beta vulgaris subsp. vulgaris]	GO:0009536(plastid)	00195(Photosynthesis)	n/a
circRNA602	0	0	10.303	0	0	5.85254	-0.815928	no dif	0.934826	1	Bvchr1.sca002	2253522	2253674	+	1	circRNA	Bv1_008440_zwxs.t1	PREDICTED: shematrinn/alike protein 2 [Beta vulgaris subsp. vulgaris]	n/a	n/a	n/a
circRNA181	173.094	0	138.06	182.168	156.715	0	0.123159	no dif	0.937165	1	Bvchr6.sca027	1115006	1124563	+	1	intergenic	n/a	n/a	n/a	n/a	n/a
circRNA385	13.7688	4.08661	0	0	4.29357	19.5085	0.414719	no dif	0.94129	1	Bvchr3.sca005	4093887	4151532	-	1	intergenic	n/a	n/a	n/a	n/a	n/a
circRNA223	0	0	8.24239	10.2342	0	0	0.312258	no dif	0.947055	1	Bvchr9.sca004	161530	163632	-	5	circRNA	Bv9_204850_hapw.t1	PREDICTED: two pore calcium channel protein 1A [Beta vulgaris subsp. vulgaris]	GO:0005245(voltagen/agated calcium channel activity);GO:0005886(plasma membrane);GO:0006816(calcium ion transport);GO:0086010(membrane depolarization during action potential)	n/a	n/a
circRNA180	59.0093	106.252	125.696	81.8733	120.22	89.7389	0.00432901	no dif	0.953971	1	Bvchr6.sca015	4173	5248	+	1	intergenic	n/a	n/a	n/a	n/a	n/a
circRNA156	0	0	18.5454	12.281	0	0	-0.594632	no dif	0.957539	1	Bvchr3.sca005	3235889	3261901	+	1	intergenic	n/a	n/a	n/a	n/a	n/a
circRNA120	23.6037	16.3465	8.24239	12.281	17.1743	15.6068	-0.0968986	no dif	0.959399	1	Bvchr9.sca001	1290140	1296270	-	7	circRNA	Bv9_203100_pswr.t1	PREDICTED: sodium/hydrogen exchanger 6 [Beta vulgaris subsp. vulgaris]	GO:0005737(cytoplasm);GO:0005768(endosome);GO:0005886(plasma membrane);GO:0006814(sodium ion transport);GO:0010008(endosome membrane);GO:0015385(sodium:proton antiporter activity);GO:0015386(potassium:proton antiporter activity);GO:0016021(integral component of membrane);GO:0032580(Golgi cistern/a membrane);GO:0051453(regulation of intracellular pH);GO:0071805(potassium ion transmembrane transpor…	n/a	n/a
circRNA178	234.07	263.587	278.181	188.308	255.467	269.217	-0.121868	no dif	0.959989	1	Bvchr6.sca015	4173	5190	+	1	intergenic	n/a	n/a	n/a	n/a	n/a
circRNA485	0	0	4.12119	0	0	5.85254	0.506	no dif	1	1	Bvchr9_un.sca006	357260	361662	-	7	circRNA	Bv9_225400_oecr.t1	PREDICTED: syndetin isoform X1 [Beta vulgaris subsp. vulgaris]	GO:0003674(molecular_function);GO:0005634(nucleus);GO:0008150(biological_process)	n/a	n/a
circRNA433	0	6.12992	0	0	4.29357	0	-0.513692	no dif	1	1	Bvchr6.sca002	1595645	1597367	+	5	circRNA	Bv6_130170_xheg.t1	hypothetical protein BVRB_6g130170 [Beta vulgaris subsp. vulgaris]	GO:0006904(vesicle docking involved in exocytosis);GO:0009306(protein secretion)	04144(Endocytosis)	n/a
circRNA289	0	0	6.18179	0	4.29357	0	-0.525848	no dif	1	1	Bvchr8.sca002	2202938	2203377	-	2	circRNA	Bv8_184340_ctms.t1	PREDICTED: sister chromatid cohesion protein PDS5 homolog An/aB isoform X1 [Beta vulgaris subsp. vulgaris]	GO:0000785(chromatin);GO:0005634(nucleus);GO:0005739(mitochondrion);GO:0005829(cytosol);GO:0006281(Dn/a repair);GO:0007064(mitotic sister chromatid cohesion);GO:0009507(chloroplast);GO:0009556(microsporogenesis)	n/a	n/a
circRNA111	0	4.08661	0	2.04683	0	0	-0.997514	no dif	1	1	scaffold00584	136082	140669	+	6	circRNA	Bv_008460_fsfr.t1	PREDICTED: callose synthase 10 isoform X1 [Beta vulgaris subsp. vulgaris]	GO:0000148(1,3n/abetan/aDn/aglucan synthase complex);GO:0003843(1,3n/abetan/aDn/aglucan synthase activity);GO:0005886(plasma membrane)	n/a	n/a
circRNA458	1.96698	0	0	0	0	3.90169	0.988119	no dif	1	1	Bvchr1.sca001	4135162	4135479	-	1	circRNA	Bv1_003800_fwih.t1	PREDICTED: uncharacterized protein LOC104886812 [Beta vulgaris subsp. vulgaris]	GO:0005739(mitochondrion);GO:0005768(endosome);GO:0005794(Golgi apparatus);GO:0005802(transn/aGolgi network);GO:0009058(biosynthetic process);GO:0009507(chloroplast);GO:0016757(transferase activity, transferring glycosyl groups)	n/a	n/a
circRNA440	0	0	2.0606	0	0	3.90169	0.921038	no dif	1	1	Bvchr5.sca016	2538138	2538624	+	3	circRNA	Bv5_111780_pkqm.t1	PREDICTED: ribonuclease II, chloroplastic/mitochondrial [Beta vulgaris subsp. vulgaris]	GO:0000175(3'n/a5'n/aexoribonuclease activity);GO:0000178(exosome (Rn/ase complex));GO:0005739(mitochondrion);GO:0006364(rRn/a processing);GO:0006401(Rn/a catabolic process)	n/a	n/a
circRNA457	0	0	2.0606	0	0	3.90169	0.921038	no dif	1	1	Bvchr1.sca001	641902	645446	+	4	circRNA	Bv1_000560_nkif.t1	PREDICTED: putative 1n/aphosphatidylinositoln/a3n/aphosphate 5n/akin/ase FAB1D [Beta vulgaris subsp. vulgaris]	GO:0000285(1n/aphosphatidylinositoln/a3n/aphosphate 5n/akin/ase activity);GO:0005524(ATP binding);GO:0005634(nucleus);GO:0006458('de novo' protein folding);GO:0007005(mitochondrion organization);GO:0010008(endosome membrane);GO:0016308(1n/aphosphatidylinositoln/a4n/aphosphate 5n/akin/ase activity);GO:0042147(retrograde transport, endosome to Golgi);GO:0044183(protein binding involved in protein f…	00562(Inositol phosphate metabolism);04070(Phosphatidylinositol sign/aling system);04145(Phagosome)	EC:2.7.1.150
circRNA22	0	4.08661	0	4.09366	0	1.95085	0.564719	no dif	1	1	Bvchr1.sca002	202269	214501	-	11	circRNA	Bv1_007500_twzc.t1	PREDICTED: kinesinn/alike protein KINn/a7E, chloroplastic isoform X1 [Beta vulgaris subsp. vulgaris]	GO:0003777(microtubule motor activity);GO:0005871(kinesin complex);GO:0007018(microtubulen/abased movement);GO:0016887(ATPase activity)	n/a	n/a
circRNA461	1.96698	0	2.0606	0	0	5.85254	0.539151	no dif	1	1	Bvchr1.sca001	8204605	8205663	-	4	circRNA	Bv1_007300_dzsw.t2	PREDICTED: uncharacterized protein LOC104889813 isoform X2 [Beta vulgaris subsp. vulgaris]	GO:0003700(Dn/a binding transcription factor activity);GO:0005634(nucleus);GO:0043565(sequencen/aspecific Dn/a binding);GO:0044212(transcription regulatory region Dn/a binding)	n/a	n/a
circRNA585	0	4.08661	0	0	0	5.85254	0.518156	no dif	1	1	Bvchr5.sca006	277677	279531	+	3	circRNA	Bv5_105660_pozy.t1	PREDICTED: lon protease homolog 2, peroxisomal [Beta vulgaris subsp. vulgaris]	GO:0004176(ATPn/adependent peptidase activity);GO:0005782(peroxisomal matrix);GO:0006515(protein quality control for misfolded or incompletely synthesized proteins);GO:0006625(protein targeting to peroxisome);GO:0016485(protein processing)	n/a	n/a
circRNA591	0	4.08661	0	0	0	5.85254	0.518156	no dif	1	1	Bvchr9.sca024	2483223	2484222	+	3	circRNA	Bv9_211940_yufn.t2	hypothetical protein BVRB_9g211940 isoform B [Beta vulgaris subsp. vulgaris]	GO:0009755(hormonen/amediated sign/aling pathway);GO:0016301(kin/ase activity);GO:0016310(phosphorylation)	n/a	n/a
circRNA443	0	0	4.12119	0	0	5.85254	0.506	no dif	1	1	Bvchr4.sca003	2904763	2906551	+	6	circRNA	Bv4_079070_mntc.t1	PREDICTED: phosphatidylinositol 4n/akin/ase beta 1 [Beta vulgaris subsp. vulgaris]	GO:0004430(1n/aphosphatidylinositol 4n/akin/ase activity);GO:0005737(cytoplasm)	00562(Inositol phosphate metabolism);04070(Phosphatidylinositol sign/aling system)	EC:2.7.1.67
circRNA410	0	0	6.18179	0	8.58713	0	0.474152	no dif	1	1	Bvchr9.sca026	5073737	5078835	-	1	intergenic	n/a	n/a	n/a	n/a	n/a
circRNA275	0	0	6.18179	0	8.58713	0	0.474152	no dif	1	1	Bvchr9.sca024	2483222	2484222	+	3	circRNA	Bv9_211940_yufn.t1	hypothetical protein BVRB_9g211940 isoform B [Beta vulgaris subsp. vulgaris]	GO:0009755(hormonen/amediated sign/aling pathway);GO:0016301(kin/ase activity);GO:0016310(phosphorylation)	n/a	n/a
circRNA185	0	6.12992	0	4.09366	4.29357	0	0.452326	no dif	1	1	Bvchr7.sca001	3097270	3131118	+	1	intergenic	n/a	n/a	n/a	n/a	n/a
circRNA420	5.90093	0	0	0	6.44035	0	0.126196	no dif	1	1	Bvchr2.sca001	8682028	8682167	-	1	circRNA	Bv2_031150_jzxf.t1	PREDICTED: uncharacterized protein LOC104883105 [Beta vulgaris subsp. vulgaris]	GO:0003674(molecular_function);GO:0005886(plasma membrane);GO:0008150(biological_process);GO:0009507(chloroplast)	n/a	n/a
circRNA326	1.96698	0	0	0	2.14678	0	0.126196	no dif	1	1	Bvchr5_un.sca005	381575	383416	-	5	circRNA	Bv5_124190_etzx.t2	PREDICTED: probable ubiquitin receptor RAD23a [Beta vulgaris subsp. vulgaris]	GO:0003684(damaged Dn/a binding);GO:0005515(protein binding);GO:0005634(nucleus);GO:0005737(cytoplasm);GO:0006284(basen/aexcision repair);GO:0006289(nucleotiden/aexcision repair);GO:0031593(polyubiquitin modificationn/adependent protein binding);GO:0043130(ubiquitin binding);GO:0043161(proteasomen/amediated ubiquitinn/adependent protein catabolic process);GO:0070628(proteasome binding)	04141(Protein processing in endoplasmic reticulum);03420(Nucleotide excision repair)	n/a
circRNA629	0	14.3031	0	0	0	15.6068	0.125839	no dif	1	1	Bvchr8.sca014	1861403	1881745	+	1	intergenic	n/a	n/a	n/a	n/a	n/a
circRNA335	1.96698	4.08661	2.0606	0	8.58713	0	0.08173	no dif	1	1	Bvchr9.sca011	1057653	1059083	-	4	circRNA	Bv9_207330_qmjf.t1	PREDICTED: uncharacterized protein LOC104903119 isoform X4 [Beta vulgaris subsp. vulgaris]	GO:0004842(ubiquitinn/aprotein transferase activity);GO:0030014(CCR4n/aNOT complex)	03018(Rn/a degradation)	EC:2.3.2.27
circRNA397	0	10.2165	0	0	10.7339	0	0.0712708	no dif	1	1	Bvchr5.sca002	1822955	1835681	-	1	intergenic	n/a	n/a	n/a	n/a	n/a
circRNA312	0	4.08661	0	0	4.29357	0	0.0712708	no dif	1	1	Bvchr5.sca024	2094377	2107146	+	10	circRNA	Bv5_120220_wckr.t1	PREDICTED: histone acetyltransferase GCN5 [Beta vulgaris subsp. vulgaris]	GO:0000123(histone acetyltransferase complex);GO:0003677(Dn/a binding);GO:0004402(histone acetyltransferase activity);GO:0005515(protein binding);GO:0005634(nucleus);GO:0006351(transcription, Dn/an/atemplated);GO:0009416(response to light stimulus);GO:0009908(flower development);GO:0010015(root morphogenesis);GO:0010321(regulation of vegetative phase change);GO:0010484(H3 histone acetyltransferas…	n/a	n/a
circRNA264	0	0	2.0606	0	2.14678	0	0.0591146	no dif	1	1	Bvchr1.sca005	1627408	1631373	-	3	circRNA	Bv1_012760_ojtf.t1	PREDICTED: lysosomal Pron/aX carboxypeptidase [Beta vulgaris subsp. vulgaris]	GO:0004185(serinen/atype carboxypeptidase activity);GO:0006508(proteolysis);GO:0008239(dipeptidyln/apeptidase activity)	n/a	n/a
circRNA38	1.96698	0	0	2.04683	0	0	0.0574118	no dif	1	1	Bvchr9.sca001	1148274	1155001	+	7	circRNA	Bv9_203000_cxiz.t1	PREDICTED: ENHANCER OF AGn/a4 protein 2 [Beta vulgaris subsp. vulgaris]	GO:0003700(Dn/a binding transcription factor activity);GO:0005634(nucleus);GO:0006351(transcription, Dn/an/atemplated);GO:0006355(regulation of transcription, Dn/an/atemplated);GO:0006397(mRn/a processing);GO:0009910(negative regulation of flower development);GO:0030154(cell differentiation);GO:0043481(anthocyanin accumulation in tissues in response to UV light);GO:0048497(mainten/ance of floral …	n/a	n/a
ciRNA35	13.7688	10.2165	6.18179	0	19.3211	11.7051	0.0405045	no dif	1	1	Bvchr4.sca003	3792951	3793771	+	1	ciRNA	Bv4_079660_uwpd.t1	PREDICTED: aspartic protein/ase [Beta vulgaris subsp. vulgaris]	GO:0004190(asparticn/atype endopeptidase activity);GO:0006508(proteolysis);GO:0030163(protein catabolic process)	n/a	n/a
circRNA292	0	0	6.18179	0	4.29357	1.95085	0.0145414	no dif	1	1	Bvchr8.sca004	126375	128525	+	4	circRNA	Bv8_185250_oakx.t1	PREDICTED: E3 ubiquitinn/aprotein ligase COP1 isoform X2 [Beta vulgaris subsp. vulgaris]	GO:0000152(nuclear ubiquitin ligase complex);GO:0004842(ubiquitinn/aprotein transferase activity);GO:0005515(protein binding);GO:0005634(nucleus);GO:0005737(cytoplasm);GO:0006281(Dn/a repair);GO:0009585(red, farn/ared light phototransduction);GO:0009640(photomorphogenesis);GO:0009641(shade avoidance);GO:0009647(skotomorphogenesis);GO:0009649(entrainment of circadian clock);GO:0010119(regulation o…	04120(Ubiquitin mediated proteolysis);04712(Circadian rhythm n/a plant)	EC:2.3.2.27
circRNA138	9.83489	14.3031	6.18179	10.2342	8.58713	11.7051	0.00979444	no dif	1	1	Bvchr1.sca001	5201556	5210933	+	1	intergenic	n/a	n/a	n/a	n/a	n/a
circRNA29	0	2.04331	0	2.04683	0	0	0.00248631	no dif	1	1	Bvchr4.sca017	1358117	1360908	-	9	circRNA	Bv4_088670_fasm.t1	PREDICTED: adenylyltransferase and sulfurtransferase MOCS3 isoform X1 [Beta vulgaris subsp. vulgaris]	GO:0002143(tRn/a wobble position uridine thiolation);GO:0004792(thiosulfate sulfurtransferase activity);GO:0005829(cytosol);GO:0032447(protein urmylation);GO:0042292(URM1 activating enzyme activity);GO:0070733(protein adenylyltransferase activity)	04122(Sulfur relay system)	EC:2.8.1.11
circRNA58	0	4.08661	0	4.09366	0	0	0.00248631	no dif	1	1	Bvchr5.sca024	2651758	2656062	+	5	circRNA	Bv5_120790_rtui.t1	PREDICTED: myosinn/a9 isoform X1 [Beta vulgaris subsp. vulgaris]	GO:0000146(microfilament motor activity);GO:0003774(motor activity);GO:0005634(nucleus);GO:0007015(actin filament organization);GO:0009860(pollen tube growth);GO:0016459(myosin complex);GO:0030048(actin filamentn/abased movement);GO:0051640(organelle localization)	n/a	n/a
circRNA1375	0	0	0	0	0	0	0	no dif	1	1	Bvchr1_un.sca006	503893	504221	+	2	circRNA	Bv1_021380_gmre.t1	PREDICTED: transcription factor TGA3 [Beta vulgaris subsp. vulgaris]	GO:0003677(Dn/a binding);GO:0003700(Dn/a binding transcription factor activity);GO:0005515(protein binding);GO:0005516(calmodulin binding);GO:0005634(nucleus);GO:0006351(transcription, Dn/an/atemplated);GO:0006355(regulation of transcription, Dn/an/atemplated);GO:0009626(plantn/atype hypersensitive response);GO:0009862(systemic acquired resistance, salicylic acid mediated sign/aling pathway);GO:0…	04075(Plant hormone sign/al transduction)	n/a
circRNA1658	0	0	0	0	0	0	0	no dif	1	1	Bvchr1.sca004	2929911	2936814	+	8	circRNA	Bv1_011480_cdiz.t1	PREDICTED: exocyst complex component SEC5A [Beta vulgaris subsp. vulgaris]	GO:0000145(exocyst);GO:0001927(exocyst assembly)	n/a	n/a
circRNA1615	0	0	0	0	0	0	0	no dif	1	1	Bvchr9.sca025	2548851	2549601	+	2	circRNA	Bv9_213400_rwok.t1	PREDICTED: serine/threoninen/aprotein kin/ase STY46 [Beta vulgaris subsp. vulgaris]	GO:0004672(protein kin/ase activity);GO:0004674(protein serine/threonine kin/ase activity);GO:0004712(protein serine/threonine/tyrosine kin/ase activity);GO:0005829(cytosol);GO:0005886(plasma membrane);GO:0009658(chloroplast organization);GO:0035556(intracellular sign/al transduction)	n/a	n/a
circRNA1182	0	0	0	0	0	0	0	no dif	1	1	Bvchr5_un.sca005	100784	104470	-	4	circRNA	Bv5_124130_mofi.t1	PREDICTED: mediator of Rn/a polymerase II transcription subunit 33A isoform X1 [Beta vulgaris subsp. vulgaris]	GO:0003674(molecular_function);GO:0006351(transcription, Dn/an/atemplated);GO:0006355(regulation of transcription, Dn/an/atemplated);GO:0009698(phenylpropanoid metabolic process);GO:0016592(mediator complex);GO:2000762(regulation of phenylpropanoid metabolic process)	n/a	n/a
circRNA2302	0	0	0	0	0	0	0	no dif	1	1	Bvchr8.sca001	2251588	2253568	-	3	circRNA	Bv8_182650_atzf.t1	PREDICTED: MACPF domainn/acontaining protein NSL1 isoform X1 [Beta vulgaris subsp. vulgaris]	GO:0003674(molecular_function);GO:0005634(nucleus);GO:0005886(plasma membrane);GO:0006955(immune response);GO:0008219(cell death);GO:0009626(plantn/atype hypersensitive response);GO:0009651(response to salt stress);GO:0010337(regulation of salicylic acid metabolic process);GO:0052542(defense response by callose deposition)	00520(Amino sugar and nucleotide sugar metabolism)	EC:3.2.1.14
ciRNA126	0	0	0	0	0	0	0	no dif	1	1	Bvchr1.sca001	3936301	3936729	-	1	ciRNA	Bv1_003580_zgio.t1	hypothetical protein B456_007G025200, partial [Gossypium raimondii]	GO:0004842(ubiquitinn/aprotein transferase activity);GO:0005524(ATP binding);GO:0005737(cytoplasm);GO:0006511(ubiquitinn/adependent protein catabolic process);GO:0016567(protein ubiquitin/ation);GO:0031625(ubiquitin protein ligase binding)	04141(Protein processing in endoplasmic reticulum);04120(Ubiquitin mediated proteolysis)	EC:2.3.2.23
circRNA1879	0	0	0	0	0	0	0	no dif	1	1	Bvchr1.sca001	7808678	7829655	+	1	intergenic	n/a	n/a	n/a	n/a	n/a
circRNA1563	0	0	0	0	0	0	0	no dif	1	1	Bvchr8_un.sca001	173359	173797	+	2	circRNA	Bv8_199030_fkgz.t1	PREDICTED: tubulinn/afolding cofactor B [Beta vulgaris subsp. vulgaris]	GO:0005515(protein binding);GO:0005634(nucleus);GO:0005737(cytoplasm);GO:0005829(cytosol);GO:0007021(tubulin complex assembly);GO:0009524(phragmoplast);GO:0009793(embryo development ending in seed dormancy);GO:0051301(cell division)	n/a	n/a
circRNA2086	0	0	0	0	0	0	0	no dif	1	1	Bvchr5_un.sca017	520178	525439	+	7	circRNA	Bv5_125630_csuu.t1	PREDICTED: uncharacterized protein At4g17910 isoform X1 [Beta vulgaris subsp. vulgaris]	GO:0005739(mitochondrion);GO:0006506(GPI anchor biosynthetic process);GO:0016021(integral component of membrane);GO:0016746(transferase activity, transferring acyl groups)	00563(Glycosylphosphatidylinositol(GPI)n/aanchor biosynthesis)	n/a
circRNA1420	0	0	0	0	0	0	0	no dif	1	1	Bvchr3_un.sca009	787429	790021	+	3	circRNA	Bv3_069900_qzxi.t1	PREDICTED: stemn/aspecific protein TSJT1 [Beta vulgaris subsp. vulgaris]	GO:0004066(asparagine synthase (glutaminen/ahydrolyzing) activity);GO:0005829(cytosol);GO:0006529(asparagine biosynthetic process);GO:0006541(glutamine metabolic process);GO:0042803(protein homodimerization activity)	n/a	n/a
circRNA1802	0	0	0	0	0	0	0	no dif	1	1	scaffold00345	495798	498120	-	2	circRNA	Bv_003750_fxhy.t1	PREDICTED: mannosyln/aoligosaccharide 1,2n/aalphan/amannosidase MNS3 [Beta vulgaris subsp. vulgaris]	GO:0004571(mannosyln/aoligosaccharide 1,2n/aalphan/amannosidase activity);GO:0005783(endoplasmic reticulum);GO:0006491(Nn/aglycan processing);GO:0030433(ubiquitinn/adependent ERAD pathway);GO:0097466(ubiquitinn/adependent glycoprotein ERAD pathway)	00510(Nn/aGlycan biosynthesis);04141(Protein processing in endoplasmic reticulum)	EC:3.2.1.113
circRNA1386	0	0	0	0	0	0	0	no dif	1	1	Bvchr7.sca021	5198340	5200485	-	6	circRNA	Bv7_171410_fjmn.t1	PREDICTED: E3 ubiquitinn/aprotein ligase RHF2A [Beta vulgaris subsp. vulgaris]	GO:0000209(protein polyubiquitin/ation);GO:0043161(proteasomen/amediated ubiquitinn/adependent protein catabolic process);GO:0061630(ubiquitin protein ligase activity)	n/a	n/a
circRNA1853	0	0	0	0	0	0	0	no dif	1	1	scaffold00584	243618	246338	-	2	circRNA	Bv_008490_cjwm.t1	PREDICTED: lysinen/aspecific demethylase REF6 isoform X1 [Beta vulgaris subsp. vulgaris]	GO:0003676(nucleic acid binding);GO:0003700(Dn/a binding transcription factor activity);GO:0005515(protein binding);GO:0005634(nucleus);GO:0006351(transcription, Dn/an/atemplated);GO:0006355(regulation of transcription, Dn/an/atemplated);GO:0009741(response to brassinosteroid);GO:0009826(unidimension/al cell growth);GO:0010228(vegetative to reproductive phase transition of meristem);GO:0033169(hi…	n/a	n/a
circRNA1786	0	0	0	0	0	0	0	no dif	1	1	Bvchr7.sca001	4443814	4444678	+	3	circRNA	Bv7_159930_ugdi.t1	PREDICTED: fructosen/abisphosphate aldolase 3, chloroplastic [Beta vulgaris subsp. vulgaris]	GO:0004332(fructosen/abisphosphate aldolase activity);GO:0005739(mitochondrion);GO:0006094(gluconeogenesis);GO:0006096(glycolytic process);GO:0006098(pentosen/aphosphate shunt);GO:0006979(response to oxidative stress);GO:0009507(chloroplast);GO:0009534(chloroplast thylakoid);GO:0009536(plastid);GO:0009570(chloroplast stroma);GO:0010287(plastoglobule);GO:0046686(response to cadmium ion)	00010(Glycolysis / Gluconeogenesis);00030(Pentose phosphate pathway);00051(Fructose and mannose metabolism);00710(Carbon fixation in photosynthetic organisms)	EC:4.1.2.13
circRNA2310	0	0	0	0	0	0	0	no dif	1	1	Bvchr3.sca003	3034890	3035365	-	3	circRNA	Bv3_053860_kdad.t1	PREDICTED: bromodomain and WD repeatn/acontaining protein 1 isoform X1 [Beta vulgaris subsp. vulgaris]	GO:0005634(nucleus);GO:0006357(regulation of transcription by Rn/a polymerase II);GO:0007010(cytoskeleton organization);GO:0008360(regulation of cell shape)	n/a	n/a
circRNA1790	0	0	0	0	0	0	0	no dif	1	1	Bvchr4.sca018	469278	469617	-	2	circRNA	Bv4_091250_ujch.t1	PREDICTED: rRn/an/aprocessing protein EFG1 [Beta vulgaris subsp. vulgaris]	GO:0003674(molecular_function);GO:0005634(nucleus);GO:0006364(rRn/a processing)	n/a	n/a
circRNA2131	0	0	0	0	0	0	0	no dif	1	1	Bvchr3_un.sca001	1107087	1108066	-	1	circRNA	Bv3_066650_zfyr.t1	PREDICTED: calciumn/adependent protein kin/ase 26 isoform X2 [Beta vulgaris subsp. vulgaris]	GO:0004683(calmodulinn/adependent protein kin/ase activity);GO:0005516(calmodulin binding);GO:0005634(nucleus);GO:0005737(cytoplasm);GO:0005886(plasma membrane);GO:0009738(abscisic acidn/aactivated sign/aling pathway);GO:0009931(calciumn/adependent protein serine/threonine kin/ase activity);GO:0018105(peptidyln/aserine phosphorylation);GO:0035556(intracellular sign/al transduction);GO:0046777(pro…	n/a	n/a
circRNA1443	0	0	0	0	0	0	0	no dif	1	1	Bvchr5.sca002	2230151	2231705	+	2	circRNA	Bv5_100520_swse.t1	PREDICTED: Rn/an/abinding protein NOB1 [Beta vulgaris subsp. vulgaris]	GO:0000469(cleavage involved in rRn/a processing);GO:0004521(endoribonuclease activity);GO:0030490(maturation of SSUn/arRn/a);GO:0030688(preribosome, small subunit precursor)	03008(Ribosome biogenesis in eukaryotes)	n/a
circRNA1349	0	0	0	0	0	0	0	no dif	1	1	Bvchr9.sca026	7407961	7412561	+	5	circRNA	Bv9_223320_ephz.t1	PREDICTED: Vn/atype proton ATPase subunit a1 [Beta vulgaris subsp. vulgaris]	GO:0000325(plantn/atype vacuole);GO:0007035(vacuolar acidification);GO:0015986(ATP synthesis coupled proton transport);GO:0016471(vacuolar protonn/atransporting Vn/atype ATPase complex);GO:0046961(protonn/atransporting ATPase activity, rotation/al mechanism);GO:0051117(ATPase binding);GO:0070072(vacuolar protonn/atransporting Vn/atype ATPase complex assembly)	00190(Oxidative phosphorylation);04145(Phagosome)	n/a
circRNA1623	0	0	0	0	0	0	0	no dif	1	1	Bvchr7.sca017	32064	32474	+	2	circRNA	Bv7_166840_fiew.t1	PREDICTED: uncharacterized protein LOC104899423 [Beta vulgaris subsp. vulgaris]	n/a	n/a	n/a
circRNA1230	0	0	0	0	0	0	0	no dif	1	1	Bvchr6.sca028	2582820	2583826	+	3	circRNA	Bv6_153720_yppe.t1	hypothetical protein BVRB_6g153720 [Beta vulgaris subsp. vulgaris]	GO:0000325(plantn/atype vacuole);GO:0005515(protein binding);GO:0005516(calmodulin binding);GO:0005524(ATP binding);GO:0005634(nucleus);GO:0005773(vacuole);GO:0005774(vacuolar membrane);GO:0006855(drug transmembrane transport);GO:0008559(xenobiotic transmembrane transporting ATPase activity);GO:0009506(plasmodesma);GO:0015446(ATPasen/acoupled arsenite transmembrane transporter activity);GO:001570…	02010(ABC transporters)	n/a
circRNA1927	0	0	0	0	0	0	0	no dif	1	1	Bvchr1.sca002	3001253	3001429	+	1	circRNA	Bv1_008740_sden.t1	PREDICTED: protein EXORDIUM [Beta vulgaris subsp. vulgaris]	GO:0003674(molecular_function);GO:0005576(extracellular region);GO:0005615(extracellular space);GO:0005618(cell wall);GO:0005794(Golgi apparatus);GO:0005829(cytosol);GO:0009505(plantn/atype cell wall);GO:0009741(response to brassinosteroid);GO:0048046(apoplast)	03013(Rn/a transport)	n/a
circRNA1196	0	0	0	0	0	0	0	no dif	1	1	Bvchr2.sca001	1331257	1333446	-	4	circRNA	Bv2_024560_gxxw.t1	hypothetical protein BVRB_2g024560 isoform A [Beta vulgaris subsp. vulgaris]	GO:0003924(GTPase activity);GO:0005096(GTPase activator activity);GO:0005525(GTP binding);GO:0005737(cytoplasm);GO:0005829(cytosol);GO:0006913(nucleocytoplasmic transport);GO:0009615(response to virus);GO:0046872(metal ion binding)	n/a	n/a
circRNA1873	0	0	0	0	0	0	0	no dif	1	1	Bvchr2.sca001	4029212	4029391	+	1	circRNA	Bv2_027240_diyp.t1	hypothetical protein BVRB_2g027240 [Beta vulgaris subsp. vulgaris]	GO:0005576(extracellular region);GO:0006869(lipid transport);GO:0008289(lipid binding)	n/a	n/a
circRNA1502	0	0	0	0	0	0	0	no dif	1	1	Bvchr8.sca017	1397037	1398752	+	4	circRNA	Bv8_191190_atpg.t1	PREDICTED: alphan/aaminoadipic semialdehyde synthase [Beta vulgaris subsp. vulgaris]	GO:0004753(saccharopine dehydrogen/ase activity);GO:0005737(cytoplasm);GO:0005739(mitochondrion);GO:0005829(cytosol);GO:0019477(Ln/alysine catabolic process);GO:0033512(Ln/alysine catabolic process to acetyln/aCoA via saccharopine);GO:0047130(saccharopine dehydrogen/ase (n/aDP+, Ln/alysinen/aforming) activity);GO:0047131(saccharopine dehydrogen/ase (n/aD+, Ln/aglutamaten/aforming) activity);GO:00…	00310(Lysine degradation)	EC:1.5.1.9
circRNA1683	0	0	0	0	0	0	0	no dif	1	1	Bvchr9.sca026	7795738	7798138	-	3	circRNA	Bv9_223720_chrk.t1	PREDICTED: methylthioribose kin/ase [Beta vulgaris subsp. vulgaris]	GO:0005524(ATP binding);GO:0005829(cytosol);GO:0016310(phosphorylation);GO:0019509(Ln/amethionine salvage from methylthioadenosine);GO:0042802(identical protein binding);GO:0046522(Sn/amethyln/a5n/athioribose kin/ase activity);GO:0071281(cellular response to iron ion);GO:0071369(cellular response to ethylene stimulus);GO:0071732(cellular response to nitric oxide)	00270(Cysteine and methionine metabolism)	EC:2.7.1.100
circRNA2130	0	0	0	0	0	0	0	no dif	1	1	Bvchr7.sca002	739779	741735	-	7	circRNA	Bv7_160320_kstp.t1	PREDICTED: protein ROS1 [Beta vulgaris subsp. vulgaris]	GO:0003677(Dn/a binding);GO:0003906(Dn/an/a(apurinic or apyrimidinic site) lyase activity);GO:0005515(protein binding);GO:0005634(nucleus);GO:0005730(nucleolus);GO:0006281(Dn/a repair);GO:0006284(basen/aexcision repair);GO:0006306(Dn/a methylation);GO:0006342(chromatin silencing);GO:0006351(transcription, Dn/an/atemplated);GO:0019104(Dn/a Nn/aglycosylase activity);GO:0031936(negative regulation o…	n/a	n/a
circRNA1200	0	0	0	0	0	0	0	no dif	1	1	Bvchr2.sca001	7327015	7328053	-	3	circRNA	Bv2_030180_spho.t1	PREDICTED: DEADn/abox ATPn/adependent Rn/a helicase 56 [Beta vulgaris subsp. vulgaris]	GO:0000398(mRn/a splicing, via spliceosome);GO:0004004(ATPn/adependent Rn/a helicase activity);GO:0005681(spliceosomal complex);GO:0006406(mRn/a export from nucleus);GO:0006974(cellular response to Dn/a damage stimulus);GO:0010468(regulation of gene expression);GO:0010501(Rn/a secondary structure unwinding)	03040(Spliceosome);03013(Rn/a transport);03015(mRn/a surveillance pathway)	EC:3.6.4.13
circRNA1429	0	0	0	0	0	0	0	no dif	1	1	Bvchr5.sca025	109510	121478	-	18	circRNA	Bv5_121230_zpqc.t1	PREDICTED: stromal processing peptidase, chloroplastic isoform X1 [Beta vulgaris subsp. vulgaris]	GO:0004222(metalloendopeptidase activity);GO:0008270(zinc ion binding);GO:0016485(protein processing)	n/a	n/a
circRNA1594	0	0	0	0	0	0	0	no dif	1	1	Bvchr8.sca017	1399757	1429596	+	1	intergenic	n/a	n/a	n/a	n/a	n/a
circRNA1578	0	0	0	0	0	0	0	no dif	1	1	Bvchr4.sca006	394541	410831	+	1	intergenic	n/a	n/a	n/a	n/a	n/a
circRNA1571	0	0	0	0	0	0	0	no dif	1	1	Bvchr3.sca002	29501	59456	-	1	intergenic	n/a	n/a	n/a	n/a	n/a
circRNA1936	0	0	0	0	0	0	0	no dif	1	1	Bvchr7.sca014	1550660	1551097	+	2	circRNA	Bv7_166400_sugn.t1	PREDICTED: myosinn/a6 [Beta vulgaris subsp. vulgaris]	GO:0046740(transport of virus in host, cell to cell)	n/a	n/a
circRNA1890	0	0	0	0	0	0	0	no dif	1	1	Bvchr4_un.sca026	113682	158489	+	1	intergenic	n/a	n/a	n/a	n/a	n/a
circRNA2128	0	0	0	0	0	0	0	no dif	1	1	Bvchr3.sca003	2991601	3003341	+	10	circRNA	Bv3_053830_xwqx.t1	PREDICTED: serine/threoninen/aprotein phosphatase 4 regulatory subunit 3A [Beta vulgaris subsp. vulgaris]	GO:0005737(cytoplasm)	n/a	n/a
circRNA2229	0	0	0	0	0	0	0	no dif	1	1	Bvchr9.sca009	1058110	1060028	-	5	circRNA	Bv9_206820_xpqo.t1	PREDICTED: 26S proteasome nonn/aATPase regulatory subunit 12 homolog A [Beta vulgaris subsp. vulgaris]	GO:0005737(cytoplasm);GO:0008541(proteasome regulatory particle, lid subcomplex);GO:0031595(nuclear proteasome complex);GO:0043161(proteasomen/amediated ubiquitinn/adependent protein catabolic process)	03050(Proteasome)	n/a
ciRNA152	0	0	0	0	0	0	0	no dif	1	1	Bvchr1.sca004	3664376	3664528	+	1	ciRNA	Bv1_011600_gazr.t1	PREDICTED: glucosen/a6n/aphosphate 1n/adehydrogen/ase, cytoplasmic [Beta vulgaris subsp. vulgaris]	GO:0004345(glucosen/a6n/aphosphate dehydrogen/ase activity);GO:0005737(cytoplasm);GO:0005829(cytosol);GO:0006006(glucose metabolic process);GO:0009051(pentosen/aphosphate shunt, oxidative branch);GO:0050661(n/aDP binding);GO:0055114(oxidationn/areduction process)	00030(Pentose phosphate pathway);00480(Glutathione metabolism)	EC:1.1.1.363
circRNA1817	0	0	0	0	0	0	0	no dif	1	1	Bvchr6.sca003	3380025	3380425	+	2	circRNA	Bv6_134680_hudk.t1	PREDICTED: autophagyn/arelated protein 101 [Beta vulgaris subsp. vulgaris]	GO:0000045(autophagosome assembly);GO:0000407(phagophore assembly site)	04136(Autophagy n/a other eukaryotes)	n/a
circRNA1471	0	0	0	0	0	0	0	no dif	1	1	Bvchr6.sca005	758349	761557	-	6	circRNA	Bv6_138060_xufk.t1	PREDICTED: protein DA1n/arelated 1 isoform X1 [Beta vulgaris subsp. vulgaris]	GO:0005515(protein binding);GO:0005886(plasma membrane);GO:0032875(regulation of Dn/a endoreduplication);GO:0043130(ubiquitin binding);GO:0046872(metal ion binding)	n/a	n/a
ciRNA185	0	0	0	0	0	0	0	no dif	1	1	Bvchr3.sca010	2334103	2334253	+	1	ciRNA	Bv3_062880_oxtf.t1	PREDICTED: protein SMG7 [Beta vulgaris subsp. vulgaris]	GO:0000184(nuclearn/atranscribed mRn/a catabolic process, nonsensen/amediated decay);GO:0000932(Pn/abody);GO:0004540(ribonuclease activity);GO:0005515(protein binding);GO:0005634(nucleus);GO:0005697(telomerase holoenzyme complex);GO:0006406(mRn/a export from nucleus);GO:0007004(telomere mainten/ance via telomerase);GO:0042162(telomeric Dn/a binding);GO:0043021(ribonucleoprotein complex binding);G…	03015(mRn/a surveillance pathway)	n/a
circRNA2076	0	0	0	0	0	0	0	no dif	1	1	Bvchr7.sca011	1184513	1186439	-	3	circRNA	Bv7_165480_prjg.t1	PREDICTED: phospholipidn/an/asterol On/aacyltransferase [Beta vulgaris subsp. vulgaris]	GO:0004607(phosphatidylcholinen/asterol On/aacyltransferase activity);GO:0005783(endoplasmic reticulum);GO:0006629(lipid metabolic process);GO:0010150(leaf senescence);GO:0016021(integral component of membrane);GO:0016127(sterol catabolic process);GO:0031090(organelle membrane);GO:0034434(sterol esterification);GO:0043231(intracellular membranen/abounded organelle);GO:0080095(phosphatidylethanola…	00561(Glycerolipid metabolism)	EC:2.3.1.158
circRNA1198	0	0	0	0	0	0	0	no dif	1	1	Bvchr2.sca001	6281820	6282337	-	2	circRNA	Bv2_029410_myig.t1	hypothetical protein BVRB_2g029410 [Beta vulgaris subsp. vulgaris]	n/a	n/a	n/a
circRNA1251	0	0	0	0	0	0	0	no dif	1	1	Bvchr4.sca014	185163	185794	-	1	intergenic	n/a	n/a	n/a	n/a	n/a
circRNA1995	0	0	0	0	0	0	0	no dif	1	1	Bvchr2.sca007	1210243	1211013	-	2	circRNA	Bv2_035960_azac.t1	PREDICTED: lupeol synthase [Beta vulgaris subsp. vulgaris]	GO:0019745(pentacyclic triterpenoid biosynthetic process);GO:0042299(lupeol synthase activity)	00909(Sesquiterpenoid and triterpenoid biosynthesis)	EC:5.4.99.41
circRNA1863	0	0	0	0	0	0	0	no dif	1	1	Bvchr8.sca001	2038349	2040236	+	4	circRNA	Bv8_182440_wcrt.t1	PREDICTED: guanylaten/abinding protein 3 [Beta vulgaris subsp. vulgaris]	GO:0003924(GTPase activity);GO:0005525(GTP binding);GO:0005634(nucleus);GO:0005730(nucleolus);GO:0006955(immune response);GO:0009507(chloroplast)	n/a	n/a
circRNA2290	0	0	0	0	0	0	0	no dif	1	1	Bvchr8.sca018	6315420	6317943	+	2	circRNA	Bv8_197980_kyex.t1	PREDICTED: zinc protease PQQLn/alike [Beta vulgaris subsp. vulgaris]	GO:0004222(metalloendopeptidase activity);GO:0005739(mitochondrion);GO:0008270(zinc ion binding);GO:0016485(protein processing);GO:0043171(peptide catabolic process);GO:0051603(proteolysis involved in cellular protein catabolic process)	n/a	n/a
circRNA1580	0	0	0	0	0	0	0	no dif	1	1	Bvchr4_un.sca001	759187	763991	-	1	intergenic	n/a	n/a	n/a	n/a	n/a
circRNA1235	0	0	0	0	0	0	0	no dif	1	1	Bvchr7.sca002	700098	706696	-	10	circRNA	Bv7_160290_jjtn.t1	PREDICTED: serine/threoninen/aprotein kin/ase CTR1 isoform X1 [Beta vulgaris subsp. vulgaris]	GO:0001666(response to hypoxia);GO:0004674(protein serine/threonine kin/ase activity);GO:0004712(protein serine/threonine/tyrosine kin/ase activity);GO:0005515(protein binding);GO:0005524(ATP binding);GO:0005634(nucleus);GO:0005789(endoplasmic reticulum membrane);GO:0009686(gibberellin biosynthetic process);GO:0009723(response to ethylene);GO:0009744(response to sucrose);GO:0009750(response to fr…	04016(MAPK sign/aling pathway n/a plant);04075(Plant hormone sign/al transduction)	EC:2.7.11.1
circRNA2204	0	0	0	0	0	0	0	no dif	1	1	Bvchr7.sca021	1156071	1156235	+	1	intergenic	n/a	n/a	n/a	n/a	n/a
circRNA2033	0	0	0	0	0	0	0	no dif	1	1	Bvchr6.sca005	5127156	5182617	+	1	intergenic	n/a	n/a	n/a	n/a	n/a
ciRNA184	0	0	0	0	0	0	0	no dif	1	1	Bvchr2_un.sca002	529216	529716	+	1	ciRNA	Bv2_045230_dzef.t1	PREDICTED: protein SAND [Beta vulgaris subsp. vulgaris]	GO:0012505(endomembrane system);GO:0016192(vesiclen/amediated transport)	n/a	n/a
circRNA2226	0	0	0	0	0	0	0	no dif	1	1	Bvchr6.sca020	575598	590663	-	18	circRNA	Bv6_144950_ezgi.t1	PREDICTED: DExHn/abox ATPn/adependent Rn/a helicase DExH7, chloroplastic isoform X1 [Beta vulgaris subsp. vulgaris]	GO:0004004(ATPn/adependent Rn/a helicase activity);GO:0005634(nucleus);GO:0005739(mitochondrion);GO:0006396(Rn/a processing)	n/a	n/a
circRNA1152	0	0	0	0	0	0	0	no dif	1	1	Bvchr8.sca008	845493	845643	+	1	circRNA	Bv8_187780_acum.t1	PREDICTED: probable 3n/ahydroxyisobutyrate dehydrogen/ase, mitochondrial isoform X4 [Beta vulgaris subsp. vulgaris]	GO:0004616(phosphoglucon/ate dehydrogen/ase (decarboxylating) activity);GO:0005739(mitochondrion);GO:0006551(leucine metabolic process);GO:0006573(valine metabolic process);GO:0006574(valine catabolic process);GO:0008442(3n/ahydroxyisobutyrate dehydrogen/ase activity);GO:0043621(protein selfn/aassociation);GO:0051287(n/aD binding);GO:0055114(oxidationn/areduction process)	00280(Valine, leucine and isoleucine degradation)	EC:1.1.1.31
ciRNA207	0	0	0	0	0	0	0	no dif	1	1	Bvchr4.sca008	259253	262437	-	1	ciRNA	Bv4_083680_ofsh.t1	PREDICTED: multisubstrate pseudouridine synthase 7 [Beta vulgaris subsp. vulgaris]	GO:0001522(pseudouridine synthesis);GO:0005634(nucleus);GO:0009982(pseudouridine synthase activity)	n/a	n/a
circRNA1727	0	0	0	0	0	0	0	no dif	1	1	Bvchr8.sca001	51645	57149	-	7	circRNA	Bv8_180870_orjq.t1	hypothetical protein BVRB_8g180870 [Beta vulgaris subsp. vulgaris]	GO:0003779(actin binding);GO:0005515(protein binding);GO:0005737(cytoplasm);GO:0005856(cytoskeleton);GO:0030036(actin cytoskeleton organization);GO:0031209(SCAR complex);GO:0051127(positive regulation of actin nucleation)	00620(Pyruvate metabolism);00710(Carbon fixation in photosynthetic organisms)	EC:4.1.1.31
circRNA2148	0	0	0	0	0	0	0	no dif	1	1	Bvchr6.sca027	588145	589149	+	4	circRNA	Bv6_148940_eucp.t1	PREDICTED: deoxynucleoside triphosphate triphosphohydrolase SAMHD1 homolog isoform X2 [Beta vulgaris subsp. vulgaris]	GO:0005634(nucleus);GO:0006203(dGTP catabolic process);GO:0008832(dGTPase activity)	n/a	n/a
circRNA2388	0	0	0	0	0	0	0	no dif	1	1	Bvchr2.sca001	8682031	8682167	-	1	circRNA	Bv2_031150_jzxf.t1	PREDICTED: uncharacterized protein LOC104883105 [Beta vulgaris subsp. vulgaris]	GO:0003674(molecular_function);GO:0005886(plasma membrane);GO:0008150(biological_process);GO:0009507(chloroplast)	n/a	n/a
circRNA1330	0	0	0	0	0	0	0	no dif	1	1	Bvchr1.sca002	2797667	2798749	-	2	circRNA	Bv1_008670_jmpr.t1	PREDICTED: phosphon/a2n/adehydron/a3n/adeoxyhepton/ate aldolase 1, chloroplastic [Beta vulgaris subsp. vulgaris]	GO:0003849(3n/adeoxyn/a7n/aphosphoheptulon/ate synthase activity);GO:0009073(aromatic amino acid family biosynthetic process);GO:0009423(chorismate biosynthetic process);GO:0009507(chloroplast);GO:0009536(plastid);GO:0016020(membrane)	00400(Phenylalanine, tyrosine and tryptophan biosynthesis)	EC:2.5.1.54
circRNA2100	0	0	0	0	0	0	0	no dif	1	1	Bvchr4.sca017	3611150	3612050	-	5	circRNA	Bv4_090540_amgo.t1	PREDICTED: uncharacterized protein LOC104891873 isoform X1 [Beta vulgaris subsp. vulgaris]	GO:0005737(cytoplasm);GO:0006355(regulation of transcription, Dn/an/atemplated)	n/a	n/a
circRNA1954	0	0	0	0	0	0	0	no dif	1	1	Bvchr8.sca018	7002262	7005854	-	9	circRNA	Bv8_198620_mxzc.t1	PREDICTED: n/aDPHn/an/acytochrome P450 reductase [Beta vulgaris subsp. vulgaris]	GO:0030586([methionine synthase] reductase activity)	n/a	n/a
ciRNA159	0	0	0	0	0	0	0	no dif	1	1	Bvchr4.sca002	774790	774949	-	1	ciRNA	Bv4_076400_qamt.t1	hypothetical protein BVRB_4g076400 [Beta vulgaris subsp. vulgaris]	GO:0004309(exopolyphosphatase activity);GO:0006793(phosphorus metabolic process)	n/a	n/a
circRNA2121	0	0	0	0	0	0	0	no dif	1	1	Bvchr7.sca021	9755321	9756850	+	2	circRNA	Bv7_176150_dhtu.t2	PREDICTED: transcription factor TGA2.2 isoform X2 [Beta vulgaris subsp. vulgaris]	GO:0001228(transcription/al activator activity, Rn/a polymerase II transcription regulatory region sequencen/aspecific Dn/a binding);GO:0002237(response to molecule of bacterial origin);GO:0003677(Dn/a binding);GO:0003700(Dn/a binding transcription factor activity);GO:0005515(protein binding);GO:0005634(nucleus);GO:0006351(transcription, Dn/an/atemplated);GO:0006355(regulation of transcription, D…	04075(Plant hormone sign/al transduction)	n/a
circRNA2135	0	0	0	0	0	0	0	no dif	1	1	Bvchr3.sca008	67567	68156	+	2	circRNA	Bv3_059800_rjhi.t2	PREDICTED: pyruvate dehydrogen/ase (acetyln/atransferring) kin/ase, mitochondrial [Beta vulgaris subsp. vulgaris]	GO:0004740(pyruvate dehydrogen/ase (acetyln/atransferring) kin/ase activity);GO:0005524(ATP binding);GO:0005739(mitochondrion);GO:0009927(histidine phosphotransfer kin/ase activity);GO:0042803(protein homodimerization activity);GO:0046777(protein autophosphorylation)	n/a	n/a
circRNA1777	0	0	0	0	0	0	0	no dif	1	1	Bvchr5.sca002	7052188	7052844	+	3	circRNA	Bv5_103850_fqgh.t1	PREDICTED: n/aDPn/adependent glyceraldehyden/a3n/aphosphate dehydrogen/ase [Beta vulgaris subsp. vulgaris]	GO:0004029(aldehyde dehydrogen/ase (n/aD) activity);GO:0004777(succin/aten/asemialdehyde dehydrogen/ase (n/aD+) activity);GO:0009013(succin/aten/asemialdehyde dehydrogen/ase [n/aD(P)+] activity)	00010(Glycolysis / Gluconeogenesis);00030(Pentose phosphate pathway)	EC:1.2.1.9
circRNA1478	0	0	0	0	0	0	0	no dif	1	1	Bvchr6.sca002	2087960	2088739	-	4	circRNA	Bv6_130630_prrx.t1	PREDICTED: calciumn/adependent protein kin/ase 18 [Beta vulgaris subsp. vulgaris]	GO:0004683(calmodulinn/adependent protein kin/ase activity);GO:0005516(calmodulin binding);GO:0005634(nucleus);GO:0005737(cytoplasm);GO:0005886(plasma membrane);GO:0009738(abscisic acidn/aactivated sign/aling pathway);GO:0009931(calciumn/adependent protein serine/threonine kin/ase activity);GO:0018105(peptidyln/aserine phosphorylation);GO:0035556(intracellular sign/al transduction);GO:0046777(pro…	04626(Plantn/apathogen interaction)	EC:2.7.11.1
circRNA1764	0	0	0	0	0	0	0	no dif	1	1	scaffold00492	276547	280249	-	3	circRNA	Bv_007130_qymp.t1	PREDICTED: zinc finger CCCH domainn/acontaining protein 64 [Beta vulgaris subsp. vulgaris]	GO:0003676(nucleic acid binding);GO:0003677(Dn/a binding);GO:0005634(nucleus);GO:0005829(cytosol);GO:0046872(metal ion binding)	n/a	n/a
circRNA2363	0	0	0	0	0	0	0	no dif	1	1	Bvchr6.sca002	634629	634842	-	1	circRNA	Bv6_129260_fikm.t1	PREDICTED: AAAn/aATPase At3g50940n/alike isoform X1 [Beta vulgaris subsp. vulgaris]	GO:0005524(ATP binding);GO:0016887(ATPase activity)	n/a	n/a
ciRNA150	0	0	0	0	0	0	0	no dif	1	1	Bvchr7.sca009	1238682	1240319	-	1	ciRNA	Bv7_164500_ktip.t1	PREDICTED: UDPn/aNn/aacetylglucosamine transferase subunit ALG14 isoform X1 [Beta vulgaris subsp. vulgaris]	GO:0005739(mitochondrion);GO:0006488(dolicholn/alinked oligosaccharide biosynthetic process);GO:0016021(integral component of membrane);GO:0016740(transferase activity)	00510(Nn/aGlycan biosynthesis)	EC:2.4.1.141
circRNA1281	0	0	0	0	0	0	0	no dif	1	1	Bvchr1.sca002	3000688	3000857	-	1	circRNA	Bv1_008740_sden.t1	PREDICTED: protein EXORDIUM [Beta vulgaris subsp. vulgaris]	GO:0003674(molecular_function);GO:0005576(extracellular region);GO:0005615(extracellular space);GO:0005618(cell wall);GO:0005794(Golgi apparatus);GO:0005829(cytosol);GO:0009505(plantn/atype cell wall);GO:0009741(response to brassinosteroid);GO:0048046(apoplast)	03013(Rn/a transport)	n/a
circRNA1964	0	0	0	0	0	0	0	no dif	1	1	Bvchr3_un.sca001	736845	736978	+	1	circRNA	Bv3_066450_hstn.t1	PREDICTED: probable E3 ubiquitinn/aprotein ligase ARI8 [Beta vulgaris subsp. vulgaris]	GO:0000151(ubiquitin ligase complex);GO:0000209(protein polyubiquitin/ation);GO:0005737(cytoplasm);GO:0031624(ubiquitin conjugating enzyme binding);GO:0032436(positive regulation of proteasomal ubiquitinn/adependent protein catabolic process);GO:0061630(ubiquitin protein ligase activity)	n/a	n/a
circRNA1809	0	0	0	0	0	0	0	no dif	1	1	Bvchr6.sca004	4061789	4062352	+	2	circRNA	Bv6_137380_hjoj.t1	PREDICTED: protein CROWDED NUCLEI 4 [Beta vulgaris subsp. vulgaris]	GO:0005515(protein binding);GO:0005634(nucleus);GO:0005652(nuclear lamin/a);GO:0005654(nucleoplasm);GO:0005737(cytoplasm);GO:0006997(nucleus organization);GO:0008483(transamin/ase activity);GO:0009507(chloroplast);GO:0010369(chromocenter);GO:0031965(nuclear membrane);GO:0034399(nuclear periphery);GO:0097298(regulation of nucleus size)	00270(Cysteine and methionine metabolism);00280(Valine, leucine and isoleucine degradation);00290(Valine, leucine and isoleucine biosynthesis);00770(Pantothen/ate and CoA biosynthesis)	EC:2.6.1.42
circRNA1245	0	0	0	0	0	0	0	no dif	1	1	Bvchr3.sca004	638298	642461	-	1	intergenic	n/a	n/a	n/a	n/a	n/a
circRNA1513	0	0	0	0	0	0	0	no dif	1	1	Bvchr3.sca011	56459	60656	+	4	circRNA	Bv3_063920_ngxw.t1	PREDICTED: uncharacterized protein LOC104889623 [Beta vulgaris subsp. vulgaris]	GO:0003674(molecular_function);GO:0005737(cytoplasm);GO:0005829(cytosol);GO:0005886(plasma membrane);GO:0008150(biological_process)	n/a	n/a
circRNA1978	0	0	0	0	0	0	0	no dif	1	1	scaffold00294	522174	523316	+	3	circRNA	Bv_002890_kwui.t1	PREDICTED: ABC transporter B family member 11 [Beta vulgaris subsp. vulgaris]	GO:0016021(integral component of membrane);GO:0042626(ATPase activity, coupled to transmembrane movement of substances);GO:0055085(transmembrane transport)	02010(ABC transporters)	EC:3.6.3.44
circRNA1899	0	0	0	0	0	0	0	no dif	1	1	Bvchr7_un.sca006	423576	457781	+	1	intergenic	n/a	n/a	n/a	n/a	n/a
circRNA1103	0	0	0	0	0	0	0	no dif	1	1	Bvchr4.sca001	3874349	3875178	+	3	circRNA	Bv4_074820_jchq.t1	PREDICTED: endoribonuclease Dicer homolog 2 [Beta vulgaris subsp. vulgaris]	GO:0003723(Rn/a binding);GO:0004525(ribonuclease III activity);GO:0005634(nucleus);GO:0005737(cytoplasm);GO:0016442(RISC complex);GO:0030422(production of siRn/a involved in Rn/a interference)	n/a	n/a
circRNA1651	0	0	0	0	0	0	0	no dif	1	1	Bvchr1.sca001	1949904	1950087	+	1	circRNA	Bv1_001780_yemc.t1	PREDICTED: uncharacterized protein LOC104899542 isoform X2 [Beta vulgaris subsp. vulgaris]	GO:0005634(nucleus);GO:0008150(biological_process);GO:0009506(plasmodesma)	n/a	n/a
circRNA1710	0	0	0	0	0	0	0	no dif	1	1	Bvchr1_un.sca002	1158570	1160819	-	5	circRNA	Bv1_017590_udht.t1	PREDICTED: ELMO domainn/acontaining protein C [Beta vulgaris subsp. vulgaris]	GO:0003674(molecular_function);GO:0005737(cytoplasm)	n/a	n/a
circRNA1548	0	0	0	0	0	0	0	no dif	1	1	scaffold00942	29459	29615	-	1	circRNA	Bv_013050_yutj.t1	PREDICTED: B2 protein [Beta vulgaris subsp. vulgaris]	GO:0005515(protein binding);GO:0005634(nucleus);GO:0005737(cytoplasm)	n/a	n/a
circRNA2395	0	0	0	0	0	0	0	no dif	1	1	Bvchr1.sca004	4464953	4465099	+	1	circRNA	Bv1_011850_gqya.t1	PREDICTED: abscisic stressn/aripening protein 2 [Beta vulgaris subsp. vulgaris]	n/a	n/a	n/a
circRNA1142	0	0	0	0	0	0	0	no dif	1	1	Bvchr1_un.sca002	4543658	4551106	-	6	circRNA	Bv1_020270_otir.t1	PREDICTED: serine/threoninen/aprotein kin/ase TIO isoform X1 [Beta vulgaris subsp. vulgaris]	GO:0000911(cytokinesis by cell plate formation);GO:0004674(protein serine/threonine kin/ase activity);GO:0005515(protein binding);GO:0005524(ATP binding);GO:0005737(cytoplasm);GO:0005856(cytoskeleton);GO:0006468(protein phosphorylation);GO:0007112(male meiosis cytokinesis);GO:0009524(phragmoplast);GO:0009558(embryo sac cellularization);GO:0019894(kinesin binding)	n/a	n/a
circRNA1486	0	0	0	0	0	0	0	no dif	1	1	Bvchr6.sca020	66517	66974	+	3	circRNA	Bv6_144880_igry.t1	hypothetical protein BVRB_6g144880 [Beta vulgaris subsp. vulgaris]	GO:0003674(molecular_function)	00400(Phenylalanine, tyrosine and tryptophan biosynthesis)	EC:2.4.2.18
circRNA1439	0	0	0	0	0	0	0	no dif	1	1	Bvchr5.sca008	5556914	5566353	-	6	circRNA	Bv5_108570_jwny.t1	PREDICTED: DExHn/abox ATPn/adependent Rn/a helicase DExH1 isoform X1 [Beta vulgaris subsp. vulgaris]	GO:0004004(ATPn/adependent Rn/a helicase activity);GO:0005634(nucleus);GO:0005737(cytoplasm);GO:0006396(Rn/a processing)	03018(Rn/a degradation)	EC:3.6.4.13
circRNA2041	0	0	0	0	0	0	0	no dif	1	1	Bvchr8.sca002	608212	705360	-	1	intergenic	n/a	n/a	n/a	n/a	n/a
ciRNA157	0	0	0	0	0	0	0	no dif	1	1	Bvchr4.sca006	2392979	2393775	+	1	ciRNA	Bv4_083280_zeom.t1	PREDICTED: sugar transporter ERD6n/alike 5 [Beta vulgaris subsp. vulgaris]	GO:0005351(carbohydrate:proton symporter activity);GO:0005355(glucose transmembrane transporter activity);GO:0005887(integral component of plasma membrane);GO:0046323(glucose import)	n/a	n/a
circRNA1242	0	0	0	0	0	0	0	no dif	1	1	Bvchr2.sca014	4442491	4452373	-	1	intergenic	n/a	n/a	n/a	n/a	n/a
circRNA1178	0	0	0	0	0	0	0	no dif	1	1	Bvchr4.sca018	209010	209565	-	2	circRNA	Bv4_091020_rten.t1	PREDICTED: kinesinn/alike protein KINn/a14F [Beta vulgaris subsp. vulgaris]	GO:0003777(microtubule motor activity);GO:0005871(kinesin complex);GO:0007018(microtubulen/abased movement);GO:0016887(ATPase activity)	n/a	n/a
circRNA1536	0	0	0	0	0	0	0	no dif	1	1	Bvchr2.sca001	1478570	1479104	-	2	circRNA	Bv2_024690_adwp.t1	PREDICTED: glucan endon/a1,3n/abetan/aglucosidase [Beta vulgaris subsp. vulgaris]	GO:0004553(hydrolase activity, hydrolyzing On/aglycosyl compounds);GO:0030247(polysaccharide binding);GO:0046658(anchored component of plasma membrane)	00500(Starch and sucrose metabolism)	EC:3.2.1.39
circRNA1799	0	0	0	0	0	0	0	no dif	1	1	Bvchr9.sca010	253336	263441	-	11	circRNA	Bv9_206990_njce.t1	PREDICTED: lan/arelated protein 1A isoform X1 [Beta vulgaris subsp. vulgaris]	GO:0005634(nucleus);GO:0098779(positive regulation of mitophagy in response to mitochondrial depolarization)	n/a	n/a
circRNA1951	0	0	0	0	0	0	0	no dif	1	1	Bvchr9.sca005	1125353	1130650	+	4	circRNA	Bv9_205650_wqwm.t1	hypothetical protein BVRB_9g205650 [Beta vulgaris subsp. vulgaris]	GO:0000151(ubiquitin ligase complex);GO:0005737(cytoplasm);GO:0061630(ubiquitin protein ligase activity);GO:0071596(ubiquitinn/adependent protein catabolic process via the Nn/aend rule pathway)	n/a	n/a
circRNA1522	0	0	0	0	0	0	0	no dif	1	1	Bvchr5.sca023	2663967	2665962	-	1	circRNA	Bv5_116720_ises.t1	PREDICTED: probable alpha,alphan/atrehalosen/aphosphate synthase [UDPn/aforming] 9 [Beta vulgaris subsp. vulgaris]	GO:0003825(alpha,alphan/atrehalosen/aphosphate synthase (UDPn/aforming) activity);GO:0004805(trehalosen/aphosphatase activity);GO:0005634(nucleus);GO:0005737(cytoplasm);GO:0005992(trehalose biosynthetic process);GO:0016757(transferase activity, transferring glycosyl groups);GO:0016791(phosphatase activity);GO:0070413(trehalose metabolism in response to stress)	00500(Starch and sucrose metabolism)	EC:3.1.3.12
circRNA1604	0	0	0	0	0	0	0	no dif	1	1	Bvchr8.sca001	2227965	2228438	+	2	circRNA	Bv8_182620_hwpt.t1	PREDICTED: protein DEHYDRATIONn/aINDUCED 19 [Beta vulgaris subsp. vulgaris]	GO:0003677(Dn/a binding);GO:0005634(nucleus);GO:0009414(response to water deprivation);GO:0009651(response to salt stress);GO:0009737(response to abscisic acid);GO:0045893(positive regulation of transcription, Dn/an/atemplated)	00190(Oxidative phosphorylation)	EC:3.6.3.6
ciRNA105	0	0	0	0	0	0	0	no dif	1	1	Bvchr1_un.sca001	950171	950556	+	1	ciRNA	Bv1_016360_qygp.t1	PREDICTED: uncharacterized protein LOC104905122 [Beta vulgaris subsp. vulgaris]	GO:0003746(translation elongation factor activity);GO:0005634(nucleus);GO:0006414(translation/al elongation)	03040(Spliceosome);03013(Rn/a transport);03015(mRn/a surveillance pathway)	EC:3.6.4.13
circRNA1872	0	0	0	0	0	0	0	no dif	1	1	Bvchr9.sca003	101837	101986	-	1	circRNA	Bv9_204790_fsqd.t1	PREDICTED: cytochrome b561 and DOMON domainn/acontaining protein At5g35735 [Beta vulgaris subsp. vulgaris]	GO:0005886(plasma membrane);GO:0016020(membrane);GO:0016021(integral component of membrane);GO:0046872(metal ion binding);GO:0055114(oxidationn/areduction process)	n/a	n/a
circRNA1720	0	0	0	0	0	0	0	no dif	1	1	Bvchr7.sca021	4922236	4922848	-	2	circRNA	Bv7_171210_khso.t2	PREDICTED: serine/threoninen/aprotein phosphatase BSL3 [Beta vulgaris subsp. vulgaris]	GO:0004721(phosphoprotein phosphatase activity);GO:0004722(protein serine/threonine phosphatase activity);GO:0005634(nucleus);GO:0005829(cytosol);GO:0005886(plasma membrane);GO:0009742(brassinosteroid mediated sign/aling pathway);GO:0046872(metal ion binding)	n/a	n/a
ciRNA170	0	0	0	0	0	0	0	no dif	1	1	Bvchr3.sca005	800119	800981	-	1	ciRNA	Bv3_056410_zoru.t1	PREDICTED: general negative regulator of transcription subunit 3 isoform X3 [Beta vulgaris subsp. vulgaris]	GO:0000288(nuclearn/atranscribed mRn/a catabolic process, deadenylationn/adependent decay);GO:0000932(Pn/abody);GO:0017148(negative regulation of translation);GO:0030015(CCR4n/aNOT core complex)	03018(Rn/a degradation)	n/a
circRNA1454	0	0	0	0	0	0	0	no dif	1	1	Bvchr4.sca014	659121	661234	-	2	circRNA	Bv4_086510_dekr.t1	PREDICTED: uncharacterized protein LOC104891467 [Beta vulgaris subsp. vulgaris]	GO:0003682(chromatin binding);GO:0005634(nucleus);GO:0016887(ATPase activity);GO:0031936(negative regulation of chromatin silencing);GO:0042393(histone binding);GO:0045944(positive regulation of transcription by Rn/a polymerase II)	04141(Protein processing in endoplasmic reticulum)	n/a
circRNA1945	0	0	0	0	0	0	0	no dif	1	1	Bvchr1.sca004	4721623	4727166	-	6	circRNA	Bv1_011930_tasc.t1	PREDICTED: retinol dehydrogen/ase 11 [Beta vulgaris subsp. vulgaris]	GO:0005634(nucleus);GO:0005783(endoplasmic reticulum);GO:0007275(multicellular organism development);GO:0010073(meristem mainten/ance);GO:0016491(oxidoreductase activity)	n/a	n/a
circRNA1568	0	0	0	0	0	0	0	no dif	1	1	Bvchr2.sca001	7712731	7713874	+	1	intergenic	n/a	n/a	n/a	n/a	n/a
circRNA2182	0	0	0	0	0	0	0	no dif	1	1	Bvchr3_un.sca010	872549	879935	-	5	circRNA	Bv3_070110_ngzk.t1	PREDICTED: MLOn/alike protein 1 isoform X1 [Beta vulgaris subsp. vulgaris]	GO:0005886(plasma membrane);GO:0006952(defense response)	n/a	n/a
circRNA1587	0	0	0	0	0	0	0	no dif	1	1	Bvchr6.sca005	5127212	5182617	+	1	intergenic	n/a	n/a	n/a	n/a	n/a
circRNA1228	0	0	0	0	0	0	0	no dif	1	1	Bvchr2.sca001	8295134	8295387	+	2	circRNA	Bv2_030910_gkrn.t1	PREDICTED: 40S ribosomal protein S11 [Beta vulgaris subsp. vulgaris]	GO:0003735(structural constituent of ribosome);GO:0006412(translation);GO:0022627(cytosolic small ribosomal subunit)	03010(Ribosome)	n/a
circRNA1982	0	0	0	0	0	0	0	no dif	1	1	Bvchr6.sca007	1447353	1449275	-	3	circRNA	Bv6_140810_tmys.t1	PREDICTED: tRn/a (adenine(58)n/aN(1))n/amethyltransferase nonn/acatalytic subunit trm6 isoform X4 [Beta vulgaris subsp. vulgaris]	GO:0003743(translation initiation factor activity);GO:0005634(nucleus);GO:0006413(translation/al initiation);GO:0006446(regulation of translation/al initiation);GO:0030488(tRn/a methylation);GO:0031515(tRn/a (m1A) methyltransferase complex)	n/a	n/a
circRNA2210	0	0	0	0	0	0	0	no dif	1	1	Bvchr9.sca026	2218606	2255018	+	1	intergenic	n/a	n/a	n/a	n/a	n/a
circRNA2058	0	0	0	0	0	0	0	no dif	1	1	Bvchr6.sca002	1738575	1739296	-	2	circRNA	Bv6_130320_xghy.t1	PREDICTED: mannose/glucosen/aspecific lectin [Beta vulgaris subsp. vulgaris]	GO:0000771(agglutin/ation involved in conjugation);GO:0005536(glucose binding);GO:0005537(mannose binding);GO:0005575(cellular_component)	n/a	n/a
ciRNA210	0	0	0	0	0	0	0	no dif	1	1	Bvchr8.sca018	3339358	3339545	+	1	ciRNA	Bv8_195530_sxjq.t1	PREDICTED: sodium/pyruvate cotransporter BASS2, chloroplastic [Beta vulgaris subsp. vulgaris]	GO:0005342(organic acid transmembrane transporter activity);GO:0005887(integral component of plasma membrane)	n/a	n/a
circRNA1700	0	0	0	0	0	0	0	no dif	1	1	Bvchr8.sca018	6661695	6662797	+	4	circRNA	Bv8_198290_mtkj.t1	PREDICTED: villinn/a4 [Beta vulgaris subsp. vulgaris]	GO:0003779(actin binding);GO:0005737(cytoplasm);GO:0005856(cytoskeleton);GO:0007010(cytoskeleton organization);GO:0051015(actin filament binding);GO:0051017(actin filament bundle assembly);GO:0051693(actin filament capping)	n/a	n/a
circRNA1618	0	0	0	0	0	0	0	no dif	1	1	Bvchr5.sca016	2411287	2412441	+	3	circRNA	Bv5_111760_ejfj.t1	PREDICTED: RHOMBOIDn/alike protein 1 [Beta vulgaris subsp. vulgaris]	GO:0004252(serinen/atype endopeptidase activity);GO:0016485(protein processing)	n/a	n/a
circRNA1591	0	0	0	0	0	0	0	no dif	1	1	Bvchr8.sca015	382814	468530	+	1	intergenic	n/a	n/a	n/a	n/a	n/a
circRNA2271	0	0	0	0	0	0	0	no dif	1	1	Bvchr1.sca004	3668285	3670310	+	4	circRNA	Bv1_011600_gazr.t1	PREDICTED: glucosen/a6n/aphosphate 1n/adehydrogen/ase, cytoplasmic [Beta vulgaris subsp. vulgaris]	GO:0004345(glucosen/a6n/aphosphate dehydrogen/ase activity);GO:0005737(cytoplasm);GO:0005829(cytosol);GO:0006006(glucose metabolic process);GO:0009051(pentosen/aphosphate shunt, oxidative branch);GO:0050661(n/aDP binding);GO:0055114(oxidationn/areduction process)	00030(Pentose phosphate pathway);00480(Glutathione metabolism)	EC:1.1.1.363
circRNA2090	0	0	0	0	0	0	0	no dif	1	1	Bvchr7.sca006	348665	354265	-	2	circRNA	Bv7_162850_xszu.t1	PREDICTED: mediator of Rn/a polymerase II transcription subunit 33A isoform X1 [Beta vulgaris subsp. vulgaris]	GO:0003674(molecular_function);GO:0006351(transcription, Dn/an/atemplated);GO:0006355(regulation of transcription, Dn/an/atemplated);GO:0009698(phenylpropanoid metabolic process);GO:0016592(mediator complex);GO:2000762(regulation of phenylpropanoid metabolic process)	n/a	n/a
circRNA1352	0	0	0	0	0	0	0	no dif	1	1	Bvchr9.sca024	1150615	1156044	-	9	circRNA	Bv9_211340_ymuh.t1	PREDICTED: uncharacterized protein LOC104903669 isoform X2 [Beta vulgaris subsp. vulgaris]	GO:0003674(molecular_function);GO:0005634(nucleus);GO:0008150(biological_process)	n/a	n/a
circRNA1218	0	0	0	0	0	0	0	no dif	1	1	Bvchr5.sca023	3843774	3848192	-	4	circRNA	Bv5_117540_nzrq.t1	PREDICTED: protein MODIFIER OF SNC1 1 [Beta vulgaris subsp. vulgaris]	n/a	04933(AGEn/aRAGE sign/aling pathway in diabetic complications)	n/a
circRNA1732	0	0	0	0	0	0	0	no dif	1	1	Bvchr8.sca004	715086	716884	+	5	circRNA	Bv8_185570_kytj.t2	PREDICTED: malonyln/aCoA decarboxylase, mitochondrial isoform X2 [Beta vulgaris subsp. vulgaris]	GO:0005777(peroxisome);GO:0006633(fatty acid biosynthetic process);GO:0050080(malonyln/aCoA decarboxylase activity)	00640(Propanoate metabolism);00410(betan/aAlanine metabolism);04146(Peroxisome)	EC:4.1.1.9
circRNA1273	0	0	0	0	0	0	0	no dif	1	1	Bvchr1.sca004	2130856	2131347	-	1	circRNA	Bv1_011300_oxqt.t1	PREDICTED: extensinn/a1 [Beta vulgaris subsp. vulgaris]	n/a	n/a	n/a
ciRNA144	0	0	0	0	0	0	0	no dif	1	1	Bvchr5_un.sca029	368822	371033	-	1	ciRNA	Bv5_126920_szde.t1	hypothetical protein BVRB_5g126920 [Beta vulgaris subsp. vulgaris]	n/a	n/a	n/a
circRNA1836	0	0	0	0	0	0	0	no dif	1	1	scaffold00399	145938	147743	-	2	circRNA	Bv_004910_fspq.t1	PREDICTED: protein trichome birefringencen/alike 14 [Beta vulgaris subsp. vulgaris]	GO:0005768(endosome);GO:0005794(Golgi apparatus);GO:0005802(transn/aGolgi network);GO:0016413(On/aacetyltransferase activity);GO:0071554(cell wall organization or biogenesis)	n/a	n/a
circRNA1632	0	0	0	0	0	0	0	no dif	1	1	Bvchr4.sca001	2050493	2051601	+	4	circRNA	Bv4_073060_pwjt.t1	PREDICTED: protein RETICULATAn/aRELATED 4, chloroplastic [Beta vulgaris subsp. vulgaris]	GO:0003674(molecular_function);GO:0005739(mitochondrion);GO:0007275(multicellular organism development);GO:0009507(chloroplast);GO:0009536(plastid);GO:0009706(chloroplast inner membrane);GO:0009941(chloroplast envelope);GO:0016021(integral component of membrane)	04016(MAPK sign/aling pathway n/a plant);04070(Phosphatidylinositol sign/aling system);04626(Plantn/apathogen interaction)	n/a
circRNA2372	0	0	0	0	0	0	0	no dif	1	1	Bvchr4.sca006	1066794	1137189	+	1	intergenic	n/a	n/a	n/a	n/a	n/a
circRNA2064	0	0	0	0	0	0	0	no dif	1	1	Bvchr6.sca004	88366	88521	+	1	circRNA	Bv6_134800_ifmu.t1	PREDICTED: ABC transporter G family member 11 [Beta vulgaris subsp. vulgaris]	GO:0005886(plasma membrane);GO:0016021(integral component of membrane);GO:0042626(ATPase activity, coupled to transmembrane movement of substances)	02010(ABC transporters)	n/a
circRNA1165	0	0	0	0	0	0	0	no dif	1	1	Bvchr5.sca025	105423	106229	-	3	circRNA	Bv5_121230_zpqc.t1	PREDICTED: stromal processing peptidase, chloroplastic isoform X1 [Beta vulgaris subsp. vulgaris]	GO:0004222(metalloendopeptidase activity);GO:0008270(zinc ion binding);GO:0016485(protein processing)	n/a	n/a
circRNA1209	0	0	0	0	0	0	0	no dif	1	1	Bvchr8.sca014	1866618	1867698	+	2	circRNA	Bv8_188790_dwqn.t1	PREDICTED: cell division cycle protein 48 homolog [Beta vulgaris subsp. vulgaris]	GO:0005515(protein binding);GO:0005524(ATP binding);GO:0005654(nucleoplasm);GO:0005730(nucleolus);GO:0005794(Golgi apparatus);GO:0005829(cytosol);GO:0005856(cytoskeleton);GO:0005886(plasma membrane);GO:0007049(cell cycle);GO:0009524(phragmoplast);GO:0015031(protein transport);GO:0016787(hydrolase activity);GO:0045732(positive regulation of protein catabolic process);GO:0046686(response to cadmium…	04141(Protein processing in endoplasmic reticulum)	n/a
circRNA1662	0	0	0	0	0	0	0	no dif	1	1	Bvchr1.sca006	3542141	3542313	+	1	circRNA	Bv1_013570_rfny.t1	PREDICTED: pyrophosphaten/an/afructose 6n/aphosphate 1n/aphosphotransferase subunit alpha [Beta vulgaris subsp. vulgaris]	GO:0003872(6n/aphosphofructokin/ase activity);GO:0005524(ATP binding);GO:0005737(cytoplasm);GO:0005829(cytosol);GO:0006096(glycolytic process);GO:0010317(pyrophosphaten/adependent phosphofructokin/ase complex, alphan/asubunit complex);GO:0015979(photosynthesis);GO:0046872(metal ion binding);GO:0047334(diphosphaten/afructosen/a6n/aphosphate 1n/aphosphotransferase activity)	00010(Glycolysis / Gluconeogenesis);00030(Pentose phosphate pathway);00051(Fructose and mannose metabolism)	EC:2.7.1.90
circRNA2267	0	0	0	0	0	0	0	no dif	1	1	Bvchr1.sca001	4587880	4590289	-	4	circRNA	Bv1_004240_girp.t1	hypothetical protein BVRB_1g004240 isoform B [Beta vulgaris subsp. vulgaris]	GO:0003674(molecular_function);GO:0005794(Golgi apparatus);GO:0008150(biological_process);GO:0009507(chloroplast);GO:0017112(Rab guanyln/anucleotide exchange factor activity);GO:0034066(RIC1n/aRGP1 guanyln/anucleotide exchange factor complex)	n/a	n/a
circRNA1671	0	0	0	0	0	0	0	no dif	1	1	Bvchr9.sca025	2583371	2593807	+	9	circRNA	Bv9_213440_rywg.t1	hypothetical protein BVRB_9g213440 isoform B [Beta vulgaris subsp. vulgaris]	GO:0005634(nucleus);GO:0006281(Dn/a repair);GO:0016301(kin/ase activity)	n/a	n/a
circRNA2081	0	0	0	0	0	0	0	no dif	1	1	Bvchr4.sca002	656169	658116	+	5	circRNA	Bv4_076280_fenx.t1	PREDICTED: eukaryotic translation initiation factor 3 subunit A [Beta vulgaris subsp. vulgaris]	GO:0001732(formation of cytoplasmic translation initiation complex);GO:0002188(translation reinitiation);GO:0003729(mRn/a binding);GO:0003743(translation initiation factor activity);GO:0005515(protein binding);GO:0005737(cytoplasm);GO:0005829(cytosol);GO:0005852(eukaryotic translation initiation factor 3 complex);GO:0005886(plasma membrane);GO:0006413(translation/al initiation);GO:0043614(multin/…	03013(Rn/a transport)	n/a
circRNA1137	0	0	0	0	0	0	0	no dif	1	1	scaffold00438	332822	333987	+	3	circRNA	Bv_005780_wsmc.t2	PREDICTED: uncharacterized protein LOC104884073 [Beta vulgaris subsp. vulgaris]	GO:0006914(autophagy);GO:0043231(intracellular membranen/abounded organelle)	n/a	n/a
circRNA2097	0	0	0	0	0	0	0	no dif	1	1	Bvchr1.sca008	158218	158386	-	1	circRNA	Bv1_014580_yhpt.t1	PREDICTED: squalene monooxygen/ase [Beta vulgaris subsp. vulgaris]	GO:0004506(squalene monooxygen/ase activity);GO:0005576(extracellular region);GO:0005783(endoplasmic reticulum);GO:0009611(response to wounding);GO:0009753(response to jasmonic acid);GO:0016021(integral component of membrane);GO:0016126(sterol biosynthetic process);GO:0050660(flavin adenine dinucleotide binding);GO:0055114(oxidationn/areduction process)	00100(Steroid biosynthesis);00909(Sesquiterpenoid and triterpenoid biosynthesis)	EC:1.14.14.17
ciRNA97	0	0	0	0	0	0	0	no dif	1	1	Bvchr5.sca023	3814658	3817099	+	1	ciRNA	Bv5_117500_imuf.t1	PREDICTED: tRn/a(His) guanylyltransferase 1n/alike isoform X1 [Beta vulgaris subsp. vulgaris]	GO:0008033(tRn/a processing);GO:0008193(tRn/a guanylyltransferase activity)	n/a	n/a
circRNA2001	0	0	0	0	0	0	0	no dif	1	1	Bvchr5_un.sca031	272391	272595	+	1	circRNA	Bv5_127130_qtcp.t1	PREDICTED: probable acyln/aactivating enzyme 17, peroxisomal isoform X1 [Beta vulgaris subsp. vulgaris]	GO:0005739(mitochondrion);GO:0005829(cytosol);GO:0016874(ligase activity)	n/a	n/a
circRNA1254	0	0	0	0	0	0	0	no dif	1	1	Bvchr5.sca008	4369132	4380247	-	1	intergenic	n/a	n/a	n/a	n/a	n/a
ciRNA161	0	0	0	0	0	0	0	no dif	1	1	Bvchr8_un.sca001	1046687	1046908	+	1	ciRNA	Bv8_199460_yuhf.t1	PREDICTED: GDSL esterase/lipase At1g28610 [Beta vulgaris subsp. vulgaris]	GO:0005576(extracellular region);GO:0016042(lipid catabolic process);GO:0016788(hydrolase activity, acting on ester bonds);GO:0052689(carboxylic ester hydrolase activity)	00901(Indole alkaloid biosynthesis)	EC:3.1.1.80
circRNA2307	0	0	0	0	0	0	0	no dif	1	1	Bvchr3.sca004	415693	418655	-	5	circRNA	Bv3_055870_okgc.t1	PREDICTED: probable mitochondrial intermediate peptidase, mitochondrial isoform X1 [Beta vulgaris subsp. vulgaris]	GO:0004222(metalloendopeptidase activity);GO:0005739(mitochondrion);GO:0006518(peptide metabolic process);GO:0009535(chloroplast thylakoid membrane)	n/a	n/a
circRNA1812	0	0	0	0	0	0	0	no dif	1	1	Bvchr6.sca001	1285428	1286529	-	3	circRNA	Bv6_128090_emwq.t1	PREDICTED: BTB/POZ and TAZ domainn/acontaining protein 4 [Beta vulgaris subsp. vulgaris]	GO:0003712(transcription cofactor activity);GO:0004402(histone acetyltransferase activity);GO:0005516(calmodulin binding);GO:0005634(nucleus);GO:0005737(cytoplasm);GO:0006355(regulation of transcription, Dn/an/atemplated);GO:0008270(zinc ion binding);GO:0009409(response to cold);GO:0009733(response to auxin);GO:0009751(response to salicylic acid);GO:0010200(response to chitin);GO:0019005(SCF ubiq…	03010(Ribosome)	n/a
circRNA1211	0	0	0	0	0	0	0	no dif	1	1	Bvchr8.sca015	1638579	1639247	+	2	circRNA	Bv8_190270_xckj.t1	PREDICTED: dn/aJ homolog subfamily C GRV2 isoform X1 [Beta vulgaris subsp. vulgaris]	GO:0005634(nucleus);GO:0005770(late endosome);GO:0005773(vacuole);GO:0005774(vacuolar membrane);GO:0005783(endoplasmic reticulum);GO:0005794(Golgi apparatus);GO:0005802(transn/aGolgi network);GO:0005886(plasma membrane);GO:0006457(protein folding);GO:0006623(protein targeting to vacuole);GO:0006897(endocytosis);GO:0006898(receptorn/amediated endocytosis);GO:0007032(endosome organization);GO:00070…	n/a	n/a
circRNA2185	0	0	0	0	0	0	0	no dif	1	1	Bvchr8.sca007	1737048	1743214	+	9	circRNA	Bv8_187590_wmgy.t1	hypothetical protein BVRB_8g187590 [Beta vulgaris subsp. vulgaris]	n/a	n/a	n/a
circRNA1673	0	0	0	0	0	0	0	no dif	1	1	Bvchr9.sca025	6017997	6019246	-	2	circRNA	Bv9_215730_jzcj.t1	PREDICTED: monosacchariden/asensing protein 2 [Beta vulgaris subsp. vulgaris]	GO:0005351(carbohydrate:proton symporter activity);GO:0005355(glucose transmembrane transporter activity);GO:0005887(integral component of plasma membrane);GO:0046323(glucose import)	n/a	n/a
circRNA1097	0	0	0	0	0	0	0	no dif	1	1	Bvchr4.sca002	98575	98751	+	1	circRNA	Bv4_075730_oajz.t1	PREDICTED: respiratory burst oxidase homolog protein B [Beta vulgaris subsp. vulgaris]	GO:0005886(plasma membrane)	04016(MAPK sign/aling pathway n/a plant);04626(Plantn/apathogen interaction)	n/a
circRNA1366	0	0	0	0	0	0	0	no dif	1	1	Bvchr8.sca018	1727944	1728980	-	1	circRNA	Bv8_194130_iyda.t1	PREDICTED: glucan endon/a1,3n/abetan/aglucosidase 14 isoform X2 [Beta vulgaris subsp. vulgaris]	GO:0004553(hydrolase activity, hydrolyzing On/aglycosyl compounds);GO:0030247(polysaccharide binding);GO:0046658(anchored component of plasma membrane)	00500(Starch and sucrose metabolism)	EC:3.2.1.39
circRNA2390	0	0	0	0	0	0	0	no dif	1	1	Bvchr2.sca001	8682031	8682203	-	1	circRNA	Bv2_031150_jzxf.t1	PREDICTED: uncharacterized protein LOC104883105 [Beta vulgaris subsp. vulgaris]	GO:0003674(molecular_function);GO:0005886(plasma membrane);GO:0008150(biological_process);GO:0009507(chloroplast)	n/a	n/a
circRNA1489	0	0	0	0	0	0	0	no dif	1	1	Bvchr6.sca026	656926	657680	-	3	circRNA	Bv6_147230_nfqu.t1	PREDICTED: protein GLE1 [Beta vulgaris subsp. vulgaris]	GO:0000822(inositol hexakisphosphate binding);GO:0005543(phospholipid binding);GO:0005737(cytoplasm);GO:0006406(mRn/a export from nucleus);GO:0006446(regulation of translation/al initiation);GO:0006449(regulation of translation/al termin/ation);GO:0031369(translation initiation factor binding);GO:0044614(nuclear pore cytoplasmic filaments)	n/a	n/a
circRNA1860	0	0	0	0	0	0	0	no dif	1	1	scaffold00485	262853	263599	+	4	circRNA	Bv_006970_jqxr.t1	PREDICTED: calcineurin Bn/alike protein 10 isoform X2 [Beta vulgaris subsp. vulgaris]	GO:0005509(calcium ion binding);GO:0005515(protein binding);GO:0005737(cytoplasm);GO:0005768(endosome);GO:0005886(plasma membrane);GO:0009507(chloroplast);GO:0009705(plantn/atype vacuole membrane);GO:0042538(hyperosmotic salinity response);GO:0043266(regulation of potassium ion transport)	n/a	n/a
circRNA1709	0	0	0	0	0	0	0	no dif	1	1	Bvchr1_un.sca002	233706	234581	-	2	circRNA	Bv1_016840_zyjn.t1	hypothetical protein BVRB_1g016840 [Beta vulgaris subsp. vulgaris]	GO:0005634(nucleus);GO:0005886(plasma membrane)	n/a	n/a
ciRNA131	0	0	0	0	0	0	0	no dif	1	1	Bvchr2.sca015	370571	370874	-	1	ciRNA	Bv2_040500_uums.t1	PREDICTED: inositol hexakisphosphate and diphosphoinositoln/apentakisphosphate kin/ase 2 isoform X2 [Beta vulgaris subsp. vulgaris]	GO:0000828(inositol hexakisphosphate kin/ase activity);GO:0000829(inositol heptakisphosphate kin/ase activity);GO:0005737(cytoplasm);GO:0005886(plasma membrane);GO:0006020(inositol metabolic process);GO:0009817(defense response to fungus, incompatible interaction);GO:0009861(jasmonic acid and ethylenen/adependent systemic resistance);GO:0032958(inositol phosphate biosynthetic process);GO:0033857(…	04070(Phosphatidylinositol sign/aling system)	EC:2.7.4.24
circRNA2175	0	0	0	0	0	0	0	no dif	1	1	Bvchr4.sca003	3843234	3843369	-	1	circRNA	Bv4_079710_piio.t1	PREDICTED: peroxidase 5 [Beta vulgaris subsp. vulgaris]	GO:0004601(peroxidase activity);GO:0009505(plantn/atype cell wall);GO:0009664(plantn/atype cell wall organization)	00940(Phenylpropanoid biosynthesis)	EC:1.11.1.7
circRNA1426	0	0	0	0	0	0	0	no dif	1	1	Bvchr2.sca012	888353	888887	+	2	circRNA	Bv2_038000_yirr.t1	PREDICTED: peptidyl serine alphan/agalactosyltransferase [Beta vulgaris subsp. vulgaris]	GO:0005789(endoplasmic reticulum membrane);GO:0008150(biological_process);GO:0016021(integral component of membrane);GO:0016757(transferase activity, transferring glycosyl groups)	00514(Other types of On/aglycan biosynthesis)	n/a
circRNA1986	0	0	0	0	0	0	0	no dif	1	1	Bvchr2.sca001	3243062	3246431	-	5	circRNA	Bv2_026440_nawc.t1	PREDICTED: HEAT repeatn/acontaining protein 5An/alike isoform X2 [Beta vulgaris subsp. vulgaris]	n/a	n/a	n/a
circRNA2247	0	0	0	0	0	0	0	no dif	1	1	Bvchr5.sca014	756076	757768	-	3	circRNA	Bv5_110880_thqh.t1	PREDICTED: carbon catabolite repressor protein 4 homolog 5 [Beta vulgaris subsp. vulgaris]	GO:0003723(Rn/a binding);GO:0004535(poly(A)n/aspecific ribonuclease activity);GO:0005634(nucleus);GO:0005737(cytoplasm);GO:0006351(transcription, Dn/an/atemplated);GO:0006355(regulation of transcription, Dn/an/atemplated);GO:0046872(metal ion binding)	n/a	n/a
circRNA1960	0	0	0	0	0	0	0	no dif	1	1	Bvchr8.sca001	1940436	1940947	-	2	circRNA	Bv8_182380_cpjk.t1	PREDICTED: transcription factor VOZ1 [Beta vulgaris subsp. vulgaris]	GO:0005515(protein binding);GO:0005634(nucleus);GO:0005737(cytoplasm);GO:0006351(transcription, Dn/an/atemplated);GO:0009408(response to heat);GO:0009414(response to water deprivation);GO:0009585(red, farn/ared light phototransduction);GO:0009631(cold acclimation);GO:0009816(defense response to bacterium, incompatible interaction);GO:0043565(sequencen/aspecific Dn/a binding);GO:0045893(positive r…	n/a	n/a
circRNA2231	0	0	0	0	0	0	0	no dif	1	1	scaffold00942	32998	33138	-	1	circRNA	Bv_013050_yutj.t1	PREDICTED: B2 protein [Beta vulgaris subsp. vulgaris]	GO:0005515(protein binding);GO:0005634(nucleus);GO:0005737(cytoplasm)	n/a	n/a
circRNA1321	0	0	0	0	0	0	0	no dif	1	1	Bvchr7.sca006	1928810	1929424	+	1	circRNA	Bv7_163190_kgqm.t1	PREDICTED: coppern/atransporting ATPase RAN1 [Beta vulgaris subsp. vulgaris]	GO:0005887(integral component of plasma membrane);GO:0043231(intracellular membranen/abounded organelle);GO:0043682(coppern/atransporting ATPase activity)	04016(MAPK sign/aling pathway n/a plant)	EC:3.6.3.54
circRNA1925	0	0	0	0	0	0	0	no dif	1	1	Bvchr8.sca015	22834	23426	-	4	circRNA	Bv8_189800_fnpj.t1	PREDICTED: calciumn/atransporting ATPase 10, plasma membranen/atype isoform X1 [Beta vulgaris subsp. vulgaris]	GO:0005388(calciumn/atransporting ATPase activity);GO:0005887(integral component of plasma membrane);GO:0043231(intracellular membranen/abounded organelle)	n/a	n/a
circRNA1463	0	0	0	0	0	0	0	no dif	1	1	Bvchr9.sca013	1454470	1455321	-	4	circRNA	Bv9_208120_fmms.t1	PREDICTED: WD repeatn/acontaining protein 20 [Beta vulgaris subsp. vulgaris]	GO:0000166(nucleotide binding);GO:0008150(biological_process);GO:0009507(chloroplast)	03008(Ribosome biogenesis in eukaryotes);04712(Circadian rhythm n/a plant)	n/a
ciRNA176	0	0	0	0	0	0	0	no dif	1	1	Bvchr9.sca011	1119690	1120421	-	1	ciRNA	Bv9_207340_gwwz.t1	hypothetical protein BVRB_9g207340 [Beta vulgaris subsp. vulgaris]	GO:0004672(protein kin/ase activity);GO:0004707(MAP kin/ase activity);GO:0005515(protein binding);GO:0005524(ATP binding);GO:0005634(nucleus);GO:0005737(cytoplasm);GO:0006468(protein phosphorylation);GO:0006970(response to osmotic stress);GO:0006979(response to oxidative stress);GO:0007165(sign/al transduction);GO:0009409(response to cold);GO:0009555(pollen development);GO:0009611(response to wou…	04016(MAPK sign/aling pathway n/a plant)	EC:2.7.11.24
circRNA1841	0	0	0	0	0	0	0	no dif	1	1	Bvchr2.sca017	173564	178509	-	6	circRNA	Bv2_041870_xwki.t1	PREDICTED: uncharacterized protein LOC104887567 isoform X1 [Beta vulgaris subsp. vulgaris]	GO:0003674(molecular_function);GO:0005634(nucleus);GO:0005737(cytoplasm);GO:0005886(plasma membrane);GO:0009506(plasmodesma);GO:0010118(stomatal movement)	n/a	n/a
circRNA1494	0	0	0	0	0	0	0	no dif	1	1	Bvchr1_un.sca015	19210	23110	+	2	circRNA	Bv1_022260_unit.t1	hypothetical protein BVRB_1g022260, partial [Beta vulgaris subsp. vulgaris]	GO:0000398(mRn/a splicing, via spliceosome);GO:0003723(Rn/a binding);GO:0003729(mRn/a binding);GO:0005634(nucleus);GO:0005681(spliceosomal complex);GO:0005829(cytosol);GO:0008380(Rn/a splicing);GO:0016020(membrane);GO:0016607(nuclear speck)	n/a	n/a
circRNA2254	0	0	0	0	0	0	0	no dif	1	1	Bvchr4.sca004	1635592	1637284	+	3	circRNA	Bv4_081270_szmh.t1	PREDICTED: acyln/aCoAn/abinding domainn/acontaining protein 4 isoform X1 [Beta vulgaris subsp. vulgaris]	GO:0000062(fattyn/aacyln/aCoA binding);GO:0001666(response to hypoxia);GO:0005737(cytoplasm);GO:0005829(cytosol);GO:0006869(lipid transport);GO:0008289(lipid binding);GO:0009416(response to light stimulus)	n/a	n/a
circRNA2191	0	0	0	0	0	0	0	no dif	1	1	Bvchr3.sca003	4246500	4253475	-	1	intergenic	n/a	n/a	n/a	n/a	n/a
circRNA1639	0	0	0	0	0	0	0	no dif	1	1	Bvchr4_un.sca015	922761	936507	-	8	circRNA	Bv4_095150_ukme.t1	PREDICTED: WD repeatn/acontaining protein 82n/aB isoform X2 [Beta vulgaris subsp. vulgaris]	GO:0000166(nucleotide binding);GO:0003682(chromatin binding);GO:0005634(nucleus);GO:0005737(cytoplasm);GO:0009908(flower development);GO:0016571(histone methylation);GO:0042800(histone methyltransferase activity (H3n/aK4 specific));GO:0048188(Set1C/COMPASS complex);GO:0048510(regulation of timing of transition from vegetative to reproductive phase);GO:0048586(regulation of longn/aday photoperiodi…	03015(mRn/a surveillance pathway)	n/a
circRNA1844	0	0	0	0	0	0	0	no dif	1	1	Bvchr2_un.sca002	515754	522899	-	3	circRNA	Bv2_045220_iddq.t1	PREDICTED: uncharacterized protein LOC104906051 [Beta vulgaris subsp. vulgaris]	GO:0003677(Dn/a binding);GO:0003700(Dn/a binding transcription factor activity);GO:0005634(nucleus);GO:0006355(regulation of transcription, Dn/an/atemplated)	n/a	n/a
circRNA2025	0	0	0	0	0	0	0	no dif	1	1	Bvchr2.sca018	315299	399224	-	1	intergenic	n/a	n/a	n/a	n/a	n/a
circRNA1110	0	0	0	0	0	0	0	no dif	1	1	scaffold00523	58495	69993	+	6	circRNA	Bv_007420_yjcd.t1	PREDICTED: uncharacterized protein LOC104884290 isoform X1 [Beta vulgaris subsp. vulgaris]	GO:0003674(molecular_function);GO:0005634(nucleus);GO:0009651(response to salt stress)	n/a	n/a
circRNA1885	0	0	0	0	0	0	0	no dif	1	1	Bvchr3.sca003	181657	193644	+	1	intergenic	n/a	n/a	n/a	n/a	n/a
circRNA1730	0	0	0	0	0	0	0	no dif	1	1	Bvchr8.sca001	2547898	2549443	-	3	circRNA	Bv8_182820_dzzp.t1	PREDICTED: peroxisome biogenesis protein 6 [Beta vulgaris subsp. vulgaris]	GO:0005515(protein binding);GO:0005524(ATP binding);GO:0005737(cytoplasm);GO:0006635(fatty acid betan/aoxidation);GO:0009507(chloroplast);GO:0016558(protein import into peroxisome matrix);GO:0016887(ATPase activity)	04146(Peroxisome)	n/a
circRNA1436	0	0	0	0	0	0	0	no dif	1	1	Bvchr3.sca006	1010594	1012752	-	5	circRNA	Bv3_058810_ycxy.t1	PREDICTED: 2n/aisopropylmalate synthase A isoform X2 [Beta vulgaris subsp. vulgaris]	GO:0003852(2n/aisopropylmalate synthase activity);GO:0009098(leucine biosynthetic process);GO:0009507(chloroplast);GO:0009570(chloroplast stroma)	00620(Pyruvate metabolism);00290(Valine, leucine and isoleucine biosynthesis)	EC:2.3.3.13
circRNA1917	0	0	0	0	0	0	0	no dif	1	1	Bvchr1.sca004	2130943	2131239	-	1	circRNA	Bv1_011300_oxqt.t1	PREDICTED: extensinn/a1 [Beta vulgaris subsp. vulgaris]	n/a	n/a	n/a
circRNA2350	0	0	0	0	0	0	0	no dif	1	1	Bvchr8.sca017	3041162	3046809	-	9	circRNA	Bv8_192200_mtiy.t1	PREDICTED: probable E3 ubiquitinn/aprotein ligase XBOS32 [Beta vulgaris subsp. vulgaris]	GO:0004842(ubiquitinn/aprotein transferase activity);GO:0005515(protein binding);GO:0006511(ubiquitinn/adependent protein catabolic process);GO:0008270(zinc ion binding);GO:0009733(response to auxin);GO:0010311(lateral root formation);GO:0010366(negative regulation of ethylene biosynthetic process);GO:0016567(protein ubiquitin/ation);GO:0046872(metal ion binding);GO:0051865(protein autoubiquitin/…	n/a	n/a
circRNA2278	0	0	0	0	0	0	0	no dif	1	1	Bvchr9.sca025	1385929	1386626	-	2	circRNA	Bv9_212820_ihpx.t1	PREDICTED: lysM domainn/acontaining GPIn/aanchored protein 2 [Beta vulgaris subsp. vulgaris]	GO:0005886(plasma membrane);GO:0006952(defense response);GO:0008061(chitin binding);GO:0009506(plasmodesma);GO:0016998(cell wall macromolecule catabolic process);GO:0031225(anchored component of membrane);GO:0046658(anchored component of plasma membrane)	04626(Plantn/apathogen interaction)	n/a
circRNA1398	0	0	0	0	0	0	0	no dif	1	1	Bvchr8.sca001	2253382	2253568	-	1	circRNA	Bv8_182650_atzf.t1	PREDICTED: MACPF domainn/acontaining protein NSL1 isoform X1 [Beta vulgaris subsp. vulgaris]	GO:0003674(molecular_function);GO:0005634(nucleus);GO:0005886(plasma membrane);GO:0006955(immune response);GO:0008219(cell death);GO:0009626(plantn/atype hypersensitive response);GO:0009651(response to salt stress);GO:0010337(regulation of salicylic acid metabolic process);GO:0052542(defense response by callose deposition)	00520(Amino sugar and nucleotide sugar metabolism)	EC:3.2.1.14
circRNA1117	0	0	0	0	0	0	0	no dif	1	1	Bvchr1.sca004	605604	605754	+	1	circRNA	Bv1_010850_pesp.t1	PREDICTED: probable cinn/amyl alcohol dehydrogen/ase 1 [Beta vulgaris subsp. vulgaris]	GO:0005737(cytoplasm);GO:0005829(cytosol);GO:0008270(zinc ion binding);GO:0009809(lignin biosynthetic process);GO:0045551(cinn/amyln/aalcohol dehydrogen/ase activity);GO:0052747(sin/apyl alcohol dehydrogen/ase activity);GO:0055114(oxidationn/areduction process)	00940(Phenylpropanoid biosynthesis)	EC:1.1.1.195
circRNA1306	0	0	0	0	0	0	0	no dif	1	1	Bvchr4.sca001	3852517	3857025	-	9	circRNA	Bv4_074800_espo.t1	PREDICTED: phospholipase A(1) LCAT3 [Beta vulgaris subsp. vulgaris]	GO:0004607(phosphatidylcholinen/asterol On/aacyltransferase activity);GO:0005576(extracellular region);GO:0005783(endoplasmic reticulum);GO:0006629(lipid metabolic process);GO:0008374(On/aacyltransferase activity);GO:0008970(phosphatidylcholine 1n/aacylhydrolase activity);GO:0016042(lipid catabolic process);GO:0031090(organelle membrane);GO:0052739(phosphatidylserine 1n/aacylhydrolase activity);G…	00564(Glycerophospholipid metabolism)	EC:3.1.1.5
circRNA1694	0	0	0	0	0	0	0	no dif	1	1	scaffold00261	428844	429452	+	3	circRNA	Bv_002520_zotx.t1	hypothetical protein BVRB_002520 [Beta vulgaris subsp. vulgaris]	GO:0000139(Golgi membrane);GO:0005794(Golgi apparatus);GO:0009507(chloroplast);GO:0009834(plantn/atype secondary cell wall biogenesis);GO:0016021(integral component of membrane);GO:0016413(On/aacetyltransferase activity);GO:0016491(oxidoreductase activity);GO:0016740(transferase activity);GO:0045491(xylan metabolic process);GO:0045492(xylan biosynthetic process);GO:0055114(oxidationn/areduction p…	n/a	n/a
ciRNA168	0	0	0	0	0	0	0	no dif	1	1	Bvchr2.sca018	2498610	2498738	+	1	ciRNA	Bv2_044330_daxw.t1	hypothetical protein BVRB_2g044330 [Beta vulgaris subsp. vulgaris]	GO:0005618(cell wall);GO:0033609(oxalate metabolic process);GO:0046564(oxalate decarboxylase activity)	n/a	n/a
circRNA2326	0	0	0	0	0	0	0	no dif	1	1	Bvchr7.sca001	1996670	1999811	+	3	circRNA	Bv7_157990_noks.t1	PREDICTED: mitochondrial thiamine pyrophosphate carriern/alike isoform X1 [Beta vulgaris subsp. vulgaris]	GO:0003735(structural constituent of ribosome);GO:0006412(translation)	n/a	n/a
circRNA1268	0	0	0	0	0	0	0	no dif	1	1	Bvchr9.sca026	349868	357730	-	1	intergenic	n/a	n/a	n/a	n/a	n/a
circRNA2402	0	0	0	0	0	0	0	no dif	1	1	Bvchr4.sca017	3690994	3691933	-	3	circRNA	Bv4_090620_zdau.t1	PREDICTED: E3 ubiquitinn/aprotein ligase UPL1n/alike isoform X2 [Beta vulgaris subsp. vulgaris]	GO:0004842(ubiquitinn/aprotein transferase activity);GO:0005634(nucleus);GO:0005737(cytoplasm)	04120(Ubiquitin mediated proteolysis)	EC:2.3.2.26
circRNA1491	0	0	0	0	0	0	0	no dif	1	1	Bvchr6.sca028	829832	831278	-	3	circRNA	Bv6_152650_wmri.t1	hypothetical protein BVRB_6g152650 [Beta vulgaris subsp. vulgaris]	GO:0001055(Rn/a polymerase II activity);GO:0005665(Dn/an/adirected Rn/a polymerase II, core complex)	00230(Purine metabolism);00240(Pyrimidine metabolism);03020(Rn/a polymerase)	EC:2.7.7.6
ciRNA116	0	0	0	0	0	0	0	no dif	1	1	Bvchr6.sca004	519605	519781	+	1	ciRNA	Bv6_135110_czju.t1	hypothetical protein BVRB_6g135110 [Beta vulgaris subsp. vulgaris]	GO:0005886(plasma membrane);GO:0009416(response to light stimulus);GO:0010087(phloem or xylem histogenesis);GO:0010305(leaf vascular tissue pattern formation);GO:0010588(cotyledon vascular tissue pattern formation);GO:0016567(protein ubiquitin/ation);GO:0048367(shoot system development);GO:0080022(primary root development)	n/a	n/a
circRNA1641	0	0	0	0	0	0	0	no dif	1	1	Bvchr4_un.sca016	348950	354434	-	6	circRNA	Bv4_095310_mzch.t1	PREDICTED: protein CIA1 isoform X1 [Beta vulgaris subsp. vulgaris]	GO:0000166(nucleotide binding);GO:0005634(nucleus);GO:0005737(cytoplasm);GO:0005834(heterotrimeric Gn/aprotein complex);GO:0009793(embryo development ending in seed dormancy);GO:0016226(ironn/asulfur cluster assembly);GO:0097361(CIA complex)	03040(Spliceosome);04120(Ubiquitin mediated proteolysis)	EC:2.3.2.27
circRNA1774	0	0	0	0	0	0	0	no dif	1	1	Bvchr5.sca002	6400890	6403071	-	5	circRNA	Bv5_103490_prth.t1	PREDICTED: protein root UVB sensitive 3 [Beta vulgaris subsp. vulgaris]	GO:0003674(molecular_function);GO:0008150(biological_process);GO:0016021(integral component of membrane)	n/a	n/a
circRNA1506	0	0	0	0	0	0	0	no dif	1	1	Bvchr8.sca010	313831	314088	-	1	circRNA	Bv8_188120_rrfn.t1	PREDICTED: protein DETOXIFICATION 24 isoform X1 [Beta vulgaris subsp. vulgaris]	GO:0006855(drug transmembrane transport)	n/a	n/a
circRNA1668	0	0	0	0	0	0	0	no dif	1	1	Bvchr9.sca021	763872	764745	-	2	circRNA	Bv9_209920_ihrd.t1	PREDICTED: serine/threoninen/aprotein kin/ase EDR1 isoform X3 [Beta vulgaris subsp. vulgaris]	GO:0005524(ATP binding);GO:0005634(nucleus);GO:0016301(kin/ase activity);GO:0016310(phosphorylation)	n/a	n/a
circRNA1903	0	0	0	0	0	0	0	no dif	1	1	Bvchr9.sca026	2703727	2711447	-	1	intergenic	n/a	n/a	n/a	n/a	n/a
circRNA2044	0	0	0	0	0	0	0	no dif	1	1	Bvchr9.sca026	2706778	2713731	-	1	intergenic	n/a	n/a	n/a	n/a	n/a
circRNA1337	0	0	0	0	0	0	0	no dif	1	1	Bvchr4.sca017	129741	131198	+	6	circRNA	Bv4_087780_icga.t1	PREDICTED: cyclinn/adependent kin/ase Fn/a4 [Beta vulgaris subsp. vulgaris]	GO:0005634(nucleus);GO:0005737(cytoplasm);GO:0016301(kin/ase activity);GO:0016310(phosphorylation)	n/a	n/a
circRNA2333	0	0	0	0	0	0	0	no dif	1	1	Bvchr6.sca005	3673979	3676590	-	3	circRNA	Bv6_139380_kpta.t1	PREDICTED: E3 ubiquitinn/aprotein ligase RKP [Beta vulgaris subsp. vulgaris]	GO:0005737(cytoplasm);GO:0008270(zinc ion binding)	n/a	n/a
circRNA2225	0	0	0	0	0	0	0	no dif	1	1	Bvchr8.sca018	6480214	6480360	+	1	circRNA	Bv8_198120_tgme.t1	PREDICTED: ethanolaminen/aphosphate cytidylyltransferasen/alike [Beta vulgaris subsp. vulgaris]	GO:0004306(ethanolaminen/aphosphate cytidylyltransferase activity);GO:0005634(nucleus);GO:0005739(mitochondrion);GO:0006646(phosphatidylethanolamine biosynthetic process);GO:0009058(biosynthetic process);GO:0031307(integral component of mitochondrial outer membrane)	00564(Glycerophospholipid metabolism);00440(Phosphon/ate and phosphin/ate metabolism)	EC:2.7.7.14
circRNA1837	0	0	0	0	0	0	0	no dif	1	1	Bvchr8.sca014	4646815	4650688	+	3	circRNA	Bv8_189450_tadf.t1	PREDICTED: uncharacterized protein LOC104901445 [Beta vulgaris subsp. vulgaris]	GO:0004386(helicase activity);GO:0005634(nucleus)	n/a	n/a
circRNA2026	0	0	0	0	0	0	0	no dif	1	1	Bvchr3.sca003	626521	648085	+	1	intergenic	n/a	n/a	n/a	n/a	n/a
circRNA1293	0	0	0	0	0	0	0	no dif	1	1	Bvchr4.sca004	712345	714037	+	5	circRNA	Bv4_080620_jmfi.t1	PREDICTED: lon protease homolog 1, mitochondrial isoform X1 [Beta vulgaris subsp. vulgaris]	GO:0003697(singlen/astranded Dn/a binding);GO:0004176(ATPn/adependent peptidase activity);GO:0005759(mitochondrial matrix);GO:0006515(protein quality control for misfolded or incompletely synthesized proteins);GO:0007005(mitochondrion organization);GO:0051131(chaperonen/amediated protein complex assembly)	n/a	n/a
circRNA1895	0	0	0	0	0	0	0	no dif	1	1	Bvchr7.sca001	1879308	1885474	+	1	intergenic	n/a	n/a	n/a	n/a	n/a
circRNA1516	0	0	0	0	0	0	0	no dif	1	1	Bvchr3.sca010	3117641	3124458	-	2	circRNA	Bv3_063470_oydq.t2	PREDICTED: 7n/adeoxyloganetin glucosyltransferasen/alike isoform X2 [Beta vulgaris subsp. vulgaris]	GO:0009813(flavonoid biosynthetic process);GO:0043231(intracellular membranen/abounded organelle);GO:0052696(flavonoid glucuronidation);GO:0080043(quercetin 3n/aOn/aglucosyltransferase activity);GO:0080044(quercetin 7n/aOn/aglucosyltransferase activity)	n/a	n/a
ciRNA106	0	0	0	0	0	0	0	no dif	1	1	Bvchr7.sca021	3602720	3602972	+	1	ciRNA	Bv7_170340_suan.t1	PREDICTED: GPNn/aloop GTPase 1 [Beta vulgaris subsp. vulgaris]	GO:0003924(GTPase activity);GO:0005524(ATP binding);GO:0005737(cytoplasm);GO:0005874(microtubule);GO:0009793(embryo development ending in seed dormancy);GO:0051301(cell division)	n/a	n/a
circRNA2368	0	0	0	0	0	0	0	no dif	1	1	Bvchr2.sca018	315143	378522	-	1	intergenic	n/a	n/a	n/a	n/a	n/a
circRNA2103	0	0	0	0	0	0	0	no dif	1	1	Bvchr9.sca026	356851	357730	-	2	circRNA	Bv9_216620_hxwj.t2	PREDICTED: squalene synthase isoform X2 [Beta vulgaris subsp. vulgaris]	GO:0004310(farnesyln/adiphosphate farnesyltransferase activity);GO:0005783(endoplasmic reticulum);GO:0005789(endoplasmic reticulum membrane);GO:0005886(plasma membrane);GO:0006696(ergosterol biosynthetic process);GO:0008299(isoprenoid biosynthetic process);GO:0016021(integral component of membrane);GO:0016126(sterol biosynthetic process);GO:0016491(oxidoreductase activity);GO:0045338(farnesyl dip…	00100(Steroid biosynthesis);00909(Sesquiterpenoid and triterpenoid biosynthesis)	EC:2.5.1.21
circRNA2134	0	0	0	0	0	0	0	no dif	1	1	Bvchr3_un.sca005	1061178	1061507	-	2	circRNA	Bv3_068330_opaq.t1	PREDICTED: protein TIFY 4B isoform X4 [Beta vulgaris subsp. vulgaris]	GO:0003714(transcription corepressor activity);GO:0005634(nucleus);GO:0009611(response to wounding);GO:0031347(regulation of defense response);GO:1903507(negative regulation of nucleic acidn/atemplated transcription);GO:2000022(regulation of jasmonic acid mediated sign/aling pathway)	n/a	n/a
circRNA1474	0	0	0	0	0	0	0	no dif	1	1	Bvchr6.sca003	1873587	1884663	+	9	circRNA	Bv6_133530_qkag.t1	hypothetical protein BVRB_6g133530 isoform B [Beta vulgaris subsp. vulgaris]	GO:0003677(Dn/a binding);GO:0004519(endonuclease activity);GO:0005634(nucleus);GO:0006281(Dn/a repair);GO:0006310(Dn/a recombin/ation);GO:0046872(metal ion binding);GO:0048476(Holliday junction resolvase complex);GO:0051301(cell division);GO:0051321(meiotic cell cycle)	03440(Homologous recombin/ation)	n/a
circRNA1608	0	0	0	0	0	0	0	no dif	1	1	Bvchr8.sca001	1656412	1658421	-	3	circRNA	Bv8_182130_qwne.t1	PREDICTED: apoptosis inhibitor 5n/alike protein API5 [Beta vulgaris subsp. vulgaris]	GO:0003729(mRn/a binding);GO:0005634(nucleus);GO:0005829(cytosol);GO:0009506(plasmodesma)	n/a	n/a
circRNA2037	0	0	0	0	0	0	0	no dif	1	1	Bvchr7.sca001	1881041	1885474	+	1	intergenic	n/a	n/a	n/a	n/a	n/a
circRNA1451	0	0	0	0	0	0	0	no dif	1	1	Bvchr7.sca005	1277087	1277351	+	2	circRNA	Bv7_162790_awaf.t1	PREDICTED: guanine nucleotide exchange factor SPIKE 1 [Beta vulgaris subsp. vulgaris]	GO:0005089(Rho guanyln/anucleotide exchange factor activity);GO:0005515(protein binding);GO:0005634(nucleus);GO:0005789(endoplasmic reticulum membrane);GO:0005829(cytosol);GO:0005886(plasma membrane);GO:0007264(small GTPase mediated sign/al transduction);GO:0007275(multicellular organism development);GO:0008064(regulation of actin polymerization or depolymerization);GO:0008360(regulation of cell …	n/a	n/a
circRNA2107	0	0	0	0	0	0	0	no dif	1	1	Bvchr9.sca002	1032829	1043409	+	6	circRNA	Bv9_204290_mdwz.t1	PREDICTED: protein argon/aute 16 isoform X1 [Beta vulgaris subsp. vulgaris]	GO:0005634(nucleus);GO:0005737(cytoplasm);GO:0006306(Dn/a methylation);GO:0006342(chromatin silencing);GO:0006351(transcription, Dn/an/atemplated);GO:0006417(regulation of translation);GO:0030422(production of siRn/a involved in Rn/a interference);GO:0035197(siRn/a binding);GO:0051607(defense response to virus)	n/a	n/a
circRNA1598	0	0	0	0	0	0	0	no dif	1	1	scaffold00390	300564	316384	-	1	intergenic	n/a	n/a	n/a	n/a	n/a
circRNA1446	0	0	0	0	0	0	0	no dif	1	1	Bvchr7.sca001	1576172	1576988	-	4	circRNA	Bv7_157690_hgjw.t1	PREDICTED: regulatoryn/aassociated protein of TOR 1 [Beta vulgaris subsp. vulgaris]	GO:0000166(nucleotide binding);GO:0005515(protein binding);GO:0005737(cytoplasm);GO:0008361(regulation of cell size);GO:0009267(cellular response to starvation);GO:0009793(embryo development ending in seed dormancy);GO:0010492(mainten/ance of shoot apical meristem identity);GO:0010506(regulation of autophagy);GO:0030307(positive regulation of cell growth);GO:0030674(protein binding, bridging);GO:…	04136(Autophagy n/a other eukaryotes)	n/a
circRNA1789	0	0	0	0	0	0	0	no dif	1	1	Bvchr4.sca016	16718	18373	-	4	circRNA	Bv4_087180_gath.t1	PREDICTED: uncharacterized protein LOC104891577 [Beta vulgaris subsp. vulgaris]	GO:0003674(molecular_function);GO:0008150(biological_process);GO:0016021(integral component of membrane)	04130(Sn/aRE interactions in vesicular transport)	n/a
circRNA1689	0	0	0	0	0	0	0	no dif	1	1	Bvchr9.sca009	573263	573544	-	2	circRNA	Bv9_206710_cpyz.t1	PREDICTED: diacylglycerol kin/ase 5 isoform X1 [Beta vulgaris subsp. vulgaris]	GO:0003951(n/aD+ kin/ase activity);GO:0004143(diacylglycerol kin/ase activity);GO:0005524(ATP binding);GO:0006952(defense response);GO:0007205(protein kin/ase Cn/aactivating Gn/aprotein coupled receptor sign/aling pathway);GO:0016310(phosphorylation)	00561(Glycerolipid metabolism);00564(Glycerophospholipid metabolism);04070(Phosphatidylinositol sign/aling system)	EC:2.7.1.107
circRNA1882	0	0	0	0	0	0	0	no dif	1	1	Bvchr1_un.sca019	365121	391534	-	1	intergenic	n/a	n/a	n/a	n/a	n/a
circRNA2082	0	0	0	0	0	0	0	no dif	1	1	Bvchr4.sca002	771485	773958	-	6	circRNA	Bv4_076400_qamt.t1	hypothetical protein BVRB_4g076400 [Beta vulgaris subsp. vulgaris]	GO:0004309(exopolyphosphatase activity);GO:0006793(phosphorus metabolic process)	n/a	n/a
circRNA2190	0	0	0	0	0	0	0	no dif	1	1	Bvchr2.sca018	316482	379805	-	1	intergenic	n/a	n/a	n/a	n/a	n/a
circRNA1835	0	0	0	0	0	0	0	no dif	1	1	Bvchr1_un.sca011	31972	32708	+	4	circRNA	Bv1_021710_dhqz.t1	PREDICTED: inositoln/atetrakisphosphate 1n/akin/ase 3 [Beta vulgaris subsp. vulgaris]	GO:0000287(magnesium ion binding);GO:0003824(catalytic activity);GO:0005524(ATP binding);GO:0005622(intracellular);GO:0005634(nucleus);GO:0005737(cytoplasm);GO:0009611(response to wounding);GO:0016310(phosphorylation);GO:0032957(inositol trisphosphate metabolic process);GO:0047325(inositol tetrakisphosphate 1n/akin/ase activity);GO:0052725(inositoln/a1,3,4n/atrisphosphate 6n/akin/ase activity);GO…	00562(Inositol phosphate metabolism);04070(Phosphatidylinositol sign/aling system)	EC:2.7.1.134
circRNA1469	0	0	0	0	0	0	0	no dif	1	1	Bvchr7_un.sca023	28640	30812	+	6	circRNA	Bv7_180730_hwdi.t3	PREDICTED: nodulin homeobox isoform X1 [Beta vulgaris subsp. vulgaris]	GO:0005739(mitochondrion)	n/a	n/a
circRNA1399	0	0	0	0	0	0	0	no dif	1	1	Bvchr5_un.sca031	158439	164484	+	6	circRNA	Bv5_127050_zkxd.t1	PREDICTED: G patch domainn/acontaining protein TGH [Beta vulgaris subsp. vulgaris]	GO:0003723(Rn/a binding);GO:0005515(protein binding);GO:0005634(nucleus);GO:0006396(Rn/a processing);GO:0006397(mRn/a processing);GO:0009734(auxinn/aactivated sign/aling pathway);GO:0009926(auxin polar transport);GO:0010087(phloem or xylem histogenesis);GO:0016607(nuclear speck);GO:0030422(production of siRn/a involved in Rn/a interference);GO:0035196(production of miRn/as involved in gene silenc…	n/a	n/a
circRNA2323	0	0	0	0	0	0	0	no dif	1	1	Bvchr3.sca006	632057	635538	+	5	circRNA	Bv3_058650_sdpy.t1	PREDICTED: protein IQn/aDOMAIN 14 [Beta vulgaris subsp. vulgaris]	GO:0005516(calmodulin binding);GO:0005634(nucleus);GO:0005886(plasma membrane)	n/a	n/a
circRNA2349	0	0	0	0	0	0	0	no dif	1	1	Bvchr8.sca017	2602069	2604425	+	9	circRNA	Bv8_191910_foxq.t1	PREDICTED: lactation elevated protein 1 isoform X1 [Beta vulgaris subsp. vulgaris]	GO:0005524(ATP binding);GO:0005575(cellular_component);GO:0008150(biological_process);GO:0016887(ATPase activity)	n/a	n/a
circRNA1204	0	0	0	0	0	0	0	no dif	1	1	Bvchr6.sca023	2836113	2838403	+	3	circRNA	Bv6_146000_mafn.t1	PREDICTED: dyn/aminn/a2B [Beta vulgaris subsp. vulgaris]	GO:0000139(Golgi membrane);GO:0000266(mitochondrial fission);GO:0003924(GTPase activity);GO:0005525(GTP binding);GO:0005737(cytoplasm);GO:0005774(vacuolar membrane);GO:0005794(Golgi apparatus);GO:0005829(cytosol);GO:0005874(microtubule);GO:0005886(plasma membrane);GO:0006896(Golgi to vacuole transport);GO:0008017(microtubule binding);GO:0008289(lipid binding);GO:0009506(plasmodesma);GO:0009524(ph…	04144(Endocytosis)	EC:3.6.5.5
circRNA1688	0	0	0	0	0	0	0	no dif	1	1	Bvchr9.sca009	571702	573544	-	4	circRNA	Bv9_206710_cpyz.t1	PREDICTED: diacylglycerol kin/ase 5 isoform X1 [Beta vulgaris subsp. vulgaris]	GO:0003951(n/aD+ kin/ase activity);GO:0004143(diacylglycerol kin/ase activity);GO:0005524(ATP binding);GO:0006952(defense response);GO:0007205(protein kin/ase Cn/aactivating Gn/aprotein coupled receptor sign/aling pathway);GO:0016310(phosphorylation)	00561(Glycerolipid metabolism);00564(Glycerophospholipid metabolism);04070(Phosphatidylinositol sign/aling system)	EC:2.7.1.107
circRNA2403	0	0	0	0	0	0	0	no dif	1	1	Bvchr2.sca013	2800186	2800339	+	1	circRNA	Bv2_038730_uxgk.t2	PREDICTED: protein NETWORKED 4B [Beta vulgaris subsp. vulgaris]	GO:0003674(molecular_function);GO:0005737(cytoplasm);GO:0005774(vacuolar membrane);GO:0008150(biological_process)	n/a	n/a
circRNA2016	0	0	0	0	0	0	0	no dif	1	1	scaffold00187	74262	74704	-	3	circRNA	Bv_001600_kqhf.t1	PREDICTED: 60S ribosomal protein L18a [Beta vulgaris subsp. vulgaris]	GO:0003735(structural constituent of ribosome);GO:0006412(translation);GO:0022625(cytosolic large ribosomal subunit)	03010(Ribosome)	n/a
ciRNA156	0	0	0	0	0	0	0	no dif	1	1	Bvchr7.sca014	2168016	2168242	+	1	ciRNA	Bv7_166510_djdd.t1	PREDICTED: uncharacterized protein LOC104899346 isoform X1 [Beta vulgaris subsp. vulgaris]	GO:0003674(molecular_function);GO:0005634(nucleus);GO:0008150(biological_process)	n/a	n/a
ciRNA194	0	0	0	0	0	0	0	no dif	1	1	Bvchr2.sca012	490963	491150	+	1	ciRNA	Bv2_037930_uzhr.t1	hypothetical protein BVRB_2g037930 [Beta vulgaris subsp. vulgaris]	GO:0004849(uridine kin/ase activity);GO:0005829(cytosol);GO:0006206(pyrimidine nucleobase metabolic process);GO:0009507(chloroplast);GO:0043097(pyrimidine nucleoside salvage)	00240(Pyrimidine metabolism)	EC:2.7.1.48
circRNA1697	0	0	0	0	0	0	0	no dif	1	1	Bvchr8.sca018	1524904	1526040	+	6	circRNA	Bv8_193940_gpdq.t1	PREDICTED: toplessn/arelated protein 4 [Beta vulgaris subsp. vulgaris]	GO:0005515(protein binding);GO:0005634(nucleus);GO:0005829(cytosol);GO:0006351(transcription, Dn/an/atemplated);GO:0006355(regulation of transcription, Dn/an/atemplated);GO:0010072(primary shoot apical meristem specification)	n/a	n/a
circRNA1421	0	0	0	0	0	0	0	no dif	1	1	Bvchr6_un.sca005	401840	410099	+	4	circRNA	Bv6_155650_wiuz.t1	PREDICTED: putative leucinen/arich repeat receptorn/alike serine/threoninen/aprotein kin/ase At2g14440 [Beta vulgaris subsp. vulgaris]	GO:0005768(endosome);GO:0005773(vacuole);GO:0005794(Golgi apparatus);GO:0005802(transn/aGolgi network);GO:0005886(plasma membrane)	n/a	n/a
circRNA1231	0	0	0	0	0	0	0	no dif	1	1	scaffold00835	26647	33802	+	7	circRNA	Bv_011930_woyu.t1	PREDICTED: kinesinn/alike protein KINn/a13A [Beta vulgaris subsp. vulgaris]	GO:0003777(microtubule motor activity);GO:0005871(kinesin complex);GO:0007018(microtubulen/abased movement);GO:0016887(ATPase activity)	n/a	n/a
circRNA1156	0	0	0	0	0	0	0	no dif	1	1	Bvchr3.sca002	323694	325921	+	3	circRNA	Bv3_050780_usim.t1	PREDICTED: protein NTM1n/alike 9 isoform X1 [Beta vulgaris subsp. vulgaris]	GO:0009819(drought recovery);GO:0045893(positive regulation of transcription, Dn/an/atemplated)	n/a	n/a
circRNA2053	0	0	0	0	0	0	0	no dif	1	1	Bvchr5_un.sca012	3000	3140	-	1	circRNA	Bv5_125020_pjpi.t1	PREDICTED: chaperone protein dn/aJ 8, chloroplastic [Beta vulgaris subsp. vulgaris]	GO:0005634(nucleus);GO:0006457(protein folding);GO:0009416(response to light stimulus);GO:0009507(chloroplast);GO:0009570(chloroplast stroma)	n/a	n/a
circRNA1851	0	0	0	0	0	0	0	no dif	1	1	Bvchr5.sca023	4388243	4392204	-	4	circRNA	Bv5_118010_hpma.t1	PREDICTED: uncharacterized protein LOC104894341 isoform X1 [Beta vulgaris subsp. vulgaris]	GO:0005507(copper ion binding);GO:0005777(peroxisome);GO:0008131(primary amine oxidase activity);GO:0009507(chloroplast);GO:0010311(lateral root formation);GO:0048038(quinone binding);GO:0055114(oxidationn/areduction process)	00260(Glycine, serine and threonine metabolism);00350(Tyrosine metabolism);00360(Phenylalanine metabolism);00410(betan/aAlanine metabolism);00950(Isoquinoline alkaloid biosynthesis);00960(Tropane, piperidine and pyridine alkaloid biosynthesis)	EC:1.4.3.21
circRNA1858	0	0	0	0	0	0	0	no dif	1	1	Bvchr2.sca007	742023	747806	+	3	circRNA	Bv2_035780_qzju.t1	PREDICTED: in/active poly [ADPn/aribose] polymerase RCD1 [Beta vulgaris subsp. vulgaris]	GO:0000303(response to superoxide);GO:0003950(n/aD+ ADPn/aribosyltransferase activity);GO:0005515(protein binding);GO:0005634(nucleus);GO:0005737(cytoplasm);GO:0006809(nitric oxide biosynthetic process);GO:0006970(response to osmotic stress);GO:0006979(response to oxidative stress);GO:0009414(response to water deprivation);GO:0009651(response to salt stress);GO:0009723(response to ethylene);GO:00…	n/a	n/a
circRNA1911	0	0	0	0	0	0	0	no dif	1	1	Bvchr1.sca001	4508261	4509758	-	2	circRNA	Bv1_004160_csgi.t1	PREDICTED: protein BPS1, chloroplastic [Beta vulgaris subsp. vulgaris]	GO:0009507(chloroplast);GO:0009793(embryo development ending in seed dormancy)	n/a	n/a
circRNA1782	0	0	0	0	0	0	0	no dif	1	1	Bvchr7.sca009	2384802	2386659	+	3	circRNA	Bv7_164730_jaer.t1	PREDICTED: probable E3 ubiquitinn/aprotein ligase BAH1n/alike 1 isoform X1 [Beta vulgaris subsp. vulgaris]	GO:0005634(nucleus);GO:0016567(protein ubiquitin/ation);GO:0043161(proteasomen/amediated ubiquitinn/adependent protein catabolic process);GO:0061630(ubiquitin protein ligase activity)	n/a	n/a
circRNA1769	0	0	0	0	0	0	0	no dif	1	1	Bvchr5.sca004	2076867	2077025	+	1	circRNA	Bv5_105500_ftnq.t1	PREDICTED: pentatricopeptide repeatn/acontaining protein At4g17616 isoform X1 [Beta vulgaris subsp. vulgaris]	GO:0003677(Dn/a binding);GO:0004518(nuclease activity);GO:0005739(mitochondrion);GO:0009451(Rn/a modification)	n/a	n/a
circRNA1433	0	0	0	0	0	0	0	no dif	1	1	Bvchr5.sca020	42650	44604	+	4	circRNA	Bv5_112970_tddz.t1	PREDICTED: cell division cycle protein 27 homolog B [Beta vulgaris subsp. vulgaris]	GO:0005515(protein binding);GO:0005634(nucleus);GO:0005680(an/aphasen/apromoting complex);GO:0005819(spindle);GO:0007049(cell cycle);GO:0007276(gamete generation);GO:0007346(regulation of mitotic cell cycle);GO:0009504(cell plate);GO:0009733(response to auxin);GO:0010071(root meristem specification);GO:0016567(protein ubiquitin/ation);GO:0030154(cell differentiation);GO:0048364(root development);…	04120(Ubiquitin mediated proteolysis)	n/a
circRNA1255	0	0	0	0	0	0	0	no dif	1	1	Bvchr5.sca023	2006308	2016628	-	1	intergenic	n/a	n/a	n/a	n/a	n/a
circRNA1902	0	0	0	0	0	0	0	no dif	1	1	Bvchr9.sca022	734246	787910	+	1	intergenic	n/a	n/a	n/a	n/a	n/a
ciRNA101	0	0	0	0	0	0	0	no dif	1	1	Bvchr4.sca017	126245	127267	+	1	ciRNA	Bv4_087780_icga.t1	PREDICTED: cyclinn/adependent kin/ase Fn/a4 [Beta vulgaris subsp. vulgaris]	GO:0005634(nucleus);GO:0005737(cytoplasm);GO:0016301(kin/ase activity);GO:0016310(phosphorylation)	n/a	n/a
circRNA1762	0	0	0	0	0	0	0	no dif	1	1	Bvchr3.sca005	410485	410834	+	2	circRNA	Bv3_056220_tirq.t1	PREDICTED: uncharacterized protein LOC104888716 [Beta vulgaris subsp. vulgaris]	GO:0003723(Rn/a binding);GO:0003729(mRn/a binding);GO:0005515(protein binding);GO:0005634(nucleus);GO:0005737(cytoplasm);GO:0005829(cytosol)	n/a	n/a
circRNA2011	0	0	0	0	0	0	0	no dif	1	1	Bvchr8.sca016	768387	768596	+	1	circRNA	Bv8_190490_cgqx.t1	PREDICTED: pollenn/aspecific leucinen/arich repeat extensinn/alike protein 1 [Beta vulgaris subsp. vulgaris]	n/a	n/a	n/a
circRNA1646	0	0	0	0	0	0	0	no dif	1	1	Bvchr1.sca001	422774	424235	-	2	circRNA	Bv1_000370_tgrr.t1	PREDICTED: nitrate reductase [n/aDH] [Beta vulgaris subsp. vulgaris]	GO:0005739(mitochondrion);GO:0005773(vacuole);GO:0005829(cytosol);GO:0005886(plasma membrane);GO:0006809(nitric oxide biosynthetic process);GO:0008940(nitrate reductase activity);GO:0009416(response to light stimulus);GO:0009610(response to symbiotic fungus);GO:0009635(response to herbicide);GO:0009703(nitrate reductase (n/aDH) activity);GO:0020037(heme binding);GO:0030151(molybdenum ion binding)…	00910(Nitrogen metabolism)	EC:1.7.1.2
circRNA2316	0	0	0	0	0	0	0	no dif	1	1	Bvchr3_un.sca004	305186	313429	+	6	circRNA	Bv3_067820_pugm.t1	hypothetical protein BVRB_3g067820 [Beta vulgaris subsp. vulgaris]	GO:0000724(doublen/astrand break repair via homologous recombin/ation);GO:0005524(ATP binding);GO:0005634(nucleus);GO:0006302(doublen/astrand break repair);GO:0007059(chromosome segregation);GO:0007062(sister chromatid cohesion);GO:0010165(response to Xn/aray);GO:0030915(Smc5n/aSmc6 complex)	n/a	n/a
circRNA2052	0	0	0	0	0	0	0	no dif	1	1	Bvchr9.sca011	933345	934581	-	3	circRNA	Bv9_207290_ycqo.t2	PREDICTED: charged multivesicular body protein 7 isoform X3 [Beta vulgaris subsp. vulgaris]	GO:0003674(molecular_function);GO:0005737(cytoplasm);GO:0010150(leaf senescence)	04144(Endocytosis)	n/a
circRNA2163	0	0	0	0	0	0	0	no dif	1	1	Bvchr2_un.sca002	751025	767856	+	12	circRNA	Bv2_045540_irrp.t1	PREDICTED: protein farnesyltransferase subunit beta isoform X1 [Beta vulgaris subsp. vulgaris]	GO:0004660(protein farnesyltransferase activity);GO:0005965(protein farnesyltransferase complex);GO:0018343(protein farnesylation)	00900(Terpenoid backbone biosynthesis)	EC:2.5.1.58
circRNA1849	0	0	0	0	0	0	0	no dif	1	1	Bvchr5.sca023	86715	88715	+	3	circRNA	Bv5_115010_jnit.t1	PREDICTED: protein IQn/aDOMAIN 31 isoform X2 [Beta vulgaris subsp. vulgaris]	GO:0005516(calmodulin binding);GO:0005773(vacuole);GO:0008150(biological_process)	n/a	n/a
circRNA1372	0	0	0	0	0	0	0	no dif	1	1	Bvchr6.sca018	423173	425722	-	6	circRNA	Bv6_144240_dmdm.t1	PREDICTED: uncharacterized membrane protein At3g27390n/alike [Beta vulgaris subsp. vulgaris]	GO:0005886(plasma membrane);GO:0009507(chloroplast);GO:0016021(integral component of membrane)	00500(Starch and sucrose metabolism)	EC:3.1.3.12
circRNA2094	0	0	0	0	0	0	0	no dif	1	1	Bvchr1.sca001	6184647	6186299	+	4	circRNA	Bv1_005600_asku.t1	PREDICTED: serine/threoninen/aprotein kin/ase CTR1 isoform X1 [Beta vulgaris subsp. vulgaris]	GO:0001666(response to hypoxia);GO:0004674(protein serine/threonine kin/ase activity);GO:0004712(protein serine/threonine/tyrosine kin/ase activity);GO:0005515(protein binding);GO:0005524(ATP binding);GO:0005634(nucleus);GO:0005789(endoplasmic reticulum membrane);GO:0009686(gibberellin biosynthetic process);GO:0009723(response to ethylene);GO:0009744(response to sucrose);GO:0009750(response to fr…	04016(MAPK sign/aling pathway n/a plant);04075(Plant hormone sign/al transduction)	EC:2.7.11.1
circRNA1743	0	0	0	0	0	0	0	no dif	1	1	Bvchr3.sca001	1199098	1200295	+	2	circRNA	Bv3_049090_cxmm.t1	PREDICTED: cryptochromen/a1 [Beta vulgaris subsp. vulgaris]	GO:0005515(protein binding);GO:0005524(ATP binding);GO:0005634(nucleus);GO:0005737(cytoplasm);GO:0005773(vacuole);GO:0006325(chromatin organization);GO:0006338(chromatin remodeling);GO:0007623(circadian rhythm);GO:0009414(response to water deprivation);GO:0009416(response to light stimulus);GO:0009637(response to blue light);GO:0009638(phototropism);GO:0009646(response to absence of light);GO:000…	04712(Circadian rhythm n/a plant)	n/a
circRNA1999	0	0	0	0	0	0	0	no dif	1	1	Bvchr6.sca003	578812	578964	-	1	circRNA	Bv6_132350_tysk.t1	PREDICTED: 36.4 kDa prolinen/arich protein [Beta vulgaris subsp. vulgaris]	GO:0005575(cellular_component)	n/a	n/a
circRNA1627	0	0	0	0	0	0	0	no dif	1	1	Bvchr4.sca003	4290799	4292088	-	2	circRNA	Bv4_080120_krou.t1	hypothetical protein BVRB_4g080120 [Beta vulgaris subsp. vulgaris]	GO:0003674(molecular_function);GO:0005634(nucleus);GO:0008150(biological_process)	04016(MAPK sign/aling pathway n/a plant);04070(Phosphatidylinositol sign/aling system);04626(Plantn/apathogen interaction)	n/a
circRNA1672	0	0	0	0	0	0	0	no dif	1	1	Bvchr9.sca025	4655614	4656031	-	2	circRNA	Bv9_214590_sria.t1	PREDICTED: transloconn/aassociated protein subunit alpha [Beta vulgaris subsp. vulgaris]	GO:0005576(extracellular region);GO:0005773(vacuole);GO:0005774(vacuolar membrane);GO:0005783(endoplasmic reticulum);GO:0005789(endoplasmic reticulum membrane);GO:0005794(Golgi apparatus);GO:0005886(plasma membrane);GO:0008150(biological_process);GO:0009535(chloroplast thylakoid membrane);GO:0016021(integral component of membrane)	04141(Protein processing in endoplasmic reticulum)	n/a
circRNA1193	0	0	0	0	0	0	0	no dif	1	1	Bvchr6.sca005	3028882	3029390	+	2	circRNA	Bv6_139000_urir.t1	PREDICTED: uncharacterized protein LOC104896062 isoform X2 [Beta vulgaris subsp. vulgaris]	GO:0005507(copper ion binding);GO:0016722(oxidoreductase activity, oxidizing metal ions)	n/a	n/a
circRNA1449	0	0	0	0	0	0	0	no dif	1	1	Bvchr7.sca001	4498961	4500116	+	2	circRNA	Bv7_159950_onqi.t1	PREDICTED: BTB/POZ domainn/acontaining protein FBL11 isoform X3 [Beta vulgaris subsp. vulgaris]	n/a	n/a	n/a
circRNA1258	0	0	0	0	0	0	0	no dif	1	1	Bvchr6.sca002	1724781	1738835	-	1	intergenic	n/a	n/a	n/a	n/a	n/a
circRNA2357	0	0	0	0	0	0	0	no dif	1	1	Bvchr7.sca021	7849783	7849923	+	1	circRNA	Bv7_174020_ttaz.t1	PREDICTED: H/ACA ribonucleoprotein complex subunit 4 [Beta vulgaris subsp. vulgaris]	GO:0000495(box H/ACA snoRn/a 3'n/aend processing);GO:0009982(pseudouridine synthase activity);GO:0031118(rRn/a pseudouridine synthesis);GO:0031120(snRn/a pseudouridine synthesis);GO:0031429(box H/ACA snoRNP complex);GO:1990481(mRn/a pseudouridine synthesis)	03008(Ribosome biogenesis in eukaryotes)	n/a
circRNA1133	0	0	0	0	0	0	0	no dif	1	1	Bvchr7_un.sca010	328937	331318	+	2	circRNA	Bv7_179560_ajqy.t1	PREDICTED: dihydroorotate dehydrogen/ase (quinone), mitochondrial isoform X2 [Beta vulgaris subsp. vulgaris]	GO:0004152(dihydroorotate dehydrogen/ase activity);GO:0005737(cytoplasm);GO:0006207('de novo' pyrimidine nucleobase biosynthetic process)	00240(Pyrimidine metabolism)	EC:1.3.5.2
circRNA2293	0	0	0	0	0	0	0	no dif	1	1	Bvchr1_un.sca002	458510	463585	-	8	circRNA	Bv1_017050_eiwa.t1	PREDICTED: exocyst complex component SEC8 [Beta vulgaris subsp. vulgaris]	GO:0000145(exocyst);GO:0005618(cell wall);GO:0005634(nucleus);GO:0005829(cytosol);GO:0005856(cytoskeleton);GO:0005886(plasma membrane);GO:0006612(protein targeting to membrane);GO:0006887(exocytosis);GO:0006893(Golgi to plasma membrane transport);GO:0006903(vesicle targeting);GO:0006904(vesicle docking involved in exocytosis);GO:0009506(plasmodesma);GO:0009524(phragmoplast);GO:0009846(pollen germ…	n/a	n/a
circRNA1389	0	0	0	0	0	0	0	no dif	1	1	Bvchr7.sca021	7836179	7837866	-	6	circRNA	Bv7_174010_xeyg.t1	PREDICTED: putative E3 ubiquitinn/aprotein ligase XBAT31 [Beta vulgaris subsp. vulgaris]	GO:0005737(cytoplasm);GO:0016021(integral component of membrane);GO:0016567(protein ubiquitin/ation);GO:0016740(transferase activity);GO:0046872(metal ion binding)	n/a	n/a
circRNA1174	0	0	0	0	0	0	0	no dif	1	1	Bvchr7.sca009	3199487	3209077	-	13	circRNA	Bv7_164880_gukf.t1	PREDICTED: uncharacterized protein LOC104899096 isoform X1 [Beta vulgaris subsp. vulgaris]	GO:0005634(nucleus);GO:0008568(microtubulen/asevering ATPase activity);GO:0031122(cytoplasmic microtubule organization)	03013(Rn/a transport)	n/a
circRNA2336	0	0	0	0	0	0	0	no dif	1	1	Bvchr2.sca001	3042142	3043424	-	5	circRNA	Bv2_026270_gffy.t1	PREDICTED: transmembrane protein 33 homolog [Beta vulgaris subsp. vulgaris]	GO:0003674(molecular_function);GO:0005739(mitochondrion);GO:0005783(endoplasmic reticulum);GO:0008150(biological_process);GO:0009506(plasmodesma);GO:0016020(membrane);GO:0016021(integral component of membrane)	n/a	n/a
circRNA1526	0	0	0	0	0	0	0	no dif	1	1	Bvchr2.sca004	541559	543985	-	5	circRNA	Bv2_033360_manu.t1	PREDICTED: serine/threonine protein phosphatase 2A 55 kDa regulatory subunit B beta isoform [Beta vulgaris subsp. vulgaris]	GO:0000159(protein phosphatase type 2A complex);GO:0000166(nucleotide binding);GO:0000278(mitotic cell cycle);GO:0004722(protein serine/threonine phosphatase activity);GO:0005515(protein binding);GO:0005737(cytoplasm);GO:0005829(cytosol);GO:0006470(protein dephosphorylation);GO:0019888(protein phosphatase regulator activity);GO:0032502(developmental process);GO:0050790(regulation of catalytic act…	03015(mRn/a surveillance pathway)	n/a
circRNA1418	0	0	0	0	0	0	0	no dif	1	1	Bvchr3_un.sca002	71146	74009	-	3	circRNA	Bv3_067000_soho.t1	PREDICTED: phospholipase D zeta 1 [Beta vulgaris subsp. vulgaris]	GO:0004630(phospholipase D activity);GO:0005737(cytoplasm);GO:0006654(phosphatidic acid biosynthetic process);GO:0008610(lipid biosynthetic process);GO:0016036(cellular response to phosphate starvation);GO:0016042(lipid catabolic process);GO:0031410(cytoplasmic vesicle);GO:0035091(phosphatidylinositol binding);GO:0048017(inositol lipidn/amediated sign/aling);GO:0048364(root development);GO:007029…	00564(Glycerophospholipid metabolism);00565(Ether lipid metabolism);04144(Endocytosis)	EC:3.1.4.4
circRNA2179	0	0	0	0	0	0	0	no dif	1	1	Bvchr2.sca001	470899	471402	-	2	circRNA	Bv2_023760_mqjd.t1	PREDICTED: phosphoinositide phospholipase C 6 [Beta vulgaris subsp. vulgaris]	GO:0004435(phosphatidylinositol phospholipase C activity);GO:0005622(intracellular);GO:0005634(nucleus);GO:0005886(plasma membrane);GO:0006629(lipid metabolic process);GO:0007165(sign/al transduction);GO:0016042(lipid catabolic process);GO:0035556(intracellular sign/al transduction)	00562(Inositol phosphate metabolism);04070(Phosphatidylinositol sign/aling system);04933(AGEn/aRAGE sign/aling pathway in diabetic complications)	EC:3.1.4.11
circRNA2045	0	0	0	0	0	0	0	no dif	1	1	scaffold01197	13459	19866	-	1	intergenic	n/a	n/a	n/a	n/a	n/a
circRNA1723	0	0	0	0	0	0	0	no dif	1	1	Bvchr7.sca021	6202717	6203819	+	4	circRNA	Bv7_172310_gyjn.t1	PREDICTED: villinn/a1 isoform X1 [Beta vulgaris subsp. vulgaris]	GO:0003779(actin binding);GO:0005737(cytoplasm);GO:0005856(cytoskeleton);GO:0007010(cytoskeleton organization);GO:0051015(actin filament binding);GO:0051017(actin filament bundle assembly);GO:0051693(actin filament capping)	n/a	n/a
circRNA1554	0	0	0	0	0	0	0	no dif	1	1	Bvchr4.sca017	1014578	1015662	-	2	circRNA	Bv4_088410_hogm.t1	PREDICTED: putative aconitate hydratase, cytoplasmic [Beta vulgaris subsp. vulgaris]	GO:0003994(aconitate hydratase activity);GO:0005507(copper ion binding);GO:0005515(protein binding);GO:0005524(ATP binding);GO:0005618(cell wall);GO:0005737(cytoplasm);GO:0005739(mitochondrion);GO:0005774(vacuolar membrane);GO:0005794(Golgi apparatus);GO:0005829(cytosol);GO:0006097(glyoxylate cycle);GO:0006099(tricarboxylic acid cycle);GO:0006101(citrate metabolic process);GO:0006102(isocitrate m…	00020(Citrate cycle (TCA cycle));00630(Glyoxylate and dicarboxylate metabolism)	EC:4.2.1.3
ciRNA111	0	0	0	0	0	0	0	no dif	1	1	Bvchr3_un.sca001	739377	739529	+	1	ciRNA	Bv3_066450_hstn.t1	PREDICTED: probable E3 ubiquitinn/aprotein ligase ARI8 [Beta vulgaris subsp. vulgaris]	GO:0000151(ubiquitin ligase complex);GO:0000209(protein polyubiquitin/ation);GO:0005737(cytoplasm);GO:0031624(ubiquitin conjugating enzyme binding);GO:0032436(positive regulation of proteasomal ubiquitinn/adependent protein catabolic process);GO:0061630(ubiquitin protein ligase activity)	n/a	n/a
circRNA1974	0	0	0	0	0	0	0	no dif	1	1	Bvchr7.sca008	2307958	2308395	-	2	circRNA	Bv7_163890_uexd.t1	PREDICTED: CBS domainn/acontaining protein CBSX3, mitochondrial [Beta vulgaris subsp. vulgaris]	GO:0005739(mitochondrion);GO:0009651(response to salt stress);GO:0045454(cell redox homeostasis);GO:0050897(cobalt ion binding)	n/a	n/a
circRNA2364	0	0	0	0	0	0	0	no dif	1	1	Bvchr6.sca014	2019869	2020008	-	1	circRNA	Bv6_143260_qgzy.t1	PREDICTED: putative uncharacterized protein DDB_G0271606 [Beta vulgaris subsp. vulgaris]	GO:0005634(nucleus);GO:0005829(cytosol)	n/a	n/a
circRNA1136	0	0	0	0	0	0	0	no dif	1	1	Bvchr8.sca018	7321802	7324883	+	3	circRNA	Bv8_198920_rnki.t1	hypothetical protein BVRB_8g198920 [Beta vulgaris subsp. vulgaris]	GO:0005575(cellular_component);GO:0008150(biological_process)	n/a	n/a
circRNA2151	0	0	0	0	0	0	0	no dif	1	1	Bvchr6.sca005	5684556	5685487	+	1	circRNA	Bv6_139930_rgru.t1	PREDICTED: uncharacterized protein LOC104896134 [Beta vulgaris subsp. vulgaris]	GO:0003674(molecular_function);GO:0005886(plasma membrane)	n/a	n/a
circRNA1794	0	0	0	0	0	0	0	no dif	1	1	Bvchr6.sca027	1609647	1610939	+	4	circRNA	Bv6_149780_ujny.t1	PREDICTED: protein NEOXANTHINn/aDEFICIENT 1 isoform X1 [Beta vulgaris subsp. vulgaris]	GO:0003674(molecular_function);GO:0005634(nucleus);GO:0016123(xanthophyll biosynthetic process)	n/a	n/a
circRNA2142	0	0	0	0	0	0	0	no dif	1	1	Bvchr5_un.sca001	468293	469811	+	3	circRNA	Bv5_123240_uoje.t1	PREDICTED: probable serine/threoninen/aprotein kin/ase At5g41260 isoform X1 [Beta vulgaris subsp. vulgaris]	GO:0004675(transmembrane receptor protein serine/threonine kin/ase activity);GO:0005886(plasma membrane);GO:0006468(protein phosphorylation);GO:0007166(cell surface receptor sign/aling pathway);GO:0009506(plasmodesma);GO:0009742(brassinosteroid mediated sign/aling pathway)	04075(Plant hormone sign/al transduction)	EC:2.7.11.1
circRNA1544	0	0	0	0	0	0	0	no dif	1	1	Bvchr5.sca002	1303664	1304968	-	3	circRNA	Bv5_099760_ytuw.t1	PREDICTED: uncharacterized protein LOC104892231 [Beta vulgaris subsp. vulgaris]	GO:0005634(nucleus);GO:0008150(biological_process)	n/a	n/a
circRNA1955	0	0	0	0	0	0	0	no dif	1	1	Bvchr6.sca018	1596190	1596824	-	3	circRNA	Bv6_144490_upqk.t1	PREDICTED: mediator of Rn/a polymerase II transcription subunit 23 [Beta vulgaris subsp. vulgaris]	GO:0003674(molecular_function);GO:0005634(nucleus)	n/a	n/a
circRNA2068	0	0	0	0	0	0	0	no dif	1	1	Bvchr8.sca004	1364842	1365230	+	2	circRNA	Bv8_185810_kdqu.t1	PREDICTED: probable WRKY transcription factor 31 isoform X1 [Beta vulgaris subsp. vulgaris]	GO:0003700(Dn/a binding transcription factor activity);GO:0005515(protein binding);GO:0005634(nucleus);GO:0006351(transcription, Dn/an/atemplated);GO:0006355(regulation of transcription, Dn/an/atemplated);GO:0043565(sequencen/aspecific Dn/a binding);GO:0044212(transcription regulatory region Dn/a binding);GO:0045892(negative regulation of transcription, Dn/an/atemplated)	00970(Aminoacyln/atRn/a biosynthesis)	EC:6.1.1.21
circRNA2287	0	0	0	0	0	0	0	no dif	1	1	Bvchr8.sca018	309890	310928	-	5	circRNA	Bv8_193150_stck.t1	PREDICTED: monogalactosyldiacylglycerol synthase 2, chloroplastic [Beta vulgaris subsp. vulgaris]	GO:0006631(fatty acid metabolic process);GO:0009247(glycolipid biosynthetic process);GO:0009507(chloroplast);GO:0009707(chloroplast outer membrane);GO:0016036(cellular response to phosphate starvation);GO:0016757(transferase activity, transferring glycosyl groups);GO:0019374(galactolipid metabolic process);GO:0019375(galactolipid biosynthetic process);GO:0035250(UDPn/agalactosyltransferase activi…	00561(Glycerolipid metabolism)	EC:2.4.1.46
circRNA2238	0	0	0	0	0	0	0	no dif	1	1	Bvchr3.sca003	4973498	4973645	+	1	circRNA	Bv3_055390_dunc.t1	PREDICTED: oxalaten/an/aCoA ligase [Beta vulgaris subsp. vulgaris]	GO:0005524(ATP binding);GO:0005737(cytoplasm);GO:0005739(mitochondrion);GO:0005829(cytosol);GO:0009506(plasmodesma);GO:0009507(chloroplast);GO:0009570(chloroplast stroma);GO:0009735(response to cytokinin);GO:0010030(positive regulation of seed germin/ation);GO:0010214(seed coat development);GO:0016208(AMP binding);GO:0033611(oxalate catabolic process);GO:0046686(response to cadmium ion);GO:004804…	00630(Glyoxylate and dicarboxylate metabolism)	EC:6.2.1.8
circRNA1813	0	0	0	0	0	0	0	no dif	1	1	Bvchr6.sca003	225361	227511	-	6	circRNA	Bv6_131970_ctmz.t1	PREDICTED: sulfite oxidase [Beta vulgaris subsp. vulgaris]	GO:0005739(mitochondrion);GO:0005777(peroxisome);GO:0005829(cytosol);GO:0006790(sulfur compound metabolic process);GO:0008482(sulfite oxidase activity);GO:0009507(chloroplast);GO:0010477(response to sulfur dioxide);GO:0015994(chlorophyll metabolic process);GO:0016491(oxidoreductase activity);GO:0030151(molybdenum ion binding);GO:0042128(nitrate assimilation);GO:0055114(oxidationn/areduction proce…	00920(Sulfur metabolism)	EC:1.8.3.1
circRNA2115	0	0	0	0	0	0	0	no dif	1	1	Bvchr1_un.sca002	2204284	2206951	+	9	circRNA	Bv1_018420_wxrj.t1	PREDICTED: CCR4n/aNOT transcription complex subunit 1 isoform X6 [Beta vulgaris subsp. vulgaris]	GO:0000288(nuclearn/atranscribed mRn/a catabolic process, deadenylationn/adependent decay);GO:0000932(Pn/abody);GO:0017148(negative regulation of translation);GO:0030015(CCR4n/aNOT core complex)	03018(Rn/a degradation)	n/a
circRNA1382	0	0	0	0	0	0	0	no dif	1	1	Bvchr7.sca021	748437	749145	-	2	circRNA	Bv7_168770_skhg.t1	PREDICTED: probable xyloglucan glycosyltransferase 5 [Beta vulgaris subsp. vulgaris]	GO:0000139(Golgi membrane);GO:0005634(nucleus);GO:0005794(Golgi apparatus);GO:0016021(integral component of membrane);GO:0016757(transferase activity, transferring glycosyl groups);GO:0016759(cellulose synthase activity);GO:0071555(cell wall organization)	n/a	n/a
circRNA1796	0	0	0	0	0	0	0	no dif	1	1	Bvchr6.sca027	3850712	3852589	+	2	circRNA	Bv6_151180_zjui.t1	PREDICTED: uncharacterized protein LOC104897605 [Beta vulgaris subsp. vulgaris]	GO:0004722(protein serine/threonine phosphatase activity);GO:0005515(protein binding);GO:0005634(nucleus);GO:0005737(cytoplasm);GO:0006470(protein dephosphorylation);GO:0009738(abscisic acidn/aactivated sign/aling pathway);GO:0046872(metal ion binding)	04016(MAPK sign/aling pathway n/a plant);04075(Plant hormone sign/al transduction)	EC:3.1.3.16
circRNA1345	0	0	0	0	0	0	0	no dif	1	1	Bvchr9.sca026	3292135	3293445	+	4	circRNA	Bv9_219470_mphn.t1	PREDICTED: ATPn/adependent Dn/a helicase Qn/alike 4A [Beta vulgaris subsp. vulgaris]	GO:0000724(doublen/astrand break repair via homologous recombin/ation);GO:0003677(Dn/a binding);GO:0005634(nucleus);GO:0005694(chromosome);GO:0005737(cytoplasm);GO:0009378(fourn/away junction helicase activity);GO:0043140(ATPn/adependent 3'n/a5' Dn/a helicase activity)	03440(Homologous recombin/ation)	EC:3.6.4.12
ciRNA202	0	0	0	0	0	0	0	no dif	1	1	Bvchr1_un.sca016	405099	405331	-	1	ciRNA	Bv1_022670_uijs.t1	PREDICTED: phosphatidate phosphatase PAH2 isoform X1 [Beta vulgaris subsp. vulgaris]	GO:0008195(phosphatidate phosphatase activity)	00561(Glycerolipid metabolism);00564(Glycerophospholipid metabolism)	EC:3.1.3.4
circRNA2223	0	0	0	0	0	0	0	no dif	1	1	Bvchr2.sca001	8682034	8682173	-	1	circRNA	Bv2_031150_jzxf.t1	PREDICTED: uncharacterized protein LOC104883105 [Beta vulgaris subsp. vulgaris]	GO:0003674(molecular_function);GO:0005886(plasma membrane);GO:0008150(biological_process);GO:0009507(chloroplast)	n/a	n/a
circRNA1359	0	0	0	0	0	0	0	no dif	1	1	Bvchr9.sca004	763617	763844	+	1	circRNA	Bv9_205010_ppux.t1	PREDICTED: probable serine/threoninen/aprotein kin/ase At1g54610 [Beta vulgaris subsp. vulgaris]	GO:0005524(ATP binding);GO:0005634(nucleus);GO:0005886(plasma membrane);GO:0016301(kin/ase activity)	n/a	n/a
circRNA1466	0	0	0	0	0	0	0	no dif	1	1	Bvchr6.sca027	3329656	3330556	-	2	circRNA	Bv6_150850_qrzc.t2	PREDICTED: CTD small phosphatasen/alike protein 2 isoform X2 [Beta vulgaris subsp. vulgaris]	GO:0004721(phosphoprotein phosphatase activity)	n/a	n/a
circRNA1169	0	0	0	0	0	0	0	no dif	1	1	Bvchr3.sca005	540640	543461	-	4	circRNA	Bv3_056290_kumd.t1	PREDICTED: endoplasmic reticulum oxidoreductinn/a1 isoform X2 [Beta vulgaris subsp. vulgaris]	GO:0005789(endoplasmic reticulum membrane);GO:0051604(protein maturation)	04141(Protein processing in endoplasmic reticulum)	n/a
circRNA2381	0	0	0	0	0	0	0	no dif	1	1	contig101834	94	249	-	1	intergenic	n/a	n/a	n/a	n/a	n/a
circRNA1828	0	0	0	0	0	0	0	no dif	1	1	Bvchr6.sca023	2571924	2572442	-	2	circRNA	Bv6_145930_mgyy.t1	PREDICTED: DExHn/abox ATPn/adependent Rn/a helicase DExH9 [Beta vulgaris subsp. vulgaris]	GO:0000460(maturation of 5.8S rRn/a);GO:0004004(ATPn/adependent Rn/a helicase activity);GO:0005524(ATP binding);GO:0005634(nucleus);GO:0005654(nucleoplasm);GO:0005730(nucleolus);GO:0006364(rRn/a processing);GO:0006401(Rn/a catabolic process);GO:0008026(ATPn/adependent helicase activity);GO:0019843(rRn/a binding);GO:0031125(rRn/a 3'n/aend processing)	03018(Rn/a degradation)	EC:3.6.4.13
circRNA1315	0	0	0	0	0	0	0	no dif	1	1	Bvchr8_un.sca001	426088	426284	+	2	circRNA	Bv8_199160_uneq.t1	PREDICTED: uncharacterized protein LOC104909039 [Beta vulgaris subsp. vulgaris]	GO:0003993(acid phosphatase activity);GO:0005737(cytoplasm);GO:0008252(nucleotidase activity);GO:0016791(phosphatase activity)	00230(Purine metabolism);00240(Pyrimidine metabolism);00760(Nicotin/ate and nicotin/amide metabolism)	EC:3.1.3.5
circRNA1753	0	0	0	0	0	0	0	no dif	1	1	Bvchr2.sca018	638791	640154	-	4	circRNA	Bv2_042850_ghkr.t1	PREDICTED: cellulose synthase A catalytic subunit 1 [UDPn/aforming] [Beta vulgaris subsp. vulgaris]	GO:0000977(Rn/a polymerase II regulatory region sequencen/aspecific Dn/a binding);GO:0005515(protein binding);GO:0005768(endosome);GO:0005794(Golgi apparatus);GO:0005802(transn/aGolgi network);GO:0005886(plasma membrane);GO:0009825(multidimension/al cell growth);GO:0009832(plantn/atype cell wall biogenesis);GO:0009833(plantn/atype primary cell wall biogenesis);GO:0016021(integral component of mem…	n/a	n/a
circRNA1821	0	0	0	0	0	0	0	no dif	1	1	Bvchr2.sca001	1331257	1331816	-	2	circRNA	Bv2_024570_wyfs.t1	hypothetical protein BVRB_2g024560 isoform B [Beta vulgaris subsp. vulgaris]	GO:0003924(GTPase activity);GO:0005096(GTPase activator activity);GO:0005525(GTP binding);GO:0005737(cytoplasm);GO:0005829(cytosol);GO:0006913(nucleocytoplasmic transport);GO:0009615(response to virus);GO:0046872(metal ion binding)	n/a	n/a
circRNA1832	0	0	0	0	0	0	0	no dif	1	1	Bvchr6.sca028	2040475	2049580	-	6	circRNA	Bv6_153280_tgjd.t1	PREDICTED: CSC1n/alike protein At1g69450 [Beta vulgaris subsp. vulgaris]	GO:0005886(plasma membrane)	n/a	n/a
circRNA1153	0	0	0	0	0	0	0	no dif	1	1	Bvchr2_un.sca003	116659	117191	+	2	circRNA	Bv2_045680_cdfz.t1	PREDICTED: eukaryotic peptide chain release factor GTPn/abinding subunit ERF3A isoform X2 [Beta vulgaris subsp. vulgaris]	GO:0002184(cytoplasmic translation/al termin/ation);GO:0003747(translation release factor activity);GO:0003924(GTPase activity);GO:0018444(translation release factor complex)	03015(mRn/a surveillance pathway)	n/a
circRNA2280	0	0	0	0	0	0	0	no dif	1	1	Bvchr9.sca025	5798859	5799366	-	2	circRNA	Bv9_215560_zqao.t1	PREDICTED: uncharacterized protein LOC104904062 [Beta vulgaris subsp. vulgaris]	GO:0003677(Dn/a binding);GO:0005634(nucleus);GO:0008150(biological_process)	n/a	n/a
circRNA1361	0	0	0	0	0	0	0	no dif	1	1	scaffold00043	295497	295697	-	1	circRNA	Bv_000300_kurt.t1	PREDICTED: uncharacterized protein LOC104883348 isoform X7 [Beta vulgaris subsp. vulgaris]	GO:0005829(cytosol);GO:0008150(biological_process);GO:0009507(chloroplast)	n/a	n/a
circRNA1898	0	0	0	0	0	0	0	no dif	1	1	Bvchr7.sca021	4993729	4999448	+	1	intergenic	n/a	n/a	n/a	n/a	n/a
circRNA1755	0	0	0	0	0	0	0	no dif	1	1	Bvchr2.sca018	2213407	2214667	+	1	circRNA	Bv2_044000_tjhc.t1	PREDICTED: nonn/alysosomal glucosylceramidase [Beta vulgaris subsp. vulgaris]	GO:0004348(glucosylceramidase activity);GO:0005886(plasma membrane);GO:0006680(glucosylceramide catabolic process)	00600(Sphingolipid metabolism);00511(Other glycan degradation)	EC:3.2.1.45
circRNA1497	0	0	0	0	0	0	0	no dif	1	1	Bvchr8.sca014	3081423	3082416	-	3	circRNA	Bv8_189070_gcxn.t1	PREDICTED: betan/aglucosidase 24 [Beta vulgaris subsp. vulgaris]	GO:0008152(metabolic process);GO:0009821(alkaloid biosynthetic process);GO:0050247(raucaffricine betan/aglucosidase activity);GO:0050506(vomilenine glucosyltransferase activity)	00500(Starch and sucrose metabolism);00460(Cyanoamino acid metabolism);00940(Phenylpropanoid biosynthesis)	EC:3.2.1.21
circRNA1717	0	0	0	0	0	0	0	no dif	1	1	Bvchr7.sca021	1075454	1076608	+	4	circRNA	Bv7_168940_pnhe.t1	PREDICTED: protein STRUBBELIGn/aRECEPTOR FAMILY 7 [Beta vulgaris subsp. vulgaris]	GO:0004672(protein kin/ase activity);GO:0004674(protein serine/threonine kin/ase activity);GO:0004675(transmembrane receptor protein serine/threonine kin/ase activity);GO:0005524(ATP binding);GO:0005576(extracellular region);GO:0005886(plasma membrane);GO:0006468(protein phosphorylation);GO:0007166(cell surface receptor sign/aling pathway);GO:0007169(transmembrane receptor protein tyrosine kin/as…	n/a	n/a
circRNA1326	0	0	0	0	0	0	0	no dif	1	1	Bvchr1.sca001	3878432	3879930	+	4	circRNA	Bv1_003550_nmtd.t1	hypothetical protein BVRB_1g003550 [Beta vulgaris subsp. vulgaris]	GO:0000911(cytokinesis by cell plate formation);GO:0000914(phragmoplast assembly);GO:0000930(gamman/atubulin complex);GO:0003924(GTPase activity);GO:0005198(structural molecule activity);GO:0005525(GTP binding);GO:0005618(cell wall);GO:0005635(nuclear envelope);GO:0005737(cytoplasm);GO:0005739(mitochondrion);GO:0005829(cytosol);GO:0005874(microtubule);GO:0005886(plasma membrane);GO:0005938(cell c…	n/a	n/a
ciRNA94	0	0	0	0	0	0	0	no dif	1	1	Bvchr5.sca025	21662	22850	+	1	ciRNA	Bv5_121130_rdtk.t1	PREDICTED: pren/amRn/an/asplicing factor SLU7 [Beta vulgaris subsp. vulgaris]	GO:0000386(second spliceosomal transesterification activity);GO:0005681(spliceosomal complex)	03040(Spliceosome)	n/a
circRNA1935	0	0	0	0	0	0	0	no dif	1	1	Bvchr5.sca018	101243	128625	+	5	circRNA	Bv5_112590_xqdr.t1	PREDICTED: serine/threoninen/aprotein kin/ase EDR1 [Beta vulgaris subsp. vulgaris]	GO:0004672(protein kin/ase activity);GO:0004674(protein serine/threonine kin/ase activity);GO:0004709(MAP kin/ase kin/ase kin/ase activity);GO:0004712(protein serine/threonine/tyrosine kin/ase activity);GO:0005515(protein binding);GO:0005524(ATP binding);GO:0005634(nucleus);GO:0006468(protein phosphorylation);GO:0009651(response to salt stress);GO:0010182(sugar mediated sign/aling pathway);GO:001…	n/a	n/a
circRNA2399	0	0	0	0	0	0	0	no dif	1	1	scaffold00704	132308	133944	-	2	circRNA	Bv_010360_nhmu.t1	cytochrome oxidase subunit 2 (mitochondrion) [Beta vulgaris subsp. vulgaris]	GO:0005739(mitochondrion)	00190(Oxidative phosphorylation)	n/a
circRNA1334	0	0	0	0	0	0	0	no dif	1	1	Bvchr1.sca008	156602	156880	-	1	circRNA	Bv1_014580_yhpt.t1	PREDICTED: squalene monooxygen/ase [Beta vulgaris subsp. vulgaris]	GO:0004506(squalene monooxygen/ase activity);GO:0005576(extracellular region);GO:0005783(endoplasmic reticulum);GO:0009611(response to wounding);GO:0009753(response to jasmonic acid);GO:0016021(integral component of membrane);GO:0016126(sterol biosynthetic process);GO:0050660(flavin adenine dinucleotide binding);GO:0055114(oxidationn/areduction process)	00100(Steroid biosynthesis);00909(Sesquiterpenoid and triterpenoid biosynthesis)	EC:1.14.14.17
circRNA1342	0	0	0	0	0	0	0	no dif	1	1	Bvchr9.sca025	6194496	6195298	+	2	circRNA	Bv9_215920_khns.t1	PREDICTED: brefeldin An/ainhibited guanine nucleotiden/aexchange protein 1 isoform X1 [Beta vulgaris subsp. vulgaris]	GO:0005086(ARF guanyln/anucleotide exchange factor activity);GO:0005802(transn/aGolgi network);GO:0016192(vesiclen/amediated transport)	04144(Endocytosis)	n/a
circRNA2384	0	0	0	0	0	0	0	no dif	1	1	scaffold01044	1943	2116	-	1	circRNA	Bv_013770_skna.t1	PREDICTED: glycinen/arich cell wall structural protein 1.0 [Beta vulgaris subsp. vulgaris]	n/a	n/a	n/a
circRNA2242	0	0	0	0	0	0	0	no dif	1	1	Bvchr4.sca016	732523	732729	+	2	circRNA	Bv4_087500_rfpx.t1	PREDICTED: uncharacterized protein LOC104891607 isoform X1 [Beta vulgaris subsp. vulgaris]	GO:0005515(protein binding);GO:0005634(nucleus);GO:0005794(Golgi apparatus);GO:0005886(plasma membrane);GO:0006351(transcription, Dn/an/atemplated);GO:0009416(response to light stimulus);GO:0009718(anthocyaninn/acontaining compound biosynthetic process);GO:0015995(chlorophyll biosynthetic process);GO:0045893(positive regulation of transcription, Dn/an/atemplated)	n/a	n/a
circRNA2215	0	0	0	0	0	0	0	no dif	1	1	Bvchr4.sca001	55648	56950	-	3	circRNA	Bv4_070850_ydmi.t1	PREDICTED: 2n/aoxoisovalerate dehydrogen/ase subunit beta 1, mitochondrial isoform X1 [Beta vulgaris subsp. vulgaris]	GO:0003863(3n/amethyln/a2n/aoxobutanoate dehydrogen/ase (2n/amethylpropanoyln/atransferring) activity);GO:0005739(mitochondrion);GO:0005759(mitochondrial matrix);GO:0007584(response to nutrient);GO:0009083(branchedn/achain amino acid catabolic process);GO:0055114(oxidationn/areduction process)	00640(Propanoate metabolism);00280(Valine, leucine and isoleucine degradation)	EC:1.2.4.4
circRNA1410	0	0	0	0	0	0	0	no dif	1	1	Bvchr3.sca002	392175	392772	-	2	circRNA	Bv3_050810_xgkp.t1	PREDICTED: protein FAM135B isoform X1 [Beta vulgaris subsp. vulgaris]	GO:0044255(cellular lipid metabolic process);GO:0052689(carboxylic ester hydrolase activity)	00230(Purine metabolism);00240(Pyrimidine metabolism);04016(MAPK sign/aling pathway n/a plant)	EC:2.7.4.6
circRNA2274	0	0	0	0	0	0	0	no dif	1	1	Bvchr4.sca017	1015572	1015846	-	2	circRNA	Bv4_088410_hogm.t1	PREDICTED: putative aconitate hydratase, cytoplasmic [Beta vulgaris subsp. vulgaris]	GO:0003994(aconitate hydratase activity);GO:0005507(copper ion binding);GO:0005515(protein binding);GO:0005524(ATP binding);GO:0005618(cell wall);GO:0005737(cytoplasm);GO:0005739(mitochondrion);GO:0005774(vacuolar membrane);GO:0005794(Golgi apparatus);GO:0005829(cytosol);GO:0006097(glyoxylate cycle);GO:0006099(tricarboxylic acid cycle);GO:0006101(citrate metabolic process);GO:0006102(isocitrate m…	00020(Citrate cycle (TCA cycle));00630(Glyoxylate and dicarboxylate metabolism)	EC:4.2.1.3
circRNA2189	0	0	0	0	0	0	0	no dif	1	1	Bvchr2.sca015	74327	115581	-	1	intergenic	n/a	n/a	n/a	n/a	n/a
circRNA1089	0	0	0	0	0	0	0	no dif	1	1	Bvchr5.sca014	1755342	1755855	+	2	circRNA	Bv5_111120_khxa.t1	PREDICTED: protein SAR DEFICIENT 1 [Beta vulgaris subsp. vulgaris]	GO:0002229(defense response to oomycetes);GO:0003700(Dn/a binding transcription factor activity);GO:0005516(calmodulin binding);GO:0005634(nucleus);GO:0006351(transcription, Dn/an/atemplated);GO:0006355(regulation of transcription, Dn/an/atemplated);GO:0009617(response to bacterium);GO:0009626(plantn/atype hypersensitive response);GO:0010112(regulation of systemic acquired resistance);GO:0010224(…	n/a	n/a
circRNA1994	0	0	0	0	0	0	0	no dif	1	1	Bvchr2.sca011	905020	907213	+	3	circRNA	Bv2_037740_retg.t1	PREDICTED: uncharacterized protein LOC104887023 [Beta vulgaris subsp. vulgaris]	GO:0005215(transporter activity);GO:0005634(nucleus);GO:0005739(mitochondrion);GO:0006810(transport)	n/a	n/a
ciRNA195	0	0	0	0	0	0	0	no dif	1	1	Bvchr5.sca020	953104	953843	+	1	ciRNA	Bv5_113330_migc.t1	PREDICTED: dual specificity protein phosphatase PHS1 isoform X2 [Beta vulgaris subsp. vulgaris]	GO:0004721(phosphoprotein phosphatase activity);GO:0004725(protein tyrosine phosphatase activity);GO:0005515(protein binding);GO:0005737(cytoplasm);GO:0008138(protein tyrosine/serine/threonine phosphatase activity);GO:0009737(response to abscisic acid);GO:0009738(abscisic acidn/aactivated sign/aling pathway);GO:0010119(regulation of stomatal movement);GO:0010468(regulation of gene expression);GO:…	n/a	n/a
circRNA1394	0	0	0	0	0	0	0	no dif	1	1	Bvchr8.sca002	1787896	1788994	-	2	circRNA	Bv8_184110_njkc.t1	PREDICTED: helicasen/alike transcription factor CHR28 [Beta vulgaris subsp. vulgaris]	GO:0005737(cytoplasm);GO:0042981(regulation of apoptotic process);GO:0048025(negative regulation of mRn/a splicing, via spliceosome)	n/a	n/a
ciRNA147	0	0	0	0	0	0	0	no dif	1	1	Bvchr3.sca010	3072002	3072893	+	1	ciRNA	Bv3_063410_ixst.t1	PREDICTED: bZIP transcription factor 17 [Beta vulgaris subsp. vulgaris]	GO:0000139(Golgi membrane);GO:0003677(Dn/a binding);GO:0003700(Dn/a binding transcription factor activity);GO:0005515(protein binding);GO:0005634(nucleus);GO:0005783(endoplasmic reticulum);GO:0005789(endoplasmic reticulum membrane);GO:0006351(transcription, Dn/an/atemplated);GO:0006355(regulation of transcription, Dn/an/atemplated);GO:0016021(integral component of membrane);GO:0042538(hyperosmoti…	03013(Rn/a transport)	n/a
circRNA2005	0	0	0	0	0	0	0	no dif	1	1	Bvchr9.sca013	1044453	1046115	-	6	circRNA	Bv9_208000_fcya.t1	PREDICTED: ABC transporter A family member 2 [Beta vulgaris subsp. vulgaris]	GO:0006869(lipid transport);GO:0042626(ATPase activity, coupled to transmembrane movement of substances);GO:0043231(intracellular membranen/abounded organelle)	02010(ABC transporters)	n/a
ciRNA135	0	0	0	0	0	0	0	no dif	1	1	Bvchr2.sca005	365157	366632	-	1	ciRNA	Bv2_033710_jcix.t1	hypothetical protein BVRB_2g033710 [Beta vulgaris subsp. vulgaris]	GO:0003774(motor activity);GO:0003779(actin binding);GO:0005515(protein binding);GO:0005516(calmodulin binding);GO:0005524(ATP binding);GO:0005634(nucleus);GO:0005737(cytoplasm);GO:0007097(nuclear migration);GO:0016459(myosin complex);GO:0030048(actin filamentn/abased movement);GO:0031965(nuclear membrane);GO:2000769(regulation of establishment or mainten/ance of cell polarity regulating cell sha…	n/a	n/a
circRNA1705	0	0	0	0	0	0	0	no dif	1	1	scaffold00169	848024	888189	+	27	circRNA	Bv_001540_qopd.t1	hypothetical protein BVRB_001540 isoform D [Beta vulgaris subsp. vulgaris]	GO:0003682(chromatin binding);GO:0005634(nucleus);GO:0005829(cytosol);GO:0009611(response to wounding);GO:0009908(flower development);GO:0010199(organ boundary specification between lateral organs and the meristem);GO:0016887(ATPase activity);GO:0040029(regulation of gene expression, epigenetic);GO:0043044(ATPn/adependent chromatin remodeling)	n/a	n/a
circRNA1411	0	0	0	0	0	0	0	no dif	1	1	Bvchr3.sca003	632958	633997	+	3	circRNA	Bv3_051860_afqe.t1	hypothetical protein BVRB_3g051860 [Beta vulgaris subsp. vulgaris]	n/a	n/a	n/a
circRNA2165	0	0	0	0	0	0	0	no dif	1	1	Bvchr3.sca011	50022	52396	+	4	circRNA	Bv3_063920_ngxw.t1	PREDICTED: uncharacterized protein LOC104889623 [Beta vulgaris subsp. vulgaris]	GO:0003674(molecular_function);GO:0005737(cytoplasm);GO:0005829(cytosol);GO:0005886(plasma membrane);GO:0008150(biological_process)	n/a	n/a
ciRNA204	0	0	0	0	0	0	0	no dif	1	1	Bvchr7.sca001	3280163	3282422	-	1	ciRNA	Bv7_159080_ewgs.t1	hypothetical protein BVRB_7g159080 isoform B [Beta vulgaris subsp. vulgaris]	GO:0005515(protein binding);GO:0005739(mitochondrion);GO:0016021(integral component of membrane);GO:0031969(chloroplast membrane);GO:0046872(metal ion binding);GO:0050821(protein stabilization);GO:1904143(positive regulation of carotenoid biosynthetic process)	03010(Ribosome)	n/a
circRNA1280	0	0	0	0	0	0	0	no dif	1	1	Bvchr1_un.sca002	951177	955993	-	4	circRNA	Bv1_017430_nsyc.t1	PREDICTED: putative casein kin/ase II subunit betan/a4 isoform X4 [Beta vulgaris subsp. vulgaris]	GO:0004674(protein serine/threonine kin/ase activity);GO:0005634(nucleus);GO:0005737(cytoplasm);GO:0005829(cytosol);GO:0005956(protein kin/ase CK2 complex);GO:0007623(circadian rhythm);GO:0016301(kin/ase activity);GO:0016310(phosphorylation);GO:0019887(protein kin/ase regulator activity);GO:0042753(positive regulation of circadian rhythm);GO:0048573(photoperiodism, flowering)	03008(Ribosome biogenesis in eukaryotes);04712(Circadian rhythm n/a plant)	n/a
circRNA1990	0	0	0	0	0	0	0	no dif	1	1	Bvchr8.sca014	1285352	1285570	-	1	circRNA	Bv8_188650_ocej.t1	PREDICTED: protein NRDE2 homolog isoform X2 [Beta vulgaris subsp. vulgaris]	GO:0003674(molecular_function);GO:0005634(nucleus);GO:0006396(Rn/a processing)	n/a	n/a
ciRNA181	0	0	0	0	0	0	0	no dif	1	1	scaffold00485	263600	264085	+	1	ciRNA	Bv_006970_jqxr.t1	PREDICTED: calcineurin Bn/alike protein 10 isoform X2 [Beta vulgaris subsp. vulgaris]	GO:0005509(calcium ion binding);GO:0005515(protein binding);GO:0005737(cytoplasm);GO:0005768(endosome);GO:0005886(plasma membrane);GO:0009507(chloroplast);GO:0009705(plantn/atype vacuole membrane);GO:0042538(hyperosmotic salinity response);GO:0043266(regulation of potassium ion transport)	n/a	n/a
circRNA1490	0	0	0	0	0	0	0	no dif	1	1	Bvchr6.sca026	2515577	2516700	+	3	circRNA	Bv6_147780_sxrd.t1	PREDICTED: uncharacterized protein LOC104897251 [Beta vulgaris subsp. vulgaris]	GO:0005634(nucleus)	n/a	n/a
circRNA2195	0	0	0	0	0	0	0	no dif	1	1	Bvchr5.sca023	824643	837417	-	1	intergenic	n/a	n/a	n/a	n/a	n/a
circRNA1958	0	0	0	0	0	0	0	no dif	1	1	Bvchr7.sca021	9749933	9751297	+	3	circRNA	Bv7_176150_dhtu.t1	PREDICTED: transcription factor TGA2.2 isoform X2 [Beta vulgaris subsp. vulgaris]	GO:0001228(transcription/al activator activity, Rn/a polymerase II transcription regulatory region sequencen/aspecific Dn/a binding);GO:0002237(response to molecule of bacterial origin);GO:0003677(Dn/a binding);GO:0003700(Dn/a binding transcription factor activity);GO:0005515(protein binding);GO:0005634(nucleus);GO:0006351(transcription, Dn/an/atemplated);GO:0006355(regulation of transcription, D…	04075(Plant hormone sign/al transduction)	n/a
circRNA2345	0	0	0	0	0	0	0	no dif	1	1	Bvchr1_un.sca015	14471	23110	+	4	circRNA	Bv1_022260_unit.t1	hypothetical protein BVRB_1g022260, partial [Beta vulgaris subsp. vulgaris]	GO:0000398(mRn/a splicing, via spliceosome);GO:0003723(Rn/a binding);GO:0003729(mRn/a binding);GO:0005634(nucleus);GO:0005681(spliceosomal complex);GO:0005829(cytosol);GO:0008380(Rn/a splicing);GO:0016020(membrane);GO:0016607(nuclear speck)	n/a	n/a
circRNA1595	0	0	0	0	0	0	0	no dif	1	1	Bvchr9.sca024	1088914	1097441	-	1	intergenic	n/a	n/a	n/a	n/a	n/a
circRNA2300	0	0	0	0	0	0	0	no dif	1	1	Bvchr8.sca001	600764	601143	-	1	circRNA	Bv8_181270_tfjt.t1	PREDICTED: protein transport protein Sec61 subunit alpha [Beta vulgaris subsp. vulgaris]	GO:0005515(protein binding);GO:0005789(endoplasmic reticulum membrane);GO:0005794(Golgi apparatus);GO:0009306(protein secretion);GO:0015031(protein transport);GO:0015450(Pn/aPn/abondn/ahydrolysisn/adriven protein transmembrane transporter activity);GO:0016020(membrane);GO:0016021(integral component of membrane)	03060(Protein export);04141(Protein processing in endoplasmic reticulum);04145(Phagosome)	n/a
circRNA1946	0	0	0	0	0	0	0	no dif	1	1	Bvchr9.sca025	820897	829452	+	14	circRNA	Bv9_212490_nhip.t1	PREDICTED: Niemannn/aPick C1 protein [Beta vulgaris subsp. vulgaris]	GO:0005886(plasma membrane);GO:0008158(hedgehog receptor activity);GO:0009506(plasmodesma);GO:0009555(pollen development);GO:0016020(membrane);GO:0090153(regulation of sphingolipid biosynthetic process)	n/a	n/a
circRNA2330	0	0	0	0	0	0	0	no dif	1	1	Bvchr9.sca013	908779	908919	+	1	circRNA	Bv9_207950_ixem.t1	hypothetical protein BVRB_9g207950 [Beta vulgaris subsp. vulgaris]	GO:0005773(vacuole);GO:0005887(integral component of plasma membrane);GO:0009506(plasmodesma);GO:0009992(cellular water homeostasis);GO:0015250(water channel activity);GO:0015254(glycerol channel activity);GO:0034220(ion transmembrane transport)	n/a	n/a
circRNA1262	0	0	0	0	0	0	0	no dif	1	1	Bvchr6.sca027	651242	653613	+	1	intergenic	n/a	n/a	n/a	n/a	n/a
circRNA1092	0	0	0	0	0	0	0	no dif	1	1	Bvchr4.sca004	1275813	1276530	-	2	circRNA	Bv4_081070_rehw.t1	hypothetical protein BVRB_4g081070 isoform C [Beta vulgaris subsp. vulgaris]	GO:0005634(nucleus);GO:0008150(biological_process);GO:0008270(zinc ion binding);GO:0009506(plasmodesma)	n/a	n/a
circRNA1188	0	0	0	0	0	0	0	no dif	1	1	Bvchr6.sca027	2867127	2886592	+	11	circRNA	Bv6_150570_hsih.t1	PREDICTED: calmodulinn/abinding transcription activator 4 [Beta vulgaris subsp. vulgaris]	GO:0005634(nucleus);GO:0043565(sequencen/aspecific Dn/a binding);GO:0045944(positive regulation of transcription by Rn/a polymerase II)	n/a	n/a
circRNA2258	0	0	0	0	0	0	0	no dif	1	1	Bvchr5_un.sca019	318416	333480	+	10	circRNA	Bv5_126070_kmxd.t1	PREDICTED: transcription initiation factor TFIID subunit 2 isoform X1 [Beta vulgaris subsp. vulgaris]	GO:0003682(chromatin binding);GO:0005669(transcription factor TFIID complex);GO:0043565(sequencen/aspecific Dn/a binding);GO:0044212(transcription regulatory region Dn/a binding);GO:0045944(positive regulation of transcription by Rn/a polymerase II)	03022(Basal transcription factors)	n/a
circRNA1677	0	0	0	0	0	0	0	no dif	1	1	Bvchr9.sca026	2012221	2012384	+	1	circRNA	Bv9_218240_mrrk.t1	PREDICTED: extran/alarge guanine nucleotiden/abinding protein 1n/alike [Beta vulgaris subsp. vulgaris]	GO:0001664(Gn/aprotein coupled receptor binding);GO:0003924(GTPase activity);GO:0005525(GTP binding);GO:0005634(nucleus);GO:0005834(heterotrimeric Gn/aprotein complex);GO:0005886(plasma membrane);GO:0007186(Gn/aprotein coupled receptor sign/aling pathway);GO:0007188(adenylate cyclasen/amodulating Gn/aprotein coupled receptor sign/aling pathway);GO:0009737(response to abscisic acid);GO:0009744(res…	n/a	n/a
circRNA1649	0	0	0	0	0	0	0	no dif	1	1	Bvchr1.sca001	1464890	1465534	-	2	circRNA	Bv1_001340_qdto.t1	PREDICTED: rann/abinding protein 10 [Beta vulgaris subsp. vulgaris]	GO:0003674(molecular_function);GO:0005634(nucleus);GO:0005737(cytoplasm);GO:0008150(biological_process)	n/a	n/a
circRNA1644	0	0	0	0	0	0	0	no dif	1	1	Bvchr7.sca006	356840	370829	-	8	circRNA	Bv7_162850_xszu.t1	PREDICTED: mediator of Rn/a polymerase II transcription subunit 33A isoform X1 [Beta vulgaris subsp. vulgaris]	GO:0003674(molecular_function);GO:0006351(transcription, Dn/an/atemplated);GO:0006355(regulation of transcription, Dn/an/atemplated);GO:0009698(phenylpropanoid metabolic process);GO:0016592(mediator complex);GO:2000762(regulation of phenylpropanoid metabolic process)	n/a	n/a
circRNA1122	0	0	0	0	0	0	0	no dif	1	1	Bvchr9.sca025	927422	928192	-	1	circRNA	Bv9_212540_wrur.t1	PREDICTED: ubiquitin domainn/acontaining protein DSK2b [Beta vulgaris subsp. vulgaris]	GO:0005515(protein binding);GO:0005634(nucleus);GO:0005829(cytosol);GO:0031593(polyubiquitin modificationn/adependent protein binding)	04141(Protein processing in endoplasmic reticulum)	n/a
circRNA2263	0	0	0	0	0	0	0	no dif	1	1	Bvchr4_un.sca011	1617104	1621985	-	6	circRNA	Bv4_094300_oxcm.t1	PREDICTED: probable sugar phosphate/phosphate translocator At3g14410 [Beta vulgaris subsp. vulgaris]	GO:0005886(plasma membrane);GO:0008514(organic anion transmembrane transporter activity);GO:0008643(carbohydrate transport);GO:0016021(integral component of membrane);GO:0022626(cytosolic ribosome)	n/a	n/a
circRNA2008	0	0	0	0	0	0	0	no dif	1	1	Bvchr4.sca003	1876836	1876973	-	1	circRNA	Bv4_078290_pxxw.t1	hypothetical protein BVRB_4g078290 [Beta vulgaris subsp. vulgaris]	GO:0005634(nucleus);GO:0006351(transcription, Dn/an/atemplated);GO:0043565(sequencen/aspecific Dn/a binding);GO:0080167(response to karrikin)	n/a	n/a
circRNA1601	0	0	0	0	0	0	0	no dif	1	1	Bvchr3.sca003	3695783	3706787	-	15	circRNA	Bv3_054450_ncdx.t2	PREDICTED: flowering time control protein FCA [Beta vulgaris subsp. vulgaris]	GO:0003723(Rn/a binding);GO:0009909(regulation of flower development)	n/a	n/a
circRNA1921	0	0	0	0	0	0	0	no dif	1	1	Bvchr7.sca021	9667899	9668066	+	1	circRNA	Bv7_176070_odqk.t1	PREDICTED: glucan endon/a1,3n/abetan/aglucosidase 14 [Beta vulgaris subsp. vulgaris]	GO:0004553(hydrolase activity, hydrolyzing On/aglycosyl compounds);GO:0030247(polysaccharide binding);GO:0046658(anchored component of plasma membrane)	00500(Starch and sucrose metabolism)	EC:3.2.1.39
circRNA1611	0	0	0	0	0	0	0	no dif	1	1	Bvchr2.sca001	4959605	4959762	-	1	circRNA	Bv2_028070_uprf.t1	PREDICTED: alphan/a1,4n/aglucann/aprotein synthase [UDPn/aforming] 2 [Beta vulgaris subsp. vulgaris]	GO:0005794(Golgi apparatus);GO:0005829(cytosol);GO:0009832(plantn/atype cell wall biogenesis);GO:0033356(UDPn/aLn/aarabinose metabolic process);GO:0052691(UDPn/aarabinopyranose mutase activity)	00520(Amino sugar and nucleotide sugar metabolism)	EC:5.4.99.30
circRNA1941	0	0	0	0	0	0	0	no dif	1	1	Bvchr8_un.sca005	219396	221958	+	5	circRNA	Bv8_200870_cumo.t1	PREDICTED: exonuclease 1n/alike [Beta vulgaris subsp. vulgaris]	GO:0003677(Dn/a binding);GO:0004518(nuclease activity);GO:0004519(endonuclease activity);GO:0005634(nucleus);GO:0006281(Dn/a repair);GO:0035312(5'n/a3' exodeoxyribonuclease activity);GO:0046872(metal ion binding)	03430(Mismatch repair)	n/a
circRNA1735	0	0	0	0	0	0	0	no dif	1	1	Bvchr5_un.sca031	272391	278068	+	3	circRNA	Bv5_127130_qtcp.t1	PREDICTED: probable acyln/aactivating enzyme 17, peroxisomal isoform X1 [Beta vulgaris subsp. vulgaris]	GO:0005739(mitochondrion);GO:0005829(cytosol);GO:0016874(ligase activity)	n/a	n/a
ciRNA130	0	0	0	0	0	0	0	no dif	1	1	Bvchr3_un.sca001	676785	677747	+	1	ciRNA	Bv3_066420_qtwc.t1	PREDICTED: E3 ubiquitin ligase BIG BROTHERn/arelated isoform X2 [Beta vulgaris subsp. vulgaris]	GO:0043161(proteasomen/amediated ubiquitinn/adependent protein catabolic process);GO:0061630(ubiquitin protein ligase activity)	n/a	n/a
circRNA1886	0	0	0	0	0	0	0	no dif	1	1	Bvchr3.sca005	1639586	1663840	-	1	intergenic	n/a	n/a	n/a	n/a	n/a
ciRNA122	0	0	0	0	0	0	0	no dif	1	1	Bvchr3.sca010	324122	326344	+	1	ciRNA	Bv3_061630_xsuc.t1	PREDICTED: ABC transporter A family member 1 [Beta vulgaris subsp. vulgaris]	GO:0006869(lipid transport);GO:0042626(ATPase activity, coupled to transmembrane movement of substances);GO:0043231(intracellular membranen/abounded organelle)	02010(ABC transporters)	n/a
circRNA1638	0	0	0	0	0	0	0	no dif	1	1	Bvchr8_un.sca008	244382	244537	+	1	circRNA	Bv8_201400_nmoy.t1	PREDICTED: uncharacterized membrane protein At1g16860 [Beta vulgaris subsp. vulgaris]	GO:0006511(ubiquitinn/adependent protein catabolic process)	n/a	n/a
circRNA1845	0	0	0	0	0	0	0	no dif	1	1	Bvchr3.sca011	407930	409822	+	5	circRNA	Bv3_064240_etxa.t1	PREDICTED: ubiquitinn/aconjugating enzyme E2 22 [Beta vulgaris subsp. vulgaris]	GO:0000209(protein polyubiquitin/ation);GO:0005634(nucleus);GO:0005737(cytoplasm);GO:0006511(ubiquitinn/adependent protein catabolic process);GO:0031625(ubiquitin protein ligase binding);GO:0061630(ubiquitin protein ligase activity)	04120(Ubiquitin mediated proteolysis)	EC:2.3.2.23
circRNA1551	0	0	0	0	0	0	0	no dif	1	1	Bvchr7.sca001	3367172	3367437	-	2	circRNA	Bv7_159150_iwuo.t1	PREDICTED: 40S ribosomal protein S14n/a2 [Beta vulgaris subsp. vulgaris]	GO:0000028(ribosomal small subunit assembly);GO:0000462(maturation of SSUn/arRn/a from tricistronic rRn/a transcript (SSUn/arRn/a, 5.8S rRn/a, LSUn/arRn/a));GO:0003735(structural constituent of ribosome);GO:0006412(translation);GO:0022627(cytosolic small ribosomal subunit);GO:0048027(mRn/a 5'n/aUTR binding);GO:0070181(small ribosomal subunit rRn/a binding)	03010(Ribosome)	n/a
circRNA1966	0	0	0	0	0	0	0	no dif	1	1	Bvchr3_un.sca008	714133	716172	-	3	circRNA	Bv3_069540_erom.t1	PREDICTED: glutathione reductase, chloroplastic [Beta vulgaris subsp. vulgaris]	GO:0000305(response to oxygen radical);GO:0004362(glutathionen/adisulfide reductase activity);GO:0004791(thioredoxinn/adisulfide reductase activity);GO:0005737(cytoplasm);GO:0005777(peroxisome);GO:0005829(cytosol);GO:0006749(glutathione metabolic process);GO:0009055(electron transfer activity);GO:0045454(cell redox homeostasis);GO:0050660(flavin adenine dinucleotide binding);GO:0050661(n/aDP bind…	00480(Glutathione metabolism)	EC:1.8.1.7
circRNA2314	0	0	0	0	0	0	0	no dif	1	1	Bvchr7.sca002	2474905	2477888	-	6	circRNA	Bv7_161170_rmhx.t1	PREDICTED: uncharacterized protein LOC104898581 [Beta vulgaris subsp. vulgaris]	GO:0003677(Dn/a binding);GO:0005515(protein binding);GO:0005634(nucleus);GO:0006355(regulation of transcription, Dn/an/atemplated);GO:0016746(transferase activity, transferring acyl groups);GO:0046872(metal ion binding)	04136(Autophagy n/a other eukaryotes)	n/a
circRNA1199	0	0	0	0	0	0	0	no dif	1	1	Bvchr2.sca001	6856289	6856480	+	1	circRNA	Bv2_029870_niqq.t1	PREDICTED: peroxidase 4 [Beta vulgaris subsp. vulgaris]	GO:0004601(peroxidase activity);GO:0005515(protein binding);GO:0005576(extracellular region);GO:0005618(cell wall);GO:0005794(Golgi apparatus);GO:0005829(cytosol);GO:0006979(response to oxidative stress);GO:0009809(lignin biosynthetic process);GO:0010089(xylem development);GO:0020037(heme binding);GO:0042744(hydrogen peroxide catabolic process);GO:0046872(metal ion binding);GO:0048046(apoplast);G…	00940(Phenylpropanoid biosynthesis)	EC:1.11.1.7
circRNA2235	0	0	0	0	0	0	0	no dif	1	1	Bvchr6.sca004	1339844	1340073	+	2	circRNA	Bv6_135520_kgzc.t1	PREDICTED: Ln/aascorbate oxidase [Beta vulgaris subsp. vulgaris]	GO:0005507(copper ion binding);GO:0016722(oxidoreductase activity, oxidizing metal ions)	00053(Ascorbate and aldarate metabolism)	EC:1.10.3.3
circRNA1663	0	0	0	0	0	0	0	no dif	1	1	Bvchr1.sca006	4167289	4178310	+	3	circRNA	Bv1_013630_pcat.t1	PREDICTED: uncharacterized protein LOC104899168 [Beta vulgaris subsp. vulgaris]	GO:0005634(nucleus);GO:0008150(biological_process);GO:0016757(transferase activity, transferring glycosyl groups)	n/a	n/a
circRNA1635	0	0	0	0	0	0	0	no dif	1	1	Bvchr6.sca024	1126382	1127073	+	3	circRNA	Bv6_146390_yezp.t1	PREDICTED: ribonuclease TUDOR 2 [Beta vulgaris subsp. vulgaris]	GO:0000932(Pn/abody);GO:0003676(nucleic acid binding);GO:0003723(Rn/a binding);GO:0003729(mRn/a binding);GO:0004518(nuclease activity);GO:0005635(nuclear envelope);GO:0005737(cytoplasm);GO:0005783(endoplasmic reticulum);GO:0005829(cytosol);GO:0006397(mRn/a processing);GO:0006402(mRn/a catabolic process);GO:0009306(protein secretion);GO:0009506(plasmodesma);GO:0009651(response to salt stress);GO:0…	n/a	n/a
circRNA2071	0	0	0	0	0	0	0	no dif	1	1	Bvchr4.sca001	1540751	1540945	-	1	circRNA	Bv4_072470_sygx.t1	PREDICTED: extensinn/a2 [Beta vulgaris subsp. vulgaris]	n/a	n/a	n/a
circRNA1533	0	0	0	0	0	0	0	no dif	1	1	Bvchr8.sca017	3606441	3608046	+	2	circRNA	Bv8_192650_pusu.t1	PREDICTED: uncharacterized protein LOC104901830 isoform X1 [Beta vulgaris subsp. vulgaris]	GO:0043161(proteasomen/amediated ubiquitinn/adependent protein catabolic process);GO:0061630(ubiquitin protein ligase activity)	n/a	n/a
circRNA1215	0	0	0	0	0	0	0	no dif	1	1	Bvchr2.sca013	1530826	1533041	-	5	circRNA	Bv2_038310_eamm.t1	PREDICTED: chorismate synthase 1, chloroplastic [Beta vulgaris subsp. vulgaris]	GO:0004107(chorismate synthase activity);GO:0005829(cytosol);GO:0009073(aromatic amino acid family biosynthetic process);GO:0009423(chorismate biosynthetic process);GO:0010181(FMN binding)	00400(Phenylalanine, tyrosine and tryptophan biosynthesis)	EC:4.2.3.5
circRNA2379	0	0	0	0	0	0	0	no dif	1	1	Bvchr8.sca018	4461519	4474673	+	1	intergenic	n/a	n/a	n/a	n/a	n/a
circRNA1108	0	0	0	0	0	0	0	no dif	1	1	Bvchr4_un.sca011	1886686	1890243	+	4	circRNA	Bv4_094340_fsrk.t1	hypothetical protein BVRB_4g094340 [Beta vulgaris subsp. vulgaris]	GO:0005634(nucleus)	n/a	n/a
circRNA1540	0	0	0	0	0	0	0	no dif	1	1	Bvchr2.sca003	256712	257262	-	1	circRNA	Bv2_032110_pynr.t1	PREDICTED: protein NRT1/ PTR FAMILY 1.1n/alike [Beta vulgaris subsp. vulgaris]	GO:0010015(root morphogenesis);GO:0015112(nitrate transmembrane transporter activity);GO:0042128(nitrate assimilation)	n/a	n/a
circRNA1913	0	0	0	0	0	0	0	no dif	1	1	scaffold00492	217341	221360	-	3	circRNA	Bv_007100_uzfo.t1	PREDICTED: WDn/a40 repeatn/acontaining protein MSI4 [Beta vulgaris subsp. vulgaris]	GO:0005515(protein binding);GO:0005634(nucleus);GO:0005730(nucleolus);GO:0005737(cytoplasm);GO:0005829(cytosol);GO:0006281(Dn/a repair);GO:0006351(transcription, Dn/an/atemplated);GO:0006355(regulation of transcription, Dn/an/atemplated);GO:0009826(unidimension/al cell growth);GO:0009908(flower development);GO:0009965(leaf morphogenesis);GO:0010090(trichome morphogenesis);GO:0010224(response to U…	n/a	n/a
circRNA2354	0	0	0	0	0	0	0	no dif	1	1	Bvchr2.sca007	2010441	2011500	-	1	circRNA	Bv2_036250_xueo.t1	PREDICTED: E3 SUMOn/aprotein ligase SIZ1n/alike [Beta vulgaris subsp. vulgaris]	GO:0005515(protein binding);GO:0016925(protein sumoylation);GO:0061665(SUMO ligase activity)	04120(Ubiquitin mediated proteolysis)	n/a
circRNA2030	0	0	0	0	0	0	0	no dif	1	1	Bvchr6.sca001	1926573	1937244	+	1	intergenic	n/a	n/a	n/a	n/a	n/a
circRNA2173	0	0	0	0	0	0	0	no dif	1	1	Bvchr6.sca003	578650	578787	-	1	circRNA	Bv6_132350_tysk.t1	PREDICTED: 36.4 kDa prolinen/arich protein [Beta vulgaris subsp. vulgaris]	GO:0005575(cellular_component)	n/a	n/a
circRNA1521	0	0	0	0	0	0	0	no dif	1	1	Bvchr5.sca023	2155396	2156053	+	2	circRNA	Bv5_116330_cygp.t1	PREDICTED: calmodulinn/abinding protein 60 A [Beta vulgaris subsp. vulgaris]	GO:0003677(Dn/a binding);GO:0005516(calmodulin binding);GO:0005634(nucleus);GO:0006351(transcription, Dn/an/atemplated);GO:0006355(regulation of transcription, Dn/an/atemplated);GO:0006950(response to stress)	n/a	n/a
circRNA1319	0	0	0	0	0	0	0	no dif	1	1	Bvchr5.sca009	100204	101243	-	2	circRNA	Bv5_109600_npwy.t1	PREDICTED: UDPn/aarabinose 4n/aepimerase 1 [Beta vulgaris subsp. vulgaris]	GO:0003824(catalytic activity);GO:0003978(UDPn/aglucose 4n/aepimerase activity);GO:0005794(Golgi apparatus);GO:0006012(galactose metabolic process);GO:0009225(nucleotiden/asugar metabolic process);GO:0009832(plantn/atype cell wall biogenesis);GO:0016021(integral component of membrane);GO:0019567(arabinose biosynthetic process);GO:0032580(Golgi cistern/a membrane);GO:0033358(UDPn/aLn/aarabinose bi…	00520(Amino sugar and nucleotide sugar metabolism)	EC:5.1.3.5
circRNA1505	0	0	0	0	0	0	0	no dif	1	1	Bvchr8.sca017	1938354	1940640	+	3	circRNA	Bv8_191610_dhfg.t1	PREDICTED: Dn/an/adirected Rn/a polymerase 3, chloroplastic [Beta vulgaris subsp. vulgaris]	GO:0009536(plastid)	n/a	n/a
circRNA1719	0	0	0	0	0	0	0	no dif	1	1	Bvchr7.sca021	4003257	4005983	-	5	circRNA	Bv7_170590_mqop.t1	PREDICTED: protein RFT1 homolog [Beta vulgaris subsp. vulgaris]	GO:0005789(endoplasmic reticulum membrane);GO:0034203(glycolipid translocation)	n/a	n/a
circRNA2040	0	0	0	0	0	0	0	no dif	1	1	Bvchr7.sca021	1160423	1160566	+	1	intergenic	n/a	n/a	n/a	n/a	n/a
circRNA2237	0	0	0	0	0	0	0	no dif	1	1	Bvchr6_un.sca002	22487	22852	-	2	circRNA	Bv6_155400_qrdz.t1	PREDICTED: protein VAC14 homolog [Beta vulgaris subsp. vulgaris]	GO:0005774(vacuolar membrane);GO:0005829(cytosol);GO:0043550(regulation of lipid kin/ase activity);GO:0070772(PAS complex)	n/a	n/a
circRNA1379	0	0	0	0	0	0	0	no dif	1	1	Bvchr1_un.sca002	4205474	4207179	+	4	circRNA	Bv1_019980_wexc.t1	PREDICTED: UDPn/agalactose/UDPn/aglucose transporter 2 [Beta vulgaris subsp. vulgaris]	GO:0030173(integral component of Golgi membrane);GO:0030176(integral component of endoplasmic reticulum membrane);GO:0046964(3'n/aphosphoadenosine 5'n/aphosphosulfate transmembrane transporter activity)	n/a	n/a
circRNA2296	0	0	0	0	0	0	0	no dif	1	1	Bvchr7.sca021	3386775	3387044	+	2	circRNA	Bv7_170190_qoni.t1	PREDICTED: nuclear transcription factor Y subunit An/a3 [Beta vulgaris subsp. vulgaris]	GO:0003677(Dn/a binding);GO:0003700(Dn/a binding transcription factor activity);GO:0005634(nucleus);GO:0006351(transcription, Dn/an/atemplated);GO:0006355(regulation of transcription, Dn/an/atemplated);GO:0016602(CCAATn/abinding factor complex)	n/a	n/a
circRNA2122	0	0	0	0	0	0	0	no dif	1	1	Bvchr8.sca002	2641396	2644883	+	3	circRNA	Bv8_184640_rhoc.t1	PREDICTED: cationn/achloride cotransporter 1 [Beta vulgaris subsp. vulgaris]	GO:0015379(potassium:chloride symporter activity)	n/a	n/a
circRNA1657	0	0	0	0	0	0	0	no dif	1	1	Bvchr1.sca004	2183963	2199505	-	6	circRNA	Bv1_011310_kojx.t1	PREDICTED: serine/threoninen/aprotein kin/ase STY46n/alike isoform X1 [Beta vulgaris subsp. vulgaris]	GO:0004674(protein serine/threonine kin/ase activity);GO:0005829(cytosol);GO:0006468(protein phosphorylation);GO:0035556(intracellular sign/al transduction)	n/a	n/a
circRNA1485	0	0	0	0	0	0	0	no dif	1	1	Bvchr6.sca023	63446	64392	+	3	circRNA	Bv6_145440_edoh.t1	hypothetical protein BVRB_6g145440 [Beta vulgaris subsp. vulgaris]	GO:0004674(protein serine/threonine kin/ase activity);GO:0005524(ATP binding);GO:0005576(extracellular region);GO:0005773(vacuole);GO:0005886(plasma membrane);GO:0006468(protein phosphorylation);GO:0016021(integral component of membrane);GO:0016301(kin/ase activity)	n/a	n/a
circRNA1996	0	0	0	0	0	0	0	no dif	1	1	scaffold00331	100994	104155	-	3	circRNA	Bv_002940_ijhe.t1	PREDICTED: Dn/an/adirected Rn/a polymerase III subunit 1 [Beta vulgaris subsp. vulgaris]	GO:0001056(Rn/a polymerase III activity);GO:0005666(Dn/an/adirected Rn/a polymerase III complex)	00230(Purine metabolism);00240(Pyrimidine metabolism);03020(Rn/a polymerase)	EC:2.7.7.6
circRNA2246	0	0	0	0	0	0	0	no dif	1	1	Bvchr5.sca014	345592	346691	-	4	circRNA	Bv5_110800_fzza.t1	PREDICTED: DENN domain and WD repeatn/acontaining protein SCD1 isoform X1 [Beta vulgaris subsp. vulgaris]	GO:0000911(cytokinesis by cell plate formation);GO:0005515(protein binding);GO:0005634(nucleus);GO:0005886(plasma membrane);GO:0009825(multidimension/al cell growth);GO:0010052(guard cell differentiation);GO:0010235(guard mother cell cytokinesis);GO:0030136(clathrinn/acoated vesicle);GO:0040008(regulation of growth);GO:0045824(negative regulation of inn/ate immune response);GO:0080008(Cul4n/aRING…	n/a	n/a
circRNA1558	0	0	0	0	0	0	0	no dif	1	1	Bvchr8.sca017	2347486	2351126	-	6	circRNA	Bv8_191790_irtp.t2	hypothetical protein BVRB_8g191790 isoform B [Beta vulgaris subsp. vulgaris]	GO:0005509(calcium ion binding);GO:0005811(lipid droplet);GO:0009507(chloroplast);GO:0009737(response to abscisic acid);GO:0009819(drought recovery);GO:0046872(metal ion binding);GO:0055114(oxidationn/areduction process);GO:1990137(plant seed peroxidase activity)	00073(Cutin, suberine and wax biosynthesis)	EC:1.11.2.3
circRNA1971	0	0	0	0	0	0	0	no dif	1	1	scaffold00492	282556	282915	-	2	circRNA	Bv_007130_qymp.t1	PREDICTED: zinc finger CCCH domainn/acontaining protein 64 [Beta vulgaris subsp. vulgaris]	GO:0003676(nucleic acid binding);GO:0003677(Dn/a binding);GO:0005634(nucleus);GO:0005829(cytosol);GO:0046872(metal ion binding)	n/a	n/a
circRNA1798	0	0	0	0	0	0	0	no dif	1	1	Bvchr9.sca018	71463	71703	-	1	circRNA	Bv9_208930_krcq.t1	PREDICTED: ATPn/adependent zinc metalloprotease FTSH 2, chloroplastic [Beta vulgaris subsp. vulgaris]	GO:0004176(ATPn/adependent peptidase activity);GO:0005739(mitochondrion);GO:0006508(proteolysis);GO:0008237(metallopeptidase activity);GO:0009535(chloroplast thylakoid membrane);GO:0009941(chloroplast envelope);GO:0010027(thylakoid membrane organization);GO:0010205(photoinhibition);GO:0010206(photosystem II repair);GO:0010304(PSII associated lightn/aharvesting complex II catabolic process)	n/a	n/a
circRNA2362	0	0	0	0	0	0	0	no dif	1	1	Bvchr2_un.sca005	170326	170480	-	1	circRNA	Bv2_046080_szqj.t1	PREDICTED: splicing factor 3B subunit 3 [Beta vulgaris subsp. vulgaris]	GO:0000398(mRn/a splicing, via spliceosome);GO:0003723(Rn/a binding);GO:0005634(nucleus)	03040(Spliceosome)	n/a
circRNA1763	0	0	0	0	0	0	0	no dif	1	1	scaffold00492	247019	249049	-	1	circRNA	Bv_007120_ikyk.t1	hypothetical protein BVRB_007120 isoform B [Beta vulgaris subsp. vulgaris]	GO:0005886(plasma membrane);GO:0016301(kin/ase activity)	n/a	n/a
circRNA2375	0	0	0	0	0	0	0	no dif	1	1	Bvchr6.sca015	4149	5190	+	1	intergenic	n/a	n/a	n/a	n/a	n/a
circRNA1916	0	0	0	0	0	0	0	no dif	1	1	Bvchr2.sca017	188139	188738	-	2	circRNA	Bv2_041870_xwki.t1	PREDICTED: uncharacterized protein LOC104887567 isoform X1 [Beta vulgaris subsp. vulgaris]	GO:0003674(molecular_function);GO:0005634(nucleus);GO:0005737(cytoplasm);GO:0005886(plasma membrane);GO:0009506(plasmodesma);GO:0010118(stomatal movement)	n/a	n/a
circRNA2169	0	0	0	0	0	0	0	no dif	1	1	scaffold00483	108220	109203	+	3	circRNA	Bv_006810_wehk.t1	PREDICTED: probable acyln/aCoA dehydrogen/ase IBR3 [Beta vulgaris subsp. vulgaris]	GO:0000062(fattyn/aacyln/aCoA binding);GO:0003995(acyln/aCoA dehydrogen/ase activity);GO:0009055(electron transfer activity);GO:0033539(fatty acid betan/aoxidation using acyln/aCoA dehydrogen/ase);GO:0050660(flavin adenine dinucleotide binding);GO:0052890(oxidoreductase activity, acting on the CHn/aCH group of donors, with a flavin as acceptor);GO:0055088(lipid homeostasis)	00640(Propanoate metabolism);00071(Fatty acid degradation);00280(Valine, leucine and isoleucine degradation);00410(betan/aAlanine metabolism)	EC:1.3.8.7
circRNA2367	0	0	0	0	0	0	0	no dif	1	1	Bvchr2.sca018	252878	398384	-	1	intergenic	n/a	n/a	n/a	n/a	n/a
circRNA1243	0	0	0	0	0	0	0	no dif	1	1	Bvchr3.sca002	21348	56584	-	1	intergenic	n/a	n/a	n/a	n/a	n/a
circRNA1693	0	0	0	0	0	0	0	no dif	1	1	Bvchr9.sca006	188990	200265	+	6	circRNA	Bv9_205990_josr.t1	PREDICTED: serine/threoninen/aprotein kin/ase HT1 [Beta vulgaris subsp. vulgaris]	GO:0004672(protein kin/ase activity);GO:0004712(protein serine/threonine/tyrosine kin/ase activity);GO:0005524(ATP binding);GO:0005634(nucleus);GO:0005737(cytoplasm);GO:0005829(cytosol);GO:0005886(plasma membrane);GO:0006468(protein phosphorylation);GO:0007229(integrinn/amediated sign/aling pathway);GO:0016301(kin/ase activity)	n/a	n/a
circRNA1750	0	0	0	0	0	0	0	no dif	1	1	Bvchr6_un.sca002	22487	29700	-	4	circRNA	Bv6_155400_qrdz.t1	PREDICTED: protein VAC14 homolog [Beta vulgaris subsp. vulgaris]	GO:0005774(vacuolar membrane);GO:0005829(cytosol);GO:0043550(regulation of lipid kin/ase activity);GO:0070772(PAS complex)	n/a	n/a
circRNA2394	0	0	0	0	0	0	0	no dif	1	1	Bvchr9.sca001	2157943	2162175	-	4	circRNA	Bv9_203650_pnfz.t1	PREDICTED: endoplasmic reticulumn/aGolgi intermediate compartment protein 3 [Beta vulgaris subsp. vulgaris]	GO:0003674(molecular_function);GO:0005783(endoplasmic reticulum);GO:0008150(biological_process);GO:0016021(integral component of membrane)	n/a	n/a
circRNA2136	0	0	0	0	0	0	0	no dif	1	1	Bvchr3.sca005	2230302	2240135	-	8	circRNA	Bv3_057020_mahi.t1	PREDICTED: mediator of Rn/a polymerase II transcription subunit 25 isoform X2 [Beta vulgaris subsp. vulgaris]	GO:0003677(Dn/a binding);GO:0003713(transcription coactivator activity);GO:0005515(protein binding);GO:0005575(cellular_component);GO:0005634(nucleus);GO:0006351(transcription, Dn/an/atemplated);GO:0009585(red, farn/ared light phototransduction);GO:0009867(jasmonic acid mediated sign/aling pathway);GO:0009908(flower development);GO:0009909(regulation of flower development);GO:0009911(positive reg…	n/a	n/a
circRNA2409	0	0	0	0	0	0	0	no dif	1	1	scaffold00752	110511	112348	-	2	circRNA	Bv_010820_snrf.t1	PREDICTED: 40S ribosomal protein S3n/a1 [Beta vulgaris subsp. vulgaris]	GO:0003684(damaged Dn/a binding);GO:0003735(structural constituent of ribosome);GO:0005634(nucleus);GO:0006281(Dn/a repair);GO:0008534(oxidized purine nucleobase lesion Dn/a Nn/aglycosylase activity);GO:0022627(cytosolic small ribosomal subunit)	03010(Ribosome)	n/a
circRNA2389	0	0	0	0	0	0	0	no dif	1	1	Bvchr2.sca001	8682031	8682193	-	1	circRNA	Bv2_031150_jzxf.t1	PREDICTED: uncharacterized protein LOC104883105 [Beta vulgaris subsp. vulgaris]	GO:0003674(molecular_function);GO:0005886(plasma membrane);GO:0008150(biological_process);GO:0009507(chloroplast)	n/a	n/a
circRNA1778	0	0	0	0	0	0	0	no dif	1	1	Bvchr5.sca002	7218587	7224053	-	10	circRNA	Bv5_103910_hqhp.t1	PREDICTED: serine/threoninen/aprotein kin/ase BLUS1 [Beta vulgaris subsp. vulgaris]	GO:0005737(cytoplasm)	n/a	n/a
circRNA1149	0	0	0	0	0	0	0	no dif	1	1	Bvchr8.sca007	1740301	1761767	+	7	circRNA	Bv8_187590_wmgy.t1	hypothetical protein BVRB_8g187590 [Beta vulgaris subsp. vulgaris]	n/a	n/a	n/a
circRNA1438	0	0	0	0	0	0	0	no dif	1	1	Bvchr3.sca006	1620807	1621086	-	2	circRNA	Bv3_059030_cywe.t1	PREDICTED: serine/threoninen/aprotein kin/ase STY17 [Beta vulgaris subsp. vulgaris]	GO:0004672(protein kin/ase activity);GO:0004674(protein serine/threonine kin/ase activity);GO:0004712(protein serine/threonine/tyrosine kin/ase activity);GO:0005515(protein binding);GO:0005783(endoplasmic reticulum);GO:0005886(plasma membrane);GO:0006970(response to osmotic stress);GO:0009898(cytoplasmic side of plasma membrane);GO:0016301(kin/ase activity);GO:0035556(intracellular sign/al transd…	n/a	n/a
ciRNA93	0	0	0	0	0	0	0	no dif	1	1	Bvchr3.sca003	613220	614033	+	1	ciRNA	Bv3_051850_ckhu.t1	hypothetical protein BVRB_3g051850 isoform E [Beta vulgaris subsp. vulgaris]	GO:0000419(Dn/an/adirected Rn/a polymerase V complex);GO:0005515(protein binding);GO:0006306(Dn/a methylation);GO:0031047(gene silencing by Rn/a);GO:0042803(protein homodimerization activity);GO:0070921(regulation of production of siRn/a involved in chromatin silencing by small Rn/a);GO:0080188(Rn/an/adirected Dn/a methylation)	n/a	n/a
circRNA1603	0	0	0	0	0	0	0	no dif	1	1	Bvchr9.sca025	5168953	5169221	+	2	circRNA	Bv9_215020_hpmh.t2	PREDICTED: calmodulinn/abinding transcription activator 2 isoform X2 [Beta vulgaris subsp. vulgaris]	GO:0005634(nucleus);GO:0043565(sequencen/aspecific Dn/a binding);GO:0045944(positive regulation of transcription by Rn/a polymerase II)	n/a	n/a
circRNA1650	0	0	0	0	0	0	0	no dif	1	1	Bvchr1.sca001	1945545	1946583	+	2	circRNA	Bv1_001780_yemc.t1	PREDICTED: uncharacterized protein LOC104899542 isoform X2 [Beta vulgaris subsp. vulgaris]	GO:0005634(nucleus);GO:0008150(biological_process);GO:0009506(plasmodesma)	n/a	n/a
circRNA1358	0	0	0	0	0	0	0	no dif	1	1	Bvchr9.sca004	179901	181551	-	3	circRNA	Bv9_204850_hapw.t1	PREDICTED: two pore calcium channel protein 1A [Beta vulgaris subsp. vulgaris]	GO:0005245(voltagen/agated calcium channel activity);GO:0005886(plasma membrane);GO:0006816(calcium ion transport);GO:0086010(membrane depolarization during action potential)	n/a	n/a
circRNA1512	0	0	0	0	0	0	0	no dif	1	1	scaffold00942	30337	30693	-	2	circRNA	Bv_013050_yutj.t1	PREDICTED: B2 protein [Beta vulgaris subsp. vulgaris]	GO:0005515(protein binding);GO:0005634(nucleus);GO:0005737(cytoplasm)	n/a	n/a
circRNA2157	0	0	0	0	0	0	0	no dif	1	1	scaffold00152	126330	132050	+	8	circRNA	Bv_000970_qgyj.t1	PREDICTED: protein CTR9 homolog [Beta vulgaris subsp. vulgaris]	GO:0000993(Rn/a polymerase II core binding);GO:0006355(regulation of transcription, Dn/an/atemplated);GO:0016593(Cdc73/Paf1 complex);GO:0051569(regulation of histone H3n/aK4 methylation)	n/a	n/a
ciRNA138	0	0	0	0	0	0	0	no dif	1	1	Bvchr9.sca026	6596223	6596683	-	1	ciRNA	Bv9_222480_fpyp.t1	hypothetical protein BVRB_9g222480 [Beta vulgaris subsp. vulgaris]	n/a	n/a	n/a
circRNA1308	0	0	0	0	0	0	0	no dif	1	1	Bvchr5_un.sca019	598149	600761	+	6	circRNA	Bv5_126120_rcrk.t1	PREDICTED: uncharacterized protein LOC104908226 [Beta vulgaris subsp. vulgaris]	GO:0004842(ubiquitinn/aprotein transferase activity);GO:0005737(cytoplasm);GO:0009966(regulation of sign/al transduction)	n/a	n/a
circRNA1712	0	0	0	0	0	0	0	no dif	1	1	Bvchr1_un.sca002	2202781	2206951	+	13	circRNA	Bv1_018420_wxrj.t1	PREDICTED: CCR4n/aNOT transcription complex subunit 1 isoform X6 [Beta vulgaris subsp. vulgaris]	GO:0000288(nuclearn/atranscribed mRn/a catabolic process, deadenylationn/adependent decay);GO:0000932(Pn/abody);GO:0017148(negative regulation of translation);GO:0030015(CCR4n/aNOT core complex)	03018(Rn/a degradation)	n/a
circRNA1519	0	0	0	0	0	0	0	no dif	1	1	Bvchr2.sca016	1277183	1277657	+	1	circRNA	Bv2_041700_thoh.t1	PREDICTED: aspartyl protease AED3 [Beta vulgaris subsp. vulgaris]	GO:0004190(asparticn/atype endopeptidase activity);GO:0006508(proteolysis);GO:0030163(protein catabolic process)	n/a	n/a
circRNA1287	0	0	0	0	0	0	0	no dif	1	1	Bvchr5.sca014	549171	549941	-	2	circRNA	Bv5_110820_pyue.t1	PREDICTED: serine/threoninen/aprotein phosphatase 2A 65 kDa regulatory subunit A beta isoform [Beta vulgaris subsp. vulgaris]	GO:0005515(protein binding);GO:0005634(nucleus);GO:0005777(peroxisome);GO:0005829(cytosol);GO:0005886(plasma membrane);GO:0019888(protein phosphatase regulator activity);GO:0042325(regulation of phosphorylation);GO:0046686(response to cadmium ion)	03015(mRn/a surveillance pathway)	n/a
circRNA1614	0	0	0	0	0	0	0	no dif	1	1	Bvchr4.sca004	2100493	2101563	+	4	circRNA	Bv4_081510_gzfa.t2	PREDICTED: kinesinn/alike protein KINn/a14S isoform X2 [Beta vulgaris subsp. vulgaris]	GO:0003777(microtubule motor activity);GO:0005871(kinesin complex);GO:0007018(microtubulen/abased movement);GO:0016887(ATPase activity)	n/a	n/a
circRNA1816	0	0	0	0	0	0	0	no dif	1	1	Bvchr6.sca003	3268148	3270423	+	7	circRNA	Bv6_134600_gdoe.t1	PREDICTED: serine/threoninen/aprotein kin/ase SRK2I [Beta vulgaris subsp. vulgaris]	GO:0004674(protein serine/threonine kin/ase activity);GO:0005634(nucleus);GO:0005737(cytoplasm);GO:0006468(protein phosphorylation);GO:0035556(intracellular sign/al transduction)	04016(MAPK sign/aling pathway n/a plant);04075(Plant hormone sign/al transduction)	EC:2.7.11.1
circRNA1588	0	0	0	0	0	0	0	no dif	1	1	Bvchr6.sca028	1837952	1850190	+	1	intergenic	n/a	n/a	n/a	n/a	n/a
circRNA1564	0	0	0	0	0	0	0	no dif	1	1	Bvchr9.sca025	4892919	4896229	-	5	circRNA	Bv9_214780_amqp.t1	PREDICTED: 5'n/amethylthioadenosine/Sn/aadenosylhomocysteine nucleosidase 1 [Beta vulgaris subsp. vulgaris]	GO:0000003(reproduction);GO:0003824(catalytic activity);GO:0005737(cytoplasm);GO:0005829(cytosol);GO:0005886(plasma membrane);GO:0008782(adenosylhomocysteine nucleosidase activity);GO:0008930(methylthioadenosine nucleosidase activity);GO:0009116(nucleoside metabolic process);GO:0010087(phloem or xylem histogenesis);GO:0019509(Ln/amethionine salvage from methylthioadenosine)	00270(Cysteine and methionine metabolism)	EC:3.2.2.16
circRNA2303	0	0	0	0	0	0	0	no dif	1	1	Bvchr3.sca012	231148	233217	-	4	circRNA	Bv3_065520_ecre.t1	PREDICTED: Dn/a repair protein RAD50 [Beta vulgaris subsp. vulgaris]	GO:0000014(singlen/astranded Dn/a endodeoxyribonuclease activity);GO:0000722(telomere mainten/ance via recombin/ation);GO:0000724(doublen/astrand break repair via homologous recombin/ation);GO:0000784(nuclear chromosome, telomeric region);GO:0000790(nuclear chromatin);GO:0000794(condensed nuclear chromosome);GO:0003691(doublen/astranded telomeric Dn/a binding);GO:0004003(ATPn/adependent Dn/a heli…	03440(Homologous recombin/ation);03450(Nonn/ahomologous endn/ajoining)	n/a
circRNA1878	0	0	0	0	0	0	0	no dif	1	1	Bvchr3.sca001	1878985	1880273	-	1	circRNA	Bv3_049720_frmg.t1	PREDICTED: heat stress transcription factor An/a1e [Beta vulgaris subsp. vulgaris]	GO:0003677(Dn/a binding);GO:0003700(Dn/a binding transcription factor activity);GO:0005634(nucleus);GO:0005737(cytoplasm);GO:0006351(transcription, Dn/an/atemplated);GO:0006355(regulation of transcription, Dn/an/atemplated);GO:0043565(sequencen/aspecific Dn/a binding);GO:0043618(regulation of transcription from Rn/a polymerase II promoter in response to stress)	n/a	n/a
circRNA1981	0	0	0	0	0	0	0	no dif	1	1	Bvchr7_un.sca024	137171	145070	+	2	circRNA	Bv7_180800_ixih.t1	PREDICTED: probable protein phosphatase 2C 38 [Beta vulgaris subsp. vulgaris]	GO:0004722(protein serine/threonine phosphatase activity);GO:0005515(protein binding);GO:0005886(plasma membrane);GO:0006470(protein dephosphorylation);GO:0046872(metal ion binding);GO:1900425(negative regulation of defense response to bacterium)	n/a	n/a
circRNA2036	0	0	0	0	0	0	0	no dif	1	1	Bvchr6.sca028	1850068	1862011	+	1	intergenic	n/a	n/a	n/a	n/a	n/a
circRNA1768	0	0	0	0	0	0	0	no dif	1	1	Bvchr5.sca004	1340083	1341434	+	4	circRNA	Bv5_105140_pesz.t1	PREDICTED: vesiclen/aassociated protein 2n/a1 isoform X2 [Beta vulgaris subsp. vulgaris]	GO:0005198(structural molecule activity);GO:0005783(endoplasmic reticulum);GO:0005789(endoplasmic reticulum membrane);GO:0005886(plasma membrane);GO:0016021(integral component of membrane)	n/a	n/a
circRNA1250	0	0	0	0	0	0	0	no dif	1	1	Bvchr4.sca012	1246265	1281811	-	1	intergenic	n/a	n/a	n/a	n/a	n/a
circRNA1467	0	0	0	0	0	0	0	no dif	1	1	Bvchr9.sca011	945403	945896	-	2	circRNA	Bv9_207290_ycqo.t1	PREDICTED: charged multivesicular body protein 7 isoform X3 [Beta vulgaris subsp. vulgaris]	GO:0003674(molecular_function);GO:0005737(cytoplasm);GO:0010150(leaf senescence)	04144(Endocytosis)	n/a
circRNA1926	0	0	0	0	0	0	0	no dif	1	1	Bvchr4.sca001	343764	344218	+	2	circRNA	Bv4_071170_rsqu.t1	PREDICTED: probable acyln/aactivating enzyme 18, peroxisomal isoform X1 [Beta vulgaris subsp. vulgaris]	GO:0005737(cytoplasm);GO:0005739(mitochondrion);GO:0005777(peroxisome);GO:0006631(fatty acid metabolic process);GO:0009850(auxin metabolic process);GO:0016874(ligase activity)	n/a	n/a
ciRNA125	0	0	0	0	0	0	0	no dif	1	1	Bvchr4.sca001	3124575	3125641	-	1	ciRNA	Bv4_074030_jhsa.t1	PREDICTED: proteasomen/aassociated protein ECM29 homolog [Beta vulgaris subsp. vulgaris]	GO:0000502(proteasome complex);GO:0005634(nucleus);GO:0005737(cytoplasm);GO:0005768(endosome);GO:0005769(early endosome);GO:0005770(late endosome);GO:0005771(multivesicular body);GO:0005783(endoplasmic reticulum);GO:0005813(centrosome);GO:0005856(cytoskeleton);GO:0030134(COPIIn/acoated ER to Golgi transport vesicle);GO:0030139(endocytic vesicle);GO:0030433(ubiquitinn/adependent ERAD pathway);GO:0…	n/a	n/a
circRNA1785	0	0	0	0	0	0	0	no dif	1	1	Bvchr7.sca001	4331792	4337227	+	7	circRNA	Bv7_159860_knko.t1	hypothetical protein BVRB_7g159860 [Beta vulgaris subsp. vulgaris]	GO:0004252(serinen/atype endopeptidase activity);GO:0005618(cell wall)	n/a	n/a
circRNA1168	0	0	0	0	0	0	0	no dif	1	1	Bvchr3.sca008	223484	224101	+	2	circRNA	Bv3_059840_noxq.t1	PREDICTED: squamosa promotern/abindingn/alike protein 1 [Beta vulgaris subsp. vulgaris]	GO:0003677(Dn/a binding);GO:0003700(Dn/a binding transcription factor activity);GO:0005634(nucleus);GO:0006351(transcription, Dn/an/atemplated);GO:0006355(regulation of transcription, Dn/an/atemplated);GO:0016021(integral component of membrane);GO:0046872(metal ion binding)	n/a	n/a
circRNA2056	0	0	0	0	0	0	0	no dif	1	1	Bvchr5.sca008	3304771	3306307	+	3	circRNA	Bv5_107780_ahot.t1	PREDICTED: myb family transcription factor PHL11 [Beta vulgaris subsp. vulgaris]	GO:0003677(Dn/a binding);GO:0003700(Dn/a binding transcription factor activity);GO:0005515(protein binding);GO:0005634(nucleus);GO:0006351(transcription, Dn/an/atemplated);GO:0006355(regulation of transcription, Dn/an/atemplated)	04933(AGEn/aRAGE sign/aling pathway in diabetic complications)	n/a
circRNA2085	0	0	0	0	0	0	0	no dif	1	1	Bvchr5_un.sca015	87121	87809	+	2	circRNA	Bv5_125290_zaaw.t1	PREDICTED: transcription initiation factor TFIID subunit 12 isoform X1 [Beta vulgaris subsp. vulgaris]	GO:0000124(SAGA complex);GO:0001102(Rn/a polymerase II activating transcription factor binding);GO:0003677(Dn/a binding);GO:0004402(histone acetyltransferase activity);GO:0005634(nucleus);GO:0005669(transcription factor TFIID complex);GO:0006355(regulation of transcription, Dn/an/atemplated);GO:0017025(TBPn/aclass protein binding);GO:0043966(histone H3 acetylation);GO:0046982(protein heterodimeri…	03022(Basal transcription factors)	n/a
circRNA2249	0	0	0	0	0	0	0	no dif	1	1	Bvchr5.sca018	490423	498646	-	6	circRNA	Bv5_112680_otix.t2	PREDICTED: serine/threoninen/aprotein kin/ase ATG1c isoform X1 [Beta vulgaris subsp. vulgaris]	GO:0000045(autophagosome assembly);GO:0005737(cytoplasm);GO:0016301(kin/ase activity);GO:0016310(phosphorylation)	04136(Autophagy n/a other eukaryotes)	EC:2.7.11.1
circRNA2119	0	0	0	0	0	0	0	no dif	1	1	Bvchr7.sca021	8009455	8011820	+	3	circRNA	Bv7_174200_gsdp.t1	PREDICTED: ubiquitinn/aconjugating enzyme E2 7 [Beta vulgaris subsp. vulgaris]	GO:0005737(cytoplasm);GO:0031625(ubiquitin protein ligase binding);GO:0061630(ubiquitin protein ligase activity)	04141(Protein processing in endoplasmic reticulum);04120(Ubiquitin mediated proteolysis)	EC:2.3.2.23
circRNA1376	0	0	0	0	0	0	0	no dif	1	1	Bvchr1_un.sca002	1113087	1120402	-	6	circRNA	Bv1_017550_eitc.t1	PREDICTED: doln/aPn/aMan:Man(7)Glcn/ac(2)n/aPPn/aDol alphan/a1,6n/amannosyltransferase [Beta vulgaris subsp. vulgaris]	GO:0000030(mannosyltransferase activity);GO:0005783(endoplasmic reticulum);GO:0006487(protein Nn/alinked glycosylation)	00510(Nn/aGlycan biosynthesis)	EC:2.4.1.260
circRNA1458	0	0	0	0	0	0	0	no dif	1	1	Bvchr4_un.sca003	362937	366438	-	5	circRNA	Bv4_092800_qyxm.t1	PREDICTED: uncharacterized protein LOC104907188 [Beta vulgaris subsp. vulgaris]	n/a	n/a	n/a
circRNA1949	0	0	0	0	0	0	0	no dif	1	1	Bvchr9.sca026	1263044	1263849	-	2	circRNA	Bv9_217470_ckxk.t1	PREDICTED: transcription termin/ation factor MTERF2, chloroplastic [Beta vulgaris subsp. vulgaris]	GO:0003727(singlen/astranded Rn/a binding);GO:0005739(mitochondrion);GO:0008380(Rn/a splicing);GO:0009506(plasmodesma);GO:0009507(chloroplast);GO:0009658(chloroplast organization);GO:0009793(embryo development ending in seed dormancy);GO:0019843(rRn/a binding);GO:0032502(developmental process);GO:0042255(ribosome assembly)	n/a	n/a
ciRNA186	0	0	0	0	0	0	0	no dif	1	1	Bvchr9.sca004	150016	150175	+	1	ciRNA	Bv9_204850_hapw.t1	PREDICTED: two pore calcium channel protein 1A [Beta vulgaris subsp. vulgaris]	GO:0005245(voltagen/agated calcium channel activity);GO:0005886(plasma membrane);GO:0006816(calcium ion transport);GO:0086010(membrane depolarization during action potential)	n/a	n/a
circRNA1757	0	0	0	0	0	0	0	no dif	1	1	Bvchr5.sca024	1850259	1851331	+	3	circRNA	Bv5_120020_kwuq.t1	PREDICTED: protein SPIRRIG [Beta vulgaris subsp. vulgaris]	GO:0000932(Pn/abody);GO:0005515(protein binding);GO:0005634(nucleus);GO:0005737(cytoplasm);GO:0007033(vacuole organization);GO:0007034(vacuolar transport);GO:0007165(sign/al transduction);GO:0009737(response to abscisic acid);GO:0009825(multidimension/al cell growth);GO:0010090(trichome morphogenesis);GO:0033962(cytoplasmic mRn/a processing body assembly);GO:0071472(cellular response to salt stre…	n/a	n/a
ciRNA124	0	0	0	0	0	0	0	no dif	1	1	Bvchr4.sca003	1098850	1099281	-	1	ciRNA	Bv4_077510_dzzd.t1	PREDICTED: calciumn/adependent protein kin/ase SK5 [Beta vulgaris subsp. vulgaris]	GO:0004683(calmodulinn/adependent protein kin/ase activity);GO:0005516(calmodulin binding);GO:0005634(nucleus);GO:0005737(cytoplasm);GO:0005886(plasma membrane);GO:0009738(abscisic acidn/aactivated sign/aling pathway);GO:0009931(calciumn/adependent protein serine/threonine kin/ase activity);GO:0018105(peptidyln/aserine phosphorylation);GO:0035556(intracellular sign/al transduction);GO:0046777(pro…	04626(Plantn/apathogen interaction)	EC:2.7.11.1
circRNA1238	0	0	0	0	0	0	0	no dif	1	1	Bvchr1.sca001	1647318	1652983	+	1	intergenic	n/a	n/a	n/a	n/a	n/a
circRNA2162	0	0	0	0	0	0	0	no dif	1	1	Bvchr8.sca015	1705732	1707872	+	5	circRNA	Bv8_190290_tyoi.t1	PREDICTED: sulfate transporter 1.2 [Beta vulgaris subsp. vulgaris]	GO:0005887(integral component of plasma membrane);GO:0015116(sulfate transmembrane transporter activity)	n/a	n/a
circRNA2127	0	0	0	0	0	0	0	no dif	1	1	Bvchr3.sca003	233861	234423	-	2	circRNA	Bv3_051420_ggdn.t1	PREDICTED: molybdaten/aanion transporter [Beta vulgaris subsp. vulgaris]	GO:0005768(endosome);GO:0005794(Golgi apparatus);GO:0005802(transn/aGolgi network);GO:0005886(plasma membrane);GO:0015098(molybdate ion transmembrane transporter activity);GO:0015689(molybdate ion transport);GO:0016021(integral component of membrane)	n/a	n/a
circRNA2413	0	0	0	0	0	0	0	no dif	1	1	Bvchr4.sca001	1540595	1540999	-	1	circRNA	Bv4_072470_sygx.t1	PREDICTED: extensinn/a2 [Beta vulgaris subsp. vulgaris]	n/a	n/a	n/a
circRNA1403	0	0	0	0	0	0	0	no dif	1	1	Bvchr2_un.sca012	130133	130593	-	1	circRNA	Bv2_047200_tnyk.t1	PREDICTED: uncharacterized protein LOC104906291 [Beta vulgaris subsp. vulgaris]	n/a	n/a	n/a
ciRNA151	0	0	0	0	0	0	0	no dif	1	1	Bvchr8_un.sca002	128932	136314	+	1	ciRNA	Bv8_199580_esia.t1	PREDICTED: tRn/a(His) guanylyltransferase 1 [Beta vulgaris subsp. vulgaris]	GO:0008033(tRn/a processing);GO:0008193(tRn/a guanylyltransferase activity)	n/a	n/a
circRNA2320	0	0	0	0	0	0	0	no dif	1	1	Bvchr2.sca015	360668	369561	-	10	circRNA	Bv2_040500_uums.t1	PREDICTED: inositol hexakisphosphate and diphosphoinositoln/apentakisphosphate kin/ase 2 isoform X2 [Beta vulgaris subsp. vulgaris]	GO:0000828(inositol hexakisphosphate kin/ase activity);GO:0000829(inositol heptakisphosphate kin/ase activity);GO:0005737(cytoplasm);GO:0005886(plasma membrane);GO:0006020(inositol metabolic process);GO:0009817(defense response to fungus, incompatible interaction);GO:0009861(jasmonic acid and ethylenen/adependent systemic resistance);GO:0032958(inositol phosphate biosynthetic process);GO:0033857(…	04070(Phosphatidylinositol sign/aling system)	EC:2.7.4.24
circRNA1678	0	0	0	0	0	0	0	no dif	1	1	Bvchr9.sca026	2474459	2476801	+	3	circRNA	Bv9_218760_gagr.t1	hypothetical protein BVRB_9g218760 [Beta vulgaris subsp. vulgaris]	GO:0000045(autophagosome assembly);GO:0000407(phagophore assembly site);GO:0000422(autophagy of mitochondrion);GO:0019898(extrinsic component of membrane);GO:0044804(autophagy of nucleus)	04136(Autophagy n/a other eukaryotes)	n/a
circRNA1208	0	0	0	0	0	0	0	no dif	1	1	Bvchr1_un.sca019	123846	127020	-	3	circRNA	Bv1_023160_keoh.t1	PREDICTED: uncharacterized protein LOC104905906 isoform X3 [Beta vulgaris subsp. vulgaris]	GO:0005622(intracellular);GO:0006623(protein targeting to vacuole);GO:0019898(extrinsic component of membrane);GO:0045053(protein retention in Golgi apparatus)	n/a	n/a
circRNA2004	0	0	0	0	0	0	0	no dif	1	1	Bvchr2.sca010	395437	395637	-	1	circRNA	Bv2_037140_qyjg.t1	PREDICTED: CBLn/ainteracting serine/threoninen/aprotein kin/ase 6 [Beta vulgaris subsp. vulgaris]	GO:0004674(protein serine/threonine kin/ase activity);GO:0005515(protein binding);GO:0005524(ATP binding);GO:0005622(intracellular);GO:0005783(endoplasmic reticulum);GO:0005886(plasma membrane);GO:0007275(multicellular organism development);GO:0009414(response to water deprivation);GO:0009651(response to salt stress);GO:0010540(basipetal auxin transport);GO:0016301(kin/ase activity);GO:0018105(pe…	n/a	n/a
circRNA1290	0	0	0	0	0	0	0	no dif	1	1	Bvchr7.sca014	178382	178612	-	1	circRNA	Bv7_166040_wfoe.t1	PREDICTED: tyrosine decarboxylase 1 isoform X2 [Beta vulgaris subsp. vulgaris]	GO:0004837(tyrosine decarboxylase activity);GO:0005737(cytoplasm);GO:0006520(cellular amino acid metabolic process);GO:0006559(Ln/aphenylalanine catabolic process);GO:0009611(response to wounding);GO:0016740(transferase activity);GO:0016831(carboxyn/alyase activity);GO:0030170(pyridoxal phosphate binding);GO:1990055(phenylacetaldehyde synthase activity)	00350(Tyrosine metabolism);00360(Phenylalanine metabolism);00380(Tryptophan metabolism);00901(Indole alkaloid biosynthesis);00950(Isoquinoline alkaloid biosynthesis);00965(Betalain biosynthesis)	EC:4.1.1.105
circRNA2150	0	0	0	0	0	0	0	no dif	1	1	Bvchr7_un.sca005	223546	224407	-	3	circRNA	Bv7_177990_otyh.t1	PREDICTED: betan/aamyrin synthase [Beta vulgaris subsp. vulgaris]	GO:0019745(pentacyclic triterpenoid biosynthetic process);GO:0042300(betan/aamyrin synthase activity)	00909(Sesquiterpenoid and triterpenoid biosynthesis)	EC:5.4.99.39
circRNA1959	0	0	0	0	0	0	0	no dif	1	1	Bvchr8.sca003	685485	686005	+	1	circRNA	Bv8_185150_ziem.t1	PREDICTED: protein NRT1/ PTR FAMILY 5.5n/alike [Beta vulgaris subsp. vulgaris]	GO:0005886(plasma membrane);GO:0015171(amino acid transmembrane transporter activity);GO:0015210(uracil transmembrane transporter activity);GO:0015706(nitrate transport);GO:0016021(integral component of membrane);GO:0022857(transmembrane transporter activity);GO:0042938(dipeptide transport);GO:0055085(transmembrane transport)	n/a	n/a
circRNA1854	0	0	0	0	0	0	0	no dif	1	1	Bvchr3_un.sca011	190034	197189	+	8	circRNA	Bv3_070200_ypps.t1	PREDICTED: SWI/SNFn/arelated matrixn/aassociated actinn/adependent regulator of chromatin subfamily An/alike protein 1 isoform X1 [Beta vulgaris subsp. vulgaris]	GO:0003677(Dn/a binding);GO:0004386(helicase activity);GO:0005524(ATP binding);GO:0005634(nucleus)	n/a	n/a
circRNA1440	0	0	0	0	0	0	0	no dif	1	1	Bvchr5.sca002	83969	85383	-	2	circRNA	Bv5_098620_wtjx.t1	PREDICTED: uncharacterized protein At4g10930 [Beta vulgaris subsp. vulgaris]	GO:0005634(nucleus);GO:0046872(metal ion binding)	n/a	n/a
circRNA2057	0	0	0	0	0	0	0	no dif	1	1	scaffold00783	56752	56993	-	1	circRNA	Bv_011070_qnct.t1	hypothetical protein Ccrd_001132, partial [Cyn/ara cardunculus var. scolymus]	GO:0005739(mitochondrion)	00190(Oxidative phosphorylation)	EC:1.6.5.3
circRNA1579	0	0	0	0	0	0	0	no dif	1	1	Bvchr4.sca006	1021686	1137189	+	1	intergenic	n/a	n/a	n/a	n/a	n/a
circRNA2132	0	0	0	0	0	0	0	no dif	1	1	Bvchr3_un.sca002	967449	972510	-	4	circRNA	Bv3_067170_eajj.t1	PREDICTED: lipoamide acyltransferase component of branchedn/achain alphan/aketo acid dehydrogen/ase complex, mitochondrial [Beta vulgaris subsp. vulgaris]	GO:0003826(alphan/aketoacid dehydrogen/ase activity);GO:0004147(dihydrolipoamide branched chain acyltransferase activity);GO:0005739(mitochondrion);GO:0005759(mitochondrial matrix);GO:0006633(fatty acid biosynthetic process);GO:0008270(zinc ion binding);GO:0009646(response to absence of light);GO:0009744(response to sucrose);GO:0016407(acetyltransferase activity);GO:0031405(lipoic acid binding);G…	00640(Propanoate metabolism);00280(Valine, leucine and isoleucine degradation)	EC:2.3.1.168
circRNA2201	0	0	0	0	0	0	0	no dif	1	1	Bvchr6.sca023	62844	98294	+	1	intergenic	n/a	n/a	n/a	n/a	n/a
circRNA1939	0	0	0	0	0	0	0	no dif	1	1	Bvchr4.sca005	1306361	1307876	+	2	circRNA	Bv4_082280_jwgm.t1	PREDICTED: mediator of Rn/a polymerase II transcription subunit 14 [Beta vulgaris subsp. vulgaris]	GO:0016592(mediator complex);GO:0070847(core mediator complex)	n/a	n/a
circRNA1843	0	0	0	0	0	0	0	no dif	1	1	Bvchr2.sca014	5569833	5571860	-	3	circRNA	Bv2_040350_noss.t1	PREDICTED: cystathionine gamman/asynthase 1, chloroplastic [Beta vulgaris subsp. vulgaris]	GO:0001887(selenium compound metabolic process);GO:0003962(cystathionine gamman/asynthase activity);GO:0009086(methionine biosynthetic process);GO:0009507(chloroplast);GO:0009570(chloroplast stroma);GO:0030170(pyridoxal phosphate binding)	00920(Sulfur metabolism);00270(Cysteine and methionine metabolism);00450(Selenocompound metabolism)	EC:2.5.1.48
circRNA1310	0	0	0	0	0	0	0	no dif	1	1	Bvchr5_un.sca014	69921	72904	-	3	circRNA	Bv5_125140_iyao.t1	PREDICTED: ATPn/adependent Rn/a helicase SUV3, mitochondrial isoform X1 [Beta vulgaris subsp. vulgaris]	GO:0003678(Dn/a helicase activity);GO:0003724(Rn/a helicase activity);GO:0009651(response to salt stress);GO:0009939(positive regulation of gibberellic acid mediated sign/aling pathway);GO:0010929(positive regulation of auxin mediated sign/aling pathway);GO:0016887(ATPase activity);GO:0080038(positive regulation of cytokininn/aactivated sign/aling pathway);GO:1901002(positive regulation of respon…	n/a	n/a
circRNA2313	0	0	0	0	0	0	0	no dif	1	1	Bvchr7.sca002	701833	709159	-	9	circRNA	Bv7_160290_jjtn.t1	PREDICTED: serine/threoninen/aprotein kin/ase CTR1 isoform X1 [Beta vulgaris subsp. vulgaris]	GO:0001666(response to hypoxia);GO:0004674(protein serine/threonine kin/ase activity);GO:0004712(protein serine/threonine/tyrosine kin/ase activity);GO:0005515(protein binding);GO:0005524(ATP binding);GO:0005634(nucleus);GO:0005789(endoplasmic reticulum membrane);GO:0009686(gibberellin biosynthetic process);GO:0009723(response to ethylene);GO:0009744(response to sucrose);GO:0009750(response to fr…	04016(MAPK sign/aling pathway n/a plant);04075(Plant hormone sign/al transduction)	EC:2.7.11.1
ciRNA208	0	0	0	0	0	0	0	no dif	1	1	Bvchr2_un.sca003	105658	116723	+	1	ciRNA	Bv2_045680_cdfz.t1	PREDICTED: eukaryotic peptide chain release factor GTPn/abinding subunit ERF3A isoform X2 [Beta vulgaris subsp. vulgaris]	GO:0002184(cytoplasmic translation/al termin/ation);GO:0003747(translation release factor activity);GO:0003924(GTPase activity);GO:0018444(translation release factor complex)	03015(mRn/a surveillance pathway)	n/a
circRNA2227	0	0	0	0	0	0	0	no dif	1	1	Bvchr4.sca001	645464	648081	-	7	circRNA	Bv4_071610_izdf.t1	PREDICTED: callose synthase 9 [Beta vulgaris subsp. vulgaris]	GO:0000148(1,3n/abetan/aDn/aglucan synthase complex);GO:0003843(1,3n/abetan/aDn/aglucan synthase activity);GO:0005886(plasma membrane)	n/a	n/a
circRNA1731	0	0	0	0	0	0	0	no dif	1	1	Bvchr8.sca007	776135	776242	-	1	circRNA	Bv8_187450_fcak.t1	PREDICTED: ABC transporter C family member 2 [Beta vulgaris subsp. vulgaris]	GO:0000325(plantn/atype vacuole);GO:0005516(calmodulin binding);GO:0005524(ATP binding);GO:0005773(vacuole);GO:0005774(vacuolar membrane);GO:0008559(xenobiotic transmembrane transporting ATPase activity);GO:0016021(integral component of membrane);GO:0042626(ATPase activity, coupled to transmembrane movement of substances);GO:0055085(transmembrane transport);GO:1902417((+)n/aabscisic acid Dn/agluc…	02010(ABC transporters)	n/a
circRNA1509	0	0	0	0	0	0	0	no dif	1	1	Bvchr2_un.sca002	692280	698142	-	5	circRNA	Bv2_045420_kwqi.t1	PREDICTED: uncharacterized protein LOC104906031 isoform X2 [Beta vulgaris subsp. vulgaris]	GO:0003674(molecular_function);GO:0005576(extracellular region);GO:0007095(mitotic G2 Dn/a damage checkpoint);GO:0008150(biological_process);GO:0005634(nucleus)	n/a	n/a
circRNA2324	0	0	0	0	0	0	0	no dif	1	1	Bvchr3.sca005	2193513	2194341	-	3	circRNA	Bv3_056990_ytgu.t1	PREDICTED: uncharacterized protein LOC104888784 isoform X2 [Beta vulgaris subsp. vulgaris]	GO:0005886(plasma membrane);GO:0008150(biological_process)	n/a	n/a
circRNA1132	0	0	0	0	0	0	0	no dif	1	1	scaffold00261	422950	427353	+	6	circRNA	Bv_002520_zotx.t1	hypothetical protein BVRB_002520 [Beta vulgaris subsp. vulgaris]	GO:0000139(Golgi membrane);GO:0005794(Golgi apparatus);GO:0009507(chloroplast);GO:0009834(plantn/atype secondary cell wall biogenesis);GO:0016021(integral component of membrane);GO:0016413(On/aacetyltransferase activity);GO:0016491(oxidoreductase activity);GO:0016740(transferase activity);GO:0045491(xylan metabolic process);GO:0045492(xylan biosynthetic process);GO:0055114(oxidationn/areduction p…	n/a	n/a
ciRNA167	0	0	0	0	0	0	0	no dif	1	1	Bvchr2.sca018	1570609	1570923	-	1	ciRNA	Bv2_043480_asfn.t1	PREDICTED: Un/abox domainn/acontaining protein 4 [Beta vulgaris subsp. vulgaris]	GO:0005634(nucleus);GO:0005737(cytoplasm)	n/a	n/a
ciRNA109	0	0	0	0	0	0	0	no dif	1	1	Bvchr8.sca004	761873	762148	+	1	ciRNA	Bv8_185610_gffg.t1	PREDICTED: calcium permeable stressn/agated cation channel 1 [Beta vulgaris subsp. vulgaris]	GO:0005227(calcium activated cation channel activity);GO:0005886(plasma membrane);GO:0006812(cation transport);GO:0016021(integral component of membrane)	n/a	n/a
circRNA1116	0	0	0	0	0	0	0	no dif	1	1	Bvchr1.sca002	2155855	2156285	+	2	circRNA	Bv1_008370_qfmr.t1	PREDICTED: uncharacterized protein LOC104891651 isoform X1 [Beta vulgaris subsp. vulgaris]	n/a	n/a	n/a
circRNA1307	0	0	0	0	0	0	0	no dif	1	1	Bvchr6.sca024	325369	327683	+	4	circRNA	Bv6_146170_pafu.t1	PREDICTED: nuclear pore complex protein NUP160 [Beta vulgaris subsp. vulgaris]	GO:0005643(nuclear pore)	03013(Rn/a transport)	n/a
circRNA1600	0	0	0	0	0	0	0	no dif	1	1	scaffold01128	13640	23442	+	7	circRNA	Bv_014300_zhgh.t3	PREDICTED: polycomb group protein EMBRYONIC FLOWER 2n/alike isoform X5 [Beta vulgaris subsp. vulgaris]	GO:0003677(Dn/a binding);GO:0003700(Dn/a binding transcription factor activity);GO:0005515(protein binding);GO:0005634(nucleus);GO:0006349(regulation of gene expression by genetic imprinting);GO:0006351(transcription, Dn/an/atemplated);GO:0006355(regulation of transcription, Dn/an/atemplated);GO:0009908(flower development);GO:0009910(negative regulation of flower development);GO:0030154(cell diff…	n/a	n/a
circRNA2356	0	0	0	0	0	0	0	no dif	1	1	Bvchr2.sca010	395554	395693	-	1	circRNA	Bv2_037140_qyjg.t1	PREDICTED: CBLn/ainteracting serine/threoninen/aprotein kin/ase 6 [Beta vulgaris subsp. vulgaris]	GO:0004674(protein serine/threonine kin/ase activity);GO:0005515(protein binding);GO:0005524(ATP binding);GO:0005622(intracellular);GO:0005783(endoplasmic reticulum);GO:0005886(plasma membrane);GO:0007275(multicellular organism development);GO:0009414(response to water deprivation);GO:0009651(response to salt stress);GO:0010540(basipetal auxin transport);GO:0016301(kin/ase activity);GO:0018105(pe…	n/a	n/a
circRNA1493	0	0	0	0	0	0	0	no dif	1	1	Bvchr6.sca028	2118493	2119814	+	4	circRNA	Bv6_153360_huwe.t1	PREDICTED: serine/threoninen/aprotein kin/ase STY46 [Beta vulgaris subsp. vulgaris]	GO:0004672(protein kin/ase activity);GO:0004674(protein serine/threonine kin/ase activity);GO:0004712(protein serine/threonine/tyrosine kin/ase activity);GO:0005515(protein binding);GO:0005524(ATP binding);GO:0005634(nucleus);GO:0005737(cytoplasm);GO:0005829(cytosol);GO:0006468(protein phosphorylation);GO:0009734(auxinn/aactivated sign/aling pathway);GO:0009742(brassinosteroid mediated sign/aling…	n/a	n/a
circRNA1961	0	0	0	0	0	0	0	no dif	1	1	Bvchr8.sca007	1128469	1132928	-	3	circRNA	Bv8_187500_zong.t1	PREDICTED: Dn/a damagen/abinding protein 1 [Beta vulgaris subsp. vulgaris]	GO:0003684(damaged Dn/a binding);GO:0005634(nucleus);GO:0006289(nucleotiden/aexcision repair);GO:0031461(cullinn/aRING ubiquitin ligase complex);GO:0043161(proteasomen/amediated ubiquitinn/adependent protein catabolic process)	04120(Ubiquitin mediated proteolysis);03420(Nucleotide excision repair)	n/a
circRNA1833	0	0	0	0	0	0	0	no dif	1	1	Bvchr1_un.sca014	86609	87385	+	2	circRNA	Bv1_021870_zzne.t1	PREDICTED: Dn/an/adirected Rn/a polymerase III subunit 1 isoform X1 [Beta vulgaris subsp. vulgaris]	GO:0001056(Rn/a polymerase III activity);GO:0005666(Dn/an/adirected Rn/a polymerase III complex)	00230(Purine metabolism);00240(Pyrimidine metabolism);03020(Rn/a polymerase)	EC:2.7.7.6
circRNA2219	0	0	0	0	0	0	0	no dif	1	1	Bvchr9.sca002	996868	997207	-	2	circRNA	Bv9_204280_xomu.t1	PREDICTED: E3 ubiquitinn/aprotein ligase COP1 isoform X1 [Beta vulgaris subsp. vulgaris]	GO:0000152(nuclear ubiquitin ligase complex);GO:0004842(ubiquitinn/aprotein transferase activity);GO:0005515(protein binding);GO:0005634(nucleus);GO:0005737(cytoplasm);GO:0006281(Dn/a repair);GO:0009585(red, farn/ared light phototransduction);GO:0009640(photomorphogenesis);GO:0009641(shade avoidance);GO:0009647(skotomorphogenesis);GO:0009649(entrainment of circadian clock);GO:0010119(regulation o…	04120(Ubiquitin mediated proteolysis);04712(Circadian rhythm n/a plant)	EC:2.3.2.27
circRNA2192	0	0	0	0	0	0	0	no dif	1	1	Bvchr4.sca006	1067544	1137189	+	1	intergenic	n/a	n/a	n/a	n/a	n/a
circRNA1435	0	0	0	0	0	0	0	no dif	1	1	Bvchr5.sca021	831041	832408	-	3	circRNA	Bv5_113740_hnrq.t1	PREDICTED: probable serine/threoninen/aprotein kin/ase DDB_G0291350 [Beta vulgaris subsp. vulgaris]	GO:0004674(protein serine/threonine kin/ase activity);GO:0005737(cytoplasm);GO:0006468(protein phosphorylation)	n/a	n/a
circRNA1884	0	0	0	0	0	0	0	no dif	1	1	Bvchr3.sca002	29905	59170	-	1	intergenic	n/a	n/a	n/a	n/a	n/a
circRNA1212	0	0	0	0	0	0	0	no dif	1	1	Bvchr8.sca017	3460538	3463554	-	5	circRNA	Bv8_192570_gzdk.t1	hypothetical protein BVRB_8g192570 [Beta vulgaris subsp. vulgaris]	GO:0003723(Rn/a binding);GO:0004525(ribonuclease III activity);GO:0005634(nucleus);GO:0005737(cytoplasm);GO:0016442(RISC complex);GO:0030422(production of siRn/a involved in Rn/a interference)	n/a	n/a
circRNA1530	0	0	0	0	0	0	0	no dif	1	1	Bvchr7.sca004	1279853	1280014	+	1	circRNA	Bv7_161880_rxjj.t1	PREDICTED: phenylalanine ammonian/alyase [Beta vulgaris subsp. vulgaris]	GO:0005515(protein binding);GO:0005737(cytoplasm);GO:0006559(Ln/aphenylalanine catabolic process);GO:0006952(defense response);GO:0006979(response to oxidative stress);GO:0009555(pollen development);GO:0009611(response to wounding);GO:0009699(phenylpropanoid biosynthetic process);GO:0009800(cinn/amic acid biosynthetic process);GO:0009819(drought recovery);GO:0010224(response to UVn/aB);GO:0045548…	00360(Phenylalanine metabolism);00940(Phenylpropanoid biosynthesis)	EC:4.3.1.24
circRNA1299	0	0	0	0	0	0	0	no dif	1	1	Bvchr4.sca003	1705555	1710362	-	12	circRNA	Bv4_078170_gtcg.t1	PREDICTED: betan/agalactosidase 10 [Beta vulgaris subsp. vulgaris]	GO:0004565(betan/agalactosidase activity);GO:0005618(cell wall);GO:0005773(vacuole)	00052(Galactose metabolism);00600(Sphingolipid metabolism);00531(Glycosaminoglycan degradation);00604(Glycosphingolipid biosynthesis n/a ganglio series);00511(Other glycan degradation)	EC:3.2.1.23
circRNA2009	0	0	0	0	0	0	0	no dif	1	1	scaffold00152	900393	900548	+	1	circRNA	Bv_001360_xcys.t1	PREDICTED: thiol protease aleurainn/alike [Beta vulgaris subsp. vulgaris]	GO:0004197(cysteinen/atype endopeptidase activity);GO:0005615(extracellular space);GO:0005764(lysosome);GO:0006955(immune response);GO:0051603(proteolysis involved in cellular protein catabolic process)	n/a	n/a
circRNA1665	0	0	0	0	0	0	0	no dif	1	1	Bvchr1.sca008	1056118	1056276	+	1	circRNA	Bv1_015170_oiyk.t1	PREDICTED: calciumn/atransporting ATPase 1, chloroplastic [Beta vulgaris subsp. vulgaris]	GO:0005388(calciumn/atransporting ATPase activity);GO:0005887(integral component of plasma membrane);GO:0043231(intracellular membranen/abounded organelle)	n/a	n/a
circRNA1164	0	0	0	0	0	0	0	no dif	1	1	Bvchr5.sca024	2655841	2656512	+	2	circRNA	Bv5_120790_rtui.t1	PREDICTED: myosinn/a9 isoform X1 [Beta vulgaris subsp. vulgaris]	GO:0000146(microfilament motor activity);GO:0003774(motor activity);GO:0005634(nucleus);GO:0007015(actin filament organization);GO:0009860(pollen tube growth);GO:0016459(myosin complex);GO:0030048(actin filamentn/abased movement);GO:0051640(organelle localization)	n/a	n/a
circRNA1102	0	0	0	0	0	0	0	no dif	1	1	Bvchr4.sca001	1982897	1984048	-	2	circRNA	Bv4_072990_kwxq.t1	PREDICTED: dihydroflavonol 4n/areductase [Beta vulgaris subsp. vulgaris]	GO:0004022(alcohol dehydrogen/ase (n/aD) activity);GO:0005794(Golgi apparatus);GO:0005829(cytosol);GO:0005886(plasma membrane);GO:0009506(plasmodesma);GO:0050662(coenzyme binding)	00940(Phenylpropanoid biosynthesis)	EC:1.2.1.44
circRNA1263	0	0	0	0	0	0	0	no dif	1	1	Bvchr6.sca027	1235616	1258653	-	1	intergenic	n/a	n/a	n/a	n/a	n/a
circRNA1414	0	0	0	0	0	0	0	no dif	1	1	Bvchr3.sca001	236064	242131	+	12	circRNA	Bv3_048130_xzkr.t1	PREDICTED: uncharacterized protein LOC104887860 isoform X1 [Beta vulgaris subsp. vulgaris]	GO:0005737(cytoplasm);GO:0008757(Sn/aadenosylmethioninen/adependent methyltransferase activity);GO:0032259(methylation)	n/a	n/a
circRNA1462	0	0	0	0	0	0	0	no dif	1	1	Bvchr8_un.sca015	304095	307127	+	8	circRNA	Bv8_202050_zetn.t1	PREDICTED: lan/arelated protein 6A [Beta vulgaris subsp. vulgaris]	GO:0003723(Rn/a binding);GO:0005634(nucleus);GO:0006351(transcription, Dn/an/atemplated);GO:0006355(regulation of transcription, Dn/an/atemplated);GO:0006396(Rn/a processing)	n/a	n/a
circRNA1572	0	0	0	0	0	0	0	no dif	1	1	Bvchr3.sca002	30114	59170	-	1	intergenic	n/a	n/a	n/a	n/a	n/a
circRNA1181	0	0	0	0	0	0	0	no dif	1	1	Bvchr5_un.sca003	1132154	1132692	+	2	circRNA	Bv5_123920_kusm.t1	PREDICTED: alphan/a1,4n/aglucann/aprotein synthase [UDPn/aforming] 2 [Beta vulgaris subsp. vulgaris]	GO:0005794(Golgi apparatus);GO:0005829(cytosol);GO:0009832(plantn/atype cell wall biogenesis);GO:0033356(UDPn/aLn/aarabinose metabolic process);GO:0052691(UDPn/aarabinopyranose mutase activity)	00520(Amino sugar and nucleotide sugar metabolism)	EC:5.4.99.30
circRNA1924	0	0	0	0	0	0	0	no dif	1	1	Bvchr6.sca010	1055039	1056246	+	3	circRNA	Bv6_142160_aryk.t2	PREDICTED: uncharacterized protein LOC104896520 isoform X2 [Beta vulgaris subsp. vulgaris]	GO:0003677(Dn/a binding);GO:0003682(chromatin binding);GO:0005634(nucleus);GO:0008150(biological_process);GO:0009506(plasmodesma)	n/a	n/a
circRNA1187	0	0	0	0	0	0	0	no dif	1	1	Bvchr6.sca027	1530819	1532236	+	5	circRNA	Bv6_149690_srqs.t1	PREDICTED: ADPn/aribosylation factor GTPasen/aactivating protein AGD3 [Beta vulgaris subsp. vulgaris]	GO:0005096(GTPase activator activity);GO:0005515(protein binding);GO:0005737(cytoplasm);GO:0005794(Golgi apparatus);GO:0005829(cytosol);GO:0005886(plasma membrane);GO:0006897(endocytosis);GO:0009733(response to auxin);GO:0009965(leaf morphogenesis);GO:0010051(xylem and phloem pattern formation);GO:0010087(phloem or xylem histogenesis);GO:0016192(vesiclen/amediated transport);GO:0030140(transn/aGo…	04144(Endocytosis)	n/a
circRNA2043	0	0	0	0	0	0	0	no dif	1	1	Bvchr9.sca026	1674324	1679868	+	1	intergenic	n/a	n/a	n/a	n/a	n/a
circRNA1322	0	0	0	0	0	0	0	no dif	1	1	Bvchr1.sca001	300272	301080	+	4	circRNA	Bv1_000300_xgug.t1	PREDICTED: phosphatidylinositol 4n/aphosphate 5n/akin/ase 1 [Beta vulgaris subsp. vulgaris]	GO:0003785(actin monomer binding);GO:0005524(ATP binding);GO:0005634(nucleus);GO:0005886(plasma membrane);GO:0016307(phosphatidylinositol phosphate kin/ase activity);GO:0016308(1n/aphosphatidylinositoln/a4n/aphosphate 5n/akin/ase activity);GO:0046854(phosphatidylinositol phosphorylation);GO:0051015(actin filament binding)	00562(Inositol phosphate metabolism);04070(Phosphatidylinositol sign/aling system);04144(Endocytosis)	EC:2.7.1.68
circRNA2112	0	0	0	0	0	0	0	no dif	1	1	Bvchr6.sca018	994901	1000611	+	12	circRNA	Bv6_144320_unms.t1	PREDICTED: phosphoglucomutase, cytoplasmic [Beta vulgaris subsp. vulgaris]	GO:0000287(magnesium ion binding);GO:0004614(phosphoglucomutase activity);GO:0005634(nucleus);GO:0005737(cytoplasm);GO:0005829(cytosol);GO:0005886(plasma membrane);GO:0005975(carbohydrate metabolic process);GO:0005978(glycogen biosynthetic process);GO:0006006(glucose metabolic process);GO:0009507(chloroplast);GO:0009570(chloroplast stroma);GO:0009590(detection of gravity);GO:0010319(stromule);GO:…	00010(Glycolysis / Gluconeogenesis);00030(Pentose phosphate pathway);00052(Galactose metabolism);00500(Starch and sucrose metabolism);00520(Amino sugar and nucleotide sugar metabolism);00230(Purine metabolism)	EC:5.4.2.2
circRNA1692	0	0	0	0	0	0	0	no dif	1	1	Bvchr9.sca006	188990	190941	+	3	circRNA	Bv9_205990_josr.t1	PREDICTED: serine/threoninen/aprotein kin/ase HT1 [Beta vulgaris subsp. vulgaris]	GO:0004672(protein kin/ase activity);GO:0004712(protein serine/threonine/tyrosine kin/ase activity);GO:0005524(ATP binding);GO:0005634(nucleus);GO:0005737(cytoplasm);GO:0005829(cytosol);GO:0005886(plasma membrane);GO:0006468(protein phosphorylation);GO:0007229(integrinn/amediated sign/aling pathway);GO:0016301(kin/ase activity)	n/a	n/a
circRNA1390	0	0	0	0	0	0	0	no dif	1	1	Bvchr7.sca021	7872434	7873211	+	2	circRNA	Bv7_174060_uxfk.t1	PREDICTED: Un/abox domainn/acontaining protein 13 [Beta vulgaris subsp. vulgaris]	GO:0005634(nucleus);GO:0005737(cytoplasm)	n/a	n/a
circRNA1276	0	0	0	0	0	0	0	no dif	1	1	scaffold00428	28048	30703	-	6	circRNA	Bv_005490_qmph.t1	PREDICTED: phosphate metabolism protein 8 [Beta vulgaris subsp. vulgaris]	GO:0016787(hydrolase activity)	n/a	n/a
circRNA1738	0	0	0	0	0	0	0	no dif	1	1	Bvchr3.sca003	1391053	1393066	-	3	circRNA	Bv3_052430_crtq.t1	PREDICTED: polypyrimidine tractn/abinding protein homolog 2 isoform X1 [Beta vulgaris subsp. vulgaris]	GO:0004176(ATPn/adependent peptidase activity);GO:0005739(mitochondrion);GO:0006508(proteolysis);GO:0008237(metallopeptidase activity);GO:0009941(chloroplast envelope);GO:0010304(PSII associated lightn/aharvesting complex II catabolic process)	n/a	n/a
circRNA1383	0	0	0	0	0	0	0	no dif	1	1	Bvchr7.sca021	1125823	1126873	-	4	circRNA	Bv7_168970_fipt.t1	PREDICTED: 26S protease regulatory subunit 7 [Beta vulgaris subsp. vulgaris]	GO:0008540(proteasome regulatory particle, base subcomplex);GO:0017025(TBPn/aclass protein binding);GO:0030433(ubiquitinn/adependent ERAD pathway);GO:0031595(nuclear proteasome complex);GO:0031597(cytosolic proteasome complex);GO:0036402(proteasomen/aactivating ATPase activity);GO:0045899(positive regulation of Rn/a polymerase II transcription/al preinitiation complex assembly)	03050(Proteasome)	n/a
circRNA1624	0	0	0	0	0	0	0	no dif	1	1	Bvchr7.sca017	58452	65037	+	11	circRNA	Bv7_166850_sqkr.t1	hypothetical protein BVRB_7g166850 [Beta vulgaris subsp. vulgaris]	GO:0000278(mitotic cell cycle);GO:0005737(cytoplasm);GO:0005829(cytosol);GO:0005876(spindle microtubule);GO:0005886(plasma membrane);GO:0005938(cell cortex);GO:0007026(negative regulation of microtubule depolymerization);GO:0009506(plasmodesma);GO:0009524(phragmoplast);GO:0009826(unidimension/al cell growth);GO:0043622(cortical microtubule organization);GO:0050821(protein stabilization);GO:005101…	n/a	n/a
ciRNA143	0	0	0	0	0	0	0	no dif	1	1	Bvchr7.sca004	2294243	2294436	-	1	ciRNA	Bv7_162280_mrdh.t1	PREDICTED: WD repeatn/acontaining protein 20 [Beta vulgaris subsp. vulgaris]	GO:0000166(nucleotide binding);GO:0008150(biological_process);GO:0009507(chloroplast)	03008(Ribosome biogenesis in eukaryotes);04712(Circadian rhythm n/a plant)	n/a
ciRNA192	0	0	0	0	0	0	0	no dif	1	1	Bvchr7.sca021	4947848	4948460	-	1	ciRNA	Bv7_171230_hrtq.t1	PREDICTED: GTPase LSG1n/a2 [Beta vulgaris subsp. vulgaris]	GO:0003924(GTPase activity);GO:0005829(cytosol);GO:0042254(ribosome biogenesis)	03008(Ribosome biogenesis in eukaryotes)	n/a
circRNA1803	0	0	0	0	0	0	0	no dif	1	1	Bvchr7_un.sca007	744096	752190	-	3	circRNA	Bv7_179300_xigr.t1	PREDICTED: mRn/an/acapping enzyme [Beta vulgaris subsp. vulgaris]	GO:0004484(mRn/a guanylyltransferase activity);GO:0005634(nucleus);GO:0006370(7n/amethylguanosine mRn/a capping);GO:0006397(mRn/a processing);GO:0009506(plasmodesma)	03015(mRn/a surveillance pathway)	EC:2.7.7.50
circRNA1455	0	0	0	0	0	0	0	no dif	1	1	Bvchr4.sca016	269002	272472	-	4	circRNA	Bv4_087330_rqdh.t1	PREDICTED: trafficking protein particle complex IIn/aspecific subunit 130 homolog [Beta vulgaris subsp. vulgaris]	GO:0006891(intran/aGolgi vesiclen/amediated transport);GO:0034498(early endosome to Golgi transport);GO:1990071(TRAPPII protein complex)	n/a	n/a
circRNA2080	0	0	0	0	0	0	0	no dif	1	1	Bvchr4.sca003	3643342	3644683	-	4	circRNA	Bv4_079600_ucgn.t1	PREDICTED: coiledn/acoil domainn/acontaining protein 115 isoform X3 [Beta vulgaris subsp. vulgaris]	GO:0003674(molecular_function);GO:0005634(nucleus);GO:0008150(biological_process);GO:0016021(integral component of membrane)	n/a	n/a
circRNA2063	0	0	0	0	0	0	0	no dif	1	1	Bvchr7.sca015	724115	726902	+	4	circRNA	Bv7_166710_nftu.t2	PREDICTED: pren/amRn/an/aprocessing factor 39 [Beta vulgaris subsp. vulgaris]	GO:0000243(commitment complex);GO:0000395(mRn/a 5'n/asplice site recognition);GO:0005685(U1 snRNP);GO:0030627(pren/amRn/a 5'n/asplice site binding);GO:0071004(U2n/atype prespliceosome)	n/a	n/a
circRNA1294	0	0	0	0	0	0	0	no dif	1	1	Bvchr4.sca004	1854583	1854846	-	1	circRNA	Bv4_081360_xqnr.t1	PREDICTED: probable linoleate 9Sn/alipoxygen/ase 5 [Beta vulgaris subsp. vulgaris]	GO:0016165(linoleate 13Sn/alipoxygen/ase activity)	00591(Linoleic acid metabolism)	EC:1.13.11.58
circRNA1617	0	0	0	0	0	0	0	no dif	1	1	Bvchr5.sca016	747008	747570	-	3	circRNA	Bv5_111440_pcpc.t2	PREDICTED: vacuolar protein sortingn/aassociated protein 18 homolog isoform X2 [Beta vulgaris subsp. vulgaris]	GO:0005768(endosome);GO:0006904(vesicle docking involved in exocytosis);GO:0007032(endosome organization);GO:0007040(lysosome organization);GO:0030674(protein binding, bridging);GO:0030897(HOPS complex);GO:0035542(regulation of Sn/aRE complex assembly)	n/a	n/a
circRNA1824	0	0	0	0	0	0	0	no dif	1	1	Bvchr2.sca001	8242781	8245824	-	5	circRNA	Bv2_030870_zoaq.t1	PREDICTED: calcium uptake protein 1 homolog, mitochondrial [Beta vulgaris subsp. vulgaris]	GO:0005509(calcium ion binding);GO:0005623(cell);GO:0005739(mitochondrion);GO:0005743(mitochondrial inner membrane);GO:0005758(mitochondrial intermembrane space);GO:0006816(calcium ion transport);GO:0051562(negative regulation of mitochondrial calcium ion concentration)	n/a	n/a
circRNA1225	0	0	0	0	0	0	0	no dif	1	1	Bvchr9.sca026	5713540	5713828	-	2	circRNA	Bv9_221790_dgis.t1	PREDICTED: homeoboxn/aleucine zipper protein ATHBn/a15 isoform X1 [Beta vulgaris subsp. vulgaris]	GO:0003677(Dn/a binding);GO:0003700(Dn/a binding transcription factor activity);GO:0005634(nucleus);GO:0006351(transcription, Dn/an/atemplated);GO:0006355(regulation of transcription, Dn/an/atemplated);GO:0008289(lipid binding);GO:0009855(determin/ation of bilateral symmetry);GO:0009965(leaf morphogenesis);GO:0010014(meristem initiation);GO:0010073(meristem mainten/ance);GO:0010075(regulation of …	n/a	n/a
circRNA1365	0	0	0	0	0	0	0	no dif	1	1	Bvchr8.sca018	975632	979771	+	4	circRNA	Bv8_193630_xpiw.t1	PREDICTED: Nn/aalphan/aacetyltransferase 35, n/atC auxiliary subunit isoform X3 [Beta vulgaris subsp. vulgaris]	GO:0005575(cellular_component);GO:0008150(biological_process);GO:0016407(acetyltransferase activity)	n/a	n/a
circRNA2181	0	0	0	0	0	0	0	no dif	1	1	Bvchr6.sca027	1801296	1801641	+	2	circRNA	Bv6_149890_jqmg.t1	PREDICTED: protein TIFY 9 [Beta vulgaris subsp. vulgaris]	GO:0003714(transcription corepressor activity);GO:0005515(protein binding);GO:0005634(nucleus);GO:0006351(transcription, Dn/an/atemplated);GO:0006355(regulation of transcription, Dn/an/atemplated);GO:0006952(defense response);GO:0009611(response to wounding);GO:0009733(response to auxin);GO:0009751(response to salicylic acid);GO:0009753(response to jasmonic acid);GO:0010112(regulation of systemic…	04075(Plant hormone sign/al transduction)	n/a
circRNA1351	0	0	0	0	0	0	0	no dif	1	1	Bvchr9.sca026	8057421	8057648	-	1	circRNA	Bv9_223960_sscr.t1	PREDICTED: REF/SRPPn/alike protein At3g05500 [Beta vulgaris subsp. vulgaris]	GO:0003746(translation elongation factor activity);GO:0005737(cytoplasm);GO:0005773(vacuole);GO:0005811(lipid droplet);GO:0006414(translation/al elongation);GO:0019915(lipid storage);GO:0034389(lipid particle organization);GO:0045927(positive regulation of growth);GO:0080186(developmental vegetative growth);GO:1902584(positive regulation of response to water deprivation)	n/a	n/a
circRNA1749	0	0	0	0	0	0	0	no dif	1	1	Bvchr6_un.sca006	608332	612296	+	4	circRNA	Bv6_155810_chof.t1	PREDICTED: CTLn/alike protein DDB_G0274487 [Beta vulgaris subsp. vulgaris]	GO:0005886(plasma membrane);GO:0008150(biological_process);GO:0009507(chloroplast);GO:0016021(integral component of membrane)	n/a	n/a
circRNA1545	0	0	0	0	0	0	0	no dif	1	1	Bvchr8_un.sca001	793431	793591	-	1	circRNA	Bv8_199340_zxjy.t1	PREDICTED: uncharacterized protein LOC104909061 [Beta vulgaris subsp. vulgaris]	GO:0005634(nucleus);GO:0005774(vacuolar membrane);GO:0005886(plasma membrane);GO:0009507(chloroplast);GO:0016020(membrane)	n/a	n/a
circRNA2270	0	0	0	0	0	0	0	no dif	1	1	Bvchr1.sca002	6001868	6007547	+	8	circRNA	Bv1_010050_cmpi.t1	PREDICTED: protein translocase subunit SECA2, chloroplastic isoform X1 [Beta vulgaris subsp. vulgaris]	GO:0009306(protein secretion);GO:0015450(Pn/aPn/abondn/ahydrolysisn/adriven protein transmembrane transporter activity)	03060(Protein export)	n/a
circRNA2289	0	0	0	0	0	0	0	no dif	1	1	Bvchr8.sca018	6067903	6068931	-	4	circRNA	Bv8_197820_zkpt.t1	PREDICTED: branchedn/achainn/aaminon/aacid aminotransferase 2, chloroplastic isoform X1 [Beta vulgaris subsp. vulgaris]	GO:0003824(catalytic activity);GO:0004084(branchedn/achainn/aaminon/aacid transamin/ase activity);GO:0005737(cytoplasm);GO:0005739(mitochondrion);GO:0009082(branchedn/achain amino acid biosynthetic process);GO:0009097(isoleucine biosynthetic process);GO:0009098(leucine biosynthetic process);GO:0009099(valine biosynthetic process);GO:0009507(chloroplast);GO:0052654(Ln/aleucine transamin/ase activi…	00270(Cysteine and methionine metabolism);00280(Valine, leucine and isoleucine degradation);00290(Valine, leucine and isoleucine biosynthesis);00770(Pantothen/ate and CoA biosynthesis)	EC:2.6.1.42
circRNA1158	0	0	0	0	0	0	0	no dif	1	1	scaffold00363	425663	427045	+	2	circRNA	Bv_003970_ujec.t1	PREDICTED: uncharacterized protein LOC104883839 isoform X3 [Beta vulgaris subsp. vulgaris]	GO:0005634(nucleus)	n/a	n/a
circRNA2049	0	0	0	0	0	0	0	no dif	1	1	Bvchr1_un.sca005	897114	897849	-	2	circRNA	Bv1_021080_ggjt.t1	PREDICTED: catalase [Beta vulgaris subsp. vulgaris]	GO:0004096(catalase activity);GO:0005515(protein binding);GO:0005634(nucleus);GO:0005737(cytoplasm);GO:0005739(mitochondrion);GO:0005777(peroxisome);GO:0005829(cytosol);GO:0006979(response to oxidative stress);GO:0006995(cellular response to nitrogen starvation);GO:0008219(cell death);GO:0009409(response to cold);GO:0009416(response to light stimulus);GO:0009507(chloroplast);GO:0009514(glyoxysome…	00630(Glyoxylate and dicarboxylate metabolism);00380(Tryptophan metabolism);04016(MAPK sign/aling pathway n/a plant);04146(Peroxisome)	EC:1.11.1.6
ciRNA91	0	0	0	0	0	0	0	no dif	1	1	Bvchr9.sca026	5831367	5831493	-	1	ciRNA	Bv9_221890_dfpa.t1	hypothetical protein BVRB_9g221890 [Beta vulgaris subsp. vulgaris]	GO:0003700(Dn/a binding transcription factor activity);GO:0005634(nucleus)	00020(Citrate cycle (TCA cycle));00620(Pyruvate metabolism);00630(Glyoxylate and dicarboxylate metabolism);00710(Carbon fixation in photosynthetic organisms);00270(Cysteine and methionine metabolism)	EC:1.1.1.37
circRNA1175	0	0	0	0	0	0	0	no dif	1	1	Bvchr7.sca001	121622	124797	-	2	circRNA	Bv7_156640_qnay.t1	PREDICTED: putative zinc transporter At3g08650 [Beta vulgaris subsp. vulgaris]	GO:0000139(Golgi membrane);GO:0005385(zinc ion transmembrane transporter activity);GO:0005802(transn/aGolgi network);GO:0071577(zinc II ion transmembrane transport)	n/a	n/a
circRNA2186	0	0	0	0	0	0	0	no dif	1	1	Bvchr1.sca004	5405980	5511427	+	1	intergenic	n/a	n/a	n/a	n/a	n/a
circRNA1942	0	0	0	0	0	0	0	no dif	1	1	Bvchr8_un.sca003	1554686	1555966	-	2	circRNA	Bv8_200620_hsah.t1	PREDICTED: eukaryotic translation initiation factor 2 subunit beta [Beta vulgaris subsp. vulgaris]	GO:0003743(translation initiation factor activity);GO:0005515(protein binding);GO:0005634(nucleus);GO:0005886(plasma membrane);GO:0006413(translation/al initiation);GO:0009793(embryo development ending in seed dormancy);GO:0046872(metal ion binding)	03013(Rn/a transport)	n/a
circRNA2266	0	0	0	0	0	0	0	no dif	1	1	Bvchr7.sca006	2044969	2045117	+	1	circRNA	Bv7_163220_mwtj.t1	PREDICTED: uncharacterized protein LOC104898860 [Beta vulgaris subsp. vulgaris]	GO:0000290(deadenylationn/adependent decapping of nuclearn/atranscribed mRn/a);GO:0000932(Pn/abody);GO:0003723(Rn/a binding);GO:0033962(cytoplasmic mRn/a processing body assembly)	03018(Rn/a degradation)	n/a
circRNA2096	0	0	0	0	0	0	0	no dif	1	1	Bvchr1.sca006	2823125	2828494	-	9	circRNA	Bv1_013410_xfpp.t1	PREDICTED: uncharacterized protein LOC104899002 isoform X1 [Beta vulgaris subsp. vulgaris]	GO:0005576(extracellular region);GO:0005829(cytosol);GO:0009507(chloroplast)	n/a	n/a
ciRNA96	0	0	0	0	0	0	0	no dif	1	1	Bvchr8.sca018	6228769	6231428	+	1	ciRNA	Bv8_197950_snpm.t1	PREDICTED: uncharacterized protein LOC104902347 [Beta vulgaris subsp. vulgaris]	GO:0003674(molecular_function);GO:0005773(vacuole);GO:0008150(biological_process);GO:0009507(chloroplast)	n/a	n/a
circRNA2000	0	0	0	0	0	0	0	no dif	1	1	Bvchr2.sca006	1147863	1148561	-	5	circRNA	Bv2_035280_hndn.t1	PREDICTED: gamman/aglutamylcyclotransferase 2n/a1 [Beta vulgaris subsp. vulgaris]	GO:0003839(gamman/aglutamylcyclotransferase activity);GO:0005737(cytoplasm);GO:0006751(glutathione catabolic process);GO:0010288(response to lead ion);GO:0016829(lyase activity);GO:0046686(response to cadmium ion)	00480(Glutathione metabolism)	EC:4.3.2.9
circRNA1985	0	0	0	0	0	0	0	no dif	1	1	Bvchr2.sca001	3234289	3236795	-	6	circRNA	Bv2_026440_nawc.t1	PREDICTED: HEAT repeatn/acontaining protein 5An/alike isoform X2 [Beta vulgaris subsp. vulgaris]	n/a	n/a	n/a
circRNA1569	0	0	0	0	0	0	0	no dif	1	1	Bvchr2.sca003	1538508	1538674	+	1	intergenic	n/a	n/a	n/a	n/a	n/a
circRNA2066	0	0	0	0	0	0	0	no dif	1	1	Bvchr8.sca016	675153	675293	+	1	circRNA	Bv8_190460_kyrm.t1	PREDICTED: probable protein phosphatase 2C 63 [Beta vulgaris subsp. vulgaris]	GO:0004722(protein serine/threonine phosphatase activity);GO:0006470(protein dephosphorylation);GO:0046872(metal ion binding)	n/a	n/a
circRNA1253	0	0	0	0	0	0	0	no dif	1	1	Bvchr4.sca018	472684	480443	-	1	intergenic	n/a	n/a	n/a	n/a	n/a
circRNA1096	0	0	0	0	0	0	0	no dif	1	1	Bvchr4.sca002	65932	68160	+	5	circRNA	Bv4_075710_apcq.t1	hypothetical protein BVRB_6g152780 isoform A [Beta vulgaris subsp. vulgaris]	GO:0005576(extracellular region);GO:0005774(vacuolar membrane);GO:0005975(carbohydrate metabolic process);GO:0016829(lyase activity);GO:0030246(carbohydrate binding)	n/a	n/a
circRNA1329	0	0	0	0	0	0	0	no dif	1	1	Bvchr1.sca001	8198962	8205663	-	6	circRNA	Bv1_007300_dzsw.t2	PREDICTED: uncharacterized protein LOC104889813 isoform X2 [Beta vulgaris subsp. vulgaris]	GO:0003700(Dn/a binding transcription factor activity);GO:0005634(nucleus);GO:0043565(sequencen/aspecific Dn/a binding);GO:0044212(transcription regulatory region Dn/a binding)	n/a	n/a
ciRNA146	0	0	0	0	0	0	0	no dif	1	1	Bvchr2.sca001	2513745	2515339	+	1	ciRNA	Bv2_025650_oynz.t1	hypothetical protein BVRB_2g025650 [Beta vulgaris subsp. vulgaris]	n/a	n/a	n/a
circRNA1265	0	0	0	0	0	0	0	no dif	1	1	Bvchr7.sca017	282140	374745	+	1	intergenic	n/a	n/a	n/a	n/a	n/a
circRNA1091	0	0	0	0	0	0	0	no dif	1	1	Bvchr4.sca007	376197	378286	-	3	circRNA	Bv4_083560_egiw.t1	PREDICTED: flowering locus K homology domain [Beta vulgaris subsp. vulgaris]	GO:0003676(nucleic acid binding);GO:0003723(Rn/a binding);GO:0005515(protein binding);GO:0005634(nucleus);GO:0005737(cytoplasm);GO:0006351(transcription, Dn/an/atemplated);GO:0006355(regulation of transcription, Dn/an/atemplated);GO:0009911(positive regulation of flower development)	n/a	n/a
circRNA1811	0	0	0	0	0	0	0	no dif	1	1	Bvchr6.sca001	755588	758193	-	5	circRNA	Bv6_127700_mgqc.t1	PREDICTED: suppressor of RPS4n/aRLD 1 [Beta vulgaris subsp. vulgaris]	GO:0005515(protein binding);GO:0005634(nucleus);GO:0005737(cytoplasm);GO:0009816(defense response to bacterium, incompatible interaction);GO:0031348(negative regulation of defense response);GO:0042742(defense response to bacterium);GO:0043231(intracellular membranen/abounded organelle);GO:0045892(negative regulation of transcription, Dn/an/atemplated);GO:0048471(perinuclear region of cytoplasm)	n/a	n/a
circRNA1360	0	0	0	0	0	0	0	no dif	1	1	Bvchr9.sca006	184539	184788	+	2	circRNA	Bv9_205990_josr.t1	PREDICTED: serine/threoninen/aprotein kin/ase HT1 [Beta vulgaris subsp. vulgaris]	GO:0004672(protein kin/ase activity);GO:0004712(protein serine/threonine/tyrosine kin/ase activity);GO:0005524(ATP binding);GO:0005634(nucleus);GO:0005737(cytoplasm);GO:0005829(cytosol);GO:0005886(plasma membrane);GO:0006468(protein phosphorylation);GO:0007229(integrinn/amediated sign/aling pathway);GO:0016301(kin/ase activity)	n/a	n/a
circRNA1640	0	0	0	0	0	0	0	no dif	1	1	Bvchr4_un.sca016	343547	354434	-	9	circRNA	Bv4_095310_mzch.t1	PREDICTED: protein CIA1 isoform X1 [Beta vulgaris subsp. vulgaris]	GO:0000166(nucleotide binding);GO:0005634(nucleus);GO:0005737(cytoplasm);GO:0005834(heterotrimeric Gn/aprotein complex);GO:0009793(embryo development ending in seed dormancy);GO:0016226(ironn/asulfur cluster assembly);GO:0097361(CIA complex)	03040(Spliceosome);04120(Ubiquitin mediated proteolysis)	EC:2.3.2.27
circRNA1708	0	0	0	0	0	0	0	no dif	1	1	Bvchr1_un.sca005	328669	335229	+	12	circRNA	Bv1_020980_okxs.t1	PREDICTED: Niemannn/aPick C1 protein isoform X2 [Beta vulgaris subsp. vulgaris]	GO:0005886(plasma membrane);GO:0008158(hedgehog receptor activity);GO:0009506(plasmodesma);GO:0009555(pollen development);GO:0016020(membrane);GO:0090153(regulation of sphingolipid biosynthetic process)	n/a	n/a
circRNA1172	0	0	0	0	0	0	0	no dif	1	1	Bvchr5.sca005	66244	80548	+	20	circRNA	Bv5_105600_hjgh.t1	PREDICTED: uncharacterized protein LOC104892878 isoform X2 [Beta vulgaris subsp. vulgaris]	GO:0005622(intracellular);GO:0006623(protein targeting to vacuole);GO:0019898(extrinsic component of membrane);GO:0045053(protein retention in Golgi apparatus)	n/a	n/a
ciRNA164	0	0	0	0	0	0	0	no dif	1	1	Bvchr1.sca004	4054801	4054964	+	1	ciRNA	Bv1_011730_ziaf.t1	PREDICTED: aspartic protein/ase Asp1 [Beta vulgaris subsp. vulgaris]	GO:0004190(asparticn/atype endopeptidase activity);GO:0006508(proteolysis);GO:0030163(protein catabolic process)	n/a	n/a
circRNA1628	0	0	0	0	0	0	0	no dif	1	1	Bvchr4.sca002	611277	612523	+	6	circRNA	Bv4_076250_qyyp.t1	PREDICTED: toplessn/arelated protein 3 [Beta vulgaris subsp. vulgaris]	GO:0005515(protein binding);GO:0005634(nucleus);GO:0006351(transcription, Dn/an/atemplated);GO:0006355(regulation of transcription, Dn/an/atemplated);GO:0010072(primary shoot apical meristem specification)	n/a	n/a
circRNA1335	0	0	0	0	0	0	0	no dif	1	1	Bvchr4.sca013	361082	366097	-	7	circRNA	Bv4_085820_ihek.t1	PREDICTED: phosphoenolpyruvate carboxylase 2 [Beta vulgaris subsp. vulgaris]	GO:0005829(cytosol);GO:0008964(phosphoenolpyruvate carboxylase activity);GO:0009507(chloroplast);GO:0048046(apoplast);GO:0048366(leaf development)	00620(Pyruvate metabolism);00710(Carbon fixation in photosynthetic organisms)	EC:4.1.1.31
ciRNA110	0	0	0	0	0	0	0	no dif	1	1	scaffold00624	149646	149819	-	1	ciRNA	Bv_009240_oiqy.t1	PREDICTED: serine/threoninen/aprotein kin/ase AFC2 isoform X1 [Beta vulgaris subsp. vulgaris]	GO:0004672(protein kin/ase activity);GO:0004674(protein serine/threonine kin/ase activity);GO:0004712(protein serine/threonine/tyrosine kin/ase activity);GO:0005515(protein binding);GO:0005524(ATP binding);GO:0005634(nucleus);GO:0006397(mRn/a processing);GO:0016301(kin/ase activity);GO:0046777(protein autophosphorylation)	n/a	n/a
circRNA1654	0	0	0	0	0	0	0	no dif	1	1	Bvchr1.sca001	5748786	5748943	+	1	circRNA	Bv1_005220_jhnf.t1	hypothetical protein BVRB_1g005220 [Beta vulgaris subsp. vulgaris]	n/a	n/a	n/a
circRNA2286	0	0	0	0	0	0	0	no dif	1	1	Bvchr9.sca002	781114	781447	+	1	circRNA	Bv9_204220_gdtf.t1	PREDICTED: 1n/aaminocyclopropanen/a1n/acarboxylate oxidase 1 [Beta vulgaris subsp. vulgaris]	GO:0009693(ethylene biosynthetic process);GO:0051213(dioxygen/ase activity)	00270(Cysteine and methionine metabolism)	EC:1.14.17.4
circRNA1742	0	0	0	0	0	0	0	no dif	1	1	Bvchr3.sca001	597579	597855	+	2	circRNA	Bv3_048590_ujmw.t1	PREDICTED: uncharacterized protein LOC104887898 [Beta vulgaris subsp. vulgaris]	GO:0000243(commitment complex);GO:0008187(polyn/apyrimidine tract binding);GO:0016607(nuclear speck);GO:0030628(pren/amRn/a 3'n/asplice site binding);GO:0071004(U2n/atype prespliceosome);GO:0089701(U2AF)	03040(Spliceosome)	n/a
circRNA2250	0	0	0	0	0	0	0	no dif	1	1	Bvchr7.sca017	254870	276493	+	19	circRNA	Bv7_166910_idmd.t1	PREDICTED: probable LRR receptorn/alike serine/threoninen/aprotein kin/ase At1g56140 [Beta vulgaris subsp. vulgaris]	GO:0004674(protein serine/threonine kin/ase activity);GO:0005886(plasma membrane)	n/a	n/a
circRNA1838	0	0	0	0	0	0	0	no dif	1	1	Bvchr8.sca016	57921	58590	-	2	circRNA	Bv8_190320_dcea.t1	PREDICTED: alcoholn/aforming fatty acyln/aCoA reductase [Beta vulgaris subsp. vulgaris]	GO:0010345(suberin biosynthetic process);GO:0035336(longn/achain fattyn/aacyln/aCoA metabolic process);GO:0043231(intracellular membranen/abounded organelle);GO:0080019(fattyn/aacyln/aCoA reductase (alcoholn/aforming) activity)	00073(Cutin, suberine and wax biosynthesis);04146(Peroxisome)	EC:1.2.1.84
circRNA1584	0	0	0	0	0	0	0	no dif	1	1	Bvchr5.sca024	1488130	1494106	-	1	intergenic	n/a	n/a	n/a	n/a	n/a
circRNA1219	0	0	0	0	0	0	0	no dif	1	1	scaffold01378	5067	5852	-	3	circRNA	Bv_015460_pdpf.t1	PREDICTED: polygalacturon/ase [Beta vulgaris subsp. vulgaris]	GO:0004650(polygalacturon/ase activity);GO:0005975(carbohydrate metabolic process)	00040(Pentose and glucuron/ate interconversions)	EC:3.2.1.67
circRNA2202	0	0	0	0	0	0	0	no dif	1	1	Bvchr7.sca001	1427018	1454530	-	1	intergenic	n/a	n/a	n/a	n/a	n/a
circRNA1560	0	0	0	0	0	0	0	no dif	1	1	Bvchr3.sca011	569743	570461	-	4	circRNA	Bv3_064380_otmh.t1	PREDICTED: BRASSINOSTEROID INSENSITIVE 1n/aassociated receptor kin/ase 1 [Beta vulgaris subsp. vulgaris]	GO:0005886(plasma membrane);GO:0006952(defense response);GO:0007165(sign/al transduction)	04016(MAPK sign/aling pathway n/a plant);04075(Plant hormone sign/al transduction);04626(Plantn/apathogen interaction)	EC:2.7.11.1
circRNA1192	0	0	0	0	0	0	0	no dif	1	1	Bvchr6_un.sca017	576980	578749	-	3	circRNA	Bv6_156500_ymir.t1	hypothetical protein BVRB_6g156500 [Beta vulgaris subsp. vulgaris]	GO:0005524(ATP binding);GO:0005737(cytoplasm);GO:0005739(mitochondrion);GO:0005829(cytosol);GO:0006458('de novo' protein folding);GO:0007005(mitochondrion organization);GO:0009507(chloroplast);GO:0009793(embryo development ending in seed dormancy);GO:0042026(protein refolding);GO:0044183(protein binding involved in protein folding);GO:0051082(unfolded protein binding);GO:0061077(chaperonen/amedia…	03018(Rn/a degradation)	n/a
circRNA2143	0	0	0	0	0	0	0	no dif	1	1	Bvchr4_un.sca001	2093361	2093584	+	1	circRNA	Bv4_092420_gomr.t1	PREDICTED: putative betan/aglucosidase 41 [Beta vulgaris subsp. vulgaris]	GO:0008422(betan/aglucosidase activity);GO:1901657(glycosyl compound metabolic process)	00500(Starch and sucrose metabolism);00460(Cyanoamino acid metabolism);00940(Phenylpropanoid biosynthesis)	EC:3.2.1.21
circRNA1531	0	0	0	0	0	0	0	no dif	1	1	Bvchr1.sca001	2831661	2831875	+	1	circRNA	Bv1_002540_sqcd.t1	PREDICTED: vegetative cell wall protein gp1 isoform X1 [Beta vulgaris subsp. vulgaris]	GO:0005634(nucleus)	n/a	n/a
circRNA1660	0	0	0	0	0	0	0	no dif	1	1	Bvchr1.sca004	6600561	6608530	-	7	circRNA	Bv1_012350_gwcc.t1	hypothetical protein BVRB_1g012350 [Beta vulgaris subsp. vulgaris]	GO:0015079(potassium ion transmembrane transporter activity);GO:0016020(membrane)	n/a	n/a
circRNA2398	0	0	0	0	0	0	0	no dif	1	1	Bvchr1.sca004	2131033	2131329	-	1	circRNA	Bv1_011300_oxqt.t1	PREDICTED: extensinn/a1 [Beta vulgaris subsp. vulgaris]	n/a	n/a	n/a
ciRNA190	0	0	0	0	0	0	0	no dif	1	1	Bvchr1.sca002	1229819	1230302	+	1	ciRNA	Bv1_008020_hkzm.t1	PREDICTED: esterase OVCA2n/alike [Beta vulgaris subsp. vulgaris]	GO:0004146(dihydrofolate reductase activity);GO:0009507(chloroplast)	04016(MAPK sign/aling pathway n/a plant);04070(Phosphatidylinositol sign/aling system);04626(Plantn/apathogen interaction)	n/a
circRNA2301	0	0	0	0	0	0	0	no dif	1	1	Bvchr8.sca001	1645881	1659609	-	10	circRNA	Bv8_182130_qwne.t1	PREDICTED: apoptosis inhibitor 5n/alike protein API5 [Beta vulgaris subsp. vulgaris]	GO:0003729(mRn/a binding);GO:0005634(nucleus);GO:0005829(cytosol);GO:0009506(plasmodesma)	n/a	n/a
circRNA1713	0	0	0	0	0	0	0	no dif	1	1	Bvchr1_un.sca001	254649	265684	+	6	circRNA	Bv1_016090_fcis.t1	PREDICTED: uncharacterized protein LOC104905104 [Beta vulgaris subsp. vulgaris]	GO:0005634(nucleus);GO:0005737(cytoplasm);GO:0005623(cell);GO:0071333(cellular response to glucose stimulus)	03015(mRn/a surveillance pathway)	n/a
circRNA1234	0	0	0	0	0	0	0	no dif	1	1	Bvchr7_un.sca006	461899	473846	+	4	circRNA	Bv7_178780_offg.t1	PREDICTED: putative ER lumen proteinn/aretaining receptor C28H8.4 [Beta vulgaris subsp. vulgaris]	GO:0005739(mitochondrion);GO:0006621(protein retention in ER lumen);GO:0015031(protein transport);GO:0016021(integral component of membrane);GO:0046923(ER retention sequence binding)	n/a	n/a
circRNA1417	0	0	0	0	0	0	0	no dif	1	1	Bvchr7.sca002	1557557	1559848	+	3	circRNA	Bv7_160680_tjji.t1	PREDICTED: pyruvate kin/ase 1, cytosolic isoform X2 [Beta vulgaris subsp. vulgaris]	GO:0000287(magnesium ion binding);GO:0004743(pyruvate kin/ase activity);GO:0005737(cytoplasm);GO:0005829(cytosol);GO:0006096(glycolytic process);GO:0016020(membrane);GO:0016301(kin/ase activity);GO:0030955(potassium ion binding);GO:0046686(response to cadmium ion)	00010(Glycolysis / Gluconeogenesis);00620(Pyruvate metabolism);00230(Purine metabolism)	EC:2.7.1.40
circRNA1525	0	0	0	0	0	0	0	no dif	1	1	Bvchr2.sca005	687057	687943	-	3	circRNA	Bv2_033820_mryc.t1	PREDICTED: coppern/atransporting ATPase PAA2, chloroplastic [Beta vulgaris subsp. vulgaris]	GO:0005887(integral component of plasma membrane);GO:0043231(intracellular membranen/abounded organelle);GO:0043682(coppern/atransporting ATPase activity)	n/a	n/a
circRNA1139	0	0	0	0	0	0	0	no dif	1	1	Bvchr6.sca018	621370	621784	+	2	circRNA	Bv6_144280_imwf.t1	PREDICTED: putative clathrin assembly protein At2g01600 isoform X2 [Beta vulgaris subsp. vulgaris]	GO:0005545(1n/aphosphatidylinositol binding);GO:0005794(Golgi apparatus);GO:0005905(clathrinn/acoated pit);GO:0006897(endocytosis);GO:0030136(clathrinn/acoated vesicle);GO:0030276(clathrin binding);GO:0048268(clathrin coat assembly)	n/a	n/a
circRNA2123	0	0	0	0	0	0	0	no dif	1	1	Bvchr3.sca012	491598	493515	+	7	circRNA	Bv3_065770_rwfr.t1	PREDICTED: probable methioninen/an/atRn/a ligase [Beta vulgaris subsp. vulgaris]	GO:0005829(cytosol);GO:0006418(tRn/a aminoacylation for protein translation)	00450(Selenocompound metabolism);00970(Aminoacyln/atRn/a biosynthesis)	EC:6.1.1.10
circRNA1300	0	0	0	0	0	0	0	no dif	1	1	Bvchr4.sca002	536360	541553	+	11	circRNA	Bv4_076180_uhwr.t1	hypothetical protein BVRB_4g076180 [Beta vulgaris subsp. vulgaris]	GO:0004630(phospholipase D activity);GO:0005737(cytoplasm);GO:0006654(phosphatidic acid biosynthetic process);GO:0008610(lipid biosynthetic process);GO:0016036(cellular response to phosphate starvation);GO:0016042(lipid catabolic process);GO:0031410(cytoplasmic vesicle);GO:0035091(phosphatidylinositol binding);GO:0048017(inositol lipidn/amediated sign/aling);GO:0048364(root development);GO:007029…	00564(Glycerophospholipid metabolism);00565(Ether lipid metabolism);04144(Endocytosis)	EC:3.1.4.4
circRNA1866	0	0	0	0	0	0	0	no dif	1	1	Bvchr2_un.sca012	37920	41147	+	4	circRNA	Bv2_047160_rhjq.t1	PREDICTED: plant cysteine oxidase 2 [Beta vulgaris subsp. vulgaris]	GO:0009061(an/aerobic respiration);GO:0018171(peptidyln/acysteine oxidation);GO:0070483(detection of hypoxia)	00430(Taurine and hypotaurine metabolism)	EC:1.13.11.19
circRNA1161	0	0	0	0	0	0	0	no dif	1	1	Bvchr3_un.sca004	99918	102661	-	5	circRNA	Bv3_067640_kzqk.t1	PREDICTED: E3 ubiquitin protein ligase RIN2n/alike [Beta vulgaris subsp. vulgaris]	GO:0000209(protein polyubiquitin/ation);GO:0005886(plasma membrane);GO:0043161(proteasomen/amediated ubiquitinn/adependent protein catabolic process);GO:0061630(ubiquitin protein ligase activity)	04141(Protein processing in endoplasmic reticulum)	EC:2.3.2.27
circRNA2385	0	0	0	0	0	0	0	no dif	1	1	Bvchr7.sca021	7163252	7163435	-	1	circRNA	Bv7_173490_aaiz.t1	PREDICTED: pumilio homolog 2 isoform X1 [Beta vulgaris subsp. vulgaris]	GO:0003723(Rn/a binding);GO:0003729(mRn/a binding);GO:0003730(mRn/a 3'n/aUTR binding);GO:0005737(cytoplasm);GO:0005829(cytosol);GO:0006417(regulation of translation)	n/a	n/a
circRNA1369	0	0	0	0	0	0	0	no dif	1	1	Bvchr8.sca018	6140666	6142380	-	6	circRNA	Bv8_197860_wehf.t1	PREDICTED: mitochondrialn/aprocessing peptidase subunit alpha isoform X1 [Beta vulgaris subsp. vulgaris]	GO:0004222(metalloendopeptidase activity);GO:0005743(mitochondrial inner membrane);GO:0006627(protein processing involved in protein targeting to mitochondrion);GO:0008270(zinc ion binding)	n/a	n/a
circRNA1109	0	0	0	0	0	0	0	no dif	1	1	Bvchr4_un.sca019	782816	785589	-	5	circRNA	Bv4_095970_gqwc.t1	PREDICTED: uncharacterized protein LOC104907592 isoform X1 [Beta vulgaris subsp. vulgaris]	GO:0005737(cytoplasm);GO:0006457(protein folding);GO:0016021(integral component of membrane)	n/a	n/a
circRNA1095	0	0	0	0	0	0	0	no dif	1	1	Bvchr4.sca003	3095045	3097997	+	9	circRNA	Bv4_079230_nedr.t1	PREDICTED: pectin acetylesterase 6 [Beta vulgaris subsp. vulgaris]	GO:0005576(extracellular region);GO:0005618(cell wall);GO:0009505(plantn/atype cell wall);GO:0016787(hydrolase activity);GO:0052689(carboxylic ester hydrolase activity);GO:0052793(pectin acetylesterase activity);GO:0071555(cell wall organization)	n/a	n/a
circRNA1795	0	0	0	0	0	0	0	no dif	1	1	Bvchr6.sca027	2922807	2923424	-	2	circRNA	Bv6_150600_fzwz.t1	PREDICTED: histidine kin/ase 3 [Beta vulgaris subsp. vulgaris]	GO:0000155(phosphorelay sensor kin/ase activity);GO:0000160(phosphorelay sign/al transduction system);GO:0004673(protein histidine kin/ase activity);GO:0004721(phosphoprotein phosphatase activity);GO:0005034(osmosensor activity);GO:0005515(protein binding);GO:0005789(endoplasmic reticulum membrane);GO:0005886(plasma membrane);GO:0006970(response to osmotic stress);GO:0009116(nucleoside metabolic …	04075(Plant hormone sign/al transduction)	EC:2.7.13.3
circRNA1620	0	0	0	0	0	0	0	no dif	1	1	Bvchr5.sca015	412744	426610	-	4	circRNA	Bv5_111270_jddy.t1	PREDICTED: uncharacterized protein LOC104893623 isoform X2 [Beta vulgaris subsp. vulgaris]	GO:0005737(cytoplasm);GO:0006097(glyoxylate cycle);GO:0046912(transferase activity, transferring acyl groups, acyl groups converted into alkyl on transfer)	n/a	n/a
circRNA1346	0	0	0	0	0	0	0	no dif	1	1	Bvchr9.sca026	4536830	4538322	+	6	circRNA	Bv9_220530_kjew.t1	PREDICTED: Nn/aalphan/aacetyltransferase 15, n/atA auxiliary subunit [Beta vulgaris subsp. vulgaris]	GO:0004596(peptide alphan/aNn/aacetyltransferase activity);GO:0005737(cytoplasm);GO:0017196(Nn/atermin/al peptidyln/amethionine acetylation)	n/a	n/a
circRNA1423	0	0	0	0	0	0	0	no dif	1	1	Bvchr6_un.sca008	291417	291605	-	1	circRNA	Bv6_156140_tpdi.t1	PREDICTED: uncharacterized protein LOC104908484 [Beta vulgaris subsp. vulgaris]	GO:0003729(mRn/a binding);GO:0005634(nucleus);GO:0005774(vacuolar membrane);GO:0005783(endoplasmic reticulum);GO:0005794(Golgi apparatus);GO:0005829(cytosol);GO:0005886(plasma membrane);GO:0009506(plasmodesma);GO:0016020(membrane)	n/a	n/a
circRNA1754	0	0	0	0	0	0	0	no dif	1	1	Bvchr2.sca018	1587154	1587944	+	3	circRNA	Bv2_043490_syeu.t1	PREDICTED: coiledn/acoil domainn/acontaining protein 93 [Beta vulgaris subsp. vulgaris]	GO:0003674(molecular_function);GO:0005634(nucleus);GO:0006893(Golgi to plasma membrane transport);GO:0008150(biological_process)	n/a	n/a
circRNA2207	0	0	0	0	0	0	0	no dif	1	1	Bvchr8.sca015	560952	647184	+	1	intergenic	n/a	n/a	n/a	n/a	n/a
circRNA2012	0	0	0	0	0	0	0	no dif	1	1	Bvchr8.sca016	768411	768592	+	1	circRNA	Bv8_190490_cgqx.t1	PREDICTED: pollenn/aspecific leucinen/arich repeat extensinn/alike protein 1 [Beta vulgaris subsp. vulgaris]	n/a	n/a	n/a
ciRNA119	0	0	0	0	0	0	0	no dif	1	1	Bvchr6.sca026	2357431	2357589	-	1	ciRNA	Bv6_147720_ptrg.t1	PREDICTED: AIG2n/alike protein D [Beta vulgaris subsp. vulgaris]	GO:0005634(nucleus);GO:0008150(biological_process);GO:0016746(transferase activity, transferring acyl groups)	n/a	n/a
circRNA2245	0	0	0	0	0	0	0	no dif	1	1	Bvchr4.sca001	1540904	1541089	-	1	circRNA	Bv4_072470_sygx.t1	PREDICTED: extensinn/a2 [Beta vulgaris subsp. vulgaris]	n/a	n/a	n/a
circRNA1687	0	0	0	0	0	0	0	no dif	1	1	scaffold00069	45240	51765	+	9	circRNA	Bv_000520_xuag.t1	PREDICTED: UPF0505 protein isoform X3 [Beta vulgaris subsp. vulgaris]	GO:0003674(molecular_function);GO:0005575(cellular_component);GO:0008150(biological_process)	n/a	n/a
circRNA2292	0	0	0	0	0	0	0	no dif	1	1	Bvchr1_un.sca005	342054	343598	+	5	circRNA	Bv1_020980_okxs.t1	PREDICTED: Niemannn/aPick C1 protein isoform X2 [Beta vulgaris subsp. vulgaris]	GO:0005886(plasma membrane);GO:0008158(hedgehog receptor activity);GO:0009506(plasmodesma);GO:0009555(pollen development);GO:0016020(membrane);GO:0090153(regulation of sphingolipid biosynthetic process)	n/a	n/a
ciRNA100	0	0	0	0	0	0	0	no dif	1	1	Bvchr8_un.sca001	562906	563076	+	1	ciRNA	Bv8_199220_jgpr.t1	PREDICTED: casein kin/ase 1n/alike protein 2 [Beta vulgaris subsp. vulgaris]	GO:0004674(protein serine/threonine kin/ase activity);GO:0005634(nucleus);GO:0005737(cytoplasm);GO:0006897(endocytosis);GO:0008360(regulation of cell shape);GO:0016055(Wnt sign/aling pathway);GO:0018105(peptidyln/aserine phosphorylation)	n/a	n/a
circRNA1541	0	0	0	0	0	0	0	no dif	1	1	Bvchr2.sca001	2219787	2220043	+	1	circRNA	Bv2_025440_rmxq.t1	PREDICTED: BTB/POZ and MATH domainn/acontaining protein 3 isoform X1 [Beta vulgaris subsp. vulgaris]	GO:0005515(protein binding);GO:0005634(nucleus);GO:0005829(cytosol);GO:0006970(response to osmotic stress);GO:0016567(protein ubiquitin/ation);GO:0031396(regulation of protein ubiquitin/ation);GO:0042802(identical protein binding);GO:0071472(cellular response to salt stress)	n/a	n/a
circRNA1859	0	0	0	0	0	0	0	no dif	1	1	Bvchr2.sca007	1318848	1319824	-	1	circRNA	Bv2_036000_waxk.t1	PREDICTED: serine/threoninen/aprotein kin/ase HT1 [Beta vulgaris subsp. vulgaris]	GO:0004712(protein serine/threonine/tyrosine kin/ase activity);GO:0004713(protein tyrosine kin/ase activity);GO:0005524(ATP binding);GO:0005886(plasma membrane);GO:0006468(protein phosphorylation);GO:0016301(kin/ase activity)	n/a	n/a
circRNA1559	0	0	0	0	0	0	0	no dif	1	1	Bvchr8.sca017	2347781	2361092	-	6	circRNA	Bv8_191790_irtp.t2	hypothetical protein BVRB_8g191790 isoform B [Beta vulgaris subsp. vulgaris]	GO:0005509(calcium ion binding);GO:0005811(lipid droplet);GO:0009507(chloroplast);GO:0009737(response to abscisic acid);GO:0009819(drought recovery);GO:0046872(metal ion binding);GO:0055114(oxidationn/areduction process);GO:1990137(plant seed peroxidase activity)	00073(Cutin, suberine and wax biosynthesis)	EC:1.11.2.3
circRNA1645	0	0	0	0	0	0	0	no dif	1	1	Bvchr7.sca006	1928810	1931202	+	3	circRNA	Bv7_163190_kgqm.t1	PREDICTED: coppern/atransporting ATPase RAN1 [Beta vulgaris subsp. vulgaris]	GO:0005887(integral component of plasma membrane);GO:0043231(intracellular membranen/abounded organelle);GO:0043682(coppern/atransporting ATPase activity)	04016(MAPK sign/aling pathway n/a plant)	EC:3.6.3.54
ciRNA120	0	0	0	0	0	0	0	no dif	1	1	Bvchr6.sca028	4228923	4229077	+	1	ciRNA	Bv6_155060_kjgn.t1	PREDICTED: phospholipidn/atransporting ATPase 3 isoform X1 [Beta vulgaris subsp. vulgaris]	GO:0004012(phospholipidn/atranslocating ATPase activity);GO:0005802(transn/aGolgi network);GO:0005886(plasma membrane);GO:0048194(Golgi vesicle budding)	n/a	n/a
circRNA1203	0	0	0	0	0	0	0	no dif	1	1	Bvchr6.sca023	1345073	1345405	-	2	circRNA	Bv6_145740_ueuc.t1	PREDICTED: squamous cell carcinoma antigen recognized by Tn/acells 3 [Beta vulgaris subsp. vulgaris]	GO:0003723(Rn/a binding);GO:0005634(nucleus);GO:0009793(embryo development ending in seed dormancy)	n/a	n/a
circRNA1716	0	0	0	0	0	0	0	no dif	1	1	Bvchr7.sca021	1075454	1075982	+	2	circRNA	Bv7_168940_pnhe.t1	PREDICTED: protein STRUBBELIGn/aRECEPTOR FAMILY 7 [Beta vulgaris subsp. vulgaris]	GO:0004672(protein kin/ase activity);GO:0004674(protein serine/threonine kin/ase activity);GO:0004675(transmembrane receptor protein serine/threonine kin/ase activity);GO:0005524(ATP binding);GO:0005576(extracellular region);GO:0005886(plasma membrane);GO:0006468(protein phosphorylation);GO:0007166(cell surface receptor sign/aling pathway);GO:0007169(transmembrane receptor protein tyrosine kin/as…	n/a	n/a
circRNA1919	0	0	0	0	0	0	0	no dif	1	1	Bvchr3.sca010	3280120	3280262	+	1	circRNA	Bv3_063600_ouny.t1	PREDICTED: putative disease resistance protein At3g14460 [Beta vulgaris subsp. vulgaris]	GO:0005515(protein binding);GO:0005524(ATP binding);GO:0005576(extracellular region);GO:0006952(defense response);GO:0043531(ADP binding)	n/a	n/a
circRNA2020	0	0	0	0	0	0	0	no dif	1	1	Bvchr1_un.sca014	298691	348924	+	1	intergenic	n/a	n/a	n/a	n/a	n/a
circRNA2077	0	0	0	0	0	0	0	no dif	1	1	Bvchr7.sca017	275800	276493	+	3	circRNA	Bv7_166910_idmd.t1	PREDICTED: probable LRR receptorn/alike serine/threoninen/aprotein kin/ase At1g56140 [Beta vulgaris subsp. vulgaris]	GO:0004674(protein serine/threonine kin/ase activity);GO:0005886(plasma membrane)	n/a	n/a
circRNA2337	0	0	0	0	0	0	0	no dif	1	1	Bvchr2.sca001	3238707	3247707	-	10	circRNA	Bv2_026440_nawc.t1	PREDICTED: HEAT repeatn/acontaining protein 5An/alike isoform X2 [Beta vulgaris subsp. vulgaris]	n/a	n/a	n/a
circRNA1788	0	0	0	0	0	0	0	no dif	1	1	Bvchr4.sca014	1529437	1532550	-	2	circRNA	Bv4_086860_rxfn.t1	PREDICTED: probable helicase DDB_G0274399 [Beta vulgaris subsp. vulgaris]	GO:0005634(nucleus);GO:0008150(biological_process);GO:0009506(plasmodesma);GO:0016787(hydrolase activity)	n/a	n/a
circRNA1793	0	0	0	0	0	0	0	no dif	1	1	Bvchr5_un.sca005	639599	642214	+	4	circRNA	Bv5_124230_dppk.t1	PREDICTED: PTI1n/alike tyrosinen/aprotein kin/ase 1 isoform X1 [Beta vulgaris subsp. vulgaris]	GO:0004713(protein tyrosine kin/ase activity);GO:0004715(nonn/amembrane spanning protein tyrosine kin/ase activity);GO:0005524(ATP binding);GO:0005634(nucleus);GO:0005886(plasma membrane);GO:0016021(integral component of membrane);GO:0016301(kin/ase activity);GO:0019901(protein kin/ase binding)	04626(Plantn/apathogen interaction)	EC:2.7.11.1
circRNA2154	0	0	0	0	0	0	0	no dif	1	1	Bvchr6.sca003	2589494	2589726	+	1	circRNA	Bv6_134140_guwn.t3	PREDICTED: aspartyl protease family protein 1 isoform X1 [Beta vulgaris subsp. vulgaris]	GO:0004190(asparticn/atype endopeptidase activity);GO:0006508(proteolysis);GO:0030163(protein catabolic process)	n/a	n/a
circRNA2126	0	0	0	0	0	0	0	no dif	1	1	Bvchr3.sca009	1446631	1446924	+	2	circRNA	Bv3_060650_iwdw.t1	PREDICTED: transcription factor TGA2.1 [Beta vulgaris subsp. vulgaris]	GO:0005515(protein binding)	04075(Plant hormone sign/al transduction)	n/a
circRNA2108	0	0	0	0	0	0	0	no dif	1	1	Bvchr7_un.sca013	780376	781506	+	3	circRNA	Bv7_180060_jesk.t1	PREDICTED: tubbyn/alike Fn/abox protein 3 [Beta vulgaris subsp. vulgaris]	GO:0005929(cilium);GO:0035091(phosphatidylinositol binding);GO:0061512(protein localization to cilium)	n/a	n/a
circRNA2348	0	0	0	0	0	0	0	no dif	1	1	Bvchr8.sca017	1398434	1403695	+	10	circRNA	Bv8_191190_atpg.t1	PREDICTED: alphan/aaminoadipic semialdehyde synthase [Beta vulgaris subsp. vulgaris]	GO:0004753(saccharopine dehydrogen/ase activity);GO:0005737(cytoplasm);GO:0005739(mitochondrion);GO:0005829(cytosol);GO:0019477(Ln/alysine catabolic process);GO:0033512(Ln/alysine catabolic process to acetyln/aCoA via saccharopine);GO:0047130(saccharopine dehydrogen/ase (n/aDP+, Ln/alysinen/aforming) activity);GO:0047131(saccharopine dehydrogen/ase (n/aD+, Ln/aglutamaten/aforming) activity);GO:00…	00310(Lysine degradation)	EC:1.5.1.9
circRNA2414	0	0	0	0	0	0	0	no dif	1	1	Bvchr4.sca001	1540763	1540978	-	1	circRNA	Bv4_072470_sygx.t1	PREDICTED: extensinn/a2 [Beta vulgaris subsp. vulgaris]	n/a	n/a	n/a
ciRNA139	0	0	0	0	0	0	0	no dif	1	1	Bvchr3.sca010	3440844	3451864	-	1	ciRNA	Bv3_063750_qqqz.t1	PREDICTED: 4n/aalphan/aglucanotransferase DPE2 [Beta vulgaris subsp. vulgaris]	GO:0000023(maltose metabolic process);GO:0000025(maltose catabolic process);GO:0004134(4n/aalphan/aglucanotransferase activity);GO:0005829(cytosol);GO:0005976(polysaccharide metabolic process);GO:0005983(starch catabolic process);GO:0009507(chloroplast);GO:0010297(heteropolysaccharide binding);GO:0102500(betan/amaltose 4n/aalphan/aglucanotransferase activity);GO:2001070(starch binding)	00500(Starch and sucrose metabolism)	EC:2.4.1.25
circRNA2230	0	0	0	0	0	0	0	no dif	1	1	scaffold00783	59371	59547	+	1	circRNA	Bv_011080_rgnn.t1	n/aDH dehydrogen/ase subunit 4 (mitochondrion) [Oryza minuta]	GO:0005739(mitochondrion)	00190(Oxidative phosphorylation)	EC:1.6.5.3
circRNA2213	0	0	0	0	0	0	0	no dif	1	1	Bvchr2.sca001	1684030	1684330	-	1	circRNA	Bv2_024940_dkrj.t1	n/a	n/a	n/a	n/a
ciRNA121	0	0	0	0	0	0	0	no dif	1	1	Bvchr8.sca014	3202603	3203025	-	1	ciRNA	Bv8_189090_ymdt.t1	PREDICTED: vacuolar cation/proton exchanger 2 [Beta vulgaris subsp. vulgaris]	GO:0006812(cation transport);GO:0009705(plantn/atype vacuole membrane);GO:0015368(calcium:cation antiporter activity);GO:0015369(calcium:proton antiporter activity);GO:0015491(cation:cation antiporter activity);GO:0016021(integral component of membrane)	n/a	n/a
circRNA1422	0	0	0	0	0	0	0	no dif	1	1	Bvchr6_un.sca006	163070	165815	-	4	circRNA	Bv6_155720_pauf.t1	PREDICTED: THO complex subunit 4D [Beta vulgaris subsp. vulgaris]	GO:0003676(nucleic acid binding);GO:0003729(mRn/a binding);GO:0005654(nucleoplasm);GO:0005730(nucleolus);GO:0006952(defense response);GO:0051028(mRn/a transport)	03040(Spliceosome);03013(Rn/a transport);03015(mRn/a surveillance pathway)	n/a
circRNA1277	0	0	0	0	0	0	0	no dif	1	1	Bvchr8.sca018	368786	368927	+	1	circRNA	Bv8_193170_cnng.t1	PREDICTED: pyrophosphaten/aenergized vacuolar membrane proton pump [Beta vulgaris subsp. vulgaris]	GO:0000325(plantn/atype vacuole);GO:0004427(inorganic diphosphatase activity);GO:0005739(mitochondrion);GO:0005773(vacuole);GO:0005774(vacuolar membrane);GO:0005794(Golgi apparatus);GO:0005829(cytosol);GO:0005886(plasma membrane);GO:0009414(response to water deprivation);GO:0009507(chloroplast);GO:0009651(response to salt stress);GO:0009678(hydrogenn/atranslocating pyrophosphatase activity);GO:00…	00190(Oxidative phosphorylation)	EC:3.6.1.1
circRNA1185	0	0	0	0	0	0	0	no dif	1	1	Bvchr9.sca013	1045629	1046660	-	4	circRNA	Bv9_208000_fcya.t1	PREDICTED: ABC transporter A family member 2 [Beta vulgaris subsp. vulgaris]	GO:0006869(lipid transport);GO:0042626(ATPase activity, coupled to transmembrane movement of substances);GO:0043231(intracellular membranen/abounded organelle)	02010(ABC transporters)	n/a
circRNA1691	0	0	0	0	0	0	0	no dif	1	1	Bvchr9.sca002	440112	442935	-	3	circRNA	Bv9_204040_uouf.t1	PREDICTED: callose synthase 7 [Beta vulgaris subsp. vulgaris]	GO:0000148(1,3n/abetan/aDn/aglucan synthase complex);GO:0003843(1,3n/abetan/aDn/aglucan synthase activity);GO:0005886(plasma membrane)	n/a	n/a
circRNA2111	0	0	0	0	0	0	0	no dif	1	1	Bvchr6.sca018	35996	39594	+	2	circRNA	Bv6_144180_imzi.t1	PREDICTED: serine/threoninen/aprotein kin/ase rio2 [Beta vulgaris subsp. vulgaris]	GO:0005634(nucleus)	03008(Ribosome biogenesis in eukaryotes)	EC:2.7.11.1
circRNA1910	0	0	0	0	0	0	0	no dif	1	1	Bvchr8.sca018	4472777	4472914	-	1	circRNA	Bv8_196430_kwiu.t1	hypothetical protein BVRB_8g196430 [Beta vulgaris subsp. vulgaris]	GO:0004674(protein serine/threonine kin/ase activity);GO:0005887(integral component of plasma membrane)	n/a	n/a
circRNA2145	0	0	0	0	0	0	0	no dif	1	1	scaffold00550	183308	186691	+	8	circRNA	Bv_007650_rpwg.t1	PREDICTED: uncharacterized protein LOC104884323 [Beta vulgaris subsp. vulgaris]	GO:0005634(nucleus);GO:0005739(mitochondrion);GO:0005774(vacuolar membrane);GO:0008150(biological_process)	n/a	n/a
circRNA2051	0	0	0	0	0	0	0	no dif	1	1	Bvchr2.sca001	8681933	8682209	-	1	circRNA	Bv2_031150_jzxf.t1	PREDICTED: uncharacterized protein LOC104883105 [Beta vulgaris subsp. vulgaris]	GO:0003674(molecular_function);GO:0005886(plasma membrane);GO:0008150(biological_process);GO:0009507(chloroplast)	n/a	n/a
circRNA2404	0	0	0	0	0	0	0	no dif	1	1	Bvchr3_un.sca008	501324	501474	-	1	circRNA	Bv3_069460_pdgi.t1	PREDICTED: factor Xa inhibitor BuXI [Beta vulgaris subsp. vulgaris]	n/a	n/a	n/a
circRNA1643	0	0	0	0	0	0	0	no dif	1	1	Bvchr4_un.sca019	779573	789169	-	7	circRNA	Bv4_095970_gqwc.t1	PREDICTED: uncharacterized protein LOC104907592 isoform X1 [Beta vulgaris subsp. vulgaris]	GO:0005737(cytoplasm);GO:0006457(protein folding);GO:0016021(integral component of membrane)	n/a	n/a
circRNA2214	0	0	0	0	0	0	0	no dif	1	1	Bvchr3.sca006	2661996	2662159	-	1	circRNA	Bv3_059460_eiqf.t1	hypothetical protein BVRB_3g059460 [Beta vulgaris subsp. vulgaris]	n/a	n/a	n/a
circRNA1157	0	0	0	0	0	0	0	no dif	1	1	Bvchr3.sca003	3907472	3908225	-	2	circRNA	Bv3_054560_jhde.t1	PREDICTED: nuclear poly(A) polymerase 3 isoform X1 [Beta vulgaris subsp. vulgaris]	GO:0004652(polynucleotide adenylyltransferase activity);GO:0005634(nucleus);GO:0006378(mRn/a polyadenylation)	03015(mRn/a surveillance pathway)	EC:2.7.7.19
ciRNA191	0	0	0	0	0	0	0	no dif	1	1	Bvchr8.sca018	7004519	7005642	-	1	ciRNA	Bv8_198620_mxzc.t1	PREDICTED: n/aDPHn/an/acytochrome P450 reductase [Beta vulgaris subsp. vulgaris]	GO:0030586([methionine synthase] reductase activity)	n/a	n/a
circRNA2156	0	0	0	0	0	0	0	no dif	1	1	Bvchr2.sca001	5846844	5852699	-	9	circRNA	Bv2_028910_aiua.t1	PREDICTED: glutaminen/an/afructosen/a6n/aphosphate aminotransferase [isomerizing] 2 isoform X2 [Beta vulgaris subsp. vulgaris]	GO:0004360(glutaminen/afructosen/a6n/aphosphate transamin/ase (isomerizing) activity);GO:0006002(fructose 6n/aphosphate metabolic process);GO:0006047(UDPn/aNn/aacetylglucosamine metabolic process)	00520(Amino sugar and nucleotide sugar metabolism);00250(Alanine, aspartate and glutamate metabolism)	EC:2.6.1.16
circRNA1726	0	0	0	0	0	0	0	no dif	1	1	Bvchr8.sca002	2637358	2641590	+	3	circRNA	Bv8_184640_rhoc.t1	PREDICTED: cationn/achloride cotransporter 1 [Beta vulgaris subsp. vulgaris]	GO:0015379(potassium:chloride symporter activity)	n/a	n/a
circRNA1599	0	0	0	0	0	0	0	no dif	1	1	Bvchr8.sca017	980144	980946	+	2	circRNA	Bv8_190960_nnjy.t2	sucrose synthase [Beta vulgaris]	GO:0010037(response to carbon dioxide);GO:0001666(response to hypoxia);GO:0005773(vacuole);GO:0005829(cytosol);GO:0005886(plasma membrane);GO:0005985(sucrose metabolic process);GO:0005986(sucrose biosynthetic process);GO:0008194(UDPn/aglycosyltransferase activity);GO:0016020(membrane);GO:0016157(sucrose synthase activity);GO:0016757(transferase activity, transferring glycosyl groups)	00500(Starch and sucrose metabolism)	EC:2.4.1.13
circRNA1407	0	0	0	0	0	0	0	no dif	1	1	scaffold00973	21189	26772	+	6	circRNA	Bv_013210_ohae.t1	PREDICTED: phospholipidn/atransporting ATPase 2 isoform X2 [Beta vulgaris subsp. vulgaris]	GO:0004012(phospholipidn/atranslocating ATPase activity);GO:0005886(plasma membrane)	n/a	n/a
circRNA1894	0	0	0	0	0	0	0	no dif	1	1	Bvchr6.sca023	63446	98773	+	1	intergenic	n/a	n/a	n/a	n/a	n/a
circRNA1129	0	0	0	0	0	0	0	no dif	1	1	Bvchr9.sca002	445215	446176	-	4	circRNA	Bv9_204040_uouf.t1	PREDICTED: callose synthase 7 [Beta vulgaris subsp. vulgaris]	GO:0000148(1,3n/abetan/aDn/aglucan synthase complex);GO:0003843(1,3n/abetan/aDn/aglucan synthase activity);GO:0005886(plasma membrane)	n/a	n/a
ciRNA129	0	0	0	0	0	0	0	no dif	1	1	scaffold00628	180708	181222	-	1	ciRNA	Bv_009290_qcyw.t1	PREDICTED: aspartic protein/ase A1 [Beta vulgaris subsp. vulgaris]	GO:0004190(asparticn/atype endopeptidase activity);GO:0006508(proteolysis);GO:0030163(protein catabolic process)	n/a	n/a
circRNA2104	0	0	0	0	0	0	0	no dif	1	1	Bvchr9.sca026	2121107	2123854	-	7	circRNA	Bv9_218420_jhhe.t1	PREDICTED: TATAn/aboxn/abinding protein 2 [Beta vulgaris subsp. vulgaris]	GO:0003677(Dn/a binding);GO:0005515(protein binding);GO:0005634(nucleus);GO:0006352(Dn/an/atemplated transcription, initiation);GO:0006355(regulation of transcription, Dn/an/atemplated);GO:0016021(integral component of membrane);GO:0017025(TBPn/aclass protein binding)	03022(Basal transcription factors)	n/a
circRNA1239	0	0	0	0	0	0	0	no dif	1	1	Bvchr1.sca001	2154395	2177867	+	1	intergenic	n/a	n/a	n/a	n/a	n/a
circRNA1781	0	0	0	0	0	0	0	no dif	1	1	Bvchr7.sca009	648972	649941	+	2	circRNA	Bv7_164380_ipye.t1	PREDICTED: protein pleiotropic regulatory locus 1 [Beta vulgaris subsp. vulgaris]	GO:0000398(mRn/a splicing, via spliceosome);GO:0000974(Prp19 complex);GO:0005662(Dn/a replication factor A complex);GO:0071011(precatalytic spliceosome);GO:0071013(catalytic step 2 spliceosome);GO:0080008(Cul4n/aRING E3 ubiquitin ligase complex)	03040(Spliceosome)	n/a
circRNA1413	0	0	0	0	0	0	0	no dif	1	1	Bvchr3.sca003	2196090	2198028	-	5	circRNA	Bv3_053080_yynm.t1	PREDICTED: protein SGT1 homolog B [Beta vulgaris subsp. vulgaris]	GO:0005515(protein binding);GO:0005634(nucleus);GO:0005737(cytoplasm);GO:0042742(defense response to bacterium);GO:0050832(defense response to fungus)	04626(Plantn/apathogen interaction)	n/a
circRNA1145	0	0	0	0	0	0	0	no dif	1	1	Bvchr7.sca021	2021638	2022472	+	2	circRNA	Bv7_169440_pnxy.t1	PREDICTED: phosphoinositide phosphatase SAC2 [Beta vulgaris subsp. vulgaris]	GO:0004439(phosphatidylinositoln/a4,5n/abisphosphate 5n/aphosphatase activity);GO:0005634(nucleus);GO:0005774(vacuolar membrane);GO:0007033(vacuole organization);GO:0036092(phosphatidylinositoln/a3n/aphosphate biosynthetic process);GO:0042578(phosphoric ester hydrolase activity)	00562(Inositol phosphate metabolism);04070(Phosphatidylinositol sign/aling system)	n/a
circRNA1475	0	0	0	0	0	0	0	no dif	1	1	Bvchr6.sca003	2325529	2325839	-	2	circRNA	Bv6_133920_sqku.t1	hypothetical protein BVRB_6g133920 [Beta vulgaris subsp. vulgaris]	n/a	n/a	n/a
circRNA1447	0	0	0	0	0	0	0	no dif	1	1	Bvchr7.sca001	1884367	1885474	+	2	circRNA	Bv7_157910_aooc.t1	PREDICTED: 60S ribosomal protein L10 [Beta vulgaris subsp. vulgaris]	GO:0000027(ribosomal large subunit assembly);GO:0003735(structural constituent of ribosome);GO:0006412(translation);GO:0022625(cytosolic large ribosomal subunit)	03010(Ribosome)	n/a
ciRNA189	0	0	0	0	0	0	0	no dif	1	1	Bvchr1.sca001	5469983	5471070	+	1	ciRNA	Bv1_004990_xodh.t1	PREDICTED: protein DECREASED SIZE EXCLUSION LIMIT 1 [Beta vulgaris subsp. vulgaris]	GO:0005634(nucleus);GO:0005737(cytoplasm);GO:0006282(regulation of Dn/a repair);GO:0006974(cellular response to Dn/a damage stimulus);GO:0009555(pollen development);GO:0009663(plasmodesma organization);GO:0010044(response to aluminum ion);GO:0010497(plasmodesmatan/amediated intercellular transport);GO:0048481(plant ovule development);GO:0071158(positive regulation of cell cycle arrest)	03008(Ribosome biogenesis in eukaryotes)	n/a
circRNA2406	0	0	0	0	0	0	0	no dif	1	1	Bvchr8.sca001	853232	853371	-	1	circRNA	Bv8_181530_fpga.t1	PREDICTED: sugar carrier protein C [Beta vulgaris subsp. vulgaris]	GO:0005351(carbohydrate:proton symporter activity);GO:0005355(glucose transmembrane transporter activity);GO:0005887(integral component of plasma membrane);GO:0046323(glucose import)	n/a	n/a
circRNA2255	0	0	0	0	0	0	0	no dif	1	1	Bvchr4.sca003	602922	604053	-	4	circRNA	Bv4_077110_ricr.t1	hypothetical protein BVRB_4g077110 [Beta vulgaris subsp. vulgaris]	GO:0000340(Rn/a 7n/amethylguanosine cap binding);GO:0000902(cell morphogenesis);GO:0005515(protein binding);GO:0005911(celln/acell junction);GO:0006417(regulation of translation);GO:0030835(negative regulation of actin filament depolymerization);GO:0031143(pseudopodium);GO:0031209(SCAR complex);GO:0031252(cell leading edge);GO:0032433(filopodium tip);GO:0048870(cell motility)	03013(Rn/a transport)	n/a
circRNA1575	0	0	0	0	0	0	0	no dif	1	1	Bvchr3.sca005	2049627	2056969	+	1	intergenic	n/a	n/a	n/a	n/a	n/a
circRNA2027	0	0	0	0	0	0	0	no dif	1	1	Bvchr4.sca001	372464	384097	+	1	intergenic	n/a	n/a	n/a	n/a	n/a
circRNA1515	0	0	0	0	0	0	0	no dif	1	1	Bvchr3.sca010	2842411	2844076	-	5	circRNA	Bv3_063260_wrtk.t1	PREDICTED: nuclear poly(A) polymerase 1 [Beta vulgaris subsp. vulgaris]	GO:0004652(polynucleotide adenylyltransferase activity);GO:0005634(nucleus);GO:0006378(mRn/a polyadenylation)	03015(mRn/a surveillance pathway)	EC:2.7.7.19
circRNA1284	0	0	0	0	0	0	0	no dif	1	1	Bvchr5.sca017	742944	747330	-	4	circRNA	Bv5_112320_pmjw.t1	hypothetical protein BVRB_5g112320 [Beta vulgaris subsp. vulgaris]	n/a	n/a	n/a
circRNA1257	0	0	0	0	0	0	0	no dif	1	1	Bvchr6.sca002	1710800	1731226	-	1	intergenic	n/a	n/a	n/a	n/a	n/a
circRNA1550	0	0	0	0	0	0	0	no dif	1	1	Bvchr5.sca024	3005264	3009078	+	9	circRNA	Bv5_121110_uuug.t2	PREDICTED: protein root UVB sensitive 2, chloroplastic [Beta vulgaris subsp. vulgaris]	GO:0005739(mitochondrion);GO:0009536(plastid);GO:0009926(auxin polar transport);GO:0009941(chloroplast envelope);GO:0010224(response to UVn/aB)	n/a	n/a
circRNA1920	0	0	0	0	0	0	0	no dif	1	1	Bvchr5.sca008	5565475	5566353	-	2	circRNA	Bv5_108570_jwny.t1	PREDICTED: DExHn/abox ATPn/adependent Rn/a helicase DExH1 isoform X1 [Beta vulgaris subsp. vulgaris]	GO:0004004(ATPn/adependent Rn/a helicase activity);GO:0005634(nucleus);GO:0005737(cytoplasm);GO:0006396(Rn/a processing)	03018(Rn/a degradation)	EC:3.6.4.13
ciRNA115	0	0	0	0	0	0	0	no dif	1	1	Bvchr9.sca011	1122752	1122899	-	1	ciRNA	Bv9_207340_gwwz.t1	hypothetical protein BVRB_9g207340 [Beta vulgaris subsp. vulgaris]	GO:0004672(protein kin/ase activity);GO:0004707(MAP kin/ase activity);GO:0005515(protein binding);GO:0005524(ATP binding);GO:0005634(nucleus);GO:0005737(cytoplasm);GO:0006468(protein phosphorylation);GO:0006970(response to osmotic stress);GO:0006979(response to oxidative stress);GO:0007165(sign/al transduction);GO:0009409(response to cold);GO:0009555(pollen development);GO:0009611(response to wou…	04016(MAPK sign/aling pathway n/a plant)	EC:2.7.11.24
circRNA2196	0	0	0	0	0	0	0	no dif	1	1	Bvchr5_un.sca029	345768	368785	-	1	intergenic	n/a	n/a	n/a	n/a	n/a
circRNA2259	0	0	0	0	0	0	0	no dif	1	1	Bvchr5_un.sca019	593647	595914	+	5	circRNA	Bv5_126120_rcrk.t1	PREDICTED: uncharacterized protein LOC104908226 [Beta vulgaris subsp. vulgaris]	GO:0004842(ubiquitinn/aprotein transferase activity);GO:0005737(cytoplasm);GO:0009966(regulation of sign/al transduction)	n/a	n/a
circRNA2344	0	0	0	0	0	0	0	no dif	1	1	Bvchr6.sca028	1296913	1298452	+	2	circRNA	Bv6_152880_hnpq.t1	PREDICTED: glycinen/arich domainn/acontaining protein 2 [Beta vulgaris subsp. vulgaris]	GO:0003677(Dn/a binding);GO:0005634(nucleus);GO:0005737(cytoplasm);GO:0005886(plasma membrane);GO:0006970(response to osmotic stress);GO:0009738(abscisic acidn/aactivated sign/aling pathway)	n/a	n/a
circRNA2067	0	0	0	0	0	0	0	no dif	1	1	Bvchr4_un.sca038	543333	550974	+	5	circRNA	Bv4_097600_uxef.t1	PREDICTED: uricasen/a2 isozyme 2 [Beta vulgaris subsp. vulgaris]	GO:0004846(urate oxidase activity);GO:0005739(mitochondrion);GO:0005777(peroxisome);GO:0006144(purine nucleobase metabolic process);GO:0007031(peroxisome organization);GO:0019628(urate catabolic process);GO:0055114(oxidationn/areduction process)	00230(Purine metabolism);00232(Caffeine metabolism)	EC:1.7.3.3
circRNA2262	0	0	0	0	0	0	0	no dif	1	1	Bvchr4_un.sca016	766362	766719	-	1	circRNA	Bv4_095380_hxxa.t1	PREDICTED: protein FLXn/alike 1 [Beta vulgaris subsp. vulgaris]	GO:0003674(molecular_function);GO:0005634(nucleus);GO:0009908(flower development);GO:0030154(cell differentiation)	n/a	n/a
circRNA1771	0	0	0	0	0	0	0	no dif	1	1	Bvchr5.sca002	2659742	2660724	-	2	circRNA	Bv5_100900_rehy.t1	PREDICTED: uncharacterized protein LOC104892326 [Beta vulgaris subsp. vulgaris]	GO:0003674(molecular_function);GO:0005634(nucleus);GO:0008150(biological_process)	n/a	n/a
circRNA1565	0	0	0	0	0	0	0	no dif	1	1	Bvchr1.sca001	7808719	7830215	+	1	intergenic	n/a	n/a	n/a	n/a	n/a
circRNA2378	0	0	0	0	0	0	0	no dif	1	1	Bvchr8.sca015	470636	647184	+	1	intergenic	n/a	n/a	n/a	n/a	n/a
ciRNA169	0	0	0	0	0	0	0	no dif	1	1	Bvchr5.sca020	269071	269222	+	1	ciRNA	Bv5_113080_emnt.t1	PREDICTED: long chain base biosynthesis protein 2a [Beta vulgaris subsp. vulgaris]	GO:0004758(serine Cn/apalmitoyltransferase activity);GO:0005515(protein binding);GO:0005773(vacuole);GO:0005783(endoplasmic reticulum);GO:0005789(endoplasmic reticulum membrane);GO:0009507(chloroplast);GO:0009555(pollen development);GO:0009640(photomorphogenesis);GO:0016020(membrane);GO:0016021(integral component of membrane);GO:0030148(sphingolipid biosynthetic process);GO:0030170(pyridoxal phos…	00600(Sphingolipid metabolism)	EC:2.3.1.50
circRNA1171	0	0	0	0	0	0	0	no dif	1	1	Bvchr5.sca008	7958178	7961549	-	3	circRNA	Bv5_109330_prus.t1	PREDICTED: ubiquitin carboxyln/atermin/al hydrolase 12 [Beta vulgaris subsp. vulgaris]	GO:0004843(thioln/adependent ubiquitinn/aspecific protease activity);GO:0005515(protein binding);GO:0005634(nucleus);GO:0005737(cytoplasm);GO:0005829(cytosol);GO:0006511(ubiquitinn/adependent protein catabolic process);GO:0009506(plasmodesma);GO:0009867(jasmonic acid mediated sign/aling pathway);GO:0016579(protein deubiquitin/ation);GO:0036459(thioln/adependent ubiquitinyl hydrolase activity)	n/a	n/a
circRNA1459	0	0	0	0	0	0	0	no dif	1	1	Bvchr4_un.sca003	387572	389705	-	3	circRNA	Bv4_092800_qyxm.t1	PREDICTED: uncharacterized protein LOC104907188 [Beta vulgaris subsp. vulgaris]	n/a	n/a	n/a
circRNA1989	0	0	0	0	0	0	0	no dif	1	1	Bvchr6_un.sca012	12883	15527	-	5	circRNA	Bv6_156280_mafx.t1	PREDICTED: probable methyltransferase PMT9 [Beta vulgaris subsp. vulgaris]	GO:0004849(uridine kin/ase activity);GO:0005829(cytosol);GO:0006206(pyrimidine nucleobase metabolic process);GO:0043097(pyrimidine nucleoside salvage)	n/a	n/a
circRNA2018	0	0	0	0	0	0	0	no dif	1	1	Bvchr1.sca001	3505785	3526425	-	1	intergenic	n/a	n/a	n/a	n/a	n/a
circRNA1323	0	0	0	0	0	0	0	no dif	1	1	Bvchr1.sca001	1755743	1758011	-	3	circRNA	Bv1_001640_shuh.t1	hypothetical protein BVRB_1g001640 isoform E [Beta vulgaris subsp. vulgaris]	GO:0006351(transcription, Dn/an/atemplated);GO:0006355(regulation of transcription, Dn/an/atemplated);GO:0009631(cold acclimation);GO:0010150(leaf senescence);GO:0016592(mediator complex);GO:0042542(response to hydrogen peroxide);GO:0048364(root development)	00900(Terpenoid backbone biosynthesis)	EC:2.5.1.87
circRNA2140	0	0	0	0	0	0	0	no dif	1	1	Bvchr4.sca016	65512	68809	-	6	circRNA	Bv4_087220_gudo.t1	PREDICTED: uncharacterized protein LOC104891581 [Beta vulgaris subsp. vulgaris]	GO:0010044(response to aluminum ion)	n/a	n/a
circRNA1881	0	0	0	0	0	0	0	no dif	1	1	Bvchr1.sca002	3427572	3445685	+	1	intergenic	n/a	n/a	n/a	n/a	n/a
circRNA1583	0	0	0	0	0	0	0	no dif	1	1	Bvchr5.sca024	734885	743688	-	1	intergenic	n/a	n/a	n/a	n/a	n/a
circRNA1852	0	0	0	0	0	0	0	no dif	1	1	scaffold00588	114274	114551	+	2	circRNA	Bv_008590_puhr.t1	PREDICTED: Dn/a polymerase alpha catalytic subunit [Beta vulgaris subsp. vulgaris]	GO:0005658(alpha Dn/a polymerase:primase complex);GO:0006272(leading strand elongation);GO:0006273(lagging strand elongation);GO:0006303(doublen/astrand break repair via nonhomologous end joining)	00230(Purine metabolism);00240(Pyrimidine metabolism);03030(Dn/a replication)	EC:2.7.7.7
circRNA1610	0	0	0	0	0	0	0	no dif	1	1	Bvchr2.sca001	7470932	7474239	+	5	circRNA	Bv2_030310_xfcj.t1	PREDICTED: protein WVD2n/alike 6 isoform X2 [Beta vulgaris subsp. vulgaris]	GO:0003674(molecular_function);GO:0005634(nucleus);GO:0005737(cytoplasm);GO:0005874(microtubule);GO:0008017(microtubule binding);GO:0008150(biological_process);GO:0071369(cellular response to ethylene stimulus)	n/a	n/a
circRNA1354	0	0	0	0	0	0	0	no dif	1	1	Bvchr9.sca001	269088	273611	+	3	circRNA	Bv9_202380_qpxr.t1	PREDICTED: helicasen/alike transcription factor CHR28 [Beta vulgaris subsp. vulgaris]	GO:0005737(cytoplasm);GO:0042981(regulation of apoptotic process);GO:0048025(negative regulation of mRn/a splicing, via spliceosome)	n/a	n/a
circRNA1729	0	0	0	0	0	0	0	no dif	1	1	Bvchr8.sca001	755597	757586	-	4	circRNA	Bv8_181410_cxyd.t1	PREDICTED: putative PAPn/aspecific phosphatase, mitochondrial isoform X1 [Beta vulgaris subsp. vulgaris]	GO:0000287(magnesium ion binding);GO:0005737(cytoplasm);GO:0008441(3'(2'),5'n/abisphosphate nucleotidase activity)	00920(Sulfur metabolism)	EC:3.1.3.7
circRNA1532	0	0	0	0	0	0	0	no dif	1	1	Bvchr8_un.sca015	305242	306941	+	4	circRNA	Bv8_202050_zetn.t1	PREDICTED: lan/arelated protein 6A [Beta vulgaris subsp. vulgaris]	GO:0003723(Rn/a binding);GO:0005634(nucleus);GO:0006351(transcription, Dn/an/atemplated);GO:0006355(regulation of transcription, Dn/an/atemplated);GO:0006396(Rn/a processing)	n/a	n/a
circRNA1636	0	0	0	0	0	0	0	no dif	1	1	Bvchr2_un.sca010	32293	32669	-	2	circRNA	Bv2_047040_fjjf.t1	PREDICTED: potassium channel SKOR [Beta vulgaris subsp. vulgaris]	GO:0005249(voltagen/agated potassium channel activity);GO:0005887(integral component of plasma membrane);GO:0042391(regulation of membrane potential)	n/a	n/a
circRNA2035	0	0	0	0	0	0	0	no dif	1	1	Bvchr6.sca027	1539028	1557908	-	1	intergenic	n/a	n/a	n/a	n/a	n/a
ciRNA182	0	0	0	0	0	0	0	no dif	1	1	Bvchr3.sca007	602524	602723	-	1	ciRNA	Bv3_059760_peop.t1	PREDICTED: nuclear export mediator factor Nemf [Beta vulgaris subsp. vulgaris]	GO:0003676(nucleic acid binding);GO:0005634(nucleus);GO:0008270(zinc ion binding);GO:0009793(embryo development ending in seed dormancy)	04120(Ubiquitin mediated proteolysis)	EC:2.3.2.26
circRNA2172	0	0	0	0	0	0	0	no dif	1	1	Bvchr6.sca003	578575	578775	-	1	circRNA	Bv6_132350_tysk.t1	PREDICTED: 36.4 kDa prolinen/arich protein [Beta vulgaris subsp. vulgaris]	GO:0005575(cellular_component)	n/a	n/a
circRNA1967	0	0	0	0	0	0	0	no dif	1	1	Bvchr2.sca018	1721856	1722699	+	2	circRNA	Bv2_043610_fsxe.t1	PREDICTED: cyclinn/aA2n/a2 isoform X2 [Beta vulgaris subsp. vulgaris]	GO:0005515(protein binding);GO:0005634(nucleus);GO:0007049(cell cycle);GO:0008283(cell proliferation);GO:0010389(regulation of G2/M transition of mitotic cell cycle);GO:0016021(integral component of membrane);GO:0016538(cyclinn/adependent protein serine/threonine kin/ase regulator activity);GO:0051301(cell division);GO:0051726(regulation of cell cycle);GO:2000123(positive regulation of stomatal c…	n/a	n/a
circRNA2234	0	0	0	0	0	0	0	no dif	1	1	Bvchr4_un.sca011	292702	292842	+	1	circRNA	Bv4_094030_qkdi.t1	PREDICTED: C2 domainn/acontaining protein At1g53590 [Beta vulgaris subsp. vulgaris]	GO:0005576(extracellular region);GO:0005783(endoplasmic reticulum);GO:0009507(chloroplast);GO:0016021(integral component of membrane)	00650(Butanoate metabolism);00660(C5n/aBranched dibasic acid metabolism);00290(Valine, leucine and isoleucine biosynthesis);00770(Pantothen/ate and CoA biosynthesis)	EC:2.2.1.6
circRNA2072	0	0	0	0	0	0	0	no dif	1	1	Bvchr4.sca001	1540763	1540930	-	1	circRNA	Bv4_072470_sygx.t1	PREDICTED: extensinn/a2 [Beta vulgaris subsp. vulgaris]	n/a	n/a	n/a
circRNA1912	0	0	0	0	0	0	0	no dif	1	1	Bvchr1.sca008	2046419	2046582	-	1	circRNA	Bv1_015810_rnwz.t1	PREDICTED: polyadenylaten/abinding protein 2 [Beta vulgaris subsp. vulgaris]	GO:0000184(nuclearn/atranscribed mRn/a catabolic process, nonsensen/amediated decay);GO:0003723(Rn/a binding);GO:0003729(mRn/a binding);GO:0003743(translation initiation factor activity);GO:0005515(protein binding);GO:0005634(nucleus);GO:0005829(cytosol);GO:0006413(translation/al initiation);GO:0006446(regulation of translation/al initiation);GO:0009651(response to salt stress);GO:0016032(viral p…	03013(Rn/a transport);03015(mRn/a surveillance pathway);03018(Rn/a degradation)	n/a
circRNA1909	0	0	0	0	0	0	0	no dif	1	1	Bvchr7.sca004	2455396	2457322	+	2	circRNA	Bv7_162360_qoun.t2	hypothetical protein BVRB_7g162360 isoform A [Beta vulgaris subsp. vulgaris]	GO:0043161(proteasomen/amediated ubiquitinn/adependent protein catabolic process);GO:0061630(ubiquitin protein ligase activity)	n/a	n/a
circRNA2410	0	0	0	0	0	0	0	no dif	1	1	Bvchr8.sca018	3821549	3821762	+	1	circRNA	Bv8_196020_xzwq.t1	PREDICTED: leucinen/arich repeat extensinn/alike protein 4 [Beta vulgaris subsp. vulgaris]	GO:0005199(structural constituent of cell wall);GO:0005576(extracellular region);GO:0005618(cell wall);GO:0009505(plantn/atype cell wall);GO:0009506(plasmodesma);GO:0071555(cell wall organization)	n/a	n/a
circRNA1840	0	0	0	0	0	0	0	no dif	1	1	Bvchr8.sca017	118375	123472	-	5	circRNA	Bv8_190590_hnzn.t1	PREDICTED: choline/ethanolaminephosphotransferase 1 [Beta vulgaris subsp. vulgaris]	GO:0004142(diacylglycerol cholinephosphotransferase activity);GO:0004307(ethanolaminephosphotransferase activity);GO:0005794(Golgi apparatus);GO:0006646(phosphatidylethanolamine biosynthetic process);GO:0008654(phospholipid biosynthetic process);GO:0016021(integral component of membrane);GO:0016780(phosphotransferase activity, for other substituted phosphate groups);GO:0030572(phosphatidyltransfe…	00564(Glycerophospholipid metabolism);00565(Ether lipid metabolism);00440(Phosphon/ate and phosphin/ate metabolism)	EC:2.7.8.1
circRNA1482	0	0	0	0	0	0	0	no dif	1	1	Bvchr2.sca001	3496261	3496658	-	2	circRNA	Bv2_026720_smox.t1	PREDICTED: IST1 homolog [Beta vulgaris subsp. vulgaris]	GO:0003674(molecular_function);GO:0005634(nucleus)	04144(Endocytosis)	n/a
circRNA2329	0	0	0	0	0	0	0	no dif	1	1	Bvchr8_un.sca015	408715	410397	+	3	circRNA	Bv8_202090_scii.t1	PREDICTED: phosphon/aNn/aacetylmuramoyln/apentapeptiden/atransferase homolog isoform X2 [Beta vulgaris subsp. vulgaris]	GO:0003824(catalytic activity);GO:0005886(plasma membrane);GO:0005887(integral component of plasma membrane);GO:0006486(protein glycosylation);GO:0006629(lipid metabolic process);GO:0008963(phosphon/aNn/aacetylmuramoyln/apentapeptiden/atransferase activity);GO:0015450(Pn/aPn/abondn/ahydrolysisn/adriven protein transmembrane transporter activity);GO:0016020(membrane);GO:0016021(integral component …	01502(Vancomycin resistance)	EC:2.7.8.13
circRNA1179	0	0	0	0	0	0	0	no dif	1	1	Bvchr4.sca018	372179	383037	-	19	circRNA	Bv4_091190_pskp.t1	PREDICTED: proteasome activator subunit 4 [Beta vulgaris subsp. vulgaris]	GO:0000502(proteasome complex);GO:0005634(nucleus);GO:0005654(nucleoplasm);GO:0005737(cytoplasm);GO:0005829(cytosol);GO:0005839(proteasome core complex);GO:0006281(Dn/a repair);GO:0006974(cellular response to Dn/a damage stimulus);GO:0007275(multicellular organism development);GO:0007283(spermatogenesis);GO:0010499(proteasomal ubiquitinn/aindependent protein catabolic process);GO:0016504(peptidas…	03050(Proteasome)	n/a
circRNA1246	0	0	0	0	0	0	0	no dif	1	1	Bvchr3.sca005	3235480	3261534	+	1	intergenic	n/a	n/a	n/a	n/a	n/a
circRNA1756	0	0	0	0	0	0	0	no dif	1	1	Bvchr5.sca024	1242400	1243389	-	4	circRNA	Bv5_119460_oocz.t1	PREDICTED: tRn/a (guaninen/aN(7)n/a)n/amethyltransferase nonn/acatalytic subunit wdr4 [Beta vulgaris subsp. vulgaris]	GO:0000166(nucleotide binding);GO:0005634(nucleus);GO:0005737(cytoplasm);GO:0005829(cytosol);GO:0006400(tRn/a modification);GO:0008176(tRn/a (guaninen/aN7n/a)n/amethyltransferase activity);GO:0008618(7n/amethylguanosine metabolic process);GO:0043527(tRn/a methyltransferase complex)	n/a	n/a
circRNA2118	0	0	0	0	0	0	0	no dif	1	1	Bvchr7.sca021	2848779	2848905	-	1	circRNA	Bv7_169950_mjpg.t1	PREDICTED: putative receptorn/alike protein kin/ase At1g72540 [Beta vulgaris subsp. vulgaris]	GO:0005515(protein binding)	n/a	n/a
circRNA1607	0	0	0	0	0	0	0	no dif	1	1	Bvchr1_un.sca002	1637458	1642629	-	4	circRNA	Bv1_017930_fdgx.t1	PREDICTED: protein ARABIDILLO 1 [Beta vulgaris subsp. vulgaris]	GO:0005634(nucleus);GO:0005737(cytoplasm)	n/a	n/a
circRNA2382	0	0	0	0	0	0	0	no dif	1	1	scaffold01197	725	19866	-	1	intergenic	n/a	n/a	n/a	n/a	n/a
circRNA2393	0	0	0	0	0	0	0	no dif	1	1	Bvchr5.sca002	697872	701117	+	4	circRNA	Bv5_099290_qisp.t1	PREDICTED: mitochondrial adenine nucleotide transporter ADNT1 [Beta vulgaris subsp. vulgaris]	GO:0003735(structural constituent of ribosome);GO:0006412(translation)	n/a	n/a
circRNA1316	0	0	0	0	0	0	0	no dif	1	1	Bvchr4_un.sca016	346478	354434	-	7	circRNA	Bv4_095310_mzch.t1	PREDICTED: protein CIA1 isoform X1 [Beta vulgaris subsp. vulgaris]	GO:0000166(nucleotide binding);GO:0005634(nucleus);GO:0005737(cytoplasm);GO:0005834(heterotrimeric Gn/aprotein complex);GO:0009793(embryo development ending in seed dormancy);GO:0016226(ironn/asulfur cluster assembly);GO:0097361(CIA complex)	03040(Spliceosome);04120(Ubiquitin mediated proteolysis)	EC:2.3.2.27
circRNA1806	0	0	0	0	0	0	0	no dif	1	1	Bvchr6.sca005	3807265	3813995	+	7	circRNA	Bv6_139420_hama.t1	PREDICTED: WD repeatn/acontaining protein 75 [Beta vulgaris subsp. vulgaris]	GO:0000166(nucleotide binding);GO:0005634(nucleus);GO:0008150(biological_process)	03008(Ribosome biogenesis in eukaryotes)	n/a
ciRNA203	0	0	0	0	0	0	0	no dif	1	1	Bvchr8.sca018	6228765	6231428	+	1	ciRNA	Bv8_197950_snpm.t1	PREDICTED: uncharacterized protein LOC104902347 [Beta vulgaris subsp. vulgaris]	GO:0003674(molecular_function);GO:0005773(vacuole);GO:0008150(biological_process);GO:0009507(chloroplast)	n/a	n/a
circRNA1125	0	0	0	0	0	0	0	no dif	1	1	Bvchr9.sca026	6183992	6185432	-	4	circRNA	Bv9_222200_okgp.t1	PREDICTED: phosphoglycerate mutasen/alike protein 1 [Beta vulgaris subsp. vulgaris]	GO:0005829(cytosol);GO:0050278(sedoheptulosen/abisphosphatase activity)	n/a	n/a
circRNA1827	0	0	0	0	0	0	0	no dif	1	1	Bvchr2.sca001	8972147	8972819	+	2	circRNA	Bv2_031280_uige.t1	PREDICTED: chaperone protein ClpB4, mitochondrial [Beta vulgaris subsp. vulgaris]	GO:0005739(mitochondrion)	n/a	n/a
circRNA2149	0	0	0	0	0	0	0	no dif	1	1	Bvchr9.sca016	700284	711778	-	5	circRNA	Bv9_208750_cwhf.t1	PREDICTED: uncharacterized protein LOC104903363 isoform X1 [Beta vulgaris subsp. vulgaris]	GO:0003756(protein disulfide isomerase activity);GO:0005783(endoplasmic reticulum);GO:0006457(protein folding);GO:0034976(response to endoplasmic reticulum stress)	n/a	n/a
circRNA1704	0	0	0	0	0	0	0	no dif	1	1	scaffold00169	250923	254740	+	7	circRNA	Bv_001470_owpy.t1	PREDICTED: uncharacterized protein LOC104883498 [Beta vulgaris subsp. vulgaris]	GO:0004672(protein kin/ase activity);GO:0005524(ATP binding);GO:0005634(nucleus)	04016(MAPK sign/aling pathway n/a plant);04626(Plantn/apathogen interaction)	EC:2.7.11.25
circRNA1613	0	0	0	0	0	0	0	no dif	1	1	Bvchr1.sca004	3661520	3663304	+	4	circRNA	Bv1_011600_gazr.t1	PREDICTED: glucosen/a6n/aphosphate 1n/adehydrogen/ase, cytoplasmic [Beta vulgaris subsp. vulgaris]	GO:0004345(glucosen/a6n/aphosphate dehydrogen/ase activity);GO:0005737(cytoplasm);GO:0005829(cytosol);GO:0006006(glucose metabolic process);GO:0009051(pentosen/aphosphate shunt, oxidative branch);GO:0050661(n/aDP binding);GO:0055114(oxidationn/areduction process)	00030(Pentose phosphate pathway);00480(Glutathione metabolism)	EC:1.1.1.363
circRNA1221	0	0	0	0	0	0	0	no dif	1	1	Bvchr2.sca006	1283144	1284705	+	2	circRNA	Bv2_035350_gdzn.t1	PREDICTED: Un/abox domainn/acontaining protein 52 [Beta vulgaris subsp. vulgaris]	GO:0005634(nucleus);GO:0016301(kin/ase activity);GO:0016310(phosphorylation);GO:0046777(protein autophosphorylation)	n/a	n/a
circRNA2243	0	0	0	0	0	0	0	no dif	1	1	Bvchr4.sca001	1540451	1540807	-	1	circRNA	Bv4_072470_sygx.t1	PREDICTED: extensinn/a2 [Beta vulgaris subsp. vulgaris]	n/a	n/a	n/a
circRNA2308	0	0	0	0	0	0	0	no dif	1	1	Bvchr3.sca003	633645	634419	+	3	circRNA	Bv3_051860_afqe.t1	hypothetical protein BVRB_3g051860 [Beta vulgaris subsp. vulgaris]	n/a	n/a	n/a
circRNA1820	0	0	0	0	0	0	0	no dif	1	1	Bvchr2.sca001	1159487	1159962	-	2	circRNA	Bv2_024440_eetw.t1	PREDICTED: probable sugar phosphate/phosphate translocator At3g11320 [Beta vulgaris subsp. vulgaris]	GO:0005783(endoplasmic reticulum);GO:0005794(Golgi apparatus);GO:0005886(plasma membrane);GO:0008514(organic anion transmembrane transporter activity);GO:0008643(carbohydrate transport);GO:0016021(integral component of membrane)	n/a	n/a
circRNA2281	0	0	0	0	0	0	0	no dif	1	1	Bvchr9.sca020	1909595	1909945	+	2	circRNA	Bv9_209600_asxm.t1	PREDICTED: homeoboxn/aDDT domain protein RLT2 isoform X2 [Beta vulgaris subsp. vulgaris]	GO:0003700(Dn/a binding transcription factor activity);GO:0005515(protein binding);GO:0005634(nucleus);GO:0006351(transcription, Dn/an/atemplated);GO:0006355(regulation of transcription, Dn/an/atemplated);GO:0009908(flower development);GO:0010228(vegetative to reproductive phase transition of meristem);GO:0043565(sequencen/aspecific Dn/a binding);GO:0045892(negative regulation of transcription, D…	n/a	n/a
circRNA2319	0	0	0	0	0	0	0	no dif	1	1	Bvchr2.sca018	1180316	1181030	+	2	circRNA	Bv2_043210_nsir.t1	PREDICTED: potassium transporter 5 [Beta vulgaris subsp. vulgaris]	GO:0015079(potassium ion transmembrane transporter activity);GO:0016020(membrane)	n/a	n/a
ciRNA173	0	0	0	0	0	0	0	no dif	1	1	Bvchr4.sca012	1200874	1203472	-	1	ciRNA	Bv4_085250_hask.t1	PREDICTED: uncharacterized protein LOC104891323 isoform X1 [Beta vulgaris subsp. vulgaris]	GO:0000722(telomere mainten/ance via recombin/ation);GO:0000731(Dn/a synthesis involved in Dn/a repair);GO:0000784(nuclear chromosome, telomeric region);GO:0003677(Dn/a binding);GO:0005654(nucleoplasm);GO:0005737(cytoplasm);GO:0006284(basen/aexcision repair);GO:0006302(doublen/astrand break repair);GO:0007569(cell aging);GO:0009378(fourn/away junction helicase activity);GO:0031297(replication for…	03018(Rn/a degradation)	EC:3.6.4.12
circRNA2222	0	0	0	0	0	0	0	no dif	1	1	Bvchr2.sca001	8682008	8682173	-	1	circRNA	Bv2_031150_jzxf.t1	PREDICTED: uncharacterized protein LOC104883105 [Beta vulgaris subsp. vulgaris]	GO:0003674(molecular_function);GO:0005886(plasma membrane);GO:0008150(biological_process);GO:0009507(chloroplast)	n/a	n/a
circRNA1113	0	0	0	0	0	0	0	no dif	1	1	Bvchr7.sca006	368291	370829	-	2	circRNA	Bv7_162850_xszu.t1	PREDICTED: mediator of Rn/a polymerase II transcription subunit 33A isoform X1 [Beta vulgaris subsp. vulgaris]	GO:0003674(molecular_function);GO:0006351(transcription, Dn/an/atemplated);GO:0006355(regulation of transcription, Dn/an/atemplated);GO:0009698(phenylpropanoid metabolic process);GO:0016592(mediator complex);GO:2000762(regulation of phenylpropanoid metabolic process)	n/a	n/a
circRNA2168	0	0	0	0	0	0	0	no dif	1	1	Bvchr2.sca005	237162	239053	-	4	circRNA	Bv2_033590_mnsp.t1	PREDICTED: probable E3 ubiquitinn/aprotein ligase RHG1A [Beta vulgaris subsp. vulgaris]	GO:0005634(nucleus);GO:0008270(zinc ion binding)	n/a	n/a
circRNA1761	0	0	0	0	0	0	0	no dif	1	1	Bvchr3.sca005	409990	413997	+	7	circRNA	Bv3_056220_tirq.t1	PREDICTED: uncharacterized protein LOC104888716 [Beta vulgaris subsp. vulgaris]	GO:0003723(Rn/a binding);GO:0003729(mRn/a binding);GO:0005515(protein binding);GO:0005634(nucleus);GO:0005737(cytoplasm);GO:0005829(cytosol)	n/a	n/a
circRNA1395	0	0	0	0	0	0	0	no dif	1	1	Bvchr8.sca002	2857740	2867908	+	12	circRNA	Bv8_184740_hxhg.t1	PREDICTED: eukaryotic peptide chain release factor GTPn/abinding subunit ERF3A isoform X2 [Beta vulgaris subsp. vulgaris]	GO:0002184(cytoplasmic translation/al termin/ation);GO:0003747(translation release factor activity);GO:0003924(GTPase activity);GO:0018444(translation release factor complex)	03015(mRn/a surveillance pathway)	n/a
circRNA1934	0	0	0	0	0	0	0	no dif	1	1	Bvchr6.sca005	13027	13192	-	1	circRNA	Bv6_137710_nyuw.t1	PREDICTED: BES1/BZR1 homolog protein 2 [Beta vulgaris subsp. vulgaris]	GO:0003700(Dn/a binding transcription factor activity);GO:0005515(protein binding);GO:0005634(nucleus);GO:0005737(cytoplasm);GO:0009741(response to brassinosteroid)	04075(Plant hormone sign/al transduction)	n/a
circRNA1148	0	0	0	0	0	0	0	no dif	1	1	Bvchr7.sca021	9755309	9759126	+	3	circRNA	Bv7_176150_dhtu.t1	PREDICTED: transcription factor TGA2.2 isoform X2 [Beta vulgaris subsp. vulgaris]	GO:0001228(transcription/al activator activity, Rn/a polymerase II transcription regulatory region sequencen/aspecific Dn/a binding);GO:0002237(response to molecule of bacterial origin);GO:0003677(Dn/a binding);GO:0003700(Dn/a binding transcription factor activity);GO:0005515(protein binding);GO:0005634(nucleus);GO:0006351(transcription, Dn/an/atemplated);GO:0006355(regulation of transcription, D…	04075(Plant hormone sign/al transduction)	n/a
circRNA1555	0	0	0	0	0	0	0	no dif	1	1	Bvchr8.sca014	1869804	1870159	+	1	circRNA	Bv8_188790_dwqn.t1	PREDICTED: cell division cycle protein 48 homolog [Beta vulgaris subsp. vulgaris]	GO:0005515(protein binding);GO:0005524(ATP binding);GO:0005654(nucleoplasm);GO:0005730(nucleolus);GO:0005794(Golgi apparatus);GO:0005829(cytosol);GO:0005856(cytoskeleton);GO:0005886(plasma membrane);GO:0007049(cell cycle);GO:0009524(phragmoplast);GO:0015031(protein transport);GO:0016787(hydrolase activity);GO:0045732(positive regulation of protein catabolic process);GO:0046686(response to cadmium…	04141(Protein processing in endoplasmic reticulum)	n/a
circRNA2178	0	0	0	0	0	0	0	no dif	1	1	Bvchr9.sca001	710424	710596	+	1	circRNA	Bv9_202680_nqhq.t1	PREDICTED: serine/threoninen/aprotein phosphatase 2A activator [Beta vulgaris subsp. vulgaris]	GO:0003755(peptidyln/aprolyl cisn/atrans isomerase activity);GO:0005737(cytoplasm);GO:0019211(phosphatase activator activity);GO:0043085(positive regulation of catalytic activity)	n/a	n/a
circRNA1432	0	0	0	0	0	0	0	no dif	1	1	Bvchr5.sca022	735507	736180	+	2	circRNA	Bv5_114140_yfoj.t1	PREDICTED: probable serine/threoninen/aprotein kin/ase At1g54610 [Beta vulgaris subsp. vulgaris]	GO:0004693(cyclinn/adependent protein serine/threonine kin/ase activity);GO:0005634(nucleus);GO:0005886(plasma membrane);GO:0006468(protein phosphorylation);GO:0016301(kin/ase activity)	n/a	n/a
circRNA2093	0	0	0	0	0	0	0	no dif	1	1	Bvchr1.sca001	1755743	1756804	-	2	circRNA	Bv1_001640_shuh.t1	hypothetical protein BVRB_1g001640 isoform E [Beta vulgaris subsp. vulgaris]	GO:0006351(transcription, Dn/an/atemplated);GO:0006355(regulation of transcription, Dn/an/atemplated);GO:0009631(cold acclimation);GO:0010150(leaf senescence);GO:0016592(mediator complex);GO:0042542(response to hydrogen peroxide);GO:0048364(root development)	00900(Terpenoid backbone biosynthesis)	EC:2.5.1.87
circRNA1991	0	0	0	0	0	0	0	no dif	1	1	Bvchr2_un.sca002	360342	360625	-	1	circRNA	Bv2_045130_nadu.t1	PREDICTED: histidine kin/ase 5 isoform X2 [Beta vulgaris subsp. vulgaris]	GO:0000155(phosphorelay sensor kin/ase activity);GO:0004673(protein histidine kin/ase activity);GO:0005737(cytoplasm);GO:0005773(vacuole);GO:0005886(plasma membrane);GO:0006952(defense response);GO:0009736(cytokininn/aactivated sign/aling pathway);GO:0009738(abscisic acidn/aactivated sign/aling pathway);GO:0009788(negative regulation of abscisic acidn/aactivated sign/aling pathway);GO:0009873(eth…	04075(Plant hormone sign/al transduction)	EC:2.7.13.3
ciRNA205	0	0	0	0	0	0	0	no dif	1	1	Bvchr7.sca010	711856	712005	-	1	ciRNA	Bv7_165110_xwyu.t1	PREDICTED: major allergen Mal d 1 [Beta vulgaris subsp. vulgaris]	GO:0004864(protein phosphatase inhibitor activity);GO:0005634(nucleus);GO:0005737(cytoplasm);GO:0009738(abscisic acidn/aactivated sign/aling pathway);GO:0010427(abscisic acid binding);GO:0080163(regulation of protein serine/threonine phosphatase activity)	n/a	n/a
ciRNA196	0	0	0	0	0	0	0	no dif	1	1	Bvchr5.sca008	1742594	1742889	+	1	ciRNA	Bv5_107120_uzef.t1	PREDICTED: cellulose synthasen/alike protein D3 isoform X1 [Beta vulgaris subsp. vulgaris]	GO:0000271(polysaccharide biosynthetic process);GO:0000977(Rn/a polymerase II regulatory region sequencen/aspecific Dn/a binding);GO:0005768(endosome);GO:0005794(Golgi apparatus);GO:0005802(transn/aGolgi network);GO:0005886(plasma membrane);GO:0009409(response to cold);GO:0009832(plantn/atype cell wall biogenesis);GO:0016757(transferase activity, transferring glycosyl groups);GO:0016759(cellulose…	n/a	n/a
circRNA2371	0	0	0	0	0	0	0	no dif	1	1	Bvchr4.sca006	1003850	1049548	+	1	intergenic	n/a	n/a	n/a	n/a	n/a
circRNA1823	0	0	0	0	0	0	0	no dif	1	1	Bvchr2.sca001	5797922	5798132	-	1	circRNA	Bv2_028860_oejs.t1	PREDICTED: protein transport protein SEC31 homolog B isoform X2 [Beta vulgaris subsp. vulgaris]	GO:0003674(molecular_function);GO:0005737(cytoplasm);GO:0005783(endoplasmic reticulum);GO:0005794(Golgi apparatus);GO:0005829(cytosol);GO:0007029(endoplasmic reticulum organization);GO:0009506(plasmodesma);GO:0015031(protein transport);GO:0016020(membrane);GO:0016192(vesiclen/amediated transport);GO:0070971(endoplasmic reticulum exit site);GO:0080008(Cul4n/aRING E3 ubiquitin ligase complex)	04141(Protein processing in endoplasmic reticulum)	n/a
circRNA1702	0	0	0	0	0	0	0	no dif	1	1	Bvchr6.sca014	2081621	2082040	-	3	circRNA	Bv6_143290_xjya.t1	hypothetical protein BVRB_6g143290 [Beta vulgaris subsp. vulgaris]	GO:0000055(ribosomal large subunit export from nucleus);GO:0005634(nucleus);GO:0042273(ribosomal large subunit biogenesis)	n/a	n/a
circRNA2184	0	0	0	0	0	0	0	no dif	1	1	Bvchr6.sca005	1439545	1439697	-	1	circRNA	Bv6_138320_kzpc.t1	PREDICTED: n/aSPn/arelated protein sim3 isoform X2 [Beta vulgaris subsp. vulgaris]	GO:0005634(nucleus);GO:0008150(biological_process)	n/a	n/a
circRNA1984	0	0	0	0	0	0	0	no dif	1	1	Bvchr2.sca001	470146	471034	-	3	circRNA	Bv2_023760_mqjd.t1	PREDICTED: phosphoinositide phospholipase C 6 [Beta vulgaris subsp. vulgaris]	GO:0004435(phosphatidylinositol phospholipase C activity);GO:0005622(intracellular);GO:0005634(nucleus);GO:0005886(plasma membrane);GO:0006629(lipid metabolic process);GO:0007165(sign/al transduction);GO:0016042(lipid catabolic process);GO:0035556(intracellular sign/al transduction)	00562(Inositol phosphate metabolism);04070(Phosphatidylinositol sign/aling system);04933(AGEn/aRAGE sign/aling pathway in diabetic complications)	EC:3.1.4.11
circRNA1223	0	0	0	0	0	0	0	no dif	1	1	Bvchr8.sca017	2791403	2791668	+	1	circRNA	Bv8_192070_oafi.t1	PREDICTED: tetraspaninn/a8 [Beta vulgaris subsp. vulgaris]	GO:0003674(molecular_function);GO:0005576(extracellular region);GO:0005794(Golgi apparatus);GO:0005886(plasma membrane);GO:0007568(aging);GO:0009506(plasmodesma);GO:0016020(membrane);GO:0016021(integral component of membrane);GO:0050829(defense response to Gramn/anegative bacterium);GO:0099402(plant organ development)	n/a	n/a
circRNA1275	0	0	0	0	0	0	0	no dif	1	1	Bvchr3.sca010	3117642	3124458	-	2	circRNA	Bv3_063470_oydq.t2	PREDICTED: 7n/adeoxyloganetin glucosyltransferasen/alike isoform X2 [Beta vulgaris subsp. vulgaris]	GO:0009813(flavonoid biosynthetic process);GO:0043231(intracellular membranen/abounded organelle);GO:0052696(flavonoid glucuronidation);GO:0080043(quercetin 3n/aOn/aglucosyltransferase activity);GO:0080044(quercetin 7n/aOn/aglucosyltransferase activity)	n/a	n/a
circRNA1766	0	0	0	0	0	0	0	no dif	1	1	Bvchr5.sca008	1613986	1614562	+	3	circRNA	Bv5_107070_eocx.t1	PREDICTED: glyceroln/a3n/aphosphate acyltransferase, chloroplastic [Beta vulgaris subsp. vulgaris]	GO:0004366(glyceroln/a3n/aphosphate On/aacyltransferase activity);GO:0006655(phosphatidylglycerol biosynthetic process);GO:0009507(chloroplast);GO:0009536(plastid);GO:0009570(chloroplast stroma);GO:0016024(CDPn/adiacylglycerol biosynthetic process);GO:0102420(snn/a1n/aglyceroln/a3n/aphosphate C16:0n/aDCAn/aCoA acyl transferase activity)	00561(Glycerolipid metabolism);00564(Glycerophospholipid metabolism)	EC:2.3.1.15
circRNA2265	0	0	0	0	0	0	0	no dif	1	1	Bvchr7.sca006	1953008	1962938	-	6	circRNA	Bv7_163210_zrqr.t1	PREDICTED: Dn/a polymerase eta isoform X1 [Beta vulgaris subsp. vulgaris]	GO:0003684(damaged Dn/a binding);GO:0003887(Dn/an/adirected Dn/a polymerase activity);GO:0005515(protein binding);GO:0005634(nucleus);GO:0006260(Dn/a replication);GO:0006281(Dn/a repair);GO:0009650(UV protection);GO:0010224(response to UVn/aB);GO:0042276(errorn/aprone translesion synthesis);GO:0046872(metal ion binding)	n/a	n/a
circRNA1862	0	0	0	0	0	0	0	no dif	1	1	Bvchr5.sca002	5016338	5016489	+	1	circRNA	Bv5_102390_jfkf.t1	PREDICTED: glycinen/arich protein A3 [Beta vulgaris subsp. vulgaris]	n/a	n/a	n/a
circRNA1703	0	0	0	0	0	0	0	no dif	1	1	Bvchr6.sca015	1568722	1569111	+	2	circRNA	Bv6_143740_jyua.t1	PREDICTED: pentatricopeptide repeatn/acontaining protein At1g10910, chloroplastic isoform X1 [Beta vulgaris subsp. vulgaris]	GO:0003723(Rn/a binding);GO:0004519(endonuclease activity);GO:0005739(mitochondrion);GO:0009451(Rn/a modification);GO:0009507(chloroplast);GO:0043231(intracellular membranen/abounded organelle)	n/a	n/a
circRNA1364	0	0	0	0	0	0	0	no dif	1	1	Bvchr8.sca018	146143	148312	+	3	circRNA	Bv8_193010_yixe.t1	PREDICTED: Fn/abox/LRRn/arepeat protein 14 [Beta vulgaris subsp. vulgaris]	GO:0005886(plasma membrane)	n/a	n/a
ciRNA99	0	0	0	0	0	0	0	no dif	1	1	Bvchr6.sca024	1070498	1070929	-	1	ciRNA	Bv6_146370_qxed.t1	PREDICTED: OTU domainn/acontaining protein DDB_G0284757 [Beta vulgaris subsp. vulgaris]	GO:0005634(nucleus);GO:0006508(proteolysis);GO:0008234(cysteinen/atype peptidase activity)	n/a	n/a
circRNA1629	0	0	0	0	0	0	0	no dif	1	1	Bvchr4.sca002	756593	759418	-	6	circRNA	Bv4_076390_qtye.t1	PREDICTED: uncharacterized protein LOC104890363 isoform X3 [Beta vulgaris subsp. vulgaris]	GO:0008408(3'n/a5' exonuclease activity)	n/a	n/a
circRNA1244	0	0	0	0	0	0	0	no dif	1	1	Bvchr3.sca002	29087	58992	-	1	intergenic	n/a	n/a	n/a	n/a	n/a
circRNA1368	0	0	0	0	0	0	0	no dif	1	1	Bvchr8.sca018	6068591	6071524	-	5	circRNA	Bv8_197820_zkpt.t1	PREDICTED: branchedn/achainn/aaminon/aacid aminotransferase 2, chloroplastic isoform X1 [Beta vulgaris subsp. vulgaris]	GO:0003824(catalytic activity);GO:0004084(branchedn/achainn/aaminon/aacid transamin/ase activity);GO:0005737(cytoplasm);GO:0005739(mitochondrion);GO:0009082(branchedn/achain amino acid biosynthetic process);GO:0009097(isoleucine biosynthetic process);GO:0009098(leucine biosynthetic process);GO:0009099(valine biosynthetic process);GO:0009507(chloroplast);GO:0052654(Ln/aleucine transamin/ase activi…	00270(Cysteine and methionine metabolism);00280(Valine, leucine and isoleucine degradation);00290(Valine, leucine and isoleucine biosynthesis);00770(Pantothen/ate and CoA biosynthesis)	EC:2.6.1.42
circRNA1589	0	0	0	0	0	0	0	no dif	1	1	Bvchr7.sca021	4993729	4998966	+	1	intergenic	n/a	n/a	n/a	n/a	n/a
circRNA1529	0	0	0	0	0	0	0	no dif	1	1	scaffold00675	20571	20973	-	2	circRNA	Bv_009610_gxwx.t1	PREDICTED: MARn/abinding filamentn/alike protein 1 isoform X1 [Beta vulgaris subsp. vulgaris]	GO:0003674(molecular_function);GO:0008150(biological_process);GO:0009507(chloroplast)	n/a	n/a
circRNA2347	0	0	0	0	0	0	0	no dif	1	1	Bvchr8.sca014	4303717	4305482	+	3	circRNA	Bv8_189340_keyu.t1	PREDICTED: nudix hydrolase 3 [Beta vulgaris subsp. vulgaris]	GO:0005515(protein binding);GO:0005737(cytoplasm);GO:0005773(vacuole);GO:0005829(cytosol);GO:0008239(dipeptidyln/apeptidase activity);GO:0016787(hydrolase activity);GO:0046872(metal ion binding)	n/a	n/a
circRNA1340	0	0	0	0	0	0	0	no dif	1	1	Bvchr9.sca025	5755219	5755532	-	1	circRNA	Bv9_215520_prze.t1	PREDICTED: dicarboxylate transporter 2, chloroplastic [Beta vulgaris subsp. vulgaris]	GO:0005313(Ln/aglutamate transmembrane transporter activity);GO:0015140(malate transmembrane transporter activity);GO:0015813(Ln/aglutamate transmembrane transport);GO:0071423(malate transmembrane transport)	n/a	n/a
circRNA1734	0	0	0	0	0	0	0	no dif	1	1	Bvchr8.sca009	326383	326510	-	1	circRNA	Bv8_187910_woqj.t1	PREDICTED: putative hydrolase C777.06c [Beta vulgaris subsp. vulgaris]	GO:0005634(nucleus);GO:0008150(biological_process);GO:0016787(hydrolase activity)	00440(Phosphon/ate and phosphin/ate metabolism)	EC:3.1.4.55
circRNA2400	0	0	0	0	0	0	0	no dif	1	1	Bvchr5.sca002	156253	156389	-	1	circRNA	Bv5_098690_sfah.t1	PREDICTED: uncharacterized protein LOC104892141 [Beta vulgaris subsp. vulgaris]	n/a	n/a	n/a
ciRNA197	0	0	0	0	0	0	0	no dif	1	1	Bvchr5.sca002	89497	89622	-	1	ciRNA	Bv5_098620_wtjx.t1	PREDICTED: uncharacterized protein At4g10930 [Beta vulgaris subsp. vulgaris]	GO:0005634(nucleus);GO:0046872(metal ion binding)	n/a	n/a
circRNA2117	0	0	0	0	0	0	0	no dif	1	1	Bvchr7.sca021	866322	872093	-	8	circRNA	Bv7_168820_kkpi.t1	PREDICTED: mitochondrial import receptor subunit TOM40n/a1 [Beta vulgaris subsp. vulgaris]	GO:0005742(mitochondrial outer membrane translocase complex);GO:0030150(protein import into mitochondrial matrix)	n/a	n/a
circRNA1135	0	0	0	0	0	0	0	no dif	1	1	Bvchr8.sca018	3897868	3900308	-	4	circRNA	Bv8_196030_asri.t1	PREDICTED: probable sulfate transporter 3.5 [Beta vulgaris subsp. vulgaris]	GO:0005887(integral component of plasma membrane);GO:0015116(sulfate transmembrane transporter activity)	n/a	n/a
circRNA1396	0	0	0	0	0	0	0	no dif	1	1	Bvchr8.sca001	255994	258045	-	5	circRNA	Bv8_181030_xssw.t1	PREDICTED: uncharacterized protein At1g04910 isoform X1 [Beta vulgaris subsp. vulgaris]	GO:0005794(Golgi apparatus);GO:0008150(biological_process);GO:0016757(transferase activity, transferring glycosyl groups)	n/a	n/a
circRNA1159	0	0	0	0	0	0	0	no dif	1	1	scaffold00361	11106	11641	+	3	circRNA	Bv_003760_dhde.t1	PREDICTED: phytanoyln/aCoA dioxygen/ase [Beta vulgaris subsp. vulgaris]	GO:0005886(plasma membrane);GO:0006631(fatty acid metabolic process);GO:0031418(Ln/aascorbic acid binding);GO:0046872(metal ion binding);GO:0048244(phytanoyln/aCoA dioxygen/ase activity);GO:0055114(oxidationn/areduction process)	04146(Peroxisome)	EC:1.14.11.18
circRNA1226	0	0	0	0	0	0	0	no dif	1	1	Bvchr7.sca001	539600	543916	+	6	circRNA	Bv7_157000_dced.t1	PREDICTED: B3 domainn/acontaining transcription repressor VAL2 isoform X1 [Beta vulgaris subsp. vulgaris]	GO:0003700(Dn/a binding transcription factor activity);GO:0005515(protein binding);GO:0005634(nucleus);GO:0006351(transcription, Dn/an/atemplated);GO:0006355(regulation of transcription, Dn/an/atemplated);GO:0008270(zinc ion binding);GO:0010030(positive regulation of seed germin/ation);GO:0043565(sequencen/aspecific Dn/a binding);GO:2000034(regulation of seed maturation)	n/a	n/a
circRNA1979	0	0	0	0	0	0	0	no dif	1	1	Bvchr6.sca027	299700	303803	+	9	circRNA	Bv6_148700_wcrq.t1	PREDICTED: phosphatidylinositol 3n/akin/ase, root isoform isoform X2 [Beta vulgaris subsp. vulgaris]	GO:0005942(phosphatidylinositol 3n/akin/ase complex);GO:0016303(1n/aphosphatidylinositoln/a3n/akin/ase activity)	00562(Inositol phosphate metabolism);04070(Phosphatidylinositol sign/aling system);04145(Phagosome);04136(Autophagy n/a other eukaryotes)	EC:2.7.1.137
circRNA1401	0	0	0	0	0	0	0	no dif	1	1	Bvchr3.sca012	484114	486242	-	7	circRNA	Bv3_065760_nija.t1	PREDICTED: methyltransferasen/alike protein 13 [Beta vulgaris subsp. vulgaris]	GO:0005739(mitochondrion);GO:0008168(methyltransferase activity);GO:0016021(integral component of membrane);GO:0032259(methylation)	03040(Spliceosome)	EC:3.6.4.13
circRNA1746	0	0	0	0	0	0	0	no dif	1	1	Bvchr7.sca002	708951	714470	-	4	circRNA	Bv7_160290_jjtn.t1	PREDICTED: serine/threoninen/aprotein kin/ase CTR1 isoform X1 [Beta vulgaris subsp. vulgaris]	GO:0001666(response to hypoxia);GO:0004674(protein serine/threonine kin/ase activity);GO:0004712(protein serine/threonine/tyrosine kin/ase activity);GO:0005515(protein binding);GO:0005524(ATP binding);GO:0005634(nucleus);GO:0005789(endoplasmic reticulum membrane);GO:0009686(gibberellin biosynthetic process);GO:0009723(response to ethylene);GO:0009744(response to sucrose);GO:0009750(response to fr…	04016(MAPK sign/aling pathway n/a plant);04075(Plant hormone sign/al transduction)	EC:2.7.11.1
circRNA1511	0	0	0	0	0	0	0	no dif	1	1	Bvchr2_un.sca002	810578	822605	-	5	circRNA	Bv2_045590_tfgz.t1	PREDICTED: 4n/ahydroxyn/atetrahydrodipicolin/ate reductase 2, chloroplastic isoform X3 [Beta vulgaris subsp. vulgaris]	GO:0008839(4n/ahydroxyn/atetrahydrodipicolin/ate reductase);GO:0009570(chloroplast stroma);GO:0019877(diaminopimelate biosynthetic process)	00300(Lysine biosynthesis);00261(Monobactam biosynthesis)	EC:1.17.1.8
circRNA1404	0	0	0	0	0	0	0	no dif	1	1	scaffold00628	183040	183951	-	5	circRNA	Bv_009290_qcyw.t1	PREDICTED: aspartic protein/ase A1 [Beta vulgaris subsp. vulgaris]	GO:0004190(asparticn/atype endopeptidase activity);GO:0006508(proteolysis);GO:0030163(protein catabolic process)	n/a	n/a
circRNA1124	0	0	0	0	0	0	0	no dif	1	1	Bvchr9.sca025	4939323	4939939	-	2	circRNA	Bv9_214810_jjji.t1	PREDICTED: uncharacterized protein LOC104903999 [Beta vulgaris subsp. vulgaris]	GO:0005509(calcium ion binding);GO:0005634(nucleus)	n/a	n/a
circRNA2187	0	0	0	0	0	0	0	no dif	1	1	Bvchr2.sca004	257859	302994	-	1	intergenic	n/a	n/a	n/a	n/a	n/a
circRNA1452	0	0	0	0	0	0	0	no dif	1	1	Bvchr4.sca011	245321	245874	-	1	circRNA	Bv4_084550_swud.t1	PREDICTED: uncharacterized protein LOC104891251 isoform X1 [Beta vulgaris subsp. vulgaris]	GO:0005794(Golgi apparatus);GO:0009507(chloroplast)	n/a	n/a
circRNA1173	0	0	0	0	0	0	0	no dif	1	1	Bvchr7.sca008	2002455	2005202	-	8	circRNA	Bv7_163820_rrim.t1	PREDICTED: nuclear pore complex protein NUP98A isoform X1 [Beta vulgaris subsp. vulgaris]	GO:0000973(posttranscription/al tethering of Rn/a polymerase II gene Dn/a at nuclear periphery);GO:0003723(Rn/a binding);GO:0006405(Rn/a export from nucleus);GO:0006606(protein import into nucleus);GO:0008139(nuclear localization sequence binding);GO:0017056(structural constituent of nuclear pore);GO:0034398(telomere tethering at nuclear periphery);GO:0044614(nuclear pore cytoplasmic filaments)	03013(Rn/a transport)	n/a
circRNA1810	0	0	0	0	0	0	0	no dif	1	1	Bvchr6.sca001	104139	110755	+	8	circRNA	Bv6_127200_dtjk.t1	PREDICTED: uncharacterized protein LOC104894866 isoform X2 [Beta vulgaris subsp. vulgaris]	GO:0005622(intracellular);GO:0006623(protein targeting to vacuole);GO:0019898(extrinsic component of membrane);GO:0045053(protein retention in Golgi apparatus)	n/a	n/a
circRNA2003	0	0	0	0	0	0	0	no dif	1	1	Bvchr5.sca008	1156587	1162713	+	6	circRNA	Bv5_106980_jzcm.t1	PREDICTED: probable transcription factor KAN2 isoform X1 [Beta vulgaris subsp. vulgaris]	GO:0005634(nucleus);GO:0006355(regulation of transcription, Dn/an/atemplated);GO:0044212(transcription regulatory region Dn/a binding)	04075(Plant hormone sign/al transduction)	n/a
circRNA2092	0	0	0	0	0	0	0	no dif	1	1	Bvchr7.sca006	1782750	1784015	+	3	circRNA	Bv7_163140_mwrf.t1	PREDICTED: telomere repeatn/abinding factor 1 [Beta vulgaris subsp. vulgaris]	GO:0000784(nuclear chromosome, telomeric region);GO:0003691(doublen/astranded telomeric Dn/a binding);GO:0031627(telomeric loop formation)	n/a	n/a
circRNA1286	0	0	0	0	0	0	0	no dif	1	1	Bvchr5.sca014	541974	542431	-	2	circRNA	Bv5_110820_pyue.t1	PREDICTED: serine/threoninen/aprotein phosphatase 2A 65 kDa regulatory subunit A beta isoform [Beta vulgaris subsp. vulgaris]	GO:0005515(protein binding);GO:0005634(nucleus);GO:0005777(peroxisome);GO:0005829(cytosol);GO:0005886(plasma membrane);GO:0019888(protein phosphatase regulator activity);GO:0042325(regulation of phosphorylation);GO:0046686(response to cadmium ion)	03015(mRn/a surveillance pathway)	n/a
ciRNA142	0	0	0	0	0	0	0	no dif	1	1	Bvchr8.sca018	4885112	4885539	+	1	ciRNA	Bv8_196760_wheg.t1	PREDICTED: peroxisomal fatty acid betan/aoxidation multifunction/al protein AIM1 [Beta vulgaris subsp. vulgaris]	GO:0003857(3n/ahydroxyacyln/aCoA dehydrogen/ase activity);GO:0004165(dodecenoyln/aCoA deltan/aisomerase activity);GO:0004300(enoyln/aCoA hydratase activity);GO:0005618(cell wall);GO:0005737(cytoplasm);GO:0005777(peroxisome);GO:0006635(fatty acid betan/aoxidation);GO:0007275(multicellular organism development);GO:0008692(3n/ahydroxybutyryln/aCoA epimerase activity);GO:0009506(plasmodesma);GO:00095…	00071(Fatty acid degradation);00592(alphan/aLinolenic acid metabolism)	EC:1.1.1.35
circRNA1269	0	0	0	0	0	0	0	no dif	1	1	Bvchr9.sca026	1221372	1230015	-	1	intergenic	n/a	n/a	n/a	n/a	n/a
circRNA1313	0	0	0	0	0	0	0	no dif	1	1	Bvchr8_un.sca002	93145	94390	+	5	circRNA	Bv8_199530_hdrr.t1	PREDICTED: secretory carriern/aassociated membrane protein 3 [Beta vulgaris subsp. vulgaris]	GO:0005769(early endosome);GO:0005886(plasma membrane);GO:0006897(endocytosis);GO:0006898(receptorn/amediated endocytosis)	n/a	n/a
circRNA1834	0	0	0	0	0	0	0	no dif	1	1	Bvchr1_un.sca015	10309	14574	+	4	circRNA	Bv1_022260_unit.t1	hypothetical protein BVRB_1g022260, partial [Beta vulgaris subsp. vulgaris]	GO:0000398(mRn/a splicing, via spliceosome);GO:0003723(Rn/a binding);GO:0003729(mRn/a binding);GO:0005634(nucleus);GO:0005681(spliceosomal complex);GO:0005829(cytosol);GO:0008380(Rn/a splicing);GO:0016020(membrane);GO:0016607(nuclear speck)	n/a	n/a
circRNA1988	0	0	0	0	0	0	0	no dif	1	1	Bvchr6.sca020	577662	582509	-	5	circRNA	Bv6_144950_ezgi.t1	PREDICTED: DExHn/abox ATPn/adependent Rn/a helicase DExH7, chloroplastic isoform X1 [Beta vulgaris subsp. vulgaris]	GO:0004004(ATPn/adependent Rn/a helicase activity);GO:0005634(nucleus);GO:0005739(mitochondrion);GO:0006396(Rn/a processing)	n/a	n/a
circRNA2353	0	0	0	0	0	0	0	no dif	1	1	Bvchr2.sca007	1400091	1401209	+	2	circRNA	Bv2_036040_gisw.t1	PREDICTED: ABC transporter G family member 24 isoform X2 [Beta vulgaris subsp. vulgaris]	GO:0005886(plasma membrane);GO:0016021(integral component of membrane);GO:0042626(ATPase activity, coupled to transmembrane movement of substances)	02010(ABC transporters)	n/a
circRNA1948	0	0	0	0	0	0	0	no dif	1	1	Bvchr9.sca023	986191	987577	+	4	circRNA	Bv9_210860_xydz.t1	PREDICTED: APn/a2 complex subunit alphan/a1n/alike [Beta vulgaris subsp. vulgaris]	GO:0005515(protein binding);GO:0005886(plasma membrane);GO:0005905(clathrinn/acoated pit);GO:0006886(intracellular protein transport);GO:0006897(endocytosis);GO:0008289(lipid binding);GO:0016020(membrane);GO:0030131(clathrin adaptor complex)	04144(Endocytosis)	n/a
circRNA1090	0	0	0	0	0	0	0	no dif	1	1	Bvchr7.sca017	195000	196800	-	4	circRNA	Bv7_166900_gtxg.t1	PREDICTED: uncharacterized protein LOC104899426 isoform X1 [Beta vulgaris subsp. vulgaris]	GO:0003674(molecular_function);GO:0009507(chloroplast);GO:0009793(embryo development ending in seed dormancy);GO:0061630(ubiquitin protein ligase activity)	n/a	n/a
circRNA1216	0	0	0	0	0	0	0	no dif	1	1	Bvchr5.sca023	1661412	1664245	-	3	circRNA	Bv5_116000_mnrq.t1	PREDICTED: general transcription factor 3C polypeptide 3 isoform X1 [Beta vulgaris subsp. vulgaris]	GO:0005634(nucleus)	n/a	n/a
circRNA2160	0	0	0	0	0	0	0	no dif	1	1	Bvchr1.sca003	1127048	1127359	-	2	circRNA	Bv1_010580_mkge.t1	PREDICTED: TOM1n/alike protein 2 [Beta vulgaris subsp. vulgaris]	GO:0005622(intracellular);GO:0005795(Golgi stack);GO:0006886(intracellular protein transport);GO:0006891(intran/aGolgi vesiclen/amediated transport);GO:0016020(membrane)	n/a	n/a
circRNA2397	0	0	0	0	0	0	0	no dif	1	1	Bvchr1.sca004	2130988	2131329	-	1	circRNA	Bv1_011300_oxqt.t1	PREDICTED: extensinn/a1 [Beta vulgaris subsp. vulgaris]	n/a	n/a	n/a
circRNA1846	0	0	0	0	0	0	0	no dif	1	1	Bvchr3.sca011	1280561	1286736	-	5	circRNA	Bv3_065060_qrut.t1	PREDICTED: Dn/a topoisomerase 3n/abeta isoform X1 [Beta vulgaris subsp. vulgaris]	GO:0003677(Dn/a binding);GO:0003729(mRn/a binding);GO:0003917(Dn/a topoisomerase type I activity);GO:0005576(extracellular region);GO:0006265(Dn/a topological change);GO:0006268(Dn/a unwinding involved in Dn/a replication)	03440(Homologous recombin/ation)	EC:5.99.1.2
circRNA1664	0	0	0	0	0	0	0	no dif	1	1	Bvchr1.sca007	443523	445314	+	2	circRNA	Bv1_013950_xudh.t1	PREDICTED: ATn/ahook motif nuclearn/alocalized protein 10 isoform X1 [Beta vulgaris subsp. vulgaris]	GO:0003677(Dn/a binding);GO:0005634(nucleus);GO:0005829(cytosol);GO:0006351(transcription, Dn/an/atemplated);GO:0006355(regulation of transcription, Dn/an/atemplated)	n/a	n/a
circRNA1106	0	0	0	0	0	0	0	no dif	1	1	Bvchr4_un.sca038	335873	338471	-	4	circRNA	Bv4_097560_xwqq.t1	PREDICTED: exocyst complex component EXO70A1 [Beta vulgaris subsp. vulgaris]	GO:0000145(exocyst);GO:0006904(vesicle docking involved in exocytosis)	n/a	n/a
circRNA2212	0	0	0	0	0	0	0	no dif	1	1	scaffold00675	63808	116635	+	1	intergenic	n/a	n/a	n/a	n/a	n/a
circRNA1696	0	0	0	0	0	0	0	no dif	1	1	Bvchr9_un.sca002	595494	598708	-	10	circRNA	Bv9_224870_kgfn.t1	PREDICTED: ABC transporter G family member 36 [Beta vulgaris subsp. vulgaris]	GO:0005886(plasma membrane);GO:0016021(integral component of membrane);GO:0042626(ATPase activity, coupled to transmembrane movement of substances)	02010(ABC transporters)	n/a
circRNA1468	0	0	0	0	0	0	0	no dif	1	1	Bvchr9.sca011	1389662	1389874	-	2	circRNA	Bv9_207370_kniq.t1	PREDICTED: uncharacterized protein LOC104903125 isoform X3 [Beta vulgaris subsp. vulgaris]	GO:0004674(protein serine/threonine kin/ase activity);GO:0005829(cytosol);GO:0006355(regulation of transcription, Dn/an/atemplated);GO:0006468(protein phosphorylation);GO:0035556(intracellular sign/al transduction)	n/a	n/a
circRNA1350	0	0	0	0	0	0	0	no dif	1	1	Bvchr9.sca026	7806545	7809498	-	3	circRNA	Bv9_223730_rrzz.t1	PREDICTED: uncharacterized protein LOC104894223 [Beta vulgaris subsp. vulgaris]	GO:0006368(transcription elongation from Rn/a polymerase II promoter);GO:0070449(elongin complex)	00730(Thiamine metabolism)	n/a
circRNA2277	0	0	0	0	0	0	0	no dif	1	1	Bvchr9.sca021	753788	761409	-	6	circRNA	Bv9_209920_ihrd.t1	PREDICTED: serine/threoninen/aprotein kin/ase EDR1 isoform X3 [Beta vulgaris subsp. vulgaris]	GO:0005524(ATP binding);GO:0005634(nucleus);GO:0016301(kin/ase activity);GO:0016310(phosphorylation)	n/a	n/a
circRNA2335	0	0	0	0	0	0	0	no dif	1	1	Bvchr6.sca003	2231590	2232986	+	5	circRNA	Bv6_133810_xukd.t1	PREDICTED: nucleobasen/aascorbate transporter 11 isoform X1 [Beta vulgaris subsp. vulgaris]	GO:0005886(plasma membrane);GO:0016020(membrane);GO:0016021(integral component of membrane);GO:0022857(transmembrane transporter activity);GO:0055085(transmembrane transport)	n/a	n/a
circRNA1722	0	0	0	0	0	0	0	no dif	1	1	Bvchr7.sca021	5681468	5686539	-	15	circRNA	Bv7_171840_enmu.t1	PREDICTED: clathrin heavy chain 1 [Beta vulgaris subsp. vulgaris]	GO:0005198(structural molecule activity);GO:0005515(protein binding);GO:0005773(vacuole);GO:0005774(vacuolar membrane);GO:0005794(Golgi apparatus);GO:0005829(cytosol);GO:0005886(plasma membrane);GO:0006886(intracellular protein transport);GO:0006897(endocytosis);GO:0009506(plasmodesma);GO:0010118(stomatal movement);GO:0016192(vesiclen/amediated transport);GO:0030130(clathrin coat of transn/aGolgi…	04144(Endocytosis)	n/a
circRNA1871	0	0	0	0	0	0	0	no dif	1	1	Bvchr2_un.sca002	684540	687983	+	4	circRNA	Bv2_045410_szkp.t1	PREDICTED: polyadenylaten/abinding proteinn/ainteracting protein 7 [Beta vulgaris subsp. vulgaris]	GO:0003684(damaged Dn/a binding);GO:0003729(mRn/a binding);GO:0005515(protein binding);GO:0005524(ATP binding);GO:0006298(mismatch repair);GO:0009507(chloroplast)	n/a	n/a
circRNA2193	0	0	0	0	0	0	0	no dif	1	1	Bvchr4.sca017	2389131	2423692	-	1	intergenic	n/a	n/a	n/a	n/a	n/a
circRNA1839	0	0	0	0	0	0	0	no dif	1	1	Bvchr8.sca017	37339	38773	+	2	circRNA	Bv8_190570_nmyq.t1	PREDICTED: RRP12n/alike protein [Beta vulgaris subsp. vulgaris]	GO:0005634(nucleus);GO:0008150(biological_process)	n/a	n/a
circRNA1972	0	0	0	0	0	0	0	no dif	1	1	Bvchr5.sca008	978661	980325	+	5	circRNA	Bv5_106970_xzta.t1	PREDICTED: lysinen/aspecific demethylase JMJ706 [Beta vulgaris subsp. vulgaris]	GO:0000792(heterochromatin);GO:0032454(histone demethylase activity (H3n/aK9 specific));GO:0045815(positive regulation of gene expression, epigenetic);GO:0048439(flower morphogenesis)	n/a	n/a
ciRNA114	0	0	0	0	0	0	0	no dif	1	1	Bvchr5_un.sca005	289682	289917	+	1	ciRNA	Bv5_124150_sffh.t1	PREDICTED: mitogenn/aactivated protein kin/ase 16 isoform X2 [Beta vulgaris subsp. vulgaris]	GO:0005634(nucleus)	04016(MAPK sign/aling pathway n/a plant)	EC:2.7.11.24
circRNA1675	0	0	0	0	0	0	0	no dif	1	1	Bvchr9.sca020	701551	703049	+	3	circRNA	Bv9_209250_ynix.t1	PREDICTED: uncharacterized protein LOC104903426 [Beta vulgaris subsp. vulgaris]	GO:0003924(GTPase activity);GO:0005622(intracellular);GO:0006412(translation)	n/a	n/a
circRNA1739	0	0	0	0	0	0	0	no dif	1	1	Bvchr3.sca003	1932685	1933138	-	1	circRNA	Bv3_052920_hcwy.t1	hypothetical protein BVRB_3g052920 [Beta vulgaris subsp. vulgaris]	GO:0004674(protein serine/threonine kin/ase activity);GO:0005886(plasma membrane);GO:0006468(protein phosphorylation)	n/a	n/a
circRNA2377	0	0	0	0	0	0	0	no dif	1	1	Bvchr7.sca021	9700441	9730845	-	1	intergenic	n/a	n/a	n/a	n/a	n/a
circRNA2023	0	0	0	0	0	0	0	no dif	1	1	Bvchr2.sca005	2286630	2312603	+	1	intergenic	n/a	n/a	n/a	n/a	n/a
circRNA2340	0	0	0	0	0	0	0	no dif	1	1	scaffold00152	667705	668117	+	2	circRNA	Bv_001240_dmkx.t1	PREDICTED: MOB kin/ase activatorn/alike 1A [Beta vulgaris subsp. vulgaris]	GO:0005737(cytoplasm);GO:0009524(phragmoplast)	n/a	n/a
circRNA1669	0	0	0	0	0	0	0	no dif	1	1	Bvchr9.sca025	993385	1004424	-	16	circRNA	Bv9_212590_qxzj.t1	hypothetical protein BVRB_9g212590 [Beta vulgaris subsp. vulgaris]	GO:0005634(nucleus);GO:0005737(cytoplasm);GO:0009909(regulation of flower development);GO:0010228(vegetative to reproductive phase transition of meristem);GO:0010452(histone H3n/aK36 methylation);GO:0051568(histone H3n/aK4 methylation)	00310(Lysine degradation)	EC:2.1.1.43
circRNA2218	0	0	0	0	0	0	0	no dif	1	1	Bvchr3_un.sca011	406585	408155	-	2	circRNA	Bv3_070320_topj.t1	PREDICTED: pren/amRn/an/asplicing factor ATPn/adependent Rn/a helicase DEAH1 isoform X1 [Beta vulgaris subsp. vulgaris]	GO:0000398(mRn/a splicing, via spliceosome);GO:0004004(ATPn/adependent Rn/a helicase activity);GO:0005681(spliceosomal complex);GO:0005737(cytoplasm)	03040(Spliceosome)	EC:3.6.4.13
circRNA1887	0	0	0	0	0	0	0	no dif	1	1	Bvchr3.sca005	3235263	3261132	+	1	intergenic	n/a	n/a	n/a	n/a	n/a
circRNA1264	0	0	0	0	0	0	0	no dif	1	1	Bvchr6.sca028	1837745	1862011	+	1	intergenic	n/a	n/a	n/a	n/a	n/a
circRNA1141	0	0	0	0	0	0	0	no dif	1	1	Bvchr1_un.sca002	1952180	1958472	-	6	circRNA	Bv1_018250_xqjm.t1	PREDICTED: E3 ubiquitinn/aprotein ligase BRE1n/alike 1 [Beta vulgaris subsp. vulgaris]	GO:0004842(ubiquitinn/aprotein transferase activity);GO:0005515(protein binding);GO:0005634(nucleus);GO:0005739(mitochondrion);GO:0006513(protein monoubiquitin/ation);GO:0008270(zinc ion binding);GO:0009817(defense response to fungus, incompatible interaction);GO:0009965(leaf morphogenesis);GO:0010162(seed dormancy process);GO:0010228(vegetative to reproductive phase transition of meristem);GO:00…	n/a	n/a
circRNA1430	0	0	0	0	0	0	0	no dif	1	1	Bvchr5.sca025	734797	735391	+	3	circRNA	Bv5_121740_iamt.t1	PREDICTED: SAC3 family protein B isoform X2 [Beta vulgaris subsp. vulgaris]	GO:0003674(molecular_function);GO:0005634(nucleus);GO:0034399(nuclear periphery);GO:0044030(regulation of Dn/a methylation);GO:0060968(regulation of gene silencing);GO:0090065(regulation of production of siRn/a involved in Rn/a interference)	n/a	n/a
circRNA1119	0	0	0	0	0	0	0	no dif	1	1	Bvchr1.sca006	1481254	1488734	-	5	circRNA	Bv1_013070_xzqh.t1	PREDICTED: ubiquitin carboxyln/atermin/al hydrolase 5 [Beta vulgaris subsp. vulgaris]	GO:0004843(thioln/adependent ubiquitinn/aspecific protease activity);GO:0005634(nucleus);GO:0006511(ubiquitinn/adependent protein catabolic process);GO:0016579(protein deubiquitin/ation)	n/a	n/a
circRNA1633	0	0	0	0	0	0	0	no dif	1	1	Bvchr6.sca024	1070930	1071423	-	3	circRNA	Bv6_146370_qxed.t1	PREDICTED: OTU domainn/acontaining protein DDB_G0284757 [Beta vulgaris subsp. vulgaris]	GO:0005634(nucleus);GO:0006508(proteolysis);GO:0008234(cysteinen/atype peptidase activity)	n/a	n/a
circRNA1099	0	0	0	0	0	0	0	no dif	1	1	Bvchr4.sca001	1189327	1189610	-	1	circRNA	Bv4_072190_xxpg.t1	PREDICTED: uncharacterized protein LOC104889945 [Beta vulgaris subsp. vulgaris]	GO:0005634(nucleus);GO:0005886(plasma membrane);GO:0008150(biological_process)	n/a	n/a
circRNA1115	0	0	0	0	0	0	0	no dif	1	1	Bvchr1.sca002	2155170	2155940	+	2	circRNA	Bv1_008370_qfmr.t1	PREDICTED: uncharacterized protein LOC104891651 isoform X1 [Beta vulgaris subsp. vulgaris]	n/a	n/a	n/a
circRNA2217	0	0	0	0	0	0	0	no dif	1	1	Bvchr3.sca008	260585	260862	-	2	circRNA	Bv3_059870_dcoh.t1	PREDICTED: ATPn/acitrate synthase alpha chain protein 2 [Beta vulgaris subsp. vulgaris]	GO:0003878(ATP citrate synthase activity);GO:0005524(ATP binding);GO:0005737(cytoplasm);GO:0005829(cytosol);GO:0006085(acetyln/aCoA biosynthetic process);GO:0006633(fatty acid biosynthetic process);GO:0009346(citrate lyase complex)	00020(Citrate cycle (TCA cycle))	EC:2.3.3.8
circRNA1207	0	0	0	0	0	0	0	no dif	1	1	Bvchr1_un.sca014	345027	350280	+	7	circRNA	Bv1_021990_sapz.t1	hypothetical protein BVRB_1g021990 [Beta vulgaris subsp. vulgaris]	GO:0004675(transmembrane receptor protein serine/threonine kin/ase activity);GO:0005515(protein binding);GO:0005524(ATP binding);GO:0005886(plasma membrane);GO:0006468(protein phosphorylation);GO:0007166(cell surface receptor sign/aling pathway);GO:0008289(lipid binding);GO:0009556(microsporogenesis);GO:0009742(brassinosteroid mediated sign/aling pathway);GO:0010152(pollen maturation);GO:0016021(…	04016(MAPK sign/aling pathway n/a plant);04075(Plant hormone sign/al transduction);04626(Plantn/apathogen interaction)	EC:2.7.11.1
circRNA1968	0	0	0	0	0	0	0	no dif	1	1	Bvchr5.sca025	141165	144022	-	6	circRNA	Bv5_121250_mzji.t1	PREDICTED: serine/threoninen/aprotein kin/ase tricorner isoform X1 [Beta vulgaris subsp. vulgaris]	GO:0004674(protein serine/threonine kin/ase activity);GO:0005622(intracellular);GO:0018105(peptidyln/aserine phosphorylation);GO:0035556(intracellular sign/al transduction)	n/a	n/a
ciRNA166	0	0	0	0	0	0	0	no dif	1	1	Bvchr8.sca007	1116542	1116676	-	1	ciRNA	Bv8_187500_zong.t1	PREDICTED: Dn/a damagen/abinding protein 1 [Beta vulgaris subsp. vulgaris]	GO:0003684(damaged Dn/a binding);GO:0005634(nucleus);GO:0006289(nucleotiden/aexcision repair);GO:0031461(cullinn/aRING ubiquitin ligase complex);GO:0043161(proteasomen/amediated ubiquitinn/adependent protein catabolic process)	04120(Ubiquitin mediated proteolysis);03420(Nucleotide excision repair)	n/a
circRNA1931	0	0	0	0	0	0	0	no dif	1	1	Bvchr1.sca002	2703496	2703663	-	1	circRNA	Bv1_008600_pnap.t1	hypothetical protein BVRB_1g008600 [Beta vulgaris subsp. vulgaris]	GO:0005515(protein binding);GO:0005634(nucleus);GO:0006883(cellular sodium ion homeostasis);GO:0030007(cellular potassium ion homeostasis);GO:0043433(negative regulation of Dn/a binding transcription factor activity);GO:1901001(negative regulation of response to salt stress)	n/a	n/a
ciRNA174	0	0	0	0	0	0	0	no dif	1	1	Bvchr9.sca013	1963143	1963334	-	1	ciRNA	Bv9_208200_roux.t1	PREDICTED: isovaleryln/aCoA dehydrogen/ase, mitochondrial [Beta vulgaris subsp. vulgaris]	GO:0000062(fattyn/aacyln/aCoA binding);GO:0005739(mitochondrion);GO:0008470(isovaleryln/aCoA dehydrogen/ase activity);GO:0009055(electron transfer activity);GO:0033539(fatty acid betan/aoxidation using acyln/aCoA dehydrogen/ase);GO:0050660(flavin adenine dinucleotide binding);GO:0052890(oxidoreductase activity, acting on the CHn/aCH group of donors, with a flavin as acceptor);GO:0055088(lipid hom…	00280(Valine, leucine and isoleucine degradation)	EC:1.3.8.4
circRNA1535	0	0	0	0	0	0	0	no dif	1	1	Bvchr5.sca009	1831705	1831934	+	1	circRNA	Bv5_110000_rdnp.t1	PREDICTED: uncharacterized protein LOC104893411 [Beta vulgaris subsp. vulgaris]	n/a	04141(Protein processing in endoplasmic reticulum)	n/a
circRNA1993	0	0	0	0	0	0	0	no dif	1	1	Bvchr3.sca010	2701400	2703031	+	6	circRNA	Bv3_063140_rdum.t1	PREDICTED: CDPKn/arelated kin/ase 7 [Beta vulgaris subsp. vulgaris]	GO:0004683(calmodulinn/adependent protein kin/ase activity);GO:0005516(calmodulin binding);GO:0005634(nucleus);GO:0005737(cytoplasm);GO:0005886(plasma membrane);GO:0009738(abscisic acidn/aactivated sign/aling pathway);GO:0009931(calciumn/adependent protein serine/threonine kin/ase activity);GO:0018105(peptidyln/aserine phosphorylation);GO:0035556(intracellular sign/al transduction);GO:0046777(pro…	n/a	n/a
circRNA1592	0	0	0	0	0	0	0	no dif	1	1	Bvchr8.sca017	1397037	1426597	+	1	intergenic	n/a	n/a	n/a	n/a	n/a
circRNA1758	0	0	0	0	0	0	0	no dif	1	1	Bvchr5.sca022	1559914	1560907	-	2	circRNA	Bv5_114550_iote.t1	PREDICTED: agamousn/alike MADSn/abox protein AGL65 isoform X4 [Beta vulgaris subsp. vulgaris]	GO:0000976(transcription regulatory region sequencen/aspecific Dn/a binding);GO:0000987(proximal promoter sequencen/aspecific Dn/a binding);GO:0003677(Dn/a binding);GO:0003700(Dn/a binding transcription factor activity);GO:0005515(protein binding);GO:0005634(nucleus);GO:0006351(transcription, Dn/an/atemplated);GO:0007275(multicellular organism development);GO:0009555(pollen development);GO:001015…	n/a	n/a
circRNA1792	0	0	0	0	0	0	0	no dif	1	1	Bvchr4_un.sca023	179454	180149	-	2	circRNA	Bv4_096440_zcra.t1	PREDICTED: UV radiation resistancen/aassociated gene protein isoform X1 [Beta vulgaris subsp. vulgaris]	GO:0000149(Sn/aRE binding);GO:0000323(lytic vacuole);GO:0005768(endosome);GO:0035493(Sn/aRE complex assembly);GO:0060627(regulation of vesiclen/amediated transport)	n/a	n/a
circRNA1461	0	0	0	0	0	0	0	no dif	1	1	Bvchr5_un.sca027	72693	73475	-	3	circRNA	Bv5_126780_guux.t1	PREDICTED: protein SSUH2 homolog [Beta vulgaris subsp. vulgaris]	GO:0005737(cytoplasm)	n/a	n/a
circRNA1504	0	0	0	0	0	0	0	no dif	1	1	Bvchr8.sca017	1404358	1405663	+	3	circRNA	Bv8_191190_atpg.t1	PREDICTED: alphan/aaminoadipic semialdehyde synthase [Beta vulgaris subsp. vulgaris]	GO:0004753(saccharopine dehydrogen/ase activity);GO:0005737(cytoplasm);GO:0005739(mitochondrion);GO:0005829(cytosol);GO:0019477(Ln/alysine catabolic process);GO:0033512(Ln/alysine catabolic process to acetyln/aCoA via saccharopine);GO:0047130(saccharopine dehydrogen/ase (n/aDP+, Ln/alysinen/aforming) activity);GO:0047131(saccharopine dehydrogen/ase (n/aD+, Ln/aglutamaten/aforming) activity);GO:00…	00310(Lysine degradation)	EC:1.5.1.9
circRNA1127	0	0	0	0	0	0	0	no dif	1	1	Bvchr9.sca024	1861979	1864717	+	5	circRNA	Bv9_211680_ioon.t1	PREDICTED: mediator of Rn/a polymerase II transcription subunit 27 [Beta vulgaris subsp. vulgaris]	GO:0003674(molecular_function);GO:0005634(nucleus);GO:0006351(transcription, Dn/an/atemplated);GO:0006355(regulation of transcription, Dn/an/atemplated);GO:0016592(mediator complex)	n/a	n/a
circRNA1309	0	0	0	0	0	0	0	no dif	1	1	Bvchr5_un.sca014	69921	77721	-	5	circRNA	Bv5_125140_iyao.t1	PREDICTED: ATPn/adependent Rn/a helicase SUV3, mitochondrial isoform X1 [Beta vulgaris subsp. vulgaris]	GO:0003678(Dn/a helicase activity);GO:0003724(Rn/a helicase activity);GO:0009651(response to salt stress);GO:0009939(positive regulation of gibberellic acid mediated sign/aling pathway);GO:0010929(positive regulation of auxin mediated sign/aling pathway);GO:0016887(ATPase activity);GO:0080038(positive regulation of cytokininn/aactivated sign/aling pathway);GO:1901002(positive regulation of respon…	n/a	n/a
circRNA2021	0	0	0	0	0	0	0	no dif	1	1	Bvchr2.sca004	256336	299780	-	1	intergenic	n/a	n/a	n/a	n/a	n/a
circRNA1573	0	0	0	0	0	0	0	no dif	1	1	Bvchr3.sca003	612322	634604	+	1	intergenic	n/a	n/a	n/a	n/a	n/a
circRNA2109	0	0	0	0	0	0	0	no dif	1	1	Bvchr8.sca018	3613851	3614265	+	2	circRNA	Bv8_195850_giqy.t1	PREDICTED: aldehyde dehydrogen/ase family 2 member C4 [Beta vulgaris subsp. vulgaris]	GO:0004029(aldehyde dehydrogen/ase (n/aD) activity)	00940(Phenylpropanoid biosynthesis)	EC:1.2.1.68
circRNA1915	0	0	0	0	0	0	0	no dif	1	1	Bvchr2.sca001	8681978	8682167	-	1	circRNA	Bv2_031150_jzxf.t1	PREDICTED: uncharacterized protein LOC104883105 [Beta vulgaris subsp. vulgaris]	GO:0003674(molecular_function);GO:0005886(plasma membrane);GO:0008150(biological_process);GO:0009507(chloroplast)	n/a	n/a
circRNA1186	0	0	0	0	0	0	0	no dif	1	1	Bvchr6.sca027	311843	312132	+	2	circRNA	Bv6_148710_ymdr.t1	ADPn/aribosylation factor 2n/alike [Olea europaea var. sylvestris]	GO:0006471(protein ADPn/aribosylation);GO:0006886(intracellular protein transport);GO:0016192(vesiclen/amediated transport)	04144(Endocytosis)	n/a
circRNA1711	0	0	0	0	0	0	0	no dif	1	1	Bvchr1_un.sca002	1960643	1962798	-	4	circRNA	Bv1_018250_xqjm.t1	PREDICTED: E3 ubiquitinn/aprotein ligase BRE1n/alike 1 [Beta vulgaris subsp. vulgaris]	GO:0004842(ubiquitinn/aprotein transferase activity);GO:0005515(protein binding);GO:0005634(nucleus);GO:0005739(mitochondrion);GO:0006513(protein monoubiquitin/ation);GO:0008270(zinc ion binding);GO:0009817(defense response to fungus, incompatible interaction);GO:0009965(leaf morphogenesis);GO:0010162(seed dormancy process);GO:0010228(vegetative to reproductive phase transition of meristem);GO:00…	n/a	n/a
circRNA1180	0	0	0	0	0	0	0	no dif	1	1	Bvchr5_un.sca008	689562	691200	+	5	circRNA	Bv5_124540_iequ.t1	PREDICTED: CBS domainn/acontaining protein CBSCBSPB1 isoform X2 [Beta vulgaris subsp. vulgaris]	GO:0016021(integral component of membrane)	04626(Plantn/apathogen interaction)	EC:2.7.11.1
circRNA1606	0	0	0	0	0	0	0	no dif	1	1	Bvchr1.sca004	2130856	2131305	-	1	circRNA	Bv1_011300_oxqt.t1	PREDICTED: extensinn/a1 [Beta vulgaris subsp. vulgaris]	n/a	n/a	n/a
circRNA2200	0	0	0	0	0	0	0	no dif	1	1	Bvchr6.sca023	58926	96050	+	1	intergenic	n/a	n/a	n/a	n/a	n/a
circRNA1391	0	0	0	0	0	0	0	no dif	1	1	Bvchr7.sca021	9024678	9028350	-	6	circRNA	Bv7_175320_mqad.t1	PREDICTED: rab3 GTPasen/aactivating protein catalytic subunit isoform X3 [Beta vulgaris subsp. vulgaris]	GO:0005096(GTPase activator activity);GO:0005737(cytoplasm);GO:0043547(positive regulation of GTPase activity)	n/a	n/a
circRNA2366	0	0	0	0	0	0	0	no dif	1	1	Bvchr2.sca005	2286790	2312790	+	1	intergenic	n/a	n/a	n/a	n/a	n/a
circRNA1476	0	0	0	0	0	0	0	no dif	1	1	Bvchr6.sca003	2481135	2481951	+	3	circRNA	Bv6_134050_gymc.t1	PREDICTED: hemiasterlin resistant protein 1 [Beta vulgaris subsp. vulgaris]	GO:0003674(molecular_function);GO:0005634(nucleus);GO:0008150(biological_process)	n/a	n/a
circRNA1686	0	0	0	0	0	0	0	no dif	1	1	scaffold00069	42011	44803	+	3	circRNA	Bv_000520_xuag.t1	PREDICTED: UPF0505 protein isoform X3 [Beta vulgaris subsp. vulgaris]	GO:0003674(molecular_function);GO:0005575(cellular_component);GO:0008150(biological_process)	n/a	n/a
circRNA1441	0	0	0	0	0	0	0	no dif	1	1	Bvchr5.sca002	88921	89732	-	2	circRNA	Bv5_098620_wtjx.t1	PREDICTED: uncharacterized protein At4g10930 [Beta vulgaris subsp. vulgaris]	GO:0005634(nucleus);GO:0046872(metal ion binding)	n/a	n/a
circRNA1877	0	0	0	0	0	0	0	no dif	1	1	Bvchr7.sca021	3327450	3331701	-	5	circRNA	Bv7_170160_ucpy.t1	PREDICTED: GBFn/ainteracting protein 1n/alike isoform X1 [Beta vulgaris subsp. vulgaris]	GO:0003729(mRn/a binding);GO:0005634(nucleus);GO:0005829(cytosol);GO:0008150(biological_process)	n/a	n/a
circRNA1929	0	0	0	0	0	0	0	no dif	1	1	Bvchr5.sca025	940203	943045	+	8	circRNA	Bv5_122030_txkm.t1	PREDICTED: nodal modulator 1 [Beta vulgaris subsp. vulgaris]	GO:0005576(extracellular region);GO:0005774(vacuolar membrane);GO:0005783(endoplasmic reticulum);GO:0005794(Golgi apparatus);GO:0009505(plantn/atype cell wall);GO:0016021(integral component of membrane)	n/a	n/a
circRNA1448	0	0	0	0	0	0	0	no dif	1	1	Bvchr7.sca001	4490374	4500116	+	8	circRNA	Bv7_159950_onqi.t1	PREDICTED: BTB/POZ domainn/acontaining protein FBL11 isoform X3 [Beta vulgaris subsp. vulgaris]	n/a	n/a	n/a
circRNA2288	0	0	0	0	0	0	0	no dif	1	1	Bvchr8.sca018	1890935	1894148	-	8	circRNA	Bv8_194310_hjap.t1	PREDICTED: protein transport protein Sec24n/alike At4g32640 isoform X2 [Beta vulgaris subsp. vulgaris]	GO:0000139(Golgi membrane);GO:0005215(transporter activity);GO:0005737(cytoplasm);GO:0005789(endoplasmic reticulum membrane);GO:0005829(cytosol);GO:0006886(intracellular protein transport);GO:0006888(ER to Golgi vesiclen/amediated transport);GO:0006979(response to oxidative stress);GO:0008270(zinc ion binding);GO:0016192(vesiclen/amediated transport);GO:0030127(COPII vesicle coat);GO:0033116(endo…	04141(Protein processing in endoplasmic reticulum)	n/a
circRNA1748	0	0	0	0	0	0	0	no dif	1	1	Bvchr3_un.sca008	276887	286361	-	15	circRNA	Bv3_069420_fufw.t1	PREDICTED: uncharacterized protein LOC104906826 [Beta vulgaris subsp. vulgaris]	GO:0003674(molecular_function);GO:0005575(cellular_component);GO:0008150(biological_process)	00280(Valine, leucine and isoleucine degradation)	EC:1.1.1.31
circRNA1237	0	0	0	0	0	0	0	no dif	1	1	Bvchr1.sca001	742987	751398	+	1	intergenic	n/a	n/a	n/a	n/a	n/a
ciRNA103	0	0	0	0	0	0	0	no dif	1	1	Bvchr9_un.sca002	272431	272572	-	1	ciRNA	Bv9_224690_kfjr.t1	PREDICTED: nuclear poly(A) polymerase 4 [Beta vulgaris subsp. vulgaris]	GO:0004652(polynucleotide adenylyltransferase activity);GO:0005634(nucleus);GO:0006378(mRn/a polyadenylation)	03015(mRn/a surveillance pathway)	EC:2.7.7.19
circRNA1819	0	0	0	0	0	0	0	no dif	1	1	Bvchr6.sca002	1266791	1268724	-	3	circRNA	Bv6_129830_cgqe.t1	PREDICTED: zinc finger CCCH domainn/acontaining protein 44 isoform X2 [Beta vulgaris subsp. vulgaris]	GO:0004579(dolichyln/adiphosphooligosacchariden/aprotein glycotransferase activity);GO:0008250(oligosaccharyltransferase complex);GO:0018279(protein Nn/alinked glycosylation via asparagine);GO:0043687(postn/atranslation/al protein modification)	00565(Ether lipid metabolism)	EC:3.1.1.47
circRNA1847	0	0	0	0	0	0	0	no dif	1	1	Bvchr3.sca010	2995272	2996487	+	2	circRNA	Bv3_063370_ojif.t1	PREDICTED: calmodulinn/ainteracting protein 111 isoform X1 [Beta vulgaris subsp. vulgaris]	GO:0005516(calmodulin binding);GO:0005524(ATP binding);GO:0005634(nucleus);GO:0009507(chloroplast);GO:0009535(chloroplast thylakoid membrane);GO:0016887(ATPase activity)	03008(Ribosome biogenesis in eukaryotes)	n/a
circRNA2252	0	0	0	0	0	0	0	no dif	1	1	Bvchr4.sca004	534199	534629	-	2	circRNA	Bv4_080510_nfuy.t1	PREDICTED: uncharacterized protein LOC104890363 isoform X1 [Beta vulgaris subsp. vulgaris]	GO:0008408(3'n/a5' exonuclease activity)	n/a	n/a
circRNA2304	0	0	0	0	0	0	0	no dif	1	1	Bvchr3.sca012	683809	686319	-	2	circRNA	Bv3_065950_xjta.t1	PREDICTED: uncharacterized protein LOC104889816 [Beta vulgaris subsp. vulgaris]	GO:0003674(molecular_function);GO:0005774(vacuolar membrane);GO:0005783(endoplasmic reticulum);GO:0005794(Golgi apparatus);GO:0008150(biological_process);GO:0016020(membrane);GO:0016021(integral component of membrane)	n/a	n/a
circRNA2055	0	0	0	0	0	0	0	no dif	1	1	Bvchr1_un.sca001	21587	22294	+	2	circRNA	Bv1_015990_uqjw.t1	PREDICTED: glutamyln/atRn/a reductase 1, chloroplastic isoform X2 [Beta vulgaris subsp. vulgaris]	GO:0005515(protein binding);GO:0006779(porphyrinn/acontaining compound biosynthetic process);GO:0006782(protoporphyrinogen IX biosynthetic process);GO:0006783(heme biosynthetic process);GO:0008883(glutamyln/atRn/a reductase activity);GO:0009416(response to light stimulus);GO:0009507(chloroplast);GO:0015995(chlorophyll biosynthetic process);GO:0031969(chloroplast membrane);GO:0050661(n/aDP binding…	00860(Porphyrin and chlorophyll metabolism)	EC:1.2.1.70
circRNA2295	0	0	0	0	0	0	0	no dif	1	1	Bvchr7.sca021	2018612	2020863	+	6	circRNA	Bv7_169440_pnxy.t1	PREDICTED: phosphoinositide phosphatase SAC2 [Beta vulgaris subsp. vulgaris]	GO:0004439(phosphatidylinositoln/a4,5n/abisphosphate 5n/aphosphatase activity);GO:0005634(nucleus);GO:0005774(vacuolar membrane);GO:0007033(vacuole organization);GO:0036092(phosphatidylinositoln/a3n/aphosphate biosynthetic process);GO:0042578(phosphoric ester hydrolase activity)	00562(Inositol phosphate metabolism);04070(Phosphatidylinositol sign/aling system)	n/a
circRNA1202	0	0	0	0	0	0	0	no dif	1	1	Bvchr6.sca023	63446	66765	+	6	circRNA	Bv6_145440_edoh.t1	hypothetical protein BVRB_6g145440 [Beta vulgaris subsp. vulgaris]	GO:0004674(protein serine/threonine kin/ase activity);GO:0005524(ATP binding);GO:0005576(extracellular region);GO:0005773(vacuole);GO:0005886(plasma membrane);GO:0006468(protein phosphorylation);GO:0016021(integral component of membrane);GO:0016301(kin/ase activity)	n/a	n/a
circRNA1427	0	0	0	0	0	0	0	no dif	1	1	Bvchr5.sca024	708795	709881	-	1	circRNA	Bv5_118980_gipz.t1	PREDICTED: FRIGIDAn/alike protein 3 [Beta vulgaris subsp. vulgaris]	GO:0005515(protein binding);GO:0005634(nucleus);GO:0009908(flower development);GO:0030154(cell differentiation)	n/a	n/a
circRNA1897	0	0	0	0	0	0	0	no dif	1	1	Bvchr7.sca019	449249	498197	+	1	intergenic	n/a	n/a	n/a	n/a	n/a
circRNA2078	0	0	0	0	0	0	0	no dif	1	1	Bvchr4.sca006	1602191	1603247	+	2	circRNA	Bv4_082940_nkeq.t1	PREDICTED: coiledn/acoil domainn/acontaining protein SCD2 [Beta vulgaris subsp. vulgaris]	GO:0003674(molecular_function);GO:0005634(nucleus);GO:0008150(biological_process)	n/a	n/a
circRNA1855	0	0	0	0	0	0	0	no dif	1	1	Bvchr2.sca005	272805	273134	-	2	circRNA	Bv2_033630_guao.t1	PREDICTED: pentatricopeptide repeatn/acontaining protein At5g10690 isoform X1 [Beta vulgaris subsp. vulgaris]	GO:0005739(mitochondrion);GO:0005829(cytosol);GO:0008150(biological_process)	n/a	n/a
circRNA1938	0	0	0	0	0	0	0	no dif	1	1	Bvchr4.sca006	432303	432551	+	2	circRNA	Bv4_082460_iacs.t1	PREDICTED: serine/threoninen/aprotein kin/ase EDR1 [Beta vulgaris subsp. vulgaris]	GO:0000165(MAPK cascade);GO:0002229(defense response to oomycetes);GO:0004709(MAP kin/ase kin/ase kin/ase activity);GO:0004712(protein serine/threonine/tyrosine kin/ase activity);GO:0005515(protein binding);GO:0005524(ATP binding);GO:0005634(nucleus);GO:0005730(nucleolus);GO:0005768(endosome);GO:0005769(early endosome);GO:0005783(endoplasmic reticulum);GO:0005802(transn/aGolgi network);GO:0005829…	n/a	n/a
circRNA1289	0	0	0	0	0	0	0	no dif	1	1	Bvchr7.sca019	808363	811111	+	6	circRNA	Bv7_167480_hucm.t1	PREDICTED: transcription/al corepressor LEUNIG_HOMOLOG [Beta vulgaris subsp. vulgaris]	GO:0003674(molecular_function);GO:0005829(cytosol);GO:0008150(biological_process);GO:0032153(cell division site);GO:0051285(cell cortex of cell tip)	03008(Ribosome biogenesis in eukaryotes)	n/a
ciRNA187	0	0	0	0	0	0	0	no dif	1	1	Bvchr5_un.sca010	177884	178047	+	1	ciRNA	Bv5_124850_aamx.t1	PREDICTED: lariat debranching enzyme isoform X1 [Beta vulgaris subsp. vulgaris]	GO:0000398(mRn/a splicing, via spliceosome);GO:0005634(nucleus);GO:0008419(Rn/a lariat debranching enzyme activity);GO:0090502(Rn/a phosphodiester bond hydrolysis, endonucleolytic)	n/a	n/a
circRNA2338	0	0	0	0	0	0	0	no dif	1	1	Bvchr2.sca001	5800485	5802008	-	5	circRNA	Bv2_028860_oejs.t1	PREDICTED: protein transport protein SEC31 homolog B isoform X2 [Beta vulgaris subsp. vulgaris]	GO:0003674(molecular_function);GO:0005737(cytoplasm);GO:0005783(endoplasmic reticulum);GO:0005794(Golgi apparatus);GO:0005829(cytosol);GO:0007029(endoplasmic reticulum organization);GO:0009506(plasmodesma);GO:0015031(protein transport);GO:0016020(membrane);GO:0016192(vesiclen/amediated transport);GO:0070971(endoplasmic reticulum exit site);GO:0080008(Cul4n/aRING E3 ubiquitin ligase complex)	04141(Protein processing in endoplasmic reticulum)	n/a
circRNA2133	0	0	0	0	0	0	0	no dif	1	1	Bvchr3_un.sca005	1061178	1063332	-	3	circRNA	Bv3_068330_opaq.t1	PREDICTED: protein TIFY 4B isoform X4 [Beta vulgaris subsp. vulgaris]	GO:0003714(transcription corepressor activity);GO:0005634(nucleus);GO:0009611(response to wounding);GO:0031347(regulation of defense response);GO:1903507(negative regulation of nucleic acidn/atemplated transcription);GO:2000022(regulation of jasmonic acid mediated sign/aling pathway)	n/a	n/a
circRNA1176	0	0	0	0	0	0	0	no dif	1	1	Bvchr7.sca001	1561727	1567235	-	11	circRNA	Bv7_157690_hgjw.t1	PREDICTED: regulatoryn/aassociated protein of TOR 1 [Beta vulgaris subsp. vulgaris]	GO:0000166(nucleotide binding);GO:0005515(protein binding);GO:0005737(cytoplasm);GO:0008361(regulation of cell size);GO:0009267(cellular response to starvation);GO:0009793(embryo development ending in seed dormancy);GO:0010492(mainten/ance of shoot apical meristem identity);GO:0010506(regulation of autophagy);GO:0030307(positive regulation of cell growth);GO:0030674(protein binding, bridging);GO:…	04136(Autophagy n/a other eukaryotes)	n/a
circRNA1347	0	0	0	0	0	0	0	no dif	1	1	Bvchr9.sca026	5831494	5832897	-	5	circRNA	Bv9_221890_dfpa.t1	hypothetical protein BVRB_9g221890 [Beta vulgaris subsp. vulgaris]	GO:0003700(Dn/a binding transcription factor activity);GO:0005634(nucleus)	00020(Citrate cycle (TCA cycle));00620(Pyruvate metabolism);00630(Glyoxylate and dicarboxylate metabolism);00710(Carbon fixation in photosynthetic organisms);00270(Cysteine and methionine metabolism)	EC:1.1.1.37
circRNA2374	0	0	0	0	0	0	0	no dif	1	1	Bvchr6.sca002	806320	815547	+	1	intergenic	n/a	n/a	n/a	n/a	n/a
circRNA1144	0	0	0	0	0	0	0	no dif	1	1	Bvchr7.sca021	1853643	1853895	+	1	circRNA	Bv7_169380_pwoh.t1	PREDICTED: GDSL esterase/lipase 2n/alike [Beta vulgaris subsp. vulgaris]	GO:0016412(serine On/aacyltransferase activity)	00511(Other glycan degradation)	EC:3.2.1.51
circRNA1900	0	0	0	0	0	0	0	no dif	1	1	Bvchr8.sca001	1069646	1195329	-	1	intergenic	n/a	n/a	n/a	n/a	n/a
circRNA1952	0	0	0	0	0	0	0	no dif	1	1	Bvchr8.sca018	1929105	1933143	+	5	circRNA	Bv8_194320_yard.t1	PREDICTED: CBLn/ainteracting serine/threoninen/aprotein kin/ase 24 [Beta vulgaris subsp. vulgaris]	GO:0004674(protein serine/threonine kin/ase activity);GO:0005634(nucleus);GO:0005737(cytoplasm);GO:0006468(protein phosphorylation);GO:0035556(intracellular sign/al transduction)	n/a	n/a
ciRNA209	0	0	0	0	0	0	0	no dif	1	1	Bvchr1.sca008	1460189	1460345	-	1	ciRNA	Bv1_015360_offa.t1	PREDICTED: uncharacterized protein LOC104902297 isoform X1 [Beta vulgaris subsp. vulgaris]	GO:0000149(Sn/aRE binding);GO:0005484(Sn/aP receptor activity);GO:0006886(intracellular protein transport);GO:0006906(vesicle fusion);GO:0012505(endomembrane system);GO:0016021(integral component of membrane);GO:0031201(Sn/aRE complex);GO:0048278(vesicle docking)	04130(Sn/aRE interactions in vesicular transport)	n/a
circRNA1741	0	0	0	0	0	0	0	no dif	1	1	Bvchr3.sca003	3167983	3170695	-	5	circRNA	Bv3_053990_rjsg.t1	PREDICTED: uncharacterized protein LOC104888427 isoform X2 [Beta vulgaris subsp. vulgaris]	GO:0005634(nucleus);GO:0006338(chromatin remodeling);GO:0031011(Ino80 complex)	n/a	n/a
circRNA2144	0	0	0	0	0	0	0	no dif	1	1	Bvchr5_un.sca028	93473	94609	+	4	circRNA	Bv5_126790_yejk.t2	PREDICTED: pectin acetylesterase 5 [Beta vulgaris subsp. vulgaris]	GO:0005576(extracellular region);GO:0052689(carboxylic ester hydrolase activity)	n/a	n/a
circRNA2224	0	0	0	0	0	0	0	no dif	1	1	Bvchr2.sca007	2199627	2199771	-	1	circRNA	Bv2_036370_puwu.t1	PREDICTED: elongation factor 1n/aalphan/alike [Beta vulgaris subsp. vulgaris]	GO:0003746(translation elongation factor activity);GO:0003924(GTPase activity);GO:0005622(intracellular)	03013(Rn/a transport)	n/a
circRNA2325	0	0	0	0	0	0	0	no dif	1	1	Bvchr7.sca001	1527196	1527426	+	1	circRNA	Bv7_157660_txoj.t1	PREDICTED: alaninen/an/aglyoxylate aminotransferase 2 homolog 3, mitochondrial [Beta vulgaris subsp. vulgaris]	GO:0005739(mitochondrion);GO:0008453(alaninen/aglyoxylate transamin/ase activity);GO:0030170(pyridoxal phosphate binding);GO:0042802(identical protein binding)	00250(Alanine, aspartate and glutamate metabolism);00260(Glycine, serine and threonine metabolism);00270(Cysteine and methionine metabolism);00280(Valine, leucine and isoleucine degradation)	EC:2.6.1.40
circRNA1621	0	0	0	0	0	0	0	no dif	1	1	Bvchr5.sca014	1557389	1560506	+	5	circRNA	Bv5_111050_rirt.t1	PREDICTED: AMSHn/alike ubiquitin thioesterase 1 [Beta vulgaris subsp. vulgaris]	GO:0005634(nucleus);GO:0005737(cytoplasm);GO:0006511(ubiquitinn/adependent protein catabolic process);GO:0008237(metallopeptidase activity);GO:0046872(metal ion binding)	04144(Endocytosis)	EC:3.4.19.12
circRNA1725	0	0	0	0	0	0	0	no dif	1	1	Bvchr7.sca021	7836179	7837352	-	4	circRNA	Bv7_174010_xeyg.t1	PREDICTED: putative E3 ubiquitinn/aprotein ligase XBAT31 [Beta vulgaris subsp. vulgaris]	GO:0005737(cytoplasm);GO:0016021(integral component of membrane);GO:0016567(protein ubiquitin/ation);GO:0016740(transferase activity);GO:0046872(metal ion binding)	n/a	n/a
circRNA2386	0	0	0	0	0	0	0	no dif	1	1	Bvchr2_un.sca002	45441	49042	+	12	circRNA	Bv2_044820_qpri.t1	PREDICTED: dyn/aminn/arelated protein 3A isoform X1 [Beta vulgaris subsp. vulgaris]	GO:0000266(mitochondrial fission);GO:0003924(GTPase activity);GO:0005515(protein binding);GO:0005525(GTP binding);GO:0005739(mitochondrion);GO:0005777(peroxisome);GO:0005829(cytosol);GO:0005886(plasma membrane);GO:0007031(peroxisome organization);GO:0007049(cell cycle);GO:0007165(sign/al transduction);GO:0008017(microtubule binding);GO:0009791(postn/aembryonic development);GO:0016021(integral com…	n/a	n/a
circRNA1283	0	0	0	0	0	0	0	no dif	1	1	Bvchr9.sca025	2546326	2548924	+	6	circRNA	Bv9_213400_rwok.t1	PREDICTED: serine/threoninen/aprotein kin/ase STY46 [Beta vulgaris subsp. vulgaris]	GO:0004672(protein kin/ase activity);GO:0004674(protein serine/threonine kin/ase activity);GO:0004712(protein serine/threonine/tyrosine kin/ase activity);GO:0005829(cytosol);GO:0005886(plasma membrane);GO:0009658(chloroplast organization);GO:0035556(intracellular sign/al transduction)	n/a	n/a
ciRNA108	0	0	0	0	0	0	0	no dif	1	1	Bvchr7.sca021	6681988	6682132	-	1	ciRNA	Bv7_172900_yjxf.t1	PREDICTED: cytosolic enolase 3 [Beta vulgaris subsp. vulgaris]	GO:0000015(phosphopyruvate hydratase complex);GO:0000287(magnesium ion binding);GO:0004634(phosphopyruvate hydratase activity);GO:0005634(nucleus);GO:0005737(cytoplasm);GO:0005829(cytosol);GO:0006096(glycolytic process)	00010(Glycolysis / Gluconeogenesis);03018(Rn/a degradation)	EC:4.2.1.11
circRNA1191	0	0	0	0	0	0	0	no dif	1	1	scaffold00428	28460	30703	-	5	circRNA	Bv_005490_qmph.t1	PREDICTED: phosphate metabolism protein 8 [Beta vulgaris subsp. vulgaris]	GO:0016787(hydrolase activity)	n/a	n/a
circRNA1907	0	0	0	0	0	0	0	no dif	1	1	Bvchr8_un.sca003	1555915	1556657	-	2	circRNA	Bv8_200620_hsah.t1	PREDICTED: eukaryotic translation initiation factor 2 subunit beta [Beta vulgaris subsp. vulgaris]	GO:0003743(translation initiation factor activity);GO:0005515(protein binding);GO:0005634(nucleus);GO:0005886(plasma membrane);GO:0006413(translation/al initiation);GO:0009793(embryo development ending in seed dormancy);GO:0046872(metal ion binding)	03013(Rn/a transport)	n/a
circRNA2359	0	0	0	0	0	0	0	no dif	1	1	Bvchr8.sca002	717373	717551	+	1	circRNA	Bv8_183530_jksc.t1	PREDICTED: stemn/aspecific protein TSJT1 [Beta vulgaris subsp. vulgaris]	GO:0004066(asparagine synthase (glutaminen/ahydrolyzing) activity);GO:0005829(cytosol);GO:0006529(asparagine biosynthetic process);GO:0006541(glutamine metabolic process);GO:0042803(protein homodimerization activity)	n/a	n/a
circRNA2110	0	0	0	0	0	0	0	no dif	1	1	Bvchr8.sca018	7195842	7196502	+	4	circRNA	Bv8_198810_mkwo.t1	PREDICTED: uncharacterized protein LOC104902428 [Beta vulgaris subsp. vulgaris]	GO:0044255(cellular lipid metabolic process);GO:0052689(carboxylic ester hydrolase activity)	00040(Pentose and glucuron/ate interconversions);00051(Fructose and mannose metabolism)	EC:5.3.1.5
circRNA2236	0	0	0	0	0	0	0	no dif	1	1	Bvchr6.sca004	94086	94253	+	1	circRNA	Bv6_134800_ifmu.t1	PREDICTED: ABC transporter G family member 11 [Beta vulgaris subsp. vulgaris]	GO:0005886(plasma membrane);GO:0016021(integral component of membrane);GO:0042626(ATPase activity, coupled to transmembrane movement of substances)	02010(ABC transporters)	n/a
circRNA1336	0	0	0	0	0	0	0	no dif	1	1	Bvchr4.sca013	362688	363360	-	3	circRNA	Bv4_085820_ihek.t1	PREDICTED: phosphoenolpyruvate carboxylase 2 [Beta vulgaris subsp. vulgaris]	GO:0005829(cytosol);GO:0008964(phosphoenolpyruvate carboxylase activity);GO:0009507(chloroplast);GO:0048046(apoplast);GO:0048366(leaf development)	00620(Pyruvate metabolism);00710(Carbon fixation in photosynthetic organisms)	EC:4.1.1.31
circRNA1869	0	0	0	0	0	0	0	no dif	1	1	Bvchr1.sca001	5188590	5200244	+	17	circRNA	Bv1_004750_awgu.t1	hypothetical protein BVRB_1g004750 [Beta vulgaris subsp. vulgaris]	GO:0005777(peroxisome);GO:0005782(peroxisomal matrix);GO:0006637(acyln/aCoA metabolic process);GO:0030551(cyclic nucleotide binding);GO:0047617(acyln/aCoA hydrolase activity)	00062(Fatty acid elongation);01040(Biosynthesis of unsaturated fatty acids)	EC:3.1.2.2
circRNA1760	0	0	0	0	0	0	0	no dif	1	1	Bvchr5.sca020	969900	973273	-	6	circRNA	Bv5_113350_qyjf.t1	PREDICTED: ATPn/adependent Clp protease ATPn/abinding subunit ClpA homolog CD4B, chloroplastic [Beta vulgaris subsp. vulgaris]	GO:0004176(ATPn/adependent peptidase activity);GO:0005515(protein binding);GO:0005524(ATP binding);GO:0005618(cell wall);GO:0005739(mitochondrion);GO:0005829(cytosol);GO:0009507(chloroplast);GO:0009532(plastid stroma);GO:0009535(chloroplast thylakoid membrane);GO:0009536(plastid);GO:0009570(chloroplast stroma);GO:0009658(chloroplast organization);GO:0009706(chloroplast inner membrane);GO:0009735(…	n/a	n/a
circRNA1311	0	0	0	0	0	0	0	no dif	1	1	Bvchr4.sca009	304977	308621	+	2	circRNA	Bv4_084060_ugiy.t1	PREDICTED: E3 ubiquitinn/aprotein ligase CHFR isoform X1 [Beta vulgaris subsp. vulgaris]	GO:0004842(ubiquitinn/aprotein transferase activity);GO:0005634(nucleus);GO:0006511(ubiquitinn/adependent protein catabolic process);GO:0007093(mitotic cell cycle checkpoint)	n/a	n/a
ciRNA155	0	0	0	0	0	0	0	no dif	1	1	Bvchr7.sca014	177326	177541	-	1	ciRNA	Bv7_166040_wfoe.t1	PREDICTED: tyrosine decarboxylase 1 isoform X2 [Beta vulgaris subsp. vulgaris]	GO:0004837(tyrosine decarboxylase activity);GO:0005737(cytoplasm);GO:0006520(cellular amino acid metabolic process);GO:0006559(Ln/aphenylalanine catabolic process);GO:0009611(response to wounding);GO:0016740(transferase activity);GO:0016831(carboxyn/alyase activity);GO:0030170(pyridoxal phosphate binding);GO:1990055(phenylacetaldehyde synthase activity)	00350(Tyrosine metabolism);00360(Phenylalanine metabolism);00380(Tryptophan metabolism);00901(Indole alkaloid biosynthesis);00950(Isoquinoline alkaloid biosynthesis);00965(Betalain biosynthesis)	EC:4.1.1.105
circRNA2361	0	0	0	0	0	0	0	no dif	1	1	Bvchr8.sca016	768441	768584	+	1	circRNA	Bv8_190490_cgqx.t1	PREDICTED: pollenn/aspecific leucinen/arich repeat extensinn/alike protein 1 [Beta vulgaris subsp. vulgaris]	n/a	n/a	n/a
circRNA1384	0	0	0	0	0	0	0	no dif	1	1	Bvchr7.sca021	1309932	1310248	+	2	circRNA	Bv7_169130_kwer.t1	PREDICTED: alanine aminotransferase 2 [Beta vulgaris subsp. vulgaris]	GO:0001666(response to hypoxia);GO:0004021(Ln/aalanine:2n/aoxoglutarate aminotransferase activity);GO:0005524(ATP binding);GO:0005739(mitochondrion);GO:0005829(cytosol);GO:0009507(chloroplast);GO:0019481(Ln/aalanine catabolic process, by transamin/ation);GO:0046686(response to cadmium ion)	00710(Carbon fixation in photosynthetic organisms);00250(Alanine, aspartate and glutamate metabolism);00220(Arginine biosynthesis)	EC:2.6.1.2
[truncated: 1,498 more rows]

## Sheet: circRNA in roots
circRNA_seq_id	root_ck_1_srpbm	root_ck_2_srpbm	root_ck_3_srpbm	root_st_1_srpbm	root_st_2_srpbm	root_st_3_srpbm	log2FoldChange	regulation	pvalue	qvalue	chr	start	end	strand	exon Count	circType (CircRNA composed of exons is labeled "circRNA", and circRNA composed of introns is labeled "ciRNA")	Host Gene	Host gene Discription	GO	KEGG	EC
[truncated: 2,625 more rows]
