# Supplementary material for: Whole-Transcriptome RNA Sequencing Reveals the Global Molecular Responses and CeRNA Regulatory Network of mRNAs, lncRNAs, miRNAs and circRNAs in Response to Salt Stress in Sugar Beet (Beta vulgaris)
Source: Int J Mol Sci. 2020 Dec 30;22(1):289. doi: 10.3390/ijms22010289 (PMC7795855; doi:10.3390/ijms22010289)
Supplement: Supplementary file 1 [file ijms-22-00289-s001.zip › Supplementary File/Table S5 Details information of identified miRNAs (known and novel).xlsx]

## Sheet: Sheet1
pre-miRNA_Index	miRNA_Index	miR_name	miR_seq	len(nt)	type	pre-miRNA_seq	genomeID	start	end	strand	SS	hairpinLen(nt)	CG%	dG	MFEI	Sequence in miRbase and Beta vulgaris Resource	leaf_ck_1	leaf_ck_2	leaf_ck_3	leaf_st_1	leaf_st_2	leaf_st_3	root_ck_1	root_ck_2	root_ck_3	root_st_1	root_st_2	root_st_3
1	1	gma-miR156a_R+1	TGACAGAAGAGAGTGAGCACT	21	5'	agagggaggTGACAGAAGAGAGTGAGCACAcatggtgcttttcttgcatgaaatatgtgcttgaagctatgcgtGCTCACCCTCTATCTGTCacccccact	Bvchr2.sca005	1674321	1674421	-	...(((.(((((((((((((.((((((((.((((((....(((..((((.......))))..))))))))).)))))))).)))).))))))))))))...	95	49.5	-56.5	1.1	Known	2.66773	0	0	0	0	0	9.18572	8.15608	31.9192	25.3433	46.2508	0
2	2	csi-miR156a-5p_R+1_1ss9GT	TGACAGAATAGAGTGAGCACT	21	5'	aagagggaggTGACAGAAGAGAGTGAGCACAcatggtgcttttcttgcatgaaatatgtgcttgaagctatgcgtgctcaccctctatctgtcacccccact	Bvchr2.sca005	1674360	1674259	-	...((((((((((((.(((((((((((((((((.(((((..(((.........)))..))..)))...))))))))))))))))))))))))))))).....	102	49.0196	-55.8	1.116	Known	0	0	0	0	0	4.04653	11.8102	12.2341	4.1999	36.8629	28.7074	25.2997
1	3	mes-MIR156a-p3	GCTCACCCTCTATCTGTC	18	3'	agagggaggTGACAGAAGAGAGTGAGCACAcatggtgcttttcttgcatgaaatatgtgcttgaagctatgcgtGCTCACCCTCTATCTGTCacccccact	Bvchr2.sca005	1674321	1674421	-	...(((.(((((((((((((.((((((((.((((((....(((..((((.......))))..))))))))).)))))))).)))).))))))))))))...	95	49.5	-56.5	1.1	Known	0	0	0	0	0	0	3.28061	0	0	18.4315	0	0
3	4	mtr-miR156b-3p_L-1_1ss8TC	GCTCACCCTCTATCTGTCACC	21	3'	agggaggTGACAGAAGAGAGTGAGCACacatggtgcttttcttgcatgaaatatgtgcttgaagctatgcgtGCTCACCCTCTATCTGTCACCcccac	Bvchr2.sca005	1674260	1674357	-	.(((.(((((((((((((.((((((((.((((((....(((..((((.......))))..))))))))).)))))))).)))).))))))))))))..	95	50	-56.5	1.2	Known	3.73482	7.63842	0	0	0	4.04653	89.2327	74.0844	94.9177	188.922	180.219	235.482
3	5	mtr-miR156b-5p	TGACAGAAGAGAGTGAGCAC	20	5'	agggaggTGACAGAAGAGAGTGAGCACacatggtgcttttcttgcatgaaatatgtgcttgaagctatgcgtGCTCACCCTCTATCTGTCACCcccac	Bvchr2.sca005	1674260	1674357	-	.(((.(((((((((((((.((((((((.((((((....(((..((((.......))))..))))))))).)))))))).)))).))))))))))))..	95	50	-56.5	1.2	Known	303.588	262.252	229.718	386.412	249.208	300.252	3253.71	3859.87	3871.47	3695.51	2883.5	2280.87
4	6	mtr-miR156e_1ss1TC	CTGACAGAAGATAGAGAGCAC	21	5'	aactagagggagtcggaagaggaggcagtggtggatggaagCTGACAGAAGATAGAGAGCACtgaggatgatatgcagattattggatttgctgcaTTTCAATCCTTTGTGCTCTCTATCttctgtcaccaccttcagcccctcttttttttttgtga	Bvchr2.sca001	4124794	4124951	+	...((((..((....(((((((.(((...(((((........((((((((((((((((((((..(((((((.((((((.............)))))).)).)))))..)))))))))))))))))))))))))....))))))))))))..))))...	152	44.9	-76.5	1.1	Known	36.2811	34.7972	42.3835	30.8867	28.8101	28.3257	520.633	559.371	598.065	592.11	581.325	449.557
5	7	mtr-miR156e_R+1_1ss1TC	CTGACAGAAGATAGAGAGCACT	22	5'	aatggaagCTGACAGAAGATAGAGAGCACTgaggatgatatacagataagaatctctgcaTTTCACTCCTTTGTGCTCTCTATCttctgtcatcatcctca	Bvchr2.sca001	4133983	4134083	+	...(((...((((((((((((((((((((..(((((((.((.((((........)))).)).))).))))..))))))))))))))))))))...)))...	95	40.6	-52.6	1.3	Known	0	0	0	0	0	0	1.64031	0	0	0	3.98714	0
4	8	mtr-MIR156e-p3_2ss2AT24GC	TTTCACTCCTTTGTGCTCTCTATC	24	3'	aactagagggagtcggaagaggaggcagtggtggatggaagCTGACAGAAGATAGAGAGCACtgaggatgatatgcagattattggatttgctgcaTTTCAATCCTTTGTGCTCTCTATCttctgtcaccaccttcagcccctcttttttttttgtga	Bvchr2.sca001	4124794	4124951	+	...((((..((....(((((((.(((...(((((........((((((((((((((((((((..(((((((.((((((.............)))))).)).)))))..)))))))))))))))))))))))))....))))))))))))..))))...	152	44.9	-76.5	1.1	Known	0	0	0	0	0	0	2.62449	1.69918	6.71984	0	0	0
5	8	mtr-MIR156e-p3_2ss2AT24GC	TTTCACTCCTTTGTGCTCTCTATC	24	3'	aatggaagCTGACAGAAGATAGAGAGCACTgaggatgatatacagataagaatctctgcaTTTCACTCCTTTGTGCTCTCTATCttctgtcatcatcctca	Bvchr2.sca001	4133983	4134083	+	...(((...((((((((((((((((((((..(((((((.((.((((........)))).)).))).))))..))))))))))))))))))))...)))...	95	40.6	-52.6	1.3	Known	0	0	0	0	0	0	2.62449	1.69918	6.71984	0	0	0
6	9	fve-miR156f	TTGACAGAAGATAGAGAGCAC	21	5'	gTTGACAGAAGATAGAGAGCACagaggatgaattgcaagggatgcacctcatgttccttcgtgctctttatgcttctgtcatca	Bvchr5_un.sca020	257572	257655	+	..((((((((((((((((((((..(((((((..((((.....))))..)))...))))..))))))))))).)))))))))...	79	45.2	-42.3	1.1	Known	109.377	89.1149	99.1773	109.089	90.7519	137.582	26.901	29.9056	22.6794	16.1275	20.7331	36.9765
7	10	ptc-miR156g_R+1	TTGACAGAAGATAGAGAGCACT	22	5'	agtagggggagcagaaagtggtggggaggtgTTGACAGAAGATAGAGAGCACAgaggatgaagtgcatggaatgaagaaattaataatgccaagaagctgctgctatgctgcacctcattttccttcgtgctctctatgcttctgtcatcatcaccttttgtttctcctctt	Bvchr2.sca018	2019997	2020168	+	((.(((((((((((((.(((((((........((((((((((((((((((((..(((((((.((((((((....((....)).......)))...(((....)))....))))).)))...))))..))))))))))).)))))))))))))))).))))))))))))))).	171	45.3	-76.3	1	Known	2.40096	2.12178	0	4.60014	6.48228	0	0	0	0	0	0	0
8	10	ptc-miR156g_R+1	TTGACAGAAGATAGAGAGCACT	22	5'	aaagagatcgTTGACAGAAGATAGAGAGCACAgaggatgaattgcaagggatgcacctcatgttccttcgtgctctttatgcttctgtcatcatctcccc	Bvchr5_un.sca020	257563	257662	+	...(((((...((((((((((((((((((((..(((((((..((((.....))))..)))...))))..))))))))))).)))))))))..)))))...	94	46	-48	1	Known	2.40096	2.12178	0	4.60014	6.48228	0	0	0	0	0	0	0
9	11	mdm-miR156t	TTGACAGAAGAGAGAGAGCAC	21	5'	tgTTGACAGAAGAGAGAGAGCACaacccagcataagctaaagaaaagcctttgcatgtgttgggagtgtgctttctcttcttctgtca	Bvchr4.sca017	3598035	3598122	-	...(((((((((((((((((((((.(((((((((.((.((((......)))))).)))))))))..)))))))))))).)))))))))	85	44.3	-51.9	1.3	Known	4.26837	5.94099	5.93369	3.94298	0	0	5.24898	6.11706	5.03988	0	0	0
10	12	mtr-miR159a	TTTGGATTGAAGGGAGCTCTA	21	3'	agtgaagtagcagAGCTCCTTGAAGTCCAAAAGaagaccttactgaggcataatactgctgctgatatatggatatccacagtcctaaatttcatcataatataggcctctggctttgcatatttcaggagctgttatttgcctttctttcgtttggtcatttTTTGGATTGAAGGGAGCTCTAcgtcttctctctcc	Bvchr4_un.sca013	20903	21100	-	.......((((..((((((((((......(((((((...((((..((.......((((((((.((.(((.((((.(((((.....(((.((.((((.(((.......))).)))).)).))).....))))).)))).))).))))).)))))..))..))))...)))))))......))))))))))..))))…	198	40.9091	-76.2	0.940741	Known	43511.2	41143.1	43383.3	36852.4	29282.6	34935.7	52634.8	58121.6	54829.2	51679.5	43735.8	36032.6
10	13	mtr-miR159a_L-1	TTGGATTGAAGGGAGCTCTA	20	3'	agtgaagtagcagAGCTCCTTGAAGTCCAAAAGaagaccttactgaggcataatactgctgctgatatatggatatccacagtcctaaatttcatcataatataggcctctggctttgcatatttcaggagctgttatttgcctttctttcgtttggtcatttTTTGGATTGAAGGGAGCTCTAcgtcttctctctcc	Bvchr4_un.sca013	20903	21100	-	.......((((..((((((((((......(((((((...((((..((.......((((((((.((.(((.((((.(((((.....(((.((.((((.(((.......))).)))).)).))).....))))).)))).))).))))).)))))..))..))))...)))))))......))))))))))..))))…	198	40.9091	-76.2	0.940741	Known	160.597	148.525	133.932	230.336	129.646	150.126	213.896	219.195	208.735	200.442	142.74	70.0608
10	14	mtr-miR159a_L-1_1ss21AT	TTGGATTGAAGGGAGCTCTT	20	3'	agtgaagtagcagAGCTCCTTGAAGTCCAAAAGaagaccttactgaggcataatactgctgctgatatatggatatccacagtcctaaatttcatcataatataggcctctggctttgcatatttcaggagctgttatttgcctttctttcgtttggtcatttTTTGGATTGAAGGGAGCTCTAcgtcttctctctcc	Bvchr4_un.sca013	20903	21100	-	.......((((..((((((((((......(((((((...((((..((.......((((((((.((.(((.((((.(((((.....(((.((.((((.(((.......))).)))).)).))).....))))).)))).))).))))).)))))..))..))))...)))))))......))))))))))..))))…	198	40.9091	-76.2	0.940741	Known	11.738	15.7012	11.4435	27.2723	10.0835	11.7349	15.4189	22.4292	18.4795	26.4952	11.9614	0
10	15	mtr-miR159a_L-2	TGGATTGAAGGGAGCTCTA	19	3'	agtgaagtagcagAGCTCCTTGAAGTCCAAAAGaagaccttactgaggcataatactgctgctgatatatggatatccacagtcctaaatttcatcataatataggcctctggctttgcatatttcaggagctgttatttgcctttctttcgtttggtcatttTTTGGATTGAAGGGAGCTCTAcgtcttctctctcc	Bvchr4_un.sca013	20903	21100	-	.......((((..((((((((((......(((((((...((((..((.......((((((((.((.(((.((((.(((((.....(((.((.((((.(((.......))).)))).)).))).....))))).)))).))).))))).)))))..))..))))...)))))))......))))))))))..))))…	198	40.9091	-76.2	0.940741	Known	2.66773	0	2.96684	2.62865	0	0	4.59286	3.73821	5.45987	0	6.37943	0
10	16	mtr-miR159a_R-1_1ss19CT	TTTGGATTGAAGGGAGCTTT	20	3'	agtgaagtagcagAGCTCCTTGAAGTCCAAAAGaagaccttactgaggcataatactgctgctgatatatggatatccacagtcctaaatttcatcataatataggcctctggctttgcatatttcaggagctgttatttgcctttctttcgtttggtcatttTTTGGATTGAAGGGAGCTCTAcgtcttctctctcc	Bvchr4_un.sca013	20903	21100	-	.......((((..((((((((((......(((((((...((((..((.......((((((((.((.(((.((((.(((((.....(((.((.((((.(((.......))).)))).)).))).....))))).)))).))).))))).)))))..))..))))...)))))))......))))))))))..))))…	198	40.9091	-76.2	0.940741	Known	8.26996	4.24357	4.23835	13.4718	0	2.42792	6.88929	5.43739	6.29985	9.21573	3.98714	0
11	17	mtr-miR159a_R-2	TTTGGATTGAAGGGAGCTC	19	3'	aatgagaaaattgcagaaataggggttccttgcagcccaaagcaagcacaatatgggtatataagaaaaacttgtgatgcatatcaacatgtttgtgtggcTTTGGACTGAAGGGAGCTCctaattcttctcttt	Bvchr8.sca018	2556694	2556828	-	...((((.......((((.((((((((((((.(((.(((((((..((((((((((((((((((((.....))))).....)))))..)))).)))))).))))))).))).)))))))))))).))))))))...	129	39.3	-50.9	1	Known	92.3035	72.9894	64.4229	141.29	67.7038	39.656	154.845	212.738	301.553	566.767	258.367	112.876
10	18	mtr-miR159a_R-2_1ss19CT	TTTGGATTGAAGGGAGCTT	19	3'	agtgaagtagcagAGCTCCTTGAAGTCCAAAAGaagaccttactgaggcataatactgctgctgatatatggatatccacagtcctaaatttcatcataatataggcctctggctttgcatatttcaggagctgttatttgcctttctttcgtttggtcatttTTTGGATTGAAGGGAGCTCTAcgtcttctctctcc	Bvchr4_un.sca013	20903	21100	-	.......((((..((((((((((......(((((((...((((..((.......((((((((.((.(((.((((.(((((.....(((.((.((((.(((.......))).)))).)).))).....))))).)))).))).))))).)))))..))..))))...)))))))......))))))))))..))))…	198	40.9091	-76.2	0.940741	Known	6.9361	3.39485	0	9.20028	5.76202	2.02326	1.96837	4.41788	2.09995	12.6716	7.97428	0
10	19	csi-miR159a-5p_L-1_1ss10GT	AGCTCCTTTAAGTCCAAAAG	20	5'	agtgaagtagcagAGCTCCTTGAAGTCCAAAAGaagaccttactgaggcataatactgctgctgatatatggatatccacagtcctaaatttcatcataatataggcctctggctttgcatatttcaggagctgttatttgcctttctttcgtttggtcatttTTTGGATTGAAGGGAGCTCTAcgtcttctctctcc	Bvchr4_un.sca013	20903	21100	-	.......((((..((((((((((......(((((((...((((..((.......((((((((.((.(((.((((.(((((.....(((.((.((((.(((.......))).)))).)).))).....))))).)))).))).))))).)))))..))..))))...)))))))......))))))))))..))))…	198	40.9091	-76.2	0.940741	Known	9.60383	12.7307	8.47669	0	8.64304	29.135	11.8102	6.11706	0	32.255	30.3023	35.0304
10	20	mtr-MIR159a-p5_2ss17CT19CT	TTTGGATTGAAGGGAGTTTT	20	3'	agtgaagtagcagAGCTCCTTGAAGTCCAAAAGaagaccttactgaggcataatactgctgctgatatatggatatccacagtcctaaatttcatcataatataggcctctggctttgcatatttcaggagctgttatttgcctttctttcgtttggtcatttTTTGGATTGAAGGGAGCTCTAcgtcttctctctcc	Bvchr4_un.sca013	20903	21100	-	.......((((..((((((((((......(((((((...((((..((.......((((((((.((.(((.((((.(((((.....(((.((.((((.(((.......))).)))).)).))).....))))).)))).))).))))).)))))..))..))))...)))))))......))))))))))..))))…	198	40.9091	-76.2	0.940741	Known	9.07028	0	6.78135	11.8289	0	0	0	8.83576	0	0	0	0
10	21	lus-miR159c_1ss9GT	TTTGGATTTAAGGGAGCTCTT	21	3'	agtgaagtagcagAGCTCCTTGAAGTCCAAAAGaagaccttactgaggcataatactgctgctgatatatggatatccacagtcctaaatttcatcataatataggcctctggctttgcatatttcaggagctgttatttgcctttctttcgtttggtcatttTTTGGATTGAAGGGAGCTCTAcgtcttctctctcc	Bvchr4_un.sca013	20903	21100	-	.......((((..((((((((((......(((((((...((((..((.......((((((((.((.(((.((((.(((((.....(((.((.((((.(((.......))).)))).)).))).....))))).)))).))).))))).)))))..))..))))...)))))))......))))))))))..))))…	198	40.9091	-76.2	0.940741	Known	1066.56	1223.84	1350.34	514.558	1112.07	1931.81	1724.95	1527.91	854.259	1481.43	1792.62	1893.59
12	22	mdm-miR160a	TGCCTGGCTCCCTGTATGCCA	21	5'	TGCCTGGCTCCCTGTATGCCAttcgcagagcccatcgaataatcgatgacctccatggatgGCGTATGAGGAGCCAAGCATA	Bvchr8.sca016	552565	552646	+	(((.(((((((..((((((((((((..(((..((((((....))))))..)))..))))))))))))..))))))).)))..	80	53.7	-47.3	1.1	Known	1602.77	1693.18	1645.75	1230.54	1060.93	1163.78	700.083	713.997	750.522	1132.38	1014.33	930.251
13	22	mdm-miR160a	TGCCTGGCTCCCTGTATGCCA	21	5'	atgTGCCTGGCTCCCTGTATGCCAttcacagagtctatcgtgtaattgatggcctctgtgaatggcgtatgaggagtcaagcata	Bvchr2.sca013	1597832	1597916	+	.(((((.(((((((..(((((((((((((((((.((((((......)))))).)))))))))))))))))..))))))).)))))	84	48.2	-55.1	1.3	Known	1602.77	1693.18	1645.75	1230.54	1060.93	1163.78	700.083	713.997	750.522	1132.38	1014.33	930.251
14	23	osa-miR160a-5p_L+1R-1	ATGCCTGGCTCCCTGTATGCC	21	5'	ttagaggccgggtacgtataatATGCCTGGCTCCCTGTATGCCatcagcaagttccgccctcagatagggtggcctatgccgatggcgtacagggagccaagcatgtcggaactcatcttagcactctca	Bvchr7.sca004	2093432	2093561	+	..((((((..((...((...((((((.(((((((((((((((((((.(((((..(((((((.....))))))).)).))).))))))))))))))))))).))))))....))....))..)).))))..	126	54.6	-71.6	1	Known	52.0207	45.8305	47.4695	66.0449	44.6557	46.1304	25.5888	32.2845	31.0792	100.221	83.73	52.5456
15	23	osa-miR160a-5p_L+1R-1	ATGCCTGGCTCCCTGTATGCC	21	5'	gttgtATGCCTGGCTCCCTGTATGCCattcgcagagcccatcgaataatcgatgacctccatggatggcgtatgaggagccaagcatacccc	Bvchr8.sca016	552559	552650	+	...((((((.(((((((..((((((((((((..(((..((((((....))))))..)))..))))))))))))..))))))).))))))...	86	54.3	-52.6	1.1	Known	52.0207	45.8305	47.4695	66.0449	44.6557	46.1304	25.5888	32.2845	31.0792	100.221	83.73	52.5456
12	24	mdm-MIR160c-p3	GCGTATGAGGAGCCAAGCATA	21	3'	TGCCTGGCTCCCTGTATGCCAttcgcagagcccatcgaataatcgatgacctccatggatgGCGTATGAGGAGCCAAGCATA	Bvchr8.sca016	552565	552646	+	(((.(((((((..((((((((((((..(((..((((((....))))))..)))..))))))))))))..))))))).)))..	80	53.7	-47.3	1.1	Known	0	0	0	0	0	0	0	0	9.23977	0	0	0
16	25	osa-miR160e-5p_R-1_1ss20CT	TGCCTGGCTCCCTGTATGCT	20	5'	tcatgTGCCTGGCTCCCTGTATGCCattcacagagtctatcgtgtaattgatggcctctgtgaatggcgtatgaggagtcaagcataccc	Bvchr2.sca013	1597830	1597919	+	...(((((.(((((((..(((((((((((((((((.((((((......)))))).)))))))))))))))))..))))))).)))))...	84	50	-55.4	1.2	Known	13.3387	11.0333	14.8342	17.0862	4.32152	10.521	7.21735	11.5545	11.7597	25.3433	30.3023	11.6768
17	26	mtr-miR162	TCGATAAACCTCTGCATCCAG	21	3'	gttggggtttaaatgtgttgagggcactGGAGGCAGCGGTTCATCGATCtgttcctgaaactgttaatcttcacattcattgcagcaatcgaTCGATAAACCTCTGCATCCAGggctcaaccaccttttttttgcttcttt	Bvchr5_un.sca031	218467	218607	-	...(..((..(((.((((((((....(((((.((((.((((.(((((((..((.(((....(((........))).......))).))..))))))).)))).)))).)))))..)))))).)).))).....))..)...	135	44.7	-44.4	0.7	Known	12161.6	13203.4	12814.2	12495.3	14441.1	12158.2	5646.59	5957.34	5952.93	4736.88	5484.71	5322.67
17	27	ath-miR162a-5p_L-1	GGAGGCAGCGGTTCATCGATC	21	5'	gttggggtttaaatgtgttgagggcactGGAGGCAGCGGTTCATCGATCtgttcctgaaactgttaatcttcacattcattgcagcaatcgaTCGATAAACCTCTGCATCCAGggctcaaccaccttttttttgcttcttt	Bvchr5_un.sca031	218467	218607	-	...(..((..(((.((((((((....(((((.((((.((((.(((((((..((.(((....(((........))).......))).))..))))))).)))).)))).)))))..)))))).)).))).....))..)...	135	44.7	-44.4	0.7	Known	26.6773	21.2178	33.0591	12.4861	7.20253	19.4233	70.2051	70.0064	97.4376	41.4708	52.6303	44.761
18	28	mtr-miR164a	TGGAGAAGCAGGGCACGTGCA	21	5'	aacgagtgaatggctcgtgcTGGAGAAGCAGGGCACGTGCAatctctttgctgttttctaaacataattcatgagttttgCACGTGCTCCCCTTCTCCAACatgaatcctttcactcttc	Bvchr4.sca002	313276	313395	-	...(((((((.((.(((((.((((((((..((((((((((((.(((.....(((((...)))))........)))..))))))))))))..)))))))).)))))..)).)))))))...	114	45.8	-55.7	1	Known	28180.3	28208.3	27815	22455.6	17802.5	21306.2	2170.45	2291.86	2408.22	2449.08	2548.58	2051.22
19	29	mtr-miR164a_L+2	AATGGAGAAGCAGGGCACGTGCA	23	5'	ttgagcaagATGGAGAAGCAGGGCACGTGCAttactaactcatgcaatttgatacatatatgcaagcatatatgtttttatgtcgatatgaacgcacatatatatatacatatggattcagactccgatgttatattataaagagcggaaatctctctttagataaatgatcctatcgactattttagttgctttgagttagtactttCATGTGCCTGTCTTCCCCATCatgcccac	Bvchr7.sca001	1653344	1653108	-	.((((((.((((((((((.(((((((.((....((((((((((..((((........((((((((((..((((.((....)).)))).)))(((((...............))))).(((((.((((((((....)))))))).))))))))))))......(((((((((....)))))))))......)))).))))))))))...)).))).)))))))))))))).)))))).	237	36.2869	-77.5	0.901163	Known	48.5527	44.9818	63.5752	11.8289	28.8101	16.1861	0	0	0	0	0	0
20	30	mtr-miR164a_R+1	TGGAGAAGCAGGGCACGTGCAT	22	5'	aatgggtgagtagctccttgtTGGAGAAGCAGGGCACGTGCAAacgtaatataccactttgcagttgCACGTGCTCCCCTTCTCCACCatgggctcctgacctcct	Bvchr7.sca008	1461507	1461612	-	...((((.((.(((.((.((.((((((((..((((((((((((..((((.........))))..))))))))))))..)))))))).)).))))).)).))))...	100	53.8	-53.9	0.9	Known	374.549	345.851	385.266	330.881	172.14	214.061	9.18572	25.8276	35.2791	0	31.8971	0
18	31	aly-miR164a-3p_1ss6AG	CACGTGCTCCCCTTCTCCAAC	21	3'	aacgagtgaatggctcgtgcTGGAGAAGCAGGGCACGTGCAatctctttgctgttttctaaacataattcatgagttttgCACGTGCTCCCCTTCTCCAACatgaatcctttcactcttc	Bvchr4.sca002	313276	313395	-	...(((((((.((.(((((.((((((((..((((((((((((.(((.....(((((...)))))........)))..))))))))))))..)))))))).)))))..)).)))))))...	114	45.8	-55.7	1	Known	8.53674	14.0038	5.93369	22.015	7.92278	10.9256	22.9643	20.0504	25.1994	19.5834	27.91	20.4344
20	31	aly-miR164a-3p_1ss6AG	CACGTGCTCCCCTTCTCCAAC	21	3'	aatgggtgagtagctccttgtTGGAGAAGCAGGGCACGTGCAAacgtaatataccactttgcagttgCACGTGCTCCCCTTCTCCACCatgggctcctgacctcct	Bvchr7.sca008	1461507	1461612	-	...((((.((.(((.((.((.((((((((..((((((((((((..((((.........))))..))))))))))))..)))))))).)).))))).)).))))...	100	53.8	-53.9	0.9	Known	8.53674	14.0038	5.93369	22.015	7.92278	10.9256	22.9643	20.0504	25.1994	19.5834	27.91	20.4344
19	32	csi-miR164a-3p_2ss9CT10TG	CATGTGCCTGTCTTCCCCATC	21	3'	ttgagcaagATGGAGAAGCAGGGCACGTGCAttactaactcatgcaatttgatacatatatgcaagcatatatgtttttatgtcgatatgaacgcacatatatatatacatatggattcagactccgatgttatattataaagagcggaaatctctctttagataaatgatcctatcgactattttagttgctttgagttagtactttCATGTGCCTGTCTTCCCCATCatgcccac	Bvchr7.sca001	1653344	1653108	-	.((((((.((((((((((.(((((((.((....((((((((((..((((........((((((((((..((((.((....)).)))).)))(((((...............))))).(((((.((((((((....)))))))).))))))))))))......(((((((((....)))))))))......)))).))))))))))...)).))).)))))))))))))).)))))).	237	36.2869	-77.5	0.901163	Known	412.431	448.121	478.933	649.277	489.772	656.347	331.998	369.063	420.83	499.953	382.766	360.034
21	33	mtr-MIR164c-p3_2ss17GT19GT	TGGAGAAGCAGGGCACTTT	19	5'	tagctccttgtTGGAGAAGCAGGGCACGTGcaaacgtaatataccactttgcagttgcacgtgctccccttctccaccatgggct	Bvchr7.sca008	1461478	1461558	-	(((((.((.((((((((.((.((((((((((((((...)))))..........))))))))).)).)))))))).)).)).))).	85	52.9412	-44.2	0.982222	Known	0	5.09228	0	0	0	0	0	0	0	0	0	0
22	34	mtr-miR164d	TGGAGAAGCAGGGCACATGCT	21	5'	aaaagaggacaaggtagccatgcTGGAGAAGCAGGGCACATGCTtaatattaatattaatgttttcgctcattttatgttggtcccttggtggcttgaggaatgttatatctgtatataggcttgtgccatgcttctccaacctggtaacttgtcctttatg	Bvchr7.sca021	2234520	2234681	-	...((((((((((...((((...((((((((((.((((((.(((((((((..((((.((..(((...((((.........((((.......)))))))))))..))))))..)))).))))).)))))).))))))))))...))))..))))))))))...	156	40.7	-62.9	1	Known	0	0	0	0	0	0	0	0	4.1999	23.0393	19.1383	11.6768
23	35	mtr-miR166a	TCGGACCAGGCTTCATTCCCC	21	3'	tgatgatgaatttatgttgaggggaatgttgtttggctcgacgacaccaattaatcgtcattttatggcgttattaatcttaaatggaataagattatacataatttgtgatgTCGGACCAGGCTTCATTCCCCccaactgttagctactgat	Bvchr5.sca002	7490125	7490277	+	...............((((.((((((((..((((((.((((((.(((.(((((..((((((...))))))....((((((((.......))))))))....))))).))).)))))).))))))..)))))))).)))).(((((...)))))	153	37.2549	-49	0.859649	Known	139209	142108	142349	130280	130014	120305	127511	138239	145309	76143.8	75052.4	71525.2
24	36	mtr-miR166a_1ss1TA	ACGGACCAGGCTTCATTCCCC	21	3'	taaggaagcatatgagttgaggGGAATGTTGGCTGGCTCGAGGacttgtttggatgtagatctatttcacttcttattacgtcgTCGGACCAGGCTTCATTCCCCccaattttctctgtttcccaa	Bvchr1.sca001	2654047	2654172	-	...(((((((...((((((.((((((((..((((((..(((.(((.((...(((.((.((......)))).)))...)).))).)))..))).))).)))))))).))))))....)))))))...	120	45.2	-50.8	0.9	Known	1458.98	1492.89	1474.1	1355.4	1188.42	1403.34	1641.62	1686.27	1130.19	915.813	1017.52	1159.89
25	36	mtr-miR166a_1ss1TA	ACGGACCAGGCTTCATTCCCC	21	3'	aactgttgaggggaatgctgtctggttcgagaccattcatcattcattcgcactttgcagctctgaaggatcTCGGACCAGGCTTCATTCCCCccaacatat	Bvchr3.sca005	1436421	1436522	-	...(((((.((((((((..(((((((((((((((.((((..........((.....)).....)))))).)))))))))))))..)))))))).)))))...	96	49	-48	1	Known	1458.98	1492.89	1474.1	1355.4	1188.42	1403.34	1641.62	1686.27	1130.19	915.813	1017.52	1159.89
26	37	mtr-miR166a_L+1R-1	TTCGGACCAGGCTTCATTCCC	21	3'	acaagttgaggggaatgttgtgtggctcgaagtcattcatacatcatgtcttaacatgaatgatTTCGGACCAGGCTTCATTCCCctcaacataaac	Bvchr5.sca024	2428629	2428534	-	......(((((((((((((.....((((.((((.((((((((((((.....))))..)))))))).)))).)))).....)))))))))))))....	97	42.268	-50.3	1.22683	Known	3026.81	3000.63	2909.2	3519.76	2919.91	2748.81	1384.42	1589.76	1948.75	1198.04	1079.72	889.382
24	38	mtr-miR166e-5p	GGAATGTTGGCTGGCTCGAGG	21	5'	taaggaagcatatgagttgaggGGAATGTTGGCTGGCTCGAGGacttgtttggatgtagatctatttcacttcttattacgtcgTCGGACCAGGCTTCATTCCCCccaattttctctgtttcccaa	Bvchr1.sca001	2654047	2654172	-	...(((((((...((((((.((((((((..((((((..(((.(((.((...(((.((.((......)))).)))...)).))).)))..))).))).)))))))).))))))....)))))))...	120	45.2	-50.8	0.9	Known	726.156	761.296	680.678	323.324	276.577	261.406	1216.45	1330.8	1453.16	2428.34	2148.27	2027.87
27	39	mtr-miR166e-5p_2ss3AT10GT	GGTATGTTGTCTGGCTCGAGG	21	5'	gttgaggGGTATGTTGTCTGGCTCGAGGtcatgaagattgattttttttcttcttcttcttgtattgtttactttcttttttttttagtaaattatgtattggtttttccatatatataatttgcataaaaaaaaggaaaaaataagagaggaaaaccctaaaaatctacatgattctcggaccaggcttcattcctcccaac	Bvchr4.sca003	2064331	2064221	-	((((((.((.(((....(((((.((((..(((((.(((((.......(((((.((((((...(((((.((((((((....(((((((.(((.(((.....)))))).)))))))....)))))))).))))).............))).))).)))))......))))).))))).)))).)))))....))).)).))))))	203	31.5271	-48	0.75	Known	763.504	687.458	659.487	324.638	145.491	76.8841	335.935	458.78	587.146	287.991	228.065	108.983
28	40	mtr-miR166e-5p_3ss10GT11CT20GA	GGAATGTTGTTTGGCTCGAAG	21	5'	tgggaagcttgaattttgaggGGAATGTTGTTTGGCTCGAAGActgcttaaagttacaatctttcttcaaatttttcatcaaaatttctagaaaattaaattttgccttcggaccaggcttcattcccctcaatttcagcttccgaa	scaffold00043	358531	358385	-	...((((((((((.((((((((((((.....((((.(((((((..........(((((..(((((((.....)))))))..)))))...(((........)))))))))).)))).....))))))))))))..))).)))))))..	147	36.7347	-57.4	1.06296	Known	24.8099	21.6422	22.8871	30.2295	20.1671	9.71167	5.57704	7.13657	9.23977	24.1913	21.5306	6.81146
28	41	mtr-miR166e-5p_L-1R+1_3ss10GT11CT20GA	GAATGTTGTTTGGCTCGAAGA	21	5'	tgggaagcttgaattttgaggGGAATGTTGTTTGGCTCGAAGActgcttaaagttacaatctttcttcaaatttttcatcaaaatttctagaaaattaaattttgccttcggaccaggcttcattcccctcaatttcagcttccgaa	scaffold00043	358531	358385	-	...((((((((((.((((((((((((.....((((.(((((((..........(((((..(((((((.....)))))))..)))))...(((........)))))))))).)))).....))))))))))))..))).)))))))..	147	36.7347	-57.4	1.06296	Known	59.4904	54.3177	53.827	46.6586	30.2506	30.7536	61.0194	70.3462	60.8985	63.3581	32.6946	14.596
29	42	mtr-miR166e-5p_L-2R+2	AATGTTGGCTGGCTCGAGGCT	21	5'	ctcatcaaacataaaactttgaggggAATGTTGGCTGGCTCGAGGCTttgctatcatctactcatcatcatcatacatgcatctcatcatcatcatgtatggatgatgatcatcatgtatgtatgtatgtatgtatgatgatgcatattaaaagaggcttcggaccaggcttcattcccctcaaaaatatcattattagttgtatatttctctctaaata	Bvchr4.sca003	2064676	2064458	-	...........(((((((.((((.............((((((((((((....(((((.(((.((...........(((((((((.(((.(((((.(((.((((((((....((((((((..........))))))))....)))))))))))))).)).))))))))).)))..)).))).)))))....)))))))))))))))).)))))))......	220	35.9091	-71.1	0.9	Known	26.1438	33.0998	44.9265	4.60014	0	13.7582	10.498	7.47641	0	16.1275	0	0
30	43	mtr-miR167a_1ss21AG	TGAAGCTGCCAGCATGATCTG	21	5'	aatgcttgtgatttgtttctcaagaaaggaacaagTGAAGCTGCCAGCATGATCTAtctatggctaagcttagctagctcaatattatacgcatataatagtagtagtaattgctagctgtagctaggTCATGCTGCGACAGCCTCACTTCTtccttgtttgagggaagaaaagct	Bvchr5.sca024	1890231	1890406	-	...((((........(..(((((..((((((.((((((.((((.((((((((((((.(((..((((.((...((((.((...(((((((....)))))))..))))))....))))))..))).))))))))))))...)))).)))))).))))))..)))))..)....)))).	172	40.3	-72.1	1	Known	32271.8	31800	31886.8	30553.5	25926.2	27867.2	15703.3	17546.1	18553.5	13543.7	11754.1	10642.4
31	43	mtr-miR167a_1ss21AG	TGAAGCTGCCAGCATGATCTG	21	5'	cttcgtgccttactagcagtTGAAGCTGCCAGCATGATCTGagctttctctctcgatcctcttctttcttctctttctttctcccttcgctcgagaaagattaGATCATGTGGTAGCTTCACCtgttcatgagagcacgcta	Bvchr4.sca005	90971	91112	+	...(((((((((..(((((.(((((((((((.((((((((((.(((((((...(((..............................)))...))))))).))))))))))))))))))))).)))))..)))).)))))...	136	46.5	-60.3	0.9	Known	32271.8	31800	31886.8	30553.5	25926.2	27867.2	15703.3	17546.1	18553.5	13543.7	11754.1	10642.4
32	44	csi-miR167b-5p_1ss19CT	TGAAGCTGCCAGCATGATTTT	21	5'	ttttttgagatggagtgataatgcttgtgatttgtttctcaagaaaggaacaagTGAAGCTGCCAGCATGATCTAtctatggctaagcttagctagctcaatattatacgcatataatagtagtagtaattgctagctgtagctaggtcatgctgcgacagcctcacttcttccttgtttgagggaagaaaagctggagaatactgctctatgtaa	Bvchr5.sca024	1890126	1890338	-	......((((.(((........))).))))...(((((..((((((.((((((((((((..((((((((.(((.(((..((((((..((((((((..(((((((....)))))))...)).))).))))).))))..))).))).)))))))))))))))))))).))))))..))))).....................................	216	39.3519	-79.6	0.936471	Known	31.746	26.3101	34.3306	17.6777	35.2924	23.0652	3.60868	2.48081	7.34982	3.4559	3.98714	8.27106
33	45	mtr-miR167b-5p_1ss21GC	TGAAGCTGCCAGCATGATCTC	21	5'	tgacgtgcaccactagcagaTGAAGCTGCCAGCATGATCTCagcttgactttctgatcttttttttatcatcagcttcaaggaaagatcagatcatgttggtagcttcatctattgatgggatcacgaaa	Bvchr5.sca024	1883035	1883164	-	...((((..(((..(..(((((((((((((((((((((((...(((..(((.(((((............)))))....)))..)))...)))))))))))))))))))))))..)..)))...))))...	124	41.5	-56	1	Known	10632.2	10570.3	10374.6	9408.93	8511.95	8445.51	10869.7	12271.5	12868.1	8733.05	8030.1	7469.26
34	46	mtr-miR167b-5p_1ss8GA	TGAAGCTACCAGCATGATCTG	21	5'	tttcgtgatcccatcaatagaTGAAGCTACCAACATGATCTGatctttccttgaagctgatgataaaaaaaagatcagaaagtcaagctgagatcatgctggcagcttcatctgctagtggtgcacgtca	Bvchr5.sca024	1882966	1883095	+	...((((...((((...(((((((((((.(((.(((((((...((....(((((..(((((............)))))....)))))..))))))))).))).)))))))))))...))))..))))...	124	41.5	-47.7	0.9	Known	7.46964	5.94099	13.9865	23.9864	4.32152	6.06979	1.64031	0	2.09995	0	0	13.6229
30	47	osa-MIR167c-p3_1ss11GA	TCATGCTGCGACAGCCTCACTTCT	24	3'	aatgcttgtgatttgtttctcaagaaaggaacaagTGAAGCTGCCAGCATGATCTAtctatggctaagcttagctagctcaatattatacgcatataatagtagtagtaattgctagctgtagctaggTCATGCTGCGACAGCCTCACTTCTtccttgtttgagggaagaaaagct	Bvchr5.sca024	1890231	1890406	-	...((((........(..(((((..((((((.((((((.((((.((((((((((((.(((..((((.((...((((.((...(((((((....)))))))..))))))....))))))..))).))))))))))))...)))).)))))).))))))..)))))..)....)))).	172	40.3	-72.1	1	Known	0	6.78971	0	0	0	0	37.399	19.0309	52.0787	0	22.328	25.2997
31	48	stu-miR167d-3p_1ss12TA	GATCATGTGGTAGCTTCACC	20	3'	cttcgtgccttactagcagtTGAAGCTGCCAGCATGATCTGagctttctctctcgatcctcttctttcttctctttctttctcccttcgctcgagaaagattaGATCATGTGGTAGCTTCACCtgttcatgagagcacgcta	Bvchr4.sca005	90971	91112	+	...(((((((((..(((((.(((((((((((.((((((((((.(((((((...(((..............................)))...))))))).))))))))))))))))))))).)))))..)))).)))))...	136	46.5	-60.3	0.9	Known	373.482	439.634	396.709	469.871	458.081	467.779	131.881	157.684	136.077	228.089	181.814	134.283
35	49	mtr-miR169a_L+2R-2	TGCAGCCAAGGATGACTTGCC	21	5'	agccatgtagagcatgcataaagaggtaagagctcacaaTGCAGCCAAGGATGACTTGCCggattatatatggcggagtattaacataatcatattcatatatatatgtcatatgtttatCGGCAAGTTGTCCTTGGCTACattgggttctcttctttttcatgtatgctttaattgtggctcaa	Bvchr2.sca006	637900	638084	+	((((((.(((((((((((((((((((..(((((.(.(((((.(((((((((..(((((((((...((((((((((..((((....(((....)))....))))...))))))))))...)))))))))..))))))))).)))))))))))..))))))).))))))))))))...))))))...	182	37.8	-87.7	1.3	Known	1.86741	0	0	1.64291	0	0	1.64031	0	0	0	0	0
36	50	stu-miR169a-3p_L+2_1ss19CT	AGGCAGTCTCCTTGGCTATT	20	3'	aatgccttacatgaagggtaagagtcatggtttagTAGCCAAGGATGACTTGCCTGCttcttttttgtgaaagttatttgtatgtgttttggctgattagagctttcaaaaaggctagtcAGGCAGTCTCCTTGGCTATCttgacatactctttactttcatgctaggcttt	Bvchr3.sca003	1544675	1544846	-	...((((..((((((((..((((((.(((.....(((((((((((.((((.(((((((.((((((..((((((((.....((.((......)))).....))))))))))))))..)).)))))))))))))))))))).....)))))))))..))))))))..))))...	166	39.5	-71.7	1.1	Known	8.00319	6.78971	0	18.072	8.64304	8.49771	6.56123	6.79674	7.13983	0	0	0
37	50	stu-miR169a-3p_L+2_1ss19CT	AGGCAGTCTCCTTGGCTATT	20	3'	gaaggcttacatgaaaatgagagtcataagttgagTAGCCAAGGATGACTTGCCTGcttctttgtttaaagagagtggtgagtggtttgtctattcatgctctctaagaggtgccAGGCAGTCTCCTTGGCTATTttaactgtctctcatatctttcatgctagccctt	Bvchr3.sca003	1572857	1573025	-	...((((..((((((((((((((.....(((((((((((((((((.((((.(((((((((((.......(((((((...((((((.....))))))..)))))))))))))...)))))))))))))))))))))).))))..)))))))...)))))))..))))...	163	42.6	-77.8	1.1	Known	8.00319	6.78971	0	18.072	8.64304	8.49771	6.56123	6.79674	7.13983	0	0	0
35	51	ath-miR169b-3p_L+1R-1_2ss6AG16C-	CGGCAGGTTGTCCTTGGCTAC	21	3'	agccatgtagagcatgcataaagaggtaagagctcacaaTGCAGCCAAGGATGACTTGCCggattatatatggcggagtattaacataatcatattcatatatatatgtcatatgtttatCGGCAAGTTGTCCTTGGCTACattgggttctcttctttttcatgtatgctttaattgtggctcaa	Bvchr2.sca006	637900	638084	+	((((((.(((((((((((((((((((..(((((.(.(((((.(((((((((..(((((((((...((((((((((..((((....(((....)))....))))...))))))))))...)))))))))..))))))))).)))))))))))..))))))).))))))))))))...))))))...	182	37.8	-87.7	1.3	Known	664.798	696.794	690.851	779.724	658.311	752.654	688.273	748.321	750.942	543.728	461.711	398.957
38	51	ath-miR169b-3p_L+1R-1_2ss6AG16C-	CGGCAGGTTGTCCTTGGCTAC	21	3'	ttggtctataaaattatggcatgaagaagtatagagagtgaaattgcagcCAAGGATGACTTGCCGGGGATcggtaatatgggatcttattattttttcCGGCAGGTTGTCCTTGGCTACatttggctctctttttctcatgtcaaattatgtagacgtc	Bvchr8.sca018	6420351	6420510	-	...(((((((.((((.(((((((.(((((...(((((((..((.((.(((((((((..(((((((((..(...((((((........))))))..)..)))))))))..))))))))).)).)).))))))).)))))))))))))))).)))))))...	154	40	-77.8	1.2	Known	664.798	696.794	690.851	779.724	658.311	752.654	688.273	748.321	750.942	543.728	461.711	398.957
38	52	bdi-MIR169b-p5_1ss19TG	CAAGGATGACTTGCCGGGGAT	21	5'	ttggtctataaaattatggcatgaagaagtatagagagtgaaattgcagcCAAGGATGACTTGCCGGGGATcggtaatatgggatcttattattttttcCGGCAGGTTGTCCTTGGCTACatttggctctctttttctcatgtcaaattatgtagacgtc	Bvchr8.sca018	6420351	6420510	-	...(((((((.((((.(((((((.(((((...(((((((..((.((.(((((((((..(((((((((..(...((((((........))))))..)..)))))))))..))))))))).)).)).))))))).)))))))))))))))).)))))))...	154	40	-77.8	1.2	Known	68.0271	77.2329	58.4892	53.5588	43.2152	28.3257	39.6954	31.265	41.159	0	17.5434	0
39	53	bna-MIR169c-p3_1ss9CA	TAGGCAGTATCCTTGGCTATC	21	3'	tttgtttggTAGCCAAGGATGACTTGCCTGCacctttcaaaaaaaaaaaaaaaggcttcttaattttcttgtcttctcaaaaattaagaagtctttttttaaataggtgaTAGGCAGTCTCCTTGGCTATCttgaccgc	Bvchr3.sca003	1661950	1662088	+	...(((.((((((((((((.(((.(((((((((((...........(((((((((((((((((((((..((......)))))))))))))))))))))))....))))).)))))))))))))))))))))..)))...	133	35.3	-61.2	1.2	Known	11.738	19.9448	12.715	21.6864	15.1253	18.614	4.92092	6.79674	0	21.8874	25.5177	8.7576
42	53	bna-MIR169c-p3_1ss9CA	TAGGCAGTATCCTTGGCTATC	21	3'	gttgagagttatataattgtttggtagccaaggatgacttgcctacctcttgattagtaataagattttgattaagagtaattaattacactcttaatcaaaaatacaaaggtggTAGGCAGTATCCTTGGCTATCttgacaagctctcttc	Bvchr3.sca003	1563293	1563444	-	...((((((.......(((((.(((((((((((((.((.((((((((.(((..(((....)))..((((((((((((((..........))))))))))))))......))).)))))))))))))))))))))))..)))))))))))...	146	34.2	-65	1.3	Known	11.738	19.9448	12.715	21.6864	15.1253	18.614	4.92092	6.79674	0	21.8874	25.5177	8.7576
40	54	bdi-miR169e-3p_L+1_1ss19GT	AGGCAGTCTCCTTGGCTATC	20	3'	tttggTAGCCAAGGATGACTTGCCTGCtccttgagttaatttagggatctaaagttgcattattgaatcttaagtatattaaggtgcatttagccatcaaagggtccctaattacttggtttcAGGCAGTCTCCTTGGCTATCttg	Bvchr3.sca003	1667714	1667859	+	...((((((((((((.((((.(((((..((..((((....((((((((((...((.((.....((.(((((((.....))))))).))....)).))....))))))))))..))))))...)))))))))))))))))))))...	140	39.7	-59.8	1	Known	0	0	0	0	0	2.83257	0	0	0	6.9118	0	0
41	55	mtr-MIR169g-p5_2ss9GT20GT	CAGCCAAGTATGACTTGCCT	20	5'	tacaattcacattgcaaatttgcaatcaatttacttacaaaaaaaacaataaagagaagaaggcttacatgaaaatgagagtcataagttgagtAGCCAAGGATGACTTGCCTgcttctttgtttaaagagagtggtgagtggtttgtctattcatgctctctaagaggtgccaggcagtctccttggctattttaactgtctctcatatctttcatgctagcccttttgactctt	Bvchr3.sca003	1572931	1573164	-	(((((.....((((((.((((((((...(((((((.((.......((((((((((((((((((.((...((((((((((..(((.............)))...)))))).......)))).)))))).)))).)))))))))).........)).))))))))))))))).))))))...)))))((((((....(((((((.........)))))))...)))))).........	236	37.2881	-89.9	1.02159	Known	0	0	5.08602	0	0	0	0	0	0	0	0	0
37	56	osa-miR169h_1ss9GT	TAGCCAAGTATGACTTGCCTG	21	5'	gaaggcttacatgaaaatgagagtcataagttgagTAGCCAAGGATGACTTGCCTGcttctttgtttaaagagagtggtgagtggtttgtctattcatgctctctaagaggtgccAGGCAGTCTCCTTGGCTATTttaactgtctctcatatctttcatgctagccctt	Bvchr3.sca003	1572857	1573025	-	...((((..((((((((((((((.....(((((((((((((((((.((((.(((((((((((.......(((((((...((((((.....))))))..)))))))))))))...)))))))))))))))))))))).))))..)))))))...)))))))..))))...	163	42.6	-77.8	1.1	Known	1.60064	2.12178	0	0	0	2.83257	0	0	0	0	0	0
39	57	ptc-miR169i_R+1	TAGCCAAGGATGACTTGCCTGC	22	5'	tttgtttggTAGCCAAGGATGACTTGCCTGCacctttcaaaaaaaaaaaaaaaggcttcttaattttcttgtcttctcaaaaattaagaagtctttttttaaataggtgaTAGGCAGTCTCCTTGGCTATCttgaccgc	Bvchr3.sca003	1661950	1662088	+	...(((.((((((((((((.(((.(((((((((((...........(((((((((((((((((((((..((......)))))))))))))))))))))))....))))).)))))))))))))))))))))..)))...	133	35.3	-61.2	1.2	Known	8.53674	4.24357	3.39068	16.4291	4.32152	2.42792	0	0	0	0	0	0
40	57	ptc-miR169i_R+1	TAGCCAAGGATGACTTGCCTGC	22	5'	tttggTAGCCAAGGATGACTTGCCTGCtccttgagttaatttagggatctaaagttgcattattgaatcttaagtatattaaggtgcatttagccatcaaagggtccctaattacttggtttcAGGCAGTCTCCTTGGCTATCttg	Bvchr3.sca003	1667714	1667859	+	...((((((((((((.((((.(((((..((..((((....((((((((((...((.((.....((.(((((((.....))))))).))....)).))....))))))))))..))))))...)))))))))))))))))))))...	140	39.7	-59.8	1	Known	8.53674	4.24357	3.39068	16.4291	4.32152	2.42792	0	0	0	0	0	0
36	58	osa-miR169h_R+1_1ss9GT	TAGCCAAGTATGACTTGCCTGC	22	5'	aatgccttacatgaagggtaagagtcatggtttagTAGCCAAGGATGACTTGCCTGCttcttttttgtgaaagttatttgtatgtgttttggctgattagagctttcaaaaaggctagtcAGGCAGTCTCCTTGGCTATCttgacatactctttactttcatgctaggcttt	Bvchr3.sca003	1544675	1544846	-	...((((..((((((((..((((((.(((.....(((((((((((.((((.(((((((.((((((..((((((((.....((.((......)))).....))))))))))))))..)).)))))))))))))))))))).....)))))))))..))))))))..))))...	166	39.5	-71.7	1.1	Known	4.26837	2.12178	4.23835	0	0	11.7349	0	0	0	0	0	0
43	59	gma-miR171c-3p_2ss19AC21AG	TTGAGCCGTGCCAATATCCCG	21	3'	cgtgcATGGGATATTGGTACGGTTCAATCagaaaaccgggtcttattcgagagagatctctgtttatttgaTTGAGCCGTGCCAATATCCCGtgttag	Bvchr8.sca004	2103016	2103113	-	...(((((((((((((((((((((((((((((((((.(((((((........)))))).).)))).)))))))))))))))))))))))))))))...	92	44.9	-57.4	1.3	Known	909.162	872.477	885.391	618.39	707.289	357.713	104.324	103.99	112.557	258.04	268.733	234.509
44	60	mtr-miR171d	TGATTGAGCCGTGCCAATATC	21	3'	ggtgagtctatagaatcattaagattagggtgaagaTGTTGGAATGGCTCAATCAAGttaaagactcccagtattttggcataactgggtctttctaattTGATTGAGCCGTGCCAATATCcggtcttcacctttgctgcattctttctcgctcttt	Bvchr5_un.sca008	824533	824689	+	((((((.....(((((.....((...((((((((((((((((.(((((((((((((((((.(((..((((((...........))))))..))).))))))))))))))))).))))).....)))))))))))..))..)))))..))))))....	153	40.8	-65.6	1	Known	6010.13	6426.03	5801.45	2670.05	2158.6	2364.79	986.809	1124.18	1104.57	1672.65	1488.8	1561.77
45	61	mtr-miR171d_1ss5TG	TGATGGAGCCGTGCCAATATC	21	3'	ttttggaagggtcattgtgaTGTTGGCCCGGTTCACTCAAGagattataaagagaccattttttttttattatgttgtttttggagactcttattttgtctttTGATTGAGCCGTGCCAATATCttagtgcctctttcatat	scaffold00370	246785	246926	-	...((((((((.((((..(((((((((.(((((((.(((((((((....(((((.(((.......................)))...))))).....))))))))).))))))).)))))))))..)))).))))))))...	136	35.2	-54.2	1.1	Known	56.8226	29.2806	46.198	8.54312	163.497	9.71167	0	0	0	0	0	0
45	62	fve-MIR171d-p5_1ss20GA	TGTTGGCCCGGTTCACTCAAG	21	5'	ttttggaagggtcattgtgaTGTTGGCCCGGTTCACTCAAGagattataaagagaccattttttttttattatgttgtttttggagactcttattttgtctttTGATTGAGCCGTGCCAATATCttagtgcctctttcatat	scaffold00370	246785	246926	-	...((((((((.((((..(((((((((.(((((((.(((((((((....(((((.(((.......................)))...))))).....))))))))).))))))).)))))))))..)))).))))))))...	136	35.2	-54.2	1.1	Known	686.14	713.768	653.553	580.932	422.068	535.76	3.28061	0	0	0	9.56914	0
46	63	mtr-miR171e-5p_1ss5GA	CGATATTGGTGAGGTTCAATC	21	5'	gtttggggagaatatgtttgactggttgataggttgggaaggcaaagggaaagCGATATTGGTGAGGTTCAATCcgaagacggatcttactgaagtagagttttaagatacgatctcagaTTGAGCCGCGCCAATATCACTttctttttccacctttcggctttagtttgttctccctcgaactct	Bvchr8.sca018	1379234	1379419	-	((((((((((((((...((((..((..((.(((.(((((((......((((((.((((((((((.(((((((((.((.((((.((((((((.......)))...))))).)).)))).))))))))).)))))))))).)))))))))))))))).))..))))))..))))))))).)))))...	183	43.5	-78.3	1	Known	7.46964	8.48713	0	4.60014	0	7.28375	26.2449	24.4683	36.9591	50.6865	49.4406	75.8992
44	64	ptc-miR171g-5p_2ss7GA20TA	TGTTGGAATGGCTCAATCAAG	21	5'	ggtgagtctatagaatcattaagattagggtgaagaTGTTGGAATGGCTCAATCAAGttaaagactcccagtattttggcataactgggtctttctaattTGATTGAGCCGTGCCAATATCcggtcttcacctttgctgcattctttctcgctcttt	Bvchr5_un.sca008	824533	824689	+	((((((.....(((((.....((...((((((((((((((((.(((((((((((((((((.(((..((((((...........))))))..))).))))))))))))))))).))))).....)))))))))))..))..)))))..))))))....	153	40.8	-65.6	1	Known	0	0	0	0	0	0	103.667	127.099	141.957	193.53	207.331	180.99
46	65	gma-miR171k-3p	TTGAGCCGCGCCAATATCACT	21	3'	gtttggggagaatatgtttgactggttgataggttgggaaggcaaagggaaagCGATATTGGTGAGGTTCAATCcgaagacggatcttactgaagtagagttttaagatacgatctcagaTTGAGCCGCGCCAATATCACTttctttttccacctttcggctttagtttgttctccctcgaactct	Bvchr8.sca018	1379234	1379419	-	((((((((((((((...((((..((..((.(((.(((((((......((((((.((((((((((.(((((((((.((.((((.((((((((.......)))...))))).)).)))).))))))))).)))))))))).)))))))))))))))).))..))))))..))))))))).)))))...	183	43.5	-78.3	1	Known	208.083	197.75	173.772	44.0299	41.7747	41.2746	156.813	158.364	160.436	168.187	169.055	177.098
43	66	gma-miR171o-5p_L+3_1ss4AG	ATGGGATATTGGTACGGTTCAATC	24	5'	cgtgcATGGGATATTGGTACGGTTCAATCagaaaaccgggtcttattcgagagagatctctgtttatttgaTTGAGCCGTGCCAATATCCCGtgttag	Bvchr8.sca004	2103016	2103113	-	...(((((((((((((((((((((((((((((((((.(((((((........)))))).).)))).)))))))))))))))))))))))))))))...	92	44.9	-57.4	1.3	Known	20.2747	26.3101	30.5161	13.1433	28.8101	10.521	0	0	0	0	0	0
47	67	mtr-miR172b_1ss1AC	CGAATCTTGATGATGCTGCAT	21	3'	ctaagttggtgtttgcagatGCAGCATCTTCAAGATTCACAaacaatcttagcttttcttattaatgaaggttcttccttcatttcatgttgatcttggaaagcttggatcatctgAGAATCTTGATGATGCTGCATcagcagatacttgactcgt	Bvchr7.sca021	7248417	7248572	-	...(((..((((((((.(((((((((((.(((((((((.((....(((..((((((((.....((((((((.....))))))))((.....))....))))))))..)))....)).))))))))).))))))))))).))))))).)..)))...	150	37.8	-66.2	1.1	Known	5417.89	5024.38	4528.67	6217.42	4096.08	2198.07	299.52	402.367	542.627	198.138	208.926	107.037
48	67	mtr-miR172b_1ss1AC	CGAATCTTGATGATGCTGCAT	21	3'	aggatcttagcttgttgtgggagatatgcaatcgttgtttgctgatGCAGCATCATTAAGATTCACAatccatgaagtttgagagttggattgatccattatatgcttttggatttgCGAATCTTGATGATGCTGCATtggcaatagacgattaatgatgcttatgaaaggtagctagggtaag	Bvchr9.sca001	776691	776874	-	...(((((((((..(..(..(...(((..(((((((..((((..((((((((((((((((((((.(((((((.(((((........((((....))))......))))))))).))).))))))))))))))))))))..))))..))))))).)))...)..)..).....)))))))))...	178	38.6	-78.5	1.1	Known	5417.89	5024.38	4528.67	6217.42	4096.08	2198.07	299.52	402.367	542.627	198.138	208.926	107.037
48	68	mtr-miR172c-5p_2ss2TC11CT	GCAGCATCATTAAGATTCACA	21	5'	aggatcttagcttgttgtgggagatatgcaatcgttgtttgctgatGCAGCATCATTAAGATTCACAatccatgaagtttgagagttggattgatccattatatgcttttggatttgCGAATCTTGATGATGCTGCATtggcaatagacgattaatgatgcttatgaaaggtagctagggtaag	Bvchr9.sca001	776691	776874	-	...(((((((((..(..(..(...(((..(((((((..((((..((((((((((((((((((((.(((((((.(((((........((((....))))......))))))))).))).))))))))))))))))))))..))))..))))))).)))...)..)..).....)))))))))...	178	38.6	-78.5	1.1	Known	0	0	0	3.94298	0	0	0	0	0	0	0	0
47	69	mtr-miR172c-5p_2ss2TC9AT	GCAGCATCTTCAAGATTCACA	21	5'	ctaagttggtgtttgcagatGCAGCATCTTCAAGATTCACAaacaatcttagcttttcttattaatgaaggttcttccttcatttcatgttgatcttggaaagcttggatcatctgAGAATCTTGATGATGCTGCATcagcagatacttgactcgt	Bvchr7.sca021	7248417	7248572	-	...(((..((((((((.(((((((((((.(((((((((.((....(((..((((((((.....((((((((.....))))))))((.....))....))))))))..)))....)).))))))))).))))))))))).))))))).)..)))...	150	37.8	-66.2	1.1	Known	0	0	0	0	0	0	0	3.39837	0	0	0	0
49	70	mtr-miR172d-3p_R+1_1ss9GT	AGAATCTTTATGATGCTGCAG	21	3'	gtgtttgcagatgcagcatcttcaagattcacaaacaatcttagcttttcttattaatgaaggttcttccttcatttcatgttgatcttggaaagcttggatcatctgAGAATCTTGATGATGCTGCATcagcagata	Bvchr7.sca021	7248524	7248661	-	....(((.(((((((((((.(((((((((.(((((((((..((((((......(((...)))((((((((.....)))))))).......))))))..))))))))).))))))))).))))))))))).))).....	138	36.9565	-60.8	1.19216	Known	220.355	255.463	302.618	83.4597	146.932	284.876	17.0592	16.3122	0	0	0	0
50	71	mtr-miR319a-3p	TTGGACTGAAGGGAGCTCCC	20	3'	aggaagtgaagagagctttcttcggtccactcacgggaagggttgggatttatcttgctgtcgactcattcatcccacctactttgcgtgtgcatacatatttgaggatcagggtagaaagtaattttccaactaagctagattgcatccaagaacgcgtcgcgcgcaaagtaactgagtgaatgatgcgagagtcaagttggatcttaagcttcctgtacTTGGACTGAAGGGAGCTCCCttatctctattt	Bvchr5.sca002	981152	981404	+	.((.((..(((.(((((((((((((((((...((((((((..((((((((((.((((((.(((..((((((((..((..(((((((((((((...((...(((..(((((((..(((..(((.........)))...)))..))).))))..)))...)))))))))))))))..)).))))))))..))).)).)))).)))))))))).))))))))...))))))))))))))))).)))..))))....	253	45.4545	-102.7	0.893043	Known	290.249	230.426	241.586	449.828	280.899	405.462	289.35	296.678	282.233	521.841	476.065	394.092
51	72	mes-MIR319g-p5	ATCTGCCGACTCATTCATTCA	21	5'	agtagtgtaagagagcttccttcagcccactcatggatgggaaaaagagggtctgaattATCTGCCGACTCATTCATTCAaacactcagtagaccgaagaatttgcaagggcgttctactgtgattgcatgaatgatgcgggagatagtttcatccttctctctccttgcttggactgaagggagctccctttctctat	Bvchr2.sca013	2523742	2523545	-	.(((...(((((((((.(((((((((((..((.(((((((((.((.((((..(((((.(((..((((((((.(((.(((((((((.((...............)).))))))..))).))).))))))))..))).))))).))))..)).)))))))))......))..))))))))))).)))))))))...)))..	199	45.7286	-84.7	0.930769	Known	17.607	15.2768	5.93369	20.372	8.64304	16.9954	8.5296	8.15608	0	25.3433	0	13.6229
52	73	mtr-miR390	AAGCTCAGGAGGGATAGCGCC	21	5'	atggcagaatctgtaAAGCTCAGGAGGGATAGCGCCatgaatcatatattatatcatcatacatattactacataatatatatacatataatataaactttggatgttaaaaatgaatagattataagaatattatgaaattagtggCGCTATCTATCCTGAGTTTCAcgggttcttct	Bvchr7.sca021	8811994	8811818	-	...((((...(((((.(((((((..((((((((((..((((..............................(((.......)))((((((((((.((((((((((((...))))))))))))...)))))))))).))))..))))))))))..))))))).)))))...)))).....	179	29.6089	-56.7	1.06981	Known	4613.04	4577.96	4368.04	1037	802.362	950.125	1279.44	1370.9	1514.48	1105.89	1097.26	854.352
52	74	gma-MIR390g-p5	CGCTATCTATCCTGAGTTTCA	21	3'	atggcagaatctgtaAAGCTCAGGAGGGATAGCGCCatgaatcatatattatatcatcatacatattactacataatatatatacatataatataaactttggatgttaaaaatgaatagattataagaatattatgaaattagtggCGCTATCTATCCTGAGTTTCAcgggttcttct	Bvchr7.sca021	8811994	8811818	-	...((((...(((((.(((((((..((((((((((..((((..............................(((.......)))((((((((((.((((((((((((...))))))))))))...)))))))))).))))..))))))))))..))))))).)))))...)))).....	179	29.6089	-56.7	1.06981	Known	94.4376	147.676	137.322	118.946	145.491	116.54	111.541	85.6389	101.638	119.804	148.322	134.283
53	75	mtr-miR393a_R+1	TCCAAAGGGATCGCATTGATCC	22	5'	tgcagcaacttaaggaggaaTCCAAAGGGATCGCATTGATCCttcttgctaaagttcgtttggatcatgcaatccctttggatttatccttcggtagcttaa	Bvchr2.sca001	1309247	1309348	-	...(((.((..(((((..(((((((((((((.((((.(((((.....((....))......))))))))).)))))))))))))..)))))..)).)))...	96	42.2	-47.9	1.1	Known	64.0255	61.1074	43.2311	38.7726	27.3696	33.1815	9.84184	0	14.2797	0	7.97428	11.6768
54	76	gma-miR394a-5p	TTGGCATTCTGTCCACCTCC	20	5'	ttctgaaaatgcaaatttctttgcactctttcatgggtgtttggcaaagggtagtttacagaaatcaTTGGCATTCTGTCCACCTCCcataatataagtttcctttttttttttatatagaaaaaagccatttgttttcttttttacttgggaggtgggcatcctgccaatagagctctgtttggcttccctctgtaaaactctcctgatatttcttcttgctttcatattccacctgagtg	scaffold00735	139780	139539	-	(((....))).......................(((((...((((..(((((((.((....((((((.((.(((((((...((.((((((((((((.(((((((...........))))))))).............(((....)))......)))))))))).))...))))))))).))))))...)).)))))))..))))..)).))).((((((((((....)))))))))).....	242	37.1901	-69.1	0.767778	Known	1906.09	1886.27	1805.11	1984.3	1246.04	1827.01	263.433	308.572	289.793	612.846	520.721	335.708
55	77	mtr-miR395a_2ss1AC21CT	CTGAAGTGTTTGGGGGAACTT	21	3'	ctcattgtgtgctccttagaactccctcaaacgcttcattgggacaacattatttagacaaccaaaaagggatatatgtagtcctaCTGAAGTGTTTGGGGGAACTCcagggatcaccaataca	Bvchr6.sca028	3574303	3574426	+	...((((.(((.(((((.((..((((((((((((((((.((((((.((((((((.......((.....)))))).)))).)))))).))))))))))))))))..)).))))).)))))))...	118	42.7	-52.9	1	Known	86.4345	97.1777	88.5814	157.39	133.247	165.908	34.1184	40.1008	42.419	19.5834	12.7589	11.6768
58	77	mtr-miR395a_2ss1AC21CT	CTGAAGTGTTTGGGGGAACTT	21	3'	gtagtcaggttccctcaagagttcccttgaacacttcaacggacacacccatacatgtcctttgagggacaaattttgtctgCTGAAGTGTTTGGGGGAACTTtagatggtgcttgatatt	Bvchr6.sca028	3573310	3573430	-	...((((((..((.((.((((((((((..(((((((((.((((((..........((((((....)))))).....)))))).)))))))))..)))))))))).)).))..))))))...	115	44.6	-58.8	1.1	Known	86.4345	97.1777	88.5814	157.39	133.247	165.908	34.1184	40.1008	42.419	19.5834	12.7589	11.6768
56	78	mtr-miR395a_L-1	TGAAGTGTTTGGGGGAACTC	20	3'	attaattagggttcagtagatgcactaaatttccatcatatgtttcctagaGTTCCCTCCAAACACTTCTTtagggcaacacatgcagctttaactagctagaaatctgccctattTGAAGTGTTTGGGGGAACTCctggatatatttgatcaattctggatctatggtttagtttattgaggtatgatttca	Bvchr6.sca028	3543264	3543456	+	...(((((...((((((((((..((((....(((((((.((((.(((..((((((((.(((((((((((..(((((((........((((......)))).......)))))))...)))))))))))))))))))..))).)))).))).......))))....))))...))))))))))...)))))...	187	36.8	-73.2	1	Known	19.2077	27.5832	25.4301	9.20028	0	2.42792	4.92092	8.83576	5.03988	0	0	0
57	79	aly-MIR395g-p5	TTCCCTAGAGTTCCTCTGAGC	21	5'	aacatcagatgTTCCCTAGAGTTCCTCTGAGCacttcattaaggaaatattttttgctcttaCTGAAGCGTTTGGGGGAACTCttgggttcatttgattac	Bvchr6.sca028	3565121	3565221	+	...((((((((..(((.((((((((((..(((.(((((.(((((.((......))..))))).))))).)))..)))))))))).)))..))))))))...	95	39.6	-48.9	1.2	Known	33.0799	17.823	29.6684	20.372	8.64304	14.5675	3.93674	0	0	11.5197	0	0
57	80	mtr-miR395k_1ss1TC	CTGAAGCGTTTGGGGGAACTC	21	3'	aacatcagatgTTCCCTAGAGTTCCTCTGAGCacttcattaaggaaatattttttgctcttaCTGAAGCGTTTGGGGGAACTCttgggttcatttgattac	Bvchr6.sca028	3565121	3565221	+	...((((((((..(((.((((((((((..(((.(((((.(((((.((......))..))))).))))).)))..)))))))))).)))..))))))))...	95	39.6	-48.9	1.2	Known	67.4936	63.6535	78.4094	32.201	24.4886	27.5164	0	3.05853	0	0	0	0
59	80	mtr-miR395k_1ss1TC	CTGAAGCGTTTGGGGGAACTC	21	3'	gaagtcaggtatcctctagagttcccttgaacacttcaatggagacacataaacaccctatccaagggtaacttttctctaCTGAAGCGTTTGGGGGAACTCttgctgatacttgacatg	Bvchr6.sca028	3560114	3560233	-	...((((((((((....((((((((((..(((.(((((.((((((.........(((((.....)))))......)))))).))))).)))..))))))))))....))))))))))...	114	44.2	-58.7	1.1	Known	67.4936	63.6535	78.4094	32.201	24.4886	27.5164	0	3.05853	0	0	0	0
60	81	mtr-miR396a-5p_R+1	TTCCACAGCTTTCTTGAACTTT	22	5'	gtcctgtcatgcttTTCCACAGCTTTCTTGAACTTTCCgctcgtcgtgttcgtacgtctcctctaactaattacattcatggtgatcatgtttatggtggaggagatccacgaggcgaaccgaatccataaaattcaccatggaaagttcaagaaagttgtgggaaaatatg	Bvchr8.sca018	1278655	1278488	-	(((.((((.(((((.((((((((((((((((..((((((((..........))))))))(((((..(((((((.((.....((((...........)))).....))..)))))))..)))))...........)))))))))))))))).))))).)))).))).......	172	43.0233	-68.8	0.92973	Known	512.738	540.63	478.933	427.484	556.035	360.546	477.329	460.139	497.688	404.34	474.47	638.331
61	82	mtr-miR396b-3p	GTTCAATAAAGCTGTGGGAAG	21	3'	ctttatttTTCCACAGCTTTCTTGAACTGcatctcaatttttcatcaacaagatccttcttttcttgataaataaataatttattttattattattaaaagaaaggagaaaattctgggtttgcgGTTCAATAAAGCTGTGGGAAGata	Bvchr8.sca018	1252273	1252421	+	...(((((((((((((((((.((((((((((.((((..(((((..........((((((((((..((((((.((((........))))))))))..))))).))))))))))...))))..)))))))))).)))))))))))))))))	146	28.2	-55.2	1.3	Known	43.7508	34.7972	42.3835	49.2872	56.1797	38.0374	35.4306	40.7804	62.1585	20.7354	43.0611	0
61	83	mtr-miR396b-5p	TTCCACAGCTTTCTTGAACTG	21	5'	ctttatttTTCCACAGCTTTCTTGAACTGcatctcaatttttcatcaacaagatccttcttttcttgataaataaataatttattttattattattaaaagaaaggagaaaattctgggtttgcgGTTCAATAAAGCTGTGGGAAGata	Bvchr8.sca018	1252273	1252421	+	...(((((((((((((((((.((((((((((.((((..(((((..........((((((((((..((((((.((((........))))))))))..))))).))))))))))...))))..)))))))))).)))))))))))))))))	146	28.2	-55.2	1.3	Known	29823.1	30360.2	29809.1	34277	31282	32984.1	37764.5	41214.7	44039.3	42413.1	38845.9	35838
60	84	lus-MIR396e-p5	CACAGCTTTCTTGAACTTTCC	21	5'	gtcctgtcatgcttTTCCACAGCTTTCTTGAACTTTCCgctcgtcgtgttcgtacgtctcctctaactaattacattcatggtgatcatgtttatggtggaggagatccacgaggcgaaccgaatccataaaattcaccatggaaagttcaagaaagttgtgggaaaatatg	Bvchr8.sca018	1278655	1278488	-	(((.((((.(((((.((((((((((((((((..((((((((..........))))))))(((((..(((((((.((.....((((...........)))).....))..)))))))..)))))...........)))))))))))))))).))))).)))).))).......	172	43.0233	-68.8	0.92973	Known	36.5479	29.705	35.1783	19.3863	24.4886	16.9954	11.8102	11.2146	16.7996	0	15.1511	11.6768
62	85	mtr-miR397-5p	TCATTGAGTGCAGCGTTGATG	21	5'	tgaagaattggaggccagttacccagattgtgaaaacaTCATTGAGTGCAGCGTTGATGaaattccactaggccatttttatcaacgttgcattcaattatgtttttataattttgggatggttatacagttttcta	Bvchr8.sca001	650203	650339	+	...(((((((...((((....((((((((((((((((((.((((((((((((((((((((((..((....))....)))))))))))))))))))))).))))))))))))))).))).))))....)))))))...	131	35	-59.2	1.2	Known	8.53674	17.823	9.32436	29.5723	21.6076	27.5164	1100.32	1277.79	1328.85	1877.7	1535.85	1356.45
63	86	aly-miR397a-5p_R+1_1ss21GT	TCATTGAGTGCAGCGTTGATTT	22	5'	tgtgaaaacaTCATTGAGTGCAGCGTTGATgaaattccactaggccatttttatcaacgttgcattcaattatgttttta	Bvchr8.sca001	650231	650308	+	..(((((((((.((((((((((((((((((((((..((....))....)))))))))))))))))))))).)))))))))	80	33.75	-38.5	1.42593	Known	0	0	0	0	0	0	10.498	29.226	10.0798	0	0	0
64	87	bdi-miR398a_R+2_1ss21GT	TGTGTTCTCAGGTCGCCCCTTTT	23	3'	tgaagtcccacaggagcgacctgagaccacatggatcaggcatctgcaccttccgaaaccagattaccactttgtgggcgatttagcttagggttctggcaaagttgcaatcctttggtgctcaTGTGTTCTCAGGTCGCCCCTgctggtctttc	Bvchr4.sca001	2984705	2984859	+	.((((.((..((((.(((((((((((.((((((.....((((((((((.(((......(((((..(((.((....((((......))))))))))))))..))).)))).......)))))))))))).))))))))))).))))..)).)))).	155	52.2581	-63.8	0.787654	Known	94.4376	113.728	93.2436	197.806	177.182	173.191	85.9521	57.0926	76.4381	11.5197	19.1383	46.7072
65	88	mtr-miR398a-3p	TGTGTTCTCAGGTCACCCCTT	21	3'	acaccccagaggagtgtactgagaatacaggatgtaattagcttctgtaaccaattttgctaattatctctTGTGTTCTCAGGTCACCCCTTtggggcat	Bvchr6.sca004	3577807	3577906	+	...(((((((((.(((..((((((((((((((..((((((((................))))))))..))))))))))))))..))).)))))))))...	94	43	-52.9	1.2	Known	62.4249	59.4099	47.4695	113.032	109.478	80.1213	47.897	59.1316	49.5588	66.814	79.7428	40.8688
66	89	mtr-miR398b	TGTGTTCTCAGGTCGCCCCTG	21	3'	gtcccacaGGAGCGACCTGAGACCACATGgatcaggcatctgcaccttccgaaaccagattaccactttgtgggcgatttagcttagggttctggcaaagttgcaatcctttggtgctcaTGTGTTCTCAGGTCGCCCCTGctggtctt	Bvchr4.sca001	2984709	2984857	+	...(((((((.(((((((((((.((((((.....((((((((((.(((((..((((......((((...))))((......))....))))..))..))).)))).......)))))))))))).))))))))))).)))).)))....	142	53	-62.6	0.8	Known	4785.91	4722.24	4566.82	7874.12	5834.05	6160.84	3687.41	4090.96	4364.95	5585.88	4554.11	3374.59
67	89	mtr-miR398b	TGTGTTCTCAGGTCGCCCCTG	21	3'	cttgttgtatgatgatatgatcacaggcggtgaagttccacaGGAGCGACCTGAGACCACATGaatgaggcatattcaccaattttttattggtgatttggctttgggttctattgttcaTGTGTTCTCAGGTCGCCCCTGccggacttcctccatcgcatgattgatagatccatctgaaatcaagaat	Bvchr8.sca001	385316	385505	+	((((......((((((...((((((.((((((((((((..((((.(((((((((((.((((((((((((((....((((((((.....))))))))....)))))..........))))))))).))))))))))).))))..)))))))....))))).))..))))..))).)))......))))...	187	44.2	-80.5	1	Known	4785.91	4722.24	4566.82	7874.12	5834.05	6160.84	3687.41	4090.96	4364.95	5585.88	4554.11	3374.59
66	90	ptc-miR398c-5p_2ss13AG15TC	GGAGCGACCTGAGACCACATG	21	5'	gtcccacaGGAGCGACCTGAGACCACATGgatcaggcatctgcaccttccgaaaccagattaccactttgtgggcgatttagcttagggttctggcaaagttgcaatcctttggtgctcaTGTGTTCTCAGGTCGCCCCTGctggtctt	Bvchr4.sca001	2984709	2984857	+	...(((((((.(((((((((((.((((((.....((((((((((.(((((..((((......((((...))))((......))....))))..))..))).)))).......)))))))))))).))))))))))).)))).)))....	142	53	-62.6	0.8	Known	343.337	328.452	156.395	781.038	635.263	754.678	208.319	239.585	230.994	202.746	183.409	144.987
67	90	ptc-miR398c-5p_2ss13AG15TC	GGAGCGACCTGAGACCACATG	21	5'	cttgttgtatgatgatatgatcacaggcggtgaagttccacaGGAGCGACCTGAGACCACATGaatgaggcatattcaccaattttttattggtgatttggctttgggttctattgttcaTGTGTTCTCAGGTCGCCCCTGccggacttcctccatcgcatgattgatagatccatctgaaatcaagaat	Bvchr8.sca001	385316	385505	+	((((......((((((...((((((.((((((((((((..((((.(((((((((((.((((((((((((((....((((((((.....))))))))....)))))..........))))))))).))))))))))).))))..)))))))....))))).))..))))..))).)))......))))...	187	44.2	-80.5	1	Known	343.337	328.452	156.395	781.038	635.263	754.678	208.319	239.585	230.994	202.746	183.409	144.987
68	91	mtr-MIR398c-p5_1ss5CT	GACCTGAGACCACATGAA	18	5'	gaggaagtccggcaggggcGACCTGAGAACACATGAAcaatagaacccaaagccaaatcaccaataaaaaattggtgaatatgcctcaTTCATGTGGTCTCAGGTCGCtcctgtggaacttcacc	Bvchr8.sca001	385273	385397	-	...(((((((.(((((((((((((((((.((((((((..............((....((((((((.....))))))))....))....)))))))).)))))))))))))))))))).))))...	119	48	-61.6	1	Known	0	0	0	0	0	0	0	4.41788	2.93993	0	0	0
68	92	gma-MIR398d-p3	TTCATGTGTTCTCAGGTCGC	20	3'	gaggaagtccggcaggggcGACCTGAGAACACATGAAcaatagaacccaaagccaaatcaccaataaaaaattggtgaatatgcctcaTTCATGTGGTCTCAGGTCGCtcctgtggaacttcacc	Bvchr8.sca001	385273	385397	-	...(((((((.(((((((((((((((((.((((((((..............((....((((((((.....))))))))....))....)))))))).)))))))))))))))))))).))))...	119	48	-61.6	1	Known	13.0719	12.3063	18.6487	31.8724	17.2861	23.8745	11.8102	16.9918	23.0994	9.21573	9.56914	0
69	93	ptc-miR399e	CGCCAAAGGAGAGTTGCCCTC	21	3'	atgtagttgtagggcttctctaccttggcatgtagttgatctttgatcaagttgatgtggtttaagaatcaaagttcatgtaacaCGCCAAAGGAGAGTTGCCCTCtgactgct	Bvchr5.sca002	3140223	3140336	+	..(((((((.(((((..((((.(((((((.(((...(((.(((((((....((((......))))..))))))).)))....))).))).))))))))..))))).))))))).	114	42.1053	-45.5	0.947917	Known	34.6805	44.1331	41.5358	42.7156	27.3696	42.0839	28.2133	42.8194	56.2786	0	0	13.6229
70	94	gma-miR399i	TGCCAAAGGAGAATTGCCCTG	21	3'	ttggtgatggcgaatgacagtgcaattctcctttggcacactatccatgctcaattgctcatgcatacttctattgTGCCAAAGGAGAATTGCCCTGtaattcactaccacact	Bvchr8.sca001	381845	381958	+	...(((.(((.((((.((((.(((((((((((((((((((.((...((((............)))).....)).))))))))))))))))))).)))).)))).))).)))...	108	43.9	-51.5	1	Known	41.3498	44.1331	33.4829	46.9871	41.7747	31.1583	1.96837	4.41788	0	0	3.98714	0
71	94	gma-miR399i	TGCCAAAGGAGAATTGCCCTG	21	3'	gttggtgctataggtgaataacagtgcaattctcctcgggcatatggaatgtgcatgcattgtgcataacttataTGCCAAAGGAGAATTGCCCTGctattcaccagcatcgtg	Bvchr8.sca001	461214	461327	+	..(((((((...((((((((.(((.(((((((((((..((((((((...(((((((.....)))))))...))))))))..))))))))))).))).)))))))))))))))..	110	44.7	-60.9	1.2	Known	41.3498	44.1331	33.4829	46.9871	41.7747	31.1583	1.96837	4.41788	0	0	3.98714	0
72	95	mtr-miR399k_2ss9AT13TA	TGCCAAAGTAGAATTGCCCTG	21	3'	aatggtagagaagaataacagggcaatttcttctttggcagaattatatcacataatgtaagacatatgattaatgtctcTGCCAAAGAAGAATTGCCCTGccattccactgctctaccctt	Bvchr8.sca001	383962	384083	+	...(((((((..((((..((((((((.(((((((((((((((.((((((......))))))(((((.......))))))))))))))))))))))))))))..)))).....)))))))...	116	37.7	-54.7	1.2	Known	16.2732	18.6717	17.3772	7.55737	15.8456	27.9211	0	1.69918	0	0	0	0
73	96	gma-MIR399o-p3_1ss13GC	TGCCAAGGGAGACTTGCCCTG	21	3'	ataggctttggtaaattacagtgcaaatctcttttggcatgcagagaattcatgcaattcagcaattgccaatttgctgccaTGCCAAAGGAGACTTGCCCTGccattcgccaacgccgga	Bvchr8.sca001	431565	431685	-	...(((.((((..(((..(((.((((.(((((((((((((((((..((((...((((((....)))))).))))..))).)))))))))))))).)))).)))..)))..)))).)))...	115	46.3	-55.6	1	Known	2.40096	4.66792	2.96684	2.62865	0	0	4.2648	4.75772	9.65976	0	0	0
74	96	gma-MIR399o-p3_1ss13GC	TGCCAAGGGAGACTTGCCCTG	21	3'	ttgaattgcagggcgagtctcgtttggcaaaaaagattgatcatgtatgtaaaatgcatacgaagatttctcttttTGCCAAGGGAGACTTGCCCTGtgatttct	Bvchr8.sca001	392450	392554	+	..((((..(((((((((((((..((((((((((.((..((((.(((((((.....)))))))..))))..))))))))))))..)))))))))))))..))))..	101	40	-55.6	1.3	Known	2.40096	4.66792	2.96684	2.62865	0	0	4.2648	4.75772	9.65976	0	0	0
75	97	gma-miR403a_1ss20TC	TTAGATTCACGCACAAACTCG	21	3'	aacagaggagccatattttaagtttgttcgcggatctaacaatttaaatcccttttcacaaattcatccattagttgaacatttgttgaaggtttttgTTAGATTCACGCACAAACTCGtaatttgtcttctctttt	Bvchr5.sca025	1003089	1003225	-	...(((((((.((.(((...(((((((.((.(((((((((((.....(..(((((..(((((((((.........)))..)))))).)))))..)))))))))))).)).)))))))...))).)).)))))))...	131	32.8	-41.2	0.9	Known	410.83	514.32	483.172	241.836	350.043	256.55	324.125	345.274	341.872	198.138	218.495	235.482
76	98	mtr-miR408-3p_L-1R+1	TGCACTGCCTCTTCCCTGGCT	21	3'	acaagagatcagagagattggataaagccggagaagaagtagtgcaaggatagagctgcttgcaaactacattttcatgtgttttggctctaccctTGCACTGCCTCTTCCCTGGCTattatgtctcctctacatttgacctttaac	Bvchr9.sca025	3397067	3397213	-	...((((.(((((.(((..(((((.((((((.(((((.(((((((((((.(((((((......((((.((((....)))))))).))))))).))))))))))).))))).))))))....)))))..)))...))))).))))...	141	43.5	-59	0.9	Known	29835.4	29164.8	29454	58922.5	47996.9	54429.1	90073.5	99360.8	102651	74343.3	64867.6	57313.6
77	98	mtr-miR408-3p_L-1R+1	TGCACTGCCTCTTCCCTGGCT	21	3'	ttttgaatggttgaaatagggagaaaaagagctaagagctagggaaaaggtggagcatgagatggatcagtcaaccatatatagatgttgatgttcctcccaTGCACTGCCTCTTCCCTGGCTctcatattagttcttaatcttctcttttatcttctcatttatgt	Bvchr4.sca003	3576835	3577001	+	...(((((((...(((..((((((..((((((((((((((((((((.(((..(.(((((.((.(((...((((((.((......))))))))..))))).))))).)..))).)))))))))))).....))))))))..))))))..))).....).))))))...	161	38.9	-67.4	1	Known	29835.4	29164.8	29454	58922.5	47996.9	54429.1	90073.5	99360.8	102651	74343.3	64867.6	57313.6
78	99	gma-miR408a-3p_L-1R+5	TGCACTGCCTCTTCCCTGGCTTTTT	25	3'	gagatcagagagattggataaagccggagaagaagtagtgcaaggatagagctgcttgcaaactacattttcatgtgttttggctctaccctTGCACTGCCTCTTCCCTGGCTATTatgtctcctct	Bvchr9.sca025	3397273	3397151	-	((((((...((((.((((.(((((((((.((((((((((((((((((((..((((....))))..))))......)))))))))))))))).))))))))).))))))))....)).))))......	127	45.6693	-56.5	0.974138	Known	85.3674	115.425	83.9193	293.095	446.557	308.346	390.393	330.321	335.152	274.168	295.049	342.519
78	100	mtr-MIR408-p3_2ss18GT19GA	TGCACTGCCTCTTCCCTTA	19	3'	gagatcagagagattggataaagccggagaagaagtagtgcaaggatagagctgcttgcaaactacattttcatgtgttttggctctaccctTGCACTGCCTCTTCCCTGGCTATTatgtctcctct	Bvchr9.sca025	3397273	3397151	-	((((((...((((.((((.(((((((((.((((((((((((((((((((..((((....))))..))))......)))))))))))))))).))))))))).))))))))....)).))))......	127	45.6693	-56.5	0.974138	Known	3.20128	2.54614	3.39068	12.1575	7.20253	16.1861	32.15	32.2845	30.6593	31.1031	16.746	13.6229
78	101	mtr-MIR408-p5_2ss18GT19GT	TGCACTGCCTCTTCCCTTT	19	3'	gagatcagagagattggataaagccggagaagaagtagtgcaaggatagagctgcttgcaaactacattttcatgtgttttggctctaccctTGCACTGCCTCTTCCCTGGCTATTatgtctcctct	Bvchr9.sca025	3397273	3397151	-	((((((...((((.((((.(((((((((.((((((((((((((((((((..((((....))))..))))......)))))))))))))))).))))))))).))))))))....)).))))......	127	45.6693	-56.5	0.974138	Known	46.4185	32.2511	51.7078	128.804	59.0608	91.4516	290.006	333.72	301.553	446.963	271.126	175.152
79	102	mes-MIR482c-p3_2ss12TC18AG	TTCCCAAGACCCCCCATGCCA	21	3'	agagaagtagtgggaaagggagatgagtctacaggaagtaatgggtatggggtgcttggggaggaatgggaatctaaatcccttatatttgggttttggaaataacttccTTCCCAAGACCCCCCATGCCAatcattttctgtgggttttccctttcccagacttttcccat	Bvchr8.sca004	1797264	1797094	-	..((((..(((.(((((((((((......((((.((.((((.((.((((((...((((((.(((((......((.(((.(((........))).))).))......))))).))))))..)))))).)).)))).)).)))).........)))))))))))..))))))).	172	45.3488	-89.4	1.14615	Known	80.0319	71.2919	77.9856	157.062	101.556	142.842	71.1893	58.7918	56.2786	316.791	249.595	236.455
80	103	osa-miR535-5p_2ss5AG7CT	TGACGATGAGAGAGAGCACGC	21	5'	ctccatcattagattataTGACAATGAGAGAGAGCACGCatgtacacagtcatgaaatttcttgcatgaatgccaacaagctaagcgtgctctctctcatcgtcaaacaatatatagatgaaa	Bvchr5.sca024	652201	652323	+	...((((.....(((...((((.((((((((((((((((..........(((((..........)))))..((......))...)))))))))))))))).))))...))).....))))...	117	38.2	-44	0.9	Known	11038.3	10408.2	10804.8	11453.4	8810.86	10381.8	16934.9	20249.9	10841.6	9674.21	8219.09	6084.58
81	103	osa-miR535-5p_2ss5AG7CT	TGACGATGAGAGAGAGCACGC	21	5'	taatttcatctatatattgttTGACGATGAGAGAGAGCACGCttagcttgttggcattcatgcaagaaatttcatgactgtgtacaTGCGTGCTCTCTCTCATTGTCatataatctaatgatggaggca	Bvchr5.sca024	652264	652392	-	...(((((((.....(((((.(((((((((((((((((((((......(((..(((.(((((.((....)).))))).)))..))).))))))))))))))))))))).))))).....)))))))...	123	38	-58.3	1.2	Known	11038.3	10408.2	10804.8	11453.4	8810.86	10381.8	16934.9	20249.9	10841.6	9674.21	8219.09	6084.58
81	104	vca-MIR535-p3_1ss16GA	TGCGTGCTCTCTCTCATTGTC	21	3'	taatttcatctatatattgttTGACGATGAGAGAGAGCACGCttagcttgttggcattcatgcaagaaatttcatgactgtgtacaTGCGTGCTCTCTCTCATTGTCatataatctaatgatggaggca	Bvchr5.sca024	652264	652392	-	...(((((((.....(((((.(((((((((((((((((((((......(((..(((.(((((.((....)).))))).)))..))).))))))))))))))))))))).))))).....)))))))...	123	38	-58.3	1.2	Known	0	0	0	0	7.20253	0	0	0	0	0	0	0
82	105	aof-miR536_1ss9CA	TCGTGCCAAGCTGTGTGCGTC	21	3'	agttagagaaaaggtttaagacgcacttagtttggtatgatcttttgtagtctacatatatactcgttataatcgtgagaatattaaagaTCGTGCCAAGCTGTGTGCGTCttaaatttctttatct	Bvchr1.sca002	6060414	6060540	-	((.(((((((...(((((((((((((..(((((((((((((((((..((.(((.(((.((((.....))))...)))))).))..)))))))))))))))))..)))))))))))))))))))).))	127	33.1	-52.4	1.2	Known	3.20128	5.94099	0	573.046	446.557	528.477	36.0868	39.4211	38.6391	73.7258	118.019	91.4682
83	106	osa-MIR812j-p5_2ss1TA17AG	ATATTTTGTGACGGAGGGAGTACT	24	3'	gtcatactccctccgtcccaaaatatagttcctgaactATATTTTGGGACGGAGGGAGTAGTaa	0177.scaffold00510	116089	116151	-	....((((((((((((((((((((((((((....))))))))))))))))))))))))))....	64	43.75	-45.7	1.63214	Known	7.46964	12.7307	14.8342	0	9.36329	11.3303	3.60868	0	0	0	0	6.81146
84	107	osa-MIR818d-p5_2ss1CA19GT	ATTATATTATGGGACGGATGGAGT	24	5'	gaccgtgtaaaaaagaaacaagcATTATATTATGGGACGGATGGAGTataatttagttgaatttttcacattctaaaagattaaggccttaatattttcttgtcttacttcctccgtctcataatatagtgttcacttcatatttttcatgtga	Bvchr5.sca021	504517	504670	+	...((((.(((((.(((...(((((((((((((((((((((.((((((...(((((.((((...))))....)))))..(((((....)))))............)))))).)))))))))))))))))))))...)))...)))))))))...	148	30.5	-42.4	0.9	Known	6.40255	12.7307	17.8011	0	8.64304	0	3.93674	0	4.1999	0	0	0
85	108	ath-miR827_1ss21TA	TTAGATGACCATCAACAAACA	21	3'	gtttttttgcatggatgaatatgttttgttgatggtcctctaaccattaattaagtctttttccatatgtttgagaatattaggatatgctagcacttcttgtggTTAGATGACCATCAACAAACAcattcatataagtgcaagagcct	Bvchr3.sca006	2469668	2469816	-	...(((((((((..((((((.((.(((((((((((((.(((((((((.....((((((...(((..(((((....)))))..)))......)).))))...))))))))).))))))))))))))).))))))....)))))))))...	143	33.6	-54.8	1.1	Known	4.26837	10.1846	10.172	3.94298	0	0	26.901	45.5381	30.2393	133.628	207.331	149.852
86	109	bdi-miR1127_L+2_1ss20GC	ATAACTACTCCCTCCGTCCCATA	23	3'	agaaggcgtttgttttgtaggggatggaggaaggggagttgtaattcctatttttcataaaccttgcatttggtagtgaaaagatccggtaaaattactATAACTACTCCCTCCGTCCCATAatataatgcctact	scaffold00248	211238	211373	+	((.(((((((....((((..((((((((((..(((.((((((((((((..((((((((..(((........))).))))))))....))...))))))...)))).)))))))))))))))))...))))))).))	136	39	-43.9	0.8	Known	3.20128	4.24357	0	0	0	0	0	0	5.03988	0	0	0
87	110	osa-MIR1436-p3_2ss1CA23TC	ATACTCCCTCCGTCCCATAATACT	24	3'	tgattaaaataatagtggatcatatcccaaaatagaagtgtaaagagtattctgagatagataaaaaaaggaaagtgtcaagagtattatgggaaggagggagtaataataataataataATACTCCCTCCGTCCCATAATACTctttgtaccttccttttttatatgtcccataatactctttacacttgtattttgagatatgatccactattttttaataag	Bvchr5.sca016	552886	553110	+	..(((((((.((((((((((((((((.(((((((.((((((((((((((((.((.((((....((((((((((.(((..(((((((((((((((.((((((((((.((.((....)).)).)))))))))).)))))))))))))))..))).))))))))))...)))).)).)))))))))))))))).))))))).)))))))))))))))))))))))...	220	29.3	-120.2	1.8	Known	5.86901	11.0333	4.23835	7.22879	0	8.90236	6.56123	4.07804	4.1999	0	0	0
88	111	mtr-miR2111a-5p_2ss18TC20TC	TAATCTGCATCCTGAGGCTCA	21	5'	ttcttatgactgatattagcaaggaagtccatatatagtttggtcagaaatgggTAATCTGCATCCTGAGGCTCAaagcaatagaatgaagcaccttcttctaatgccatttatgagcctctagatgcagatgatctgtttcttgccaaggctacttcatattatttccagctatgttttcagcatgataa	Bvchr5.sca024	28457	28647	+	...(((((.((((...((((..((((((..((((.((((((((..(((((..(((.(((((((((..((((((((..(((.(((((.((((...))))))))).)))......))))))))..))))))))).)))..)))))..))))).)))....)))).)))))).)))).....)))))))))...	185	37.7	-74.1	1	Known	85.9009	86.5688	82.2239	78.8595	74.1861	73.2422	62.9878	69.3267	71.3983	43.7747	47.0483	27.2459
89	111	mtr-miR2111a-5p_2ss18TC20TC	TAATCTGCATCCTGAGGCTCA	21	5'	cctgaattggttagaaattggTAATCTGCATCCTGAGGCTCAcaacagtggaagcatttttaccacttctgagcctctagatgcagatgatctgtttcttgccaagtctac	Bvchr6.sca024	547388	547498	+	...((.((((..(((((..(((.(((((((((..((((((((....((((((((....))).)))))..))))))))..))))))))).)))..)))))..)))).))...	105	43.2	-49.4	1	Known	85.9009	86.5688	82.2239	78.8595	74.1861	73.2422	62.9878	69.3267	71.3983	43.7747	47.0483	27.2459
90	112	ppe-miR3627-5p_L+1R-1_1ss22TG	CTCGCAGGAGAGATGGCACTGG	22	5'	atacgatgtaagagaagctgatgcctgcaCTCGCAGGAGAGATGGCACTGGcgacaggttgatgtgcattgcagtttacgtatgccgcaacctgcaactagtgtcattctcctgtgagtggagacctgtgtttattgcttctttatcgctt	scaffold01440	4904	5054	+	...(((((...(((((((.((..(((.((((((((((((((.(((((((((...(((((((.((.((((.((.......)))))))))))))))...))))))))))))))))))))))).))....)..))....))))))))))))...	145	48.3	-69.4	1	Known	80.0319	80.6278	71.2042	65.0591	93.6329	94.6888	358.243	448.585	485.508	251.129	229.659	169.314
91	113	gma-miR6300_L-1R+1	TCGTTGTAGTATAGTGGT	18	3'	aaatatcctatcggctataacatattcgcacataataatatcctacaaaggccacataagattaacttcaattattatacatcaagTCGTTGTAGTATAGTGGTaagtattcccgcctgtcacgcgggtgacccgggttcgatccccggcaacggc	Bvchr5.sca001	480015	480170	+	...((((((((..((((((((..........((((((((..(((....)))........((......)).))))))))..........)))))))))))).))))......((((...(((((....))))).))))........(((....))).	102	42.9	-33.6	0.5	Known	0	4.24357	0	0	0	0	223.738	273.229	293.153	1352.41	1049.42	805.699
92	114	stu-MIR8005a-p3_1ss4GA	TTTAGGGTTTAGGGTTTAGGGT	22	3'	ttTAGGGTTTAGGGTTTAGGGTTTtaaggtttggggtttagggtttggggtttagggttcagggtttatggTTTAGGGTTTAGGGTTTAGGGTttagggtttagggtttaaggtttaaggtttagggt	Bvchr8.sca017	3902599	3902726	-	..................(..(..((((...(..(........)..)...))))..)..)..........................((((..(((((..(((((...)))))..)))))..))))...	42	41.4	-4.4	0.1	Known	25.6102	26.3101	41.5358	3.28581	0	0	4.59286	4.75772	18.4795	0	0	0
93	115	PC-3p-100018_56	ACGGATATTGTCCCTCTCTAAAAC	24	3'	ccatttagagacggacaaaatccgtccctaaaaaggtcaaatccgtcgctatatgggcttagagacggatttagagACGGATATTGTCCCTCTCTAAAACc	scaffold00952	4002	4102	+	...((((((((.((((((.((((((((((....)))..(((((((((.(((........))).)))))))))...))))))).)))))).))))))))...	95	44.6	-45.7	1	Novel	4.26837	0	13.5627	5.2573	7.20253	11.3303	3.28061	0	0	0	0	0
94	116	PC-3p-100252_56	AAAAGTGTTTGATTTATTTGAGCC	24	3'	aatttgttaattgcaactctttaattttaatctattcaattacagcttcaaataaaccaaacacttttaaatttcagtcgaaaattcgtgaagataggttggatttagactgtaacctAAAAGTGTTTGATTTATTTGAGGCtgcaaatgaaaatattgagataaaagggtttcaatttgtaatac	Bvchr4_un.sca001	1741948	1742133	-	...(((..(((((.((((((((.((((((((...((((.((.((((((((((((((.((((((((((((.....(((((..(((((((...........))))))).))))).....)))))))))))).)))))))))))))).)).))))...)))))))).)))))))).)))))..)))...	180	26.9	-63.4	1.3	Novel	1.33387	5.09228	2.54301	0	15.1253	4.85584	1.64031	2.37886	0	0	0	0
95	116	PC-3p-100252_56	AAAAGTGTTTGATTTATTTGAGCC	24	3'	aagtgggcactttgttgactatagccattttatttcaatctcttcagcctcaaataaaccaaacatttttaagttgcagcccaaatctaacatatcttcacgctttttgggatgcaatttAAAAGTGTTTGATTTATTTGAGCCtgcaattgaaagattgaaatgaaaagggctgcaattaacaaagtgctcatgtt	scaffold00571	9548	9744	-	..((((((((((((((((...(((((.((((((((((((((.((((((((((((((((.(((((((((((((((((((.((((((....................)))))).))))))))))))))))))).))))))))))...))...))))))))))))))))))..)))))...))))))))))))))))...	192	34	-87.8	1.3	Novel	1.33387	5.09228	2.54301	0	15.1253	4.85584	1.64031	2.37886	0	0	0	0
96	117	PC-3p-102743_55	TTATCAACGTTGCATTCAATT	21	3'	aagaattggaggccagttacccagattgtgaaaacatcattgagtgcagcgttgatgaaattccactaggccatttTTATCAACGTTGCATTCAATTatgtttttataattttgggatggttatacagttttc	Bvchr8.sca001	650205	650337	+	.(((((((...((((....((((((((((((((((((.((((((((((((((((((((((..((....))....)))))))))))))))))))))).))))))))))))))).))).))))....))))))).	131	35.3	-59.2	1.3	Known	0	0	0	0	0	0	10.498	24.4683	15.1196	0	0	0
97	118	PC-3p-103053_55	CCTAAATTGCAACCCTTCTTT	21	3'	gtagcagcctttcacaacggagggctgcagtttagtctcgaaaccgcaactcttccgatatggaagggctgcagttttgggCCTAAATTGTAACCCTTCTTTgtacaaagggtcgcaat	Bvchr6.sca005	2518025	2518143	-	...((..(((((.((((.((((((.((((((((((.((((((((.(((.(((((((.....))))))).))).)))))))).)))))))))).)))))).))))...)))))..))...	113	48.7	-57.6	1	Novel	9.07028	5.09228	4.23835	17.0862	8.64304	0	0	0	0	0	0	0
98	119	PC-3p-103747_54	ATCTTATACTCCCTCCGTCCCATA	24	3'	attctatattATGGGACGAAGGAAGTATCTAGGTtactctaacaaaatttagtcatgaaagatagacttagtgtattgtatgttcactagttagtagatgtattATCTTATACTCCCTCCGTCCCATAatatagtgc	Bvchr9.sca024	2583694	2583830	+	...(((((((((((((((.(((.(((((..(((((((((((..........(((......))).((((.((((.((.....)).))))))))..)))).)))..)))).))))).))).)))))))))))))))...	131	32.8	-43.8	1	Novel	13.8722	11.882	15.258	3.28581	7.20253	4.04653	0	0	0	0	0	0
99	120	PC-3p-104014_54	ATACCCGGTAGAATTTCATAGACC	24	3'	ttcaagatttttaatatcaactgggtccgggtctatgaaattctaccgagtacccggttgtgctcacctcctagttataacttatatactaatatacctattagggatgagcacaaccggATACCCGGTAGAATTTCATAGACCcagacccaaacccagtcggtattaaaaatctgaaatt	Bvchr4.sca003	4342798	4342978	+	(((.((((((((((((((.((((((((.((((((((((((((((((((.(((.(((((((((((((.(.((((((.......(((((....)))))...))))))).))))))))))))).))).)))))))))))))))))))).))))))......)).)))))))))))))))))...	178	39.8	-97.6	1.4	Novel	11.2045	17.823	6.78135	10.5146	23.0481	12.1396	3.28061	0	0	0	0	0
100	121	PC-3p-104748_54	AAAGGGCTGCGTTTTTAAAAAACC	24	3'	ccataaagggctgcgtttttaaaaaatcgcagcccttagctttattacttAAAGGGCTGCGTTTTTAAAAAACCatagccctttatta	Bvchr2.sca010	1246820	1246907	+	..(((((((((((.((((((.(((((.((((((((((((........))..))))))))))))))).))))))..)))))))))))..	84	36.4	-39.4	1.2	Novel	7.46964	5.94099	10.172	3.94298	12.9646	0	0	4.07804	0	0	0	0
101	122	PC-3p-108165_52	TTTGTCAAGGTCCAATTTACTT	22	3'	ttaaagattcattgttagctttggcaaatattaataTTTGTCAAGGTCCAATTTATTTtaat	Bvchr9_un.sca005	402881	402942	-	...(((((..((((...(((((((((((((....))))))))))))).))))..)))))...	56	22.6	-16.4	1.2	Novel	3.20128	0	0	5.2573	17.2861	5.66514	7.87347	14.9528	23.5194	0	15.9486	9.73066
102	123	PC-3p-108246_52	ATTGGCATTTTAAAAGAGGACACC	24	3'	ttcggtagttttctttaagtgccaattttgattttgacattccttttttaatttagaaagggaaggggggcaaaATTGGCATTTCAAAAGAGGACACCatt	Bvchr4_un.sca009	1132360	1132460	-	...(((.((..(((((((((((((((((((.........(((((((((((...)))))))))))......))))))))))))))..)))))..)))))...	95	34.7	-37.4	1.1	Novel	10.1374	10.1846	8.47669	5.91447	0	5.66514	0	0	0	0	0	0
103	124	PC-3p-108414_52	AAGGGCTGCGCTTTTCTAAAAGGC	24	3'	gctgcgccttttctaaaaagcgcagccctacctacagaagggctgcgctttttagaaaagcgcagcccttctgtaggtgaagggctgcgctttttaggaggcgcagcccttcacatgcagAAGGGCTGCGCTTTTCTAAAAGGCgcagcccttcaatgtgtagggctgcgcttttttgaaactagcgcagccct	scaffold00157	83128	83321	+	(((((((..((((.(((((((((((((((((..((((((((((((((((((((((((((((((((((((((((((.(((((((((((((((((....))))))))))))))))).)))))))))))))))))))))))))))))))))))))))..)))))))))))))))))))).))))...)))))))...	191	54.1	-162.4	1.5	Novel	1.60064	0	3.81451	2.30007	5.04177	4.04653	1.64031	2.71869	0	0	0	0
104	124	PC-3p-108414_52	AAGGGCTGCGCTTTTCTAAAAGGC	24	3'	gctgcgcttttttaaaaagcgcagccctacctacagaagggctgcgctttttagaaaagcgcagcccttttgtaggtgaagggctgcgctttttaggaagcgcagcccttcacatgcagAAGGGCTGCGCTTTTCTAAAAGGCgcagcccttctgtaggtagggctgcgcttttttgaaactagcgcaac	Bvchr2.sca005	1187277	1187466	+	..((((((.(((((((((((((((((((((((((((((((((((((((((((((((((((((((((((((((((.(((((((((((((((((....))))))))))))))))).))))))))))))))))))))))))))))))))))))))))))))))))))))))))))))).))))..))))))..	186	52.1	-169.2	1.7	Novel	1.60064	0	3.81451	2.30007	5.04177	4.04653	1.64031	2.71869	0	0	0	0
105	125	PC-3p-108541_52	ATGCAATAGACCCGGACCCGGATC	24	3'	tcacggatccgggtccggatctgtgcaatagacccgggtccggatatGTGCAATAGACCCGGACCCGGATCcgcag	Bvchr7.sca004	576611	576686	+	...(((((((((((((((.((((((((......(((....))).....))).))))).)))))))))))))))...	70	61.8	-48.5	1	Novel	7.46964	10.1846	5.93369	3.94298	10.0835	0	0	4.07804	0	0	0	0
106	126	PC-3p-108909_51	AGTACCACTTTGACTTAACTTTGG	24	3'	aatggcatctcacataaatttggtaccaaagttaagtcaaagcggtaccaaaatagagttatttggtaccaaaccgaaatttgataccaaattagagttggtaccaaaatactctattttAGTACCACTTTGACTTAACTTTGGtaccaaaaattttgtgagatgtcatagt	Bvchr8.sca004	893415	893586	-	.(((((((((((((....((((((((((((((((((((((((.(((((.((((((((((..(((((((((((.....((((((....))))))....)))))))))))..)))))))))).))))).)))))))))))))))))))))))).....)))))))))))))...	168	32.6	-97.9	1.7	Novel	16.5399	22.9153	16.9534	0	0	0	0	0	0	0	0	9.73066
107	127	PC-3p-110366_51	ATTTTGATACCACTTTGACTTAAC	24	3'	agctaagttaaagtggtaccaaaatagagcattttgatatgaattttattttggtaccaactctattttggtaccaacttacagtttgataccgaggttacattttggtactgtgattttATTTTGATACCACTTTGACTTAACttta	Bvchr5.sca022	2265220	2265367	+	((.(((((((((((((((.(((((((((((((........(((((.((..((((((((((.......))))))))))..)).)))))..((((((..(...)..))))))..))).)))))))))).))))))))))))))).))...	145	30.4	-50.3	1.1	Novel	2.9345	6.36535	2.96684	1.64291	3.60127	3.23722	0	0	0	0	0	0
108	127	PC-3p-110366_51	ATTTTGATACCACTTTGACTTAAC	24	3'	aactaagtcaaagtggtacaaaaatagagtactttggtaccaactctattttggtatcaagtttcagtttggtaccaaggttacattttggtatcaaataactctATTTTGATACCACTTTGACTTAACt	scaffold00510	207957	208086	+	...(((((((((((((((..((((((((((..(((((((((((....(..(((((((((((......)))))))))))..)......)))))))))))..))))))))))..)))))))))))))))...	124	31.5	-60.6	1.5	Novel	2.9345	6.36535	2.96684	1.64291	3.60127	3.23722	0	0	0	0	0	0
109	128	PC-3p-111504_50	AGCAAATTTCCCAAGATTGGATCC	24	3'	acctggatccaatcttgggaaatttgcggatcaacataatctctattcaattacgcttaactcagattctcaaaatttttggtttagtggaagcgtaattgaatctagattctattgatcAGCAAATTTCCCAAGATTGGATCCagattgatcaaatatcgactctgatacc	Bvchr6.sca028	249192	249363	-	..(((((((((((((((((((((((((.((((((...(((((..((((((((((((((.(((.((((...((((...)))))))))))..))))))))))))))..)))))...)))))).)))))))))))))))))))))))))..........(((((....)))))..	144	35.5	-78.5	1.3	Novel	0	0	0	1.97149	5.04177	0	3.93674	3.73821	2.51994	0	10.3666	0
110	128	PC-3p-111504_50	AGCAAATTTCCCAAGATTGGATCC	24	3'	atctggatccaatcttgtgaaatttgttgatcaacagaatctctattcaattacgcttaactcagattctcaaaatttttggtttagtggaagtgtaattgaatctagattctattgatcAGCAAATTTCCCAAGATTGGATCCagattgatcaaatatcgactctgatacc	Bvchr6.sca028	269064	269235	+	(((((((((((((((((.((((((((((((((((.(((((((..((((((((((((((.(((.((((...((((...)))))))))))..))))))))))))))..))))))).)))))))))))))))).)))))))))))))))))........(((((....)))))..	148	33.1	-79.5	1.4	Novel	0	0	0	1.97149	5.04177	0	3.93674	3.73821	2.51994	0	10.3666	0
111	129	PC-3p-111672_50	ATGGTACAGACTGCACCTCACTCC	24	3'	cacccaagaccactaactacgactagcagcctaaacaccaccaaatatggggtgagggtgcaattcgtactataaatgaggccgaaagcctaataagttgccgaagacggtgggtttttATGGTACAGACTGCACCTCACTCCgtagttggtggtgttcaggctactagtcatagttacgttggtggtggaca	Bvchr7.sca001	1654304	1654496	+	...(((..(((((((((((.((((((.(((((.(((((((((((.((((((((((((.((((.(..((((((((((..((((.....))))......(..(((....)))..)...))))))))))..).)))))))))))))))).))))))))))).))))).)))))).)))))).)).)))..)))...	187	48.2	-101.5	1.1	Novel	6.9361	5.09228	0	13.8004	14.4051	7.28375	5.90511	0	13.4397	0	0	0
112	130	PC-3p-114474_49	ACCACTTTTACTTAACTTTGGTAC	24	3'	tggtatcaaagttaagtcaaagtggtatcaaaatggagtactttggtaccaactctattatggtaccaacttttgatttggcaccgaggctacattttgttactgtgactttattttggtACCACTTTCACTTAACTTTGGTACcaaaa	Bvchr1.sca004	700720	700868	-	(((((((((((((((((.((((((((((((((((..(((((.(((((((((.........))))))))).....(((.((((......)))).)))........)).)))..)))))))))))))))).)))))))))))))))))...	146	35.6	-66.5	1.3	Novel	6.9361	11.0333	13.5627	0	0	5.66514	0	0	0	0	0	0
113	131	PC-3p-114885_49	AGTGGACCGCATCAGATTGTCGTC	24	3'	taaaaaagtaggaaaatctgatgcgtccaccaaaccgcatcagattttgtaatctgatgcggtccacaAGTGGACCGCATCAGATTGTCCTCccaacttttcct	Bvchr5.sca008	6997472	6997575	-	...((((((((((.((((((((((((((((...(((((((((((((....)))))))))))))......)))))).)))))))))).))))....))))))...	98	44.2	-53.2	1.2	Novel	8.53674	12.7307	4.23835	7.22879	11.524	5.66514	3.93674	0	0	0	0	0
114	132	PC-3p-116202_48	TTTTGGACCCAGACCCGACCCTTT	24	3'	aaaggtccgggtccgggtctgggtccaagtaaattttttagggtccgggtcttaacaTTTTGGACCCAGACCCGACCCTTAgacccta	Bvchr3_un.sca003	476942	477029	-	...((((.((((.((((((((((((((((........((((((......))))))...))))))))))))))))))))...))))...	82	52.3	-47.3	1	Novel	6.9361	8.48713	8.47669	5.91447	10.0835	4.04653	0	0	0	0	0	0
115	133	PC-3p-119727_46	GTCAGACGTGCTGAGCCCAATACT	24	3'	tgaaagtattgggtcagaccgtctgacaaatacttactGTCAGACGGGCTGAGCCCAATACTtact	Bvchr2.sca011	576402	576467	-	...((((((((((((((.((((((((((.........)))))))))).)))).))))))))))...	60	45.5	-37.6	1.3	Novel	8.53674	4.24357	12.715	5.91447	23.0481	20.2326	0	0	0	0	0	0
116	134	PC-3p-119852_46	AAAATAAGTTGAACAGAATAGACC	24	3'	taaaggtctgtttgatttaactcattttgtcttgttttatcttattttattttatcaaaacttatctgatcttatcttatattataagcttttaaataagttAAAATAAGTTGAACAGAATAGACCtaat	Bvchr2.sca005	247361	247490	+	...((((((((((..(((((((.(((((..(((((((...(((((..(((...((((.........))))........)))..))))).....)))))))..))))).)))))))..))))))))))...	124	20.8	-29.6	1.1	Novel	3.20128	0	7.62902	4.60014	0	0	3.28061	3.39837	11.7597	0	0	0
117	135	PC-3p-122629_45	TGCCTGACCGCACCCCTTAAC	21	3'	cttcagTTAAGGGCTGCGGTCAGGCACaaaactgcagcctttattacaccaagggctgcagttttgTGCCTGACCGCACCCCTTAACtgaag	Bvchr2_un.sca008	624592	624683	+	(((((((((((((.((((((((((((((((((((((((((((........)))))))))))))))))))))))))))).)))))))))))))	92	52.2	-77.3	1.6	Novel	2.40096	0	0	4.60014	6.48228	3.23722	1.64031	0	0	0	0	0
118	135	PC-3p-122629_45	TGCCTGACCGCACCCCTTAAC	21	3'	gcttcagTTAAGGGGTGCGGTCAGGCACaaaactgcagcccttggtgtaataaaggctgcagttttgTGCCTGACCGCAGCCCTTAACtgaagg	Bvchr2_un.sca008	624650	624743	-	.(((((((((((((.(((((((((((((((((((((((((.(((......))).))))))))))))))))))))))))).))))))))))))).	92	53.2	-78.8	1.6	Novel	2.40096	0	0	4.60014	6.48228	3.23722	1.64031	0	0	0	0	0
119	136	PC-3p-123197_45	CTTTGTGTTGTGAAGTGGACTCTC	24	3'	taagagagatgggttcactttataatgcaaaggggttactccccttattgccatatggttttaaggtggaacctcCTTTGTGTTGTGAAGTGGACTCTCtctccct	Bvchr2.sca018	1622714	1622819	+	...((((((.(((((((((((((((..(((((((((...((((((((..(((....)))..))))).)))))).))))))..)))))))))))))))))))))...	100	43.4	-59.8	1.3	Novel	6.40255	9.33585	16.9534	0	14.4051	5.66514	12.4663	0	4.1999	0	7.97428	0
120	137	PC-3p-124946_44	ATTGCTCGACTTGGCTCGTAACAC	24	3'	tcatgacttatgagtgggggtgttaacgagtcgaattgaaatcgaacctaggATTGCTCGACTTGGCTCGTAACACttttatttaaatttgagtcaagc	Bvchr7.sca021	8438975	8439073	-	...(((((((((((((..((((((.(((((((((.((((((((........))))..)))).)))))))))))))))..))))))....)))))))...	93	40.4	-36.4	0.9	Novel	8.53674	13.5794	17.8011	15.7719	7.20253	0	0	0	0	0	0	0
121	138	PC-3p-125293_44	CCACCACCGGTGGAGGCGCTC	21	3'	ccatgggtgcctccaccggtggtggggcgtccatggtggacacctcttttttttttgaatttaaaaaaaaataattaaggggacgtccaccatggacgccCCACCACCGGTGGAGGCGCCCaagg	Bvchr1.sca006	2100062	2100186	-	((.((((((((((((((((((((((((((((((((((((((.((((((((((((((.......)))))))).....))))))..)))))))))))))))))))))))))))))))))))))).))	125	54.4	-103.4	1.5	Novel	11.2045	6.78971	5.93369	5.2573	0	0	0	0	0	0	0	0
122	139	PC-3p-126384_44	AAGCTGATGGTTGAGGCCCCGAGG	24	3'	aaatgatagagtataaatctattcctggggcctcaaccatcagcttaagctgatggttgnaggaccaactcaaccaaaatcttAAGCTGATGGTTGAGGCCCCCAGGaatagatttatactctatcaata	Bvchr4_un.sca019	65230	65359	-	...((((((((((((((((((((((((((((((((((((((((((((((....((((((.((......))))))))....))))))))))))))))))).)))))))))))))))))))))))))))...	124	40	-91.9	1.8	Known	6.40255	4.24357	19.4964	18.4006	23.0481	0	0	0	4.1999	0	0	21.4075
123	140	PC-3p-127039_43	ATTGCTGCTGTTTCTGTCGAGAAC	24	3'	aaatatattgttgcggtttttgtcagaaaccgcagcaatatttttggtcaaatgttaactttttttcaaacttttttccattgaaacaatATTGCTGCGGTTTCTGTCGAGAACcgcaacaatatggtt	Bvchr1.sca005	188696	188824	-	...(((((((((((((((((((.(((((((((((((((((((..(((..(((.(((............))).)))..))).......))))))))))))))))))).)))))))))))))))))))...	123	33.3	-61.5	1.4	Novel	9.60383	20.3691	9.32436	7.22879	0	8.90236	0	0	0	0	0	0
124	141	PC-3p-127219_43	AGTATACCATGCACATGATACACC	24	3'	caggtgtaccatgctcatggtatactaaaggctattttttttgctcattgttcatttgaaacctccaaatgaacatactcacataatatgtaagtttcaaatgagaaaagaatagtcttgAGTGTACCATGCACATGATACACCgaa	Bvchr8.sca004	1823916	1824062	-	..((((((.((((..(((((((((((.((((((((((((((..(((((((((((((((.......)))))))))..(((.((((...)))).)))....)))))))))))))))))))).)))))))))))..)))).))))))...	142	34.7	-62.3	1.2	Novel	4.26837	9.33585	12.715	0	12.9646	0	0	0	0	0	0	0
125	142	PC-3p-129262_43	AAGAACCAACTCGACCAAAAGTTT	24	3'	gcgtgatagagtattaaactattcctgggactccaaccatcagcttaagcttttggctgagttggtccttcaaccatcagctctagtaccatgtcaAAGAACCAACTCAACCAAAAGTTTacgctgatggttggagtcccaggaatagtttaatactctatcaaat	scaffold00069	231727	231892	-	...(((((((((((((((((((((((((((((((((((((((((.(((((((((((.(((((((((.(((..((.....((....)).....))..))).))))))))).))))))))))).)))))))))))))))))))))))))))))))))))))))))...	160	41.6	-108.8	1.6	Novel	18.6741	11.0333	17.8011	3.28581	0	0	0	3.39837	0	0	0	0
126	143	PC-3p-130481_42	TTGGTTATTGCTCCTTTACT	20	3'	ataggttatcaaaagtaaaggggcaacgccggtttcttgttctgtcaagaaTTGGTTATTGCTCCTTTACTagccaag	Bvchr9.sca006	300143	300220	+	...((((......(((((((((((((.(((..((.((((......))))))..)))..)))))))))))))))))...	72	41	-29.6	0.9	Novel	25.6102	17.823	22.8871	49.9444	7.20253	13.7582	0	0	0	0	0	0
127	144	PC-3p-13096_350	AGTTTTAAGTCGTCGAGGCCCGCT	24	3'	gcgggccttagtgacttaaaactggcttaataggtcattacttgtaaaacttgggacacatcagaagggttaattgagggagggatgtaggaactaggtgagatttaaaaaaaaatcttcAGTTTTAAGTCGTCGAGGCCCGCTaa	scaffold01096	11665	11810	+	(((((((((..(((((((((((((.....((((((....))))))...((((((...(((((.....................))))).....)))))).((((((......)))))).)))))))))))))..)))))))))...	143	41.1	-51.5	0.9	Novel	20.8083	19.5204	17.8011	15.7719	20.8873	3.64188	8.85766	8.49592	14.2797	0	5.582	4.86533
128	145	PC-3p-135079_40	TTTCATGGCCGAATTTGACCC	21	3'	aaaggtcaaattcaaccataaaagcttcagatctaaagtTTTCATGGCCGAATTTGACCCtt	Bvchr4.sca004	2066508	2066569	+	...((((((((((..((((.(((((((........))))))).))))..))))))))))...	56	35.5	-23	1	Novel	3.46805	2.12178	2.11917	2.30007	0	0	0	1.69918	2.09995	0	0	0
129	145	PC-3p-135079_40	TTTCATGGCCGAATTTGACCC	21	3'	aaaggtcaaattcgaccataaaaacttcagatctgaagtTTTCATGGCCGAATTTGACCCtt	Bvchr6.sca023	2620167	2620228	-	...(((((((((((.((((.(((((((((....))))))))).)))).)))))))))))...	56	37.1	-32	1.4	Novel	3.46805	2.12178	2.11917	2.30007	0	0	0	1.69918	2.09995	0	0	0
130	146	PC-3p-135223_40	AAAACTGATCCGGTTCACAAGACT	24	3'	gataatctgatgcggttctttgtggaccagatcagattttagaaactaatacggttttttttTAAACTGATCCGGTTCACAAGACTggattagatttta	Bvchr4_un.sca011	365570	365668	+	...((((((((.(((((..(((((((((.((((((.((..(((((((.....)))))))....)).)))))).)))))))))))))).))))))))...	93	34.3	-38.9	1.1	Novel	6.40255	7.63842	6.78135	0	8.64304	0	0	0	4.1999	0	0	0
131	147	PC-3p-13535_340	AAAAGAGCTGGACTGAACTGATCT	24	3'	tcaattcagttcaattcagttcaactccaataagttcagttcagtttagctgttttatgccgaagagaacatgcccttagggtctgttctcttcggcatAAAAGAGCTGGACTGAACTGATCTgaattgaactgaactgaactgaatagtgatatgtgagagtaaaagtattgtcaagagctgaattgaactgaaccgat	Bvchr1.sca001	3992429	3992628	+	((((((((((((.((((((((((..((((((.((.((((((((((..((((.(((((((((((((((((((..(((...)))..))))))))))))))))))).))))..)))))))))).))..))))....))..)))))))))).........(((.((((....)))).))).))))))))))))...........	134	38.5	-98.6	1.3	Novel	34.1469	64.5022	34.7544	43.3727	53.2987	43.7025	9.18572	8.83576	22.6794	0	11.164	0
132	148	PC-3p-135998_40	TTTAAAATGAAACGGAGGAGG	21	3'	aacaacgaaatactttcttcgtttcgttttaaatacaataaaagaatgttatatatctcataaataatacctactgtaTTTAAAATGAAACGGAGGAAGtataaagttatc	Bvchr9.sca026	2029241	2029351	-	...(((...((((((((((((((((((((((((((((.((......((((((.(((...))).))))))..)).))))))))))))))))))))))))))))...)))...	105	24.3	-35.3	1.3	Novel	0	0	0	0	0	0	1.64031	5.09755	8.39979	0	0	0
133	148	PC-3p-135998_40	TTTAAAATGAAACGGAGGAGG	21	3'	tattacttcctctgtttcgttttaagtgcaacaattgattattttatatctcacaaaaaatacctctttgttataTTTAAAATGAAACGGAGGAAGtatta	Bvchr9.sca026	5754784	5754884	-	...((((((((((((((((((((((((..(((((.....((((((...........)))))).....)))))..))))))))))))))))))))))))...	95	25.7	-37.3	1.4	Novel	0	0	0	0	0	0	1.64031	5.09755	8.39979	0	0	0
134	149	PC-3p-141333_38	ATGGTACAGAATGCACCCCACCCC	24	3'	tacggggtggggtgcattttgtaccataaaaacaaccgtcttcgacaacattttaggcttccgtccttatttATGGTACAGAATGCACCCCACCTCata	Bvchr7.sca001	4480660	4480758	-	...(((((((((((((((((((((((((((.......(((...))).........(((....)))....)))))))))))))))))))))))))))...	93	44.4	-51	1.2	Novel	8.53674	7.63842	11.0197	3.28581	0	0	0	0	0	0	0	0
135	150	PC-3p-141668_38	CATGGGCTTAACGTCCTGGCC	21	3'	atttttttatatcggcgaacgtccggctaggacgttcagcccatgaggcgatcgttcggccaggacgttctgccatgacgttcgcctcatgggatgaacgtcctagccggacgatcgcccCATGGGCTGAACGTCCTGGCCagacgtacgccgatataaaaaaaatt	Bvchr8.sca009	7438	7604	-	.((((((((((((((((.(((((.(((((((((((((((((((((.((((((((((((((.(((((((((..((((((........))))))...))))))))).)))))))))))))).))))))))))))))))))))).))))).))))))))))))))))...	163	54.5	-131.3	1.4	Novel	2.66773	11.882	3.39068	1.64291	14.4051	0	4.59286	8.15608	2.09995	0	0	0
136	151	PC-3p-141737_38	ATTTGTTGCATTTAAAACGAAACC	24	3'	tattacttcctccgtttcgttttaaatgcaacaaatggatattatttgtgagatctaaaatattcATTTGTTGCATTTAAAACGAAACCgaaaaagtatca	Bvchr4.sca001	955989	956089	-	...(((((..((.((((((((((((((((((((((((((((((...............)))))))))))))))))))))))))))))).))..)))))...	95	27.7	-43.1	1.5	Novel	4.0016	2.12178	3.39068	0	7.20253	0	0	0	0	0	0	0
137	152	PC-3p-141756_38	TAGGTTTTCATGGTCATATTT	21	3'	aaggcgataaagattgaaagttctatggttgtcatagataaatatgatcatgaaaatctagtggctcggaatgattttaggttataaatatgggccggaatcattctaaactatTAGGTTTTCATGGTCATATTTattatgatcaccataaatatgtccaagattgtttacgcgac	scaffold00466	297635	297810	-	...(((.((((((((....((..((((((..((((.((((((((((((((((((((((((((((...(((((((((...(((...........)))..)))))))))...))))))))))))))))))))))))))))))))..))))))...))......)))).)))))))...	170	32.4	-63.1	1.1	Novel	3.73482	8.48713	4.23835	0	0	0	11.8102	6.79674	15.1196	0	0	13.6229
138	153	PC-3p-142364_38	AACGCCTATTTTGCCCCCTTCTCT	24	3'	tataagggaaggggggagcaatggtgtcctcttttgaAACGCCTATTTTGCCCCCTTCTCTttct	Bvchr8.sca008	591429	591493	-	...((((((((((((.((.((((((((..((....)).))))).))))).))))))))))))...	59	47.7	-29.6	1	Novel	3.73482	11.0333	8.47669	0	0	6.47445	0	0	0	0	0	0
139	154	PC-3p-14598_320	TCTGACACCAAGACGGACGCT	21	3'	aactagcgtccgttttgaggtcggacgctaattagcgtctgctatggcggacgcaaattagcgTCTGACACCAAGACGGACGCTactt	Bvchr8.sca014	4590662	4590749	-	...((((((((((((((..((((((((((((((.((((((((....)))))))).))))))))))))))..))))))))))))))...	82	52.3	-65	1.4	Novel	26.1438	40.7382	28.8208	54.5445	33.1316	47.749	0	6.11706	12.5997	0	0	0
140	155	PC-3p-14777_317	ACGAGCTTTCTACTTTACTTCACC	24	3'	agcggtggttctgaaagtagctagctatccaagcatatacataatgtgtgggaaaagaccaatggtgtttacatggggaagtaaagtagaaagctcgtctaggcccgtgtaaatgcctaaACGAGCTTTCTACTTTACTTCGCCaggtaaacatcattagtcatttcccacacattatgtatatgcttgaatagccagctactttcagagccatcgctcta	Bvchr8.sca003	523133	523353	-	((((((((((((((((((((((.(((((.((((((((((((((((((((((((((.(((.((((((((((((.(((.(((((((((((((((((((((.(((((..........))))).))))))))))))))))))))).))).)))))))))))).))).)))))))))))))))))))))))))).))))).))))))))))))))))))))))...	218	42.1	-159.1	1.7	Novel	15.7396	7.63842	16.9534	47.3157	95.0734	62.3166	38.7112	26.5073	38.6391	26.4952	27.91	43.788
141	156	PC-3p-149453_36	TGCCATGGGCGCCTCCACCGG	21	3'	agcccaccatggatgccccaccaccggtggaggcgccatggcaggcgctccaccacatggtgaggcgccTGCCATGGGCGCCTCCACCGGtggtggggcgtctatggtggacg	Bvchr4.sca012	1072898	1073010	+	...(((((((((((((((((((((((((((((((((((((((((((((..((((....))))..))))))))))).))))))))))))))))))))))))))))))))))...	107	70.8	-116.3	1.5	Novel	0	0	0	0	0	0	3.28061	10.8748	12.5997	0	0	0
142	157	PC-3p-14963_314	CATGGACGCCTGTGCCTGTGG	21	3'	tgaggcgtccaccatggacaccacaccacaggcacaagcgcccatggtaggcgcctgcacttgtggtggggcgtccacCATGGACGCCTGTGCCTGTGGtggggcgtccatggtggacgcctaa	Bvchr9.sca021	999645	999768	+	..(((((((((((((((((.((.(((((((((((((.(((.(((((((.(((((((.(((.....)))))))))).))))))).))).))))))))))))).)).)))))))))))))))))..	120	65.3	-103.7	1.3	Novel	13.6054	11.0333	9.32436	9.20028	14.4051	8.90236	51.5056	64.569	99.5376	27.6472	30.3023	17.5152
143	158	PC-3p-149888_36	AAATTAGGTACGGATTTTTGAATC	24	3'	atttagggacggattttaaaatccgtctctagtttagggacggatttgaaaatccgtctctAAATTAGGGACGGATTTTTGAATCcgtctctaata	Bvchr7.sca001	1447228	1447323	-	..(((((((((((((..(((((((((((((((((((((((((((((....)))))))))))))))))))))))))))))..)))))))))))))..	92	37.5	-65.7	1.8	Novel	6.40255	7.63842	8.47669	0	0	4.04653	0	0	0	0	0	0
144	159	PC-3p-151450_35	AAGAAGGGCTGCGTTTTTTAGACA	24	3'	ctggtctaaaaaacgcaacccttcttacaattagaagggctgcgttttttagacaagtgcaacccttcactataaagggttgcgcttgactaagaaacgcaacccttaacggtAAGAAGGGCTGCGTTTTTTAGACAtt	scaffold00345	330839	330977	+	...((((((((((((((.((((((((((......(((((.((((((((((((.((((((((((((((.......)))))))))))))).)))))))))))).)))))....)))))))))).))))))))))))))...	133	42.4	-87	1.5	Novel	2.66773	5.51664	2.54301	0	4.32152	0	0	0	0	0	0	0
145	160	PC-3p-153213_35	CCACTTTGACTTAACTTTGGTACC	24	3'	gtaccaaagcaagtcaaagtggtaccaaaatagagtactttggtaccaactctattttggtatcaaatttcagtttggtaccaaggttacattttggtaccaaataactctattttggtaCCACTTTGACTTAACTTTGGTACCaa	Bvchr2.sca014	408682	408827	+	(((((((((.((((((((((((((((((((((((((..(((((((((((....(..((((((((((((....))))))))))))..)......)))))))))))..))))))))))))))))))))))))))..)))))))))...	143	34.9	-84.9	1.7	Novel	3.73482	5.09228	8.47669	0	10.0835	4.04653	0	0	0	0	0	0
146	161	PC-3p-154_19269	TCACAATAAGCACAATGCACG	21	3'	actcccgactccagtcactgtgcattatgcttattgtaatggaatttcacaaaaagatccaTCACAATAAGCACAATGCACAttgacttcacttgggttt	scaffold00418	30716	30815	-	...(((((....(((((.((((((((.((((((((((.(((((.(((.....)))..))))).)))))))))).)))))))).)))))....)))))...	94	39	-42.8	1.1	Novel	632.786	688.307	677.712	1079.72	1239.56	1303.39	910.042	866.244	663.164	823.656	901.094	1038.26
147	161	PC-3p-154_19269	TCACAATAAGCACAATGCACG	21	3'	atcattccccaattatagccaatgTGCTTTGTGCTTATTGTTATGggtctttggtagttccaTCACAATAAGCACAATGCACGttggctgcttcttgggttatttc	scaffold00418	50938	51043	-	...((..(((((...((((((((((((.(((((((((((((.(((((...........))))).))))))))))))).))))))))))))....)))))..))...	100	40.6	-53.2	1.2	Novel	632.786	688.307	677.712	1079.72	1239.56	1303.39	910.042	866.244	663.164	823.656	901.094	1038.26
148	162	PC-3p-154590_34	ATTCAGTTCGGCTCTGGACGATAC	24	3'	tctgtataaaacaatgtgagattaaaagtatttttcaaagttgaactgaattgaagtgaactgaaaataagttggggggaacagaccctagttcaATTCAGTTCGGCTCTGGACAATACtttagttcagtctagttcagttgttttatgccaa	Bvchr6.sca007	1371411	1371563	-	...((((((((((((...(((((.((((((((.((((.((..(((((((((((((...((((.......)))).((((.......))))..)))))))))))))..)).)))).)))))))).....)))))......))))))))))))...	147	34.6	-52.9	1	Novel	19.2077	18.6717	22.8871	0	0	0	0	5.43739	0	0	0	0
149	163	PC-3p-15534_304	CAAGAAAGACACCTCGCCTTGT	22	3'	tggaatcttcatgtgaaaaaggagaagtgctcgttcgcatcaggcgaggtgtttttcttgggggatcgtatccagccttgatggaatcatcatgatctttccagccttgatgcgatccccCAAGAAAGACACCTCGCCTTGTgcgagcgagcacttctcctttttcacatatagcttgttctctc	Bvchr1.sca008	2287637	2287821	+	.(((((((..(((((((((((((((((((((((((((((..(((((((((((((((((((((((((((((((.((.((.((..((.((.....))))..)).)).)).)))))))))))))))))))))))))))))))..)))))))))))))))))))))))))))))..))...)))))...	181	48.1	-126.3	1.4	Novel	62.4249	62.8048	55.9462	67.6878	70.5848	55.0328	10.498	21.0699	24.3594	48.3826	12.7589	21.4075
150	164	PC-3p-15631_303	TCTTGAAGTGCTGCGCTTTTT	21	3'	ttaagaaagcgcagcccttcaagcttagaagggctgcgcttttgagttaaaagcgcagcccttctgaTCTTGAAGGGCTGCGCTTTTTact	Bvchr3_un.sca012	151066	151156	-	...((((((((((((((((((((.((((((((((((((((((((...)))))))))))))))))))).))))))))))))))))))))...	85	48.4	-71.9	1.6	Novel	17.0735	19.5204	31.3638	0	31.6911	89.0236	27.5572	15.6325	0	13.8236	0	15.5691
151	165	PC-3p-157782_33	TATGAATCTTTCTACCATACTATC	24	3'	ttaattagatagtatggtagaaagattcataagaatctttTATGAATCTTTCTACCATACTATCtaatcta	Bvchr1.sca001	3139117	3139187	+	...(((((((((((((((((((((((((((((((...)))))))))))))))))))))))))))))))...	65	23.9	-42.3	2.5	Novel	10.6709	13.5794	0	15.7719	17.2861	7.28375	0	0	0	0	0	0
152	166	PC-3p-161557_33	ATATGAGCTTGTGTGTGGTCACTC	24	3'	tgtcccacattgaaaaactagagagagtgtgactaacatataagcttaatgagttactcctcctattgccaattggttttaggatggaacttcATATGAGCTTGTGTATGGTCACTCtcttctccgatgtgggctg	Bvchr8.sca001	128634	128769	-	.(.(((((((((........(((((((.(((((((..(((((((((((((((((...((((((((..(((....)))..))))).))))).)))).))))))))))).))))))).)))).)))))))))))))..	133	41.2	-60.1	1.1	Novel	4.80191	5.09228	5.08602	0	8.64304	4.85584	0	0	0	0	0	0
153	167	PC-3p-161723_32	ATTGCTGCGGTTTTCTGACGAAAC	24	3'	taatatattgctgcggtttttgtcagaaaccgcagcaatatatttggtcaaatagtcaaaaaaaaatttcgtctaaaccatATTGCTGCGGTTTTCTGACGAAACcgcagcaatatgatt	Bvchr5.sca008	3078225	3078344	+	...(((((((((((((((((.((((((((((((((((((((.(((((..((((............))))...)))))..)))))))))))).)))))))))))))))))))))))))...	114	35	-58.1	1.4	Novel	3.73482	13.5794	7.62902	0	7.20253	0	0	0	0	0	0	0
154	168	PC-3p-16203_294	ACGAGCTTTCTACTTTACTTCCCC	24	3'	atggctctgaaagtagctggctattcaagcatatacataatgtgtgggaaatgactaatgatgtttACCTGGCGAAGTAAAGTAGAAAGCtcgtttaggcatttacacgggcctagACGAGCTTTCTACTTTACTTCCCCatgtaaacaccattggtcttttcccacacattatgtatatgcttggatagctagctactttcagaac	Bvchr8.sca003	523183	523389	+	.....((((((((((((((((((((((((((((((((((((((((((((((.((((((((.(((((((.(((.(((((((((((((((((((((((((((..........))))))))))))))))))))))))))).))).))))))).)))))))).))))))))))))))))))))))))))))))))))))))))))))))..	200	40.6	-151	1.8	Novel	4.0016	0	0	13.1433	18.7266	11.3303	19.6837	10.8748	15.1196	14.9756	18.3409	32.1112
155	169	PC-3p-16251_293	AATTAATCTGAACTACGTCCGAGA	24	3'	tttggctcggataccaagatgcaccccaggactagatgggttatggaccgtctcgaacgtagttcagattaattatatagcgaaagagggactgtttggtaggtAATTAATCTGAACTACGTCCGAGAcggtccataacccgtccagtcctggggtgcatcttggtatccgagccttt	Bvchr6.sca018	308497	308674	+	...((((((((((((((((((((((((((((((.(((((((((((((((((((((.((((((((((((((((((((...((.(((.((...)).))).))..)))))))))))))))))))).))))))))))))))))))))).))))))))))))))))))))))))))))))...	172	48.3	-143.9	1.7	Novel	37.8818	66.1996	46.6218	18.4006	23.0481	24.2792	5.90511	0	0	0	0	11.6768
156	170	PC-3p-16318_292	ATGACTAACGGAAACTTGACACCC	24	3'	gttatggagttagggtttagttagttaattagggtttaattagggcttaattagggttagaggagttaattaaccctaATGACTAACGGAAACTTGACACCGttag	Bvchr7_un.sca001	521326	521431	-	...((((.((((((.((..(((((((.(((((((((.((((((..((((((....))))..))..))))))))))))))))))))))..)).)))))).))))...	100	35.8	-34.2	0.9	Novel	20.2747	27.5832	17.3772	9.52886	18.0063	17.8047	2.29643	1.69918	0	0	0	0
157	170	PC-3p-16318_292	ATGACTAACGGAAACTTGACACCC	24	3'	attatggagttagggtttagttagttaattagggtttagttaattaattagggtttaattagggcttaattagggttagaggagttaattaaccctaATGACTAACGGAAACTTGACACCGttag	scaffold00069	386190	386314	-	...((((.((((((.((..(((((((.(((((((.((((((((((..((..(..((((((((...))))))))..)..))..))))))))))))))))))))))))..)).)))))).))))...	119	32.8	-38.3	0.9	Novel	20.2747	27.5832	17.3772	9.52886	18.0063	17.8047	2.29643	1.69918	0	0	0	0
158	171	PC-3p-163184_32	AACTGACCCAACCCGACCTGATT	23	3'	ATAAATCAGGTCGGGTTTGGGTCAggaataagtgacctgaattacaaatcaggtcaacctgaAACTGACCCAACCCGACCTGATTgtc	Bvchr3.sca011	1487337	1487424	+	...((((((((((((((.(((((((.......((((((((........))))))))........)))))))))))))))))))))...	82	45.5	-52.2	1.3	Novel	2.40096	0	2.96684	8.21453	10.0835	8.09306	4.92092	4.07804	0	0	0	0
159	172	PC-3p-168969_31	ACCTCCTTTGTGCTGTGAAGTGGA	24	3'	gaagagggatgagttcactttatattgcaaaggagctacccccttattgtcatatggttttaaggtggaACCTCCTTTGTGTTGTGAAGTGGActctctctccttgtgatggatgcggcccaggcc	Bvchr5.sca002	2634206	2634331	-	...((((((.((((((((((((((..(((((((((...((.(((((...((....))...))))).))...)))))))))..))))))))))))))))))))..............(((....)))	99	47.6	-53.4	0.9	Novel	5.33546	5.94099	15.258	7.88595	12.9646	0	0	0	0	0	7.97428	0
160	173	PC-3p-169157_31	CATGTCAGGAGGGTGCGACGCATA	24	3'	aattatatgcgtcgcactctcctcacatgcgacgcacattgttaatttgcgtcaCATGTCAGGAGGGTGCGACGCATAtaccg	Bvchr9.sca019	58039	58121	+	...((((((((((((((((((((.(((((.((((((.(((...))).)))))).))))).))))))))))))))))))))...	77	49.4	-53.9	1.3	Novel	1.33387	2.12178	0	2.30007	6.48228	2.02326	0	0	0	0	0	0
161	174	PC-3p-172764_30	AATATTTGTTGCACGAAAACTTGT	24	3'	agatgtgttagacacaagttttcgtgtaacaaatattgtatgtgtataacaaatattgtttgggtatgtaataatactgcttgtgttgttttccccttatttgttatacgaaagacaaacAATATTTGTTACACGAAAACTTGTgttagatacatctaat	Bvchr9_un.sca013	22407	22566	-	((((((((..(((((((((((((((((((((((((((((.(((((((((((((((......(((.....((((((((.....))))))))..)))..)))))))))))).....))).)))))))))))))))))))))))))))))..))))))))...	157	28.8	-75.5	1.6	Novel	4.26837	7.63842	5.08602	0	0	0	0	0	5.87986	0	0	0
162	175	PC-3p-17494_276	TGGCCGGACGTTCGCCATTTCT	22	3'	gaaatggcgaacgtccggctaggacgatcgccccatggcatggccggaacgtcctggccggacgatcgccccatggccggaacgttctggccggacgttcatgccatggggcgatcgtccTGGCCGGACGTTCGCCCTTTCTag	Bvchr2.sca014	659530	659673	-	((((.((((((((((((((((((((((((((((((((((((.....((((((((.(((((((((.(((((....)))..)).)).))))))))))))))))))))))))))))))))))))))))))))))))))).))))...	141	66	-117.6	1.2	Novel	1.33387	6.78971	0	0	0	0	60.3633	46.2178	54.5987	11.5197	20.7331	48.6533
163	176	PC-3p-177728_29	AGAATTGACCGCTACTCTGAGTAG	24	3'	gcagtaaaaccgctactcagagtagcggttaacgcataaaaaccgctactctgagtagcggttatatttaaaattaaccgctacttggagtagcggttcataAGAATTGACCGCTACTCTGAGTAGcggtttacaag	contig112234	120	256	+	...((.((((((((((((((((((((((((((........(((((((((((..(((((((((((..........)))))))))))..)))))))))))........))))))))))))))))))))))))))))...	131	43.1	-90.6	1.5	Novel	4.80191	5.94099	6.78135	0	7.20253	0	0	0	0	0	0	0
164	177	PC-3p-178010_29	CTAGGTCAAGGTTTTGGATTTT	22	3'	attataagattcagtttcttcatcagaagattctattagaagagatgaaattcttcctagagtctcatcatCTAGGTCAAGGTTTTGGATTTTattag	Bvchr3.sca006	2038646	2038743	+	...(((((((((((..((((.((((((((((((((...((((((......)))))).)))))))).....))).))).))))..)))))))))))...	92	30.6	-26.4	0.9	Novel	27.2108	17.823	12.715	3.28581	0	0	0	0	0	0	0	0
165	178	PC-3p-178881_29	AGATTCTGTCGGACGGGCTGAGCC	24	3'	ACTATTGGGTCAGCCCGTCCGACAgaccgtctgacttaatAGATTCTGTCGGACGGGCTGAGCCcaactt	Bvchr2.sca003	73387	73456	+	....((((((((((((((((((((((..(((((......)))))))))))))))))))))).)))))...	63	54.3	-46.1	1.2	Novel	2.66773	16.1256	4.23835	5.2573	0	4.04653	0	0	0	0	0	0
166	179	PC-3p-18067_268	ATTGACCCAACCCGACCTGATTGC	24	3'	ATAAATCAGGTCGGGTTTGGGTCAagggtaagtgacctgaaatataaatcaggtcaacctgaaATTGACCCAACCCGACCTGATTGCc	Bvchr1.sca002	3966862	3966949	+	...((((((((((((((.(((((((((((...((((((((........))))))))))))....)))))))))))))))))))))...	82	45.5	-51.8	1.3	Novel	46.952	50.9228	55.0985	32.8581	89.3114	43.7025	13.7786	6.79674	17.6396	0	22.328	0
167	180	PC-3p-181540_28	AAGGATGCTTTCTCTTCACCTGAA	24	3'	aggtctaataagttcagctcgggtccagtaagttcggttcgggaccaataaattcagttcaagtgagttcagggttattcaggtgaagagaatgcatcataagtctgaactgaaatgaatAAGGATGCGTTCTCTTCACCTGAAtaaccctgaacttatctgaactgaacttattggacgtggactgaacttattggacctggactgaacttattggacctaaa	Bvchr7.sca002	823550	823773	-	(((((((((((((((((..((((((((((((((((((((((...(((((((.(((((((((..(((((((((((((((((((((((((((((((((((.....((...........)).....)))))))))))))))))))))))))))))))))))..))))))))).)))))))...))))))))))))))))))))))..)))))))))))))))))...	221	41.1	-152.5	1.7	Novel	3.73482	8.48713	9.32436	0	11.524	4.04653	0	0	0	0	0	9.73066
168	181	PC-3p-184052_28	ACTGACCCAACCCGACCTGATTGT	24	3'	ataaatcaggtcgggtttgggtcagaggtaaatgacctgaaatataaaggtcaacctgaaACTGACCCAACCCGACCTGATTGTc	Bvchr5_un.sca018	88775	88859	-	...((((((((((((((.(((((((((((...((((((.........))))))))))....)))))))))))))))))))))...	79	44.7	-49.3	1.3	Novel	2.40096	5.94099	9.7482	2.30007	0	0	1.64031	0	0	0	0	0
169	182	PC-3p-187515_27	AACGAGTCTAGCTTTGACCGAGCC	24	3'	cacgagctttacgagtcgagctttgcctagctcggctcggctcggctcggctcgtttaagtctcgagccgagctcgagccgagcttcAACGAGTCGAGCTTTGACCGAGCCgagctcgagctgctcgcgagcttgtcaggctcatt	Bvchr5.sca019	797298	797443	-	...((((((.(((((((((((...((..((((((((((((.(((((((((((((((.(((.((((.((((....)).))))))))).)))))))))))))..))))))))))))))...)).)))))...)))))).))))))...	140	61	-86.7	1	Novel	3.73482	4.24357	5.08602	0	0	7.28375	0	0	0	0	0	0
170	183	PC-3p-191264_26	ATGGGTCTGGCGGGTCTTGGGTCC	24	3'	tatttggactcagacccgccccagacccatagggtctaaaaattttggacccttacccagacccaATGGGTCTGGCGGGTCTTGGGTCCaagat	Bvchr6.sca016	639848	639941	+	..((((((((((((((((((..((((((((.((((((.........((........)))))))).)))))))))))))))).))))))))))..	90	53.2	-55.4	1.1	Novel	3.20128	5.09228	6.78135	3.94298	0	0	0	0	0	0	0	0
171	184	PC-3p-192437_26	TACCCCTTTGTTGCGTTTACT	21	3'	ttatactttctccgtttcgttttaaatgcaacaaaggaatatttatatctcacgaaaaaTACCCCTTTGTTGCGTTTACAacgaaatggaagaagtaagg	Bvchr7.sca021	5311130	5311229	-	...(((((..(((((((((((.(((((((((((((((..(((((...((....)).)))))..))))))))))))))).)))))))))))..)))))...	94	33	-44	1.3	Novel	2.66773	2.12178	0	3.28581	7.20253	2.02326	1.96837	0	0	0	0	0
172	185	PC-3p-192748_26	ATTTTTGTACCACTTTGACTTAGT	24	3'	taagatgtcaaaatggtatttcttaaagaaagataaaaaaattttagtaccaaaactaagtcaaagtggtaccaagatagagtactttggttaccaactctattttggtaccgaggttaaATTTTTGTACCACTTTGACTTAGTtttgatcctaaatatttttatctttttgtgtgagatgtcatataacacttcct	Bvchr9.sca026	4233289	4233485	-	.(((.(((....(((..(((((....(((((((((((((...(((((...((((((((((((((((((((((.(((((.....((((((((.(((((.......)))))))))))))...))))).))))))))))))))))))))))...)))))..)))))))))))))....)))))..)))...))))))...	193	28.9	-75.1	1.3	Novel	0	5.94099	0	4.60014	7.20253	5.66514	0	0	0	0	0	0
173	186	PC-3p-193141_26	TCAAACGTTCGGGCCATGGGTG	22	3'	cgttccacccatggcccgaacgtttgacctggacgtccgggccatggggcgaacgtccgcggtggacttccacccatggcccgaacgtccaggTCAAACGTTCGGGCCATGGGTGgaacg	Bvchr8.sca015	1723957	1724076	+	((((((((((((((((((((((((((((((((((((.(((((((((((..(((.((((.....)))))))..))))))))))).))))))))))))))))))))))))))))))))))))	120	65.8	-112.5	1.4	Novel	1.33387	0	0	0	0	2.42792	14.1066	11.8943	10.4997	0	0	4.86533
174	187	PC-3p-19485_252	CGTTCGGGCCATGGGGCGATC	21	3'	ataaattttgaaaattttttggaccatggaaggtgaacgtcttgcctagacgttcgtcccatggctcgaacgtcgggcctggaCGTTCGGGCCATGGGGCGAACgtctaggcgagacgttcgccttccgatggtccgaaaaaattttcgaaattgtt	Bvchr2.sca001	4222729	4222885	-	...(((((((((((((((((((((((((((((((((((((((((((((((((((((((((((((((((((((((.......))))))))))))))))))))))))))))))))))))))))))))))).))))))).)))))))))))))))))...	151	49.7	-125.9	1.6	Novel	3.20128	7.63842	0	26.2865	21.6076	20.2326	30.1817	27.8666	35.2791	18.4315	23.9229	17.5152
175	188	PC-3p-202832_24	TATCCTTGCACTACTTCTTCT	21	3'	agaggagacataatagccagggaagaggcagtgcaagggtagagccaaaacacatgaaaatgtagtttgcaagcagctcTATCCTTGCACTACTTCTTCTccggctttatccaatctctctg	Bvchr9.sca025	3397149	3397270	+	((((((...((((.((((.(((((((((.((((((((((((((((((((..((((....))))..))))......)))))))))))))))).))))))))).))))))))....)).)))).	121	45.9	-60.6	1.1	Known	3.20128	0	7.62902	0	0	0	0	6.11706	0	0	0	0
176	189	PC-3p-203957_24	TTAAGGTATAAGCAGGTAGTG	21	3'	atatcaaggaagtttgataacccgacattatctgccatctcccttatcatcgagttgataTTAAGGTAGAAGCAGGTAGTGtggtcatagaacttcgttggacg	Bvchr9.sca005	1469756	1469859	+	...((((.((((((..((.(((..(((((((((((..(((.(((((..(((.....)))..))))).))).)))))))))))))).))..)))))).))))...	98	41.3	-38.7	0.9	Novel	3.46805	3.39485	4.66218	0	0	0	1.64031	2.03902	0	0	0	0
177	190	PC-3p-20430_243	ATCGCCCCATGGGCTGAACGTCCT	24	3'	gcaaccacctttgcgtcgaaatttttttatgttggagaactccccgccaggatgttcagcccatggggtgatcgtccggccAGGACGTTCTGCCCATGGGGTGAAcatcctggctggacgATCGCCCCATGGGCTGAACGTCCTggctggacgatcgccccatgggctgaacgtcctgtcgggacgttctccagtataaaaaaatttcgacgcggtggtggttctgtgcaac	Bvchr3_un.sca004	121925	122156	+	(((((((((..(((((((((((((((((((..((((((((..((((.(((((((((((((((((((((((((((((((((((((((((((.(((((((((((((...(((.....)))...))))))))))))).))))))))))))))))))))))))))))))))))))))))))).))))..))))))))..)))))))))))))))))))..))))))....)))...	229	56.9	-192.2	1.5	Novel	23.476	31.4024	26.2777	23.6579	43.2152	25.0885	5.24898	8.15608	11.7597	0	0	0
178	191	PC-3p-206621_24	ATGGCTCGAACGTCCTGACCAGAC	24	3'	caggataattttttgggaaattgcacccgtacgtctgctcaattcgtttaccccatggaaggaacgtctggccaggacgttccttccatggaaggaacgttttagccagacgatctccccATGGATCGAACGTCCTGACCAGACgttccttccatggggtgaatgccctgggcaaacgttcgagtataaatttttgtaaaaaaaattacctgaga	Bvchr9.sca005	3185	3399	-	((((.(((((((((..((((((..((.((.((((.((((((...(((((((((((((((((((((((((((.((((((((((..(((((((..(((.(((((.....))))).)))..)))))))..)))))))))).)))))))))))))))))))))))))))...)))))).)))).)).))...)))))).....)))))))))))))...	212	47	-121.3	1.2	Novel	1.33387	3.39485	0	1.97149	4.32152	6.06979	0	0	0	0	0	0
179	192	PC-3p-2071_1577	CTAGTGCACGCCTTGGCGGTG	21	3'	tgaaagcttatccggcggTCACGCCAATGTTTGCACTAGTGactagtgcaggccatccgaccacttttccctcaCTAGTGCACGCCTTGGCGGTGaccactggatggtcttctt	scaffold01794	4373	4486	-	.(((..(.(((((((.(((((((((((.(..(((((((((((..((((..((....))...))))......)))))))))))..).)))))).))))).))))))))..)))..	111	54.4	-55.8	0.9	Novel	0	0	0	0	0	0	763.727	737.446	913.058	933.092	720.875	846.568
180	193	PC-3p-210059_23	ATGGGGTTTAAACATAAGAAATGT	24	3'	aaaaccaaatatatgcagggcacgtgaactgtatctcttatgtttcaactcaatttttctccatttttcgacattgacaatatatttttcgatgttgaattcatcaatatgtgaaggaaaATGGGGTTGAAACATAAGAAATGTggattatgtgtcatgtcatgtttggttttagt	Bvchr3.sca003	1130842	1131017	-	((((((((((((..(((.(((((((((.(..(((.((((((((((((((((.((((((((.(((..(((((((((((.((.....)).)))))))))))...........))).)))))))).)))))))))))))))).)))..).))))))))).))).))))))))))))...	173	31.8	-71.9	1.3	Novel	1.60064	4.24357	2.96684	0	0	0	0	0	0	0	0	0
181	194	PC-3p-213541_23	CTTCCTCCTTCCCAAAATATAGTT	24	3'	attgaaaatgagaactatatttcaggacggaggaagtataaaatttcgggttaccaaattcaatcccatgcactatgaattaatgtctatttgtcaactctcataagtgaattCTTCCTCCATCCCAAAATATAGTTtccattttcctt	Bvchr9.sca025	2978106	2978254	-	...(((((((..((((((((((..(((.((((((((...........(((..............)))...((((((((......................)))).))))....)))))))).)))..))))))))))..)))))))...	143	32.9	-44.5	0.9	Known	2.66773	5.94099	0	0	0	4.85584	3.28061	0	0	0	0	0
182	195	PC-3p-218818_22	ATTTGTAAACCGCTACTCCGAGTA	24	3'	tttataaaccgctactcagagtagcggtttatatttgtaaaccgctactcagagtagcggtttttATTTGTAAACCGCTACTCCGAGTAgcggtttatttt	Bvchr9_un.sca011	160093	160193	+	...((((((((((((((.(((((((((((((((.....((((((((((.....)))))))))).....))))))))))))))).))))))))))))))...	95	38.6	-64.4	1.7	Novel	3.73482	7.63842	5.08602	0	0	0	0	0	0	0	0	0
183	196	PC-3p-219201_22	ATGGGCACTCTATTTAGAGACGGA	24	3'	atgtactccatctgttcctaaatagattgtcgatttctttttggcacagtattaagaagaaATGGGCACTCTATTTAGAGACGGAtggagtagtt	Bvchr8.sca018	4857721	4857815	+	...((((((((((((..(((((((((.((((.(((((((((((.........))))))))))).)))).)))))))))..))))))))))))...	89	36.8	-47.1	1.3	Novel	8.53674	14.4281	14.4104	6.57163	10.0835	4.04653	0	0	0	0	0	0
184	197	PC-3p-2288_1448	TACCCCTTTGTTGCGTTTACA	21	3'	ttatactttctcccattcgttttaaatgcaacaaaggaatatttatatctcacgaaaaaTACCCCTTTGTTGCGTTTACAacgaaacggaacaagtaaga	Bvchr6.sca003	2046220	2046319	+	...(((((..(((..((((((.(((((((((((((((..(((((...((....)).)))))..))))))))))))))).))))))..)))..)))))...	94	33	-34.7	1.1	Novel	122.716	140.462	126.303	187.949	154.134	150.936	62.3317	77.4828	58.7986	99.0691	100.476	107.037
185	198	PC-3p-229935_20	ATGGGTCTTGCGGGTCTTGGGTCC	24	3'	tatttggacccagacctgccacagacccacagggtataaaaatttcggacccttacccagacccaATGGGTCTGGCGGGTCTTGGGTCCaatat	Bvchr5.sca009	728606	728699	-	...((((((((((((((((((..((((((..((((...........((........))..))))..)))))))))))))))).))))))))...	88	52.1	-49.2	1	Novel	4.26837	5.94099	4.23835	0	0	0	0	0	0	0	0	0
186	199	PC-3p-235293_20	AGACGGGCCAAAGGTTGGTTTA	22	3'	tactttagttttactcatttatattaggaaaaatcgtcaagaataAACAACTTTTGCCGGTCTGCtcaaaataagacagactagttaattcgaagtctgacttattttgagcAGACGGGCCAAAGGTTGGTTTAtccttgataattttttgtgtctgatgtgagaaaggattaaaaga	Bvchr4.sca017	1811753	1811930	+	...(((((((...((..(((((((((((((((((..(((((.((((((((((((((((.((((((((((((((((.((((((...........)))))).)))))))))))))))).))).)))))))).))))).)))))..)))))))....))))))))))..)))))))))...	172	33.1	-71.8	1.2	Novel	3.20128	0	0	0	0	0	4.59286	4.75772	5.87986	0	0	0
187	200	PC-3p-241173_19	ATGAGTGGTTCTCACGGTTTTCTC	24	3'	gggttctaatgagaactctcTTATTGTGAAAACCGTGAGAACCacttataatgagcaaaaacttcctaaaatgagcaaaaatattatgaaatgatcaaaatcttcgtaaaatgaggaaaaATGAGTGGTTCTCACGGTTTTCACcataagggtggttctcatatgaacttaa	Bvchr1.sca004	5300962	5301133	-	.(((((..((((((((((((((((.((((((((((((((((((((((((.............(((.(((.((........)).))).)))..........(((((((...)))))))...)))))))))))))))))))))))).))))))).)))))))))..)))))...	168	33.7	-72	1.2	Novel	0	4.24357	0	3.28581	10.0835	5.66514	0	0	0	0	0	0
188	201	PC-3p-242842_19	ACCTAATTTAGGCGCCTGACCACA	24	3'	ccagtggttgggcgcctaatttaggtgcctgaccacaggttcgggcacctaatttaggtgcccgaccacaggttcaggcacctaatttaggcgcatgtacctgtggttgggcACCTAATTTAGGCGCCTGACCACAag	Bvchr6.sca004	929570	929707	+	...(((((..(((((((((.(((((((((..(((((((((....((.(((((.(((((((((.((((...))))..))))))))).))))).))....)))))))))..))))))))).)))))))))..)))))...	132	55.1	-101.2	1.3	Novel	3.20128	4.24357	6.78135	0	0	0	0	0	0	0	0	0
189	202	PC-3p-24487_209	ATCCGCCCCGCCCATTTGCCATCC	24	3'	aggtggtgggtttggaaaatttaggtggaggtgggtgtggatttaggggtatccgcATCCGCCCCGCCCATTTGCCATCCctaacagag	Bvchr4_un.sca003	1220133	1220221	+	...((.((((..(((.((((...(((((.(((((((((((((........)))))))))))))))))).)))).)))..)))).))...	83	55.1	-43.1	0.9	Novel	21.3418	35.646	24.5824	12.4861	28.8101	16.1861	7.87347	10.8748	6.71984	0	0	15.5691
190	203	PC-3p-248587_18	ATGGTAAGACGGTCTGACCCAATA	24	3'	tttagtattgggttgggctcgtctgaccataacttATGGTCAGACGGTCTGACCCAATActttc	Bvchr5.sca023	2287656	2287719	-	...((((((((((..(((.((((((((((((...)))))))))))))))..))))))))))...	58	45.3	-42.9	1.5	Novel	3.73482	4.24357	5.08602	0	0	0	0	0	0	0	0	0
191	204	PC-3p-25309_203	AGTTTTAATTCGTCGAGGCCCGCT	24	3'	gcgggccttagtgacttaaaactggcttaataggtcatcacttgtaaaacttgggtcacatcaggagggttaattgagggatggatgtaggaactaggtgagatttaaaaaaaaatcttcAGTTTTAAGTCGTCGAGGCCCGCTaaaagtt	Bvchr1.sca003	1027014	1027164	-	(((((((((..(((((((((((((.((((.....(((((.(((.(((..(((.((.....))..)))..)))...))).)))))...))))........(((((((......))))))))))))))))))))..)))))))))........	143	41.1	-55.1	0.9	Novel	6.66933	21.2178	14.4104	0	11.524	12.9489	4.92092	5.43739	0	0	8.77171	15.5691
192	205	PC-3p-254344_18	CTGGACGGACGTTCGCCGATA	21	3'	gctgttgaattttttttATATCGGCAAACGTCCGGCCAGGAtgttcatcccatgggctgaacgtaCTGGACGGACGTTCGCCGATAtaaaaaaaattcaaccca	Bvchr3.sca010	3008116	3008219	+	...((((((((((((((((((((((.((((((((.((((.(((((((.((....)).))))))).)))).)))))))).))))))))))))))))))))))...	98	45.2	-63.6	1.4	Novel	0	0	0	0	0	0	3.93674	4.75772	4.1999	11.5197	0	0
193	206	PC-3p-261916_17	ATATCCTTAATCTCCTTCCTC	21	3'	atcagcaacagaagaaggaaatcaaggatatcttggtcatacctcaccaagATATCCTTGATCTCCTTCCTCtgttgttcat	Bvchr9.sca005	927670	927751	+	...(((((((((.((((((.(((((((((((((((((........))))))))))))))))).)))))).)))))))))...	76	40.2	-48.6	1.5	Novel	0	6.36535	4.23835	0	0	0	3.93674	4.07804	5.03988	0	0	0
194	207	PC-3p-267577_16	AAAATGATCTGCTTTGACCTGATT	24	3'	acgagttaggttaatgttaacattttcaacctgAAAATGATCTGATTTGACCTGATTaac	Bvchr6.sca002	1663902	1663961	-	...(((((((((((.((((.(((((((.....)))))))...)))))))))))))))...	54	31.7	-17.3	0.9	Novel	2.66773	5.09228	4.23835	0	0	0	0	0	0	0	0	0
195	208	PC-3p-269815_16	ACTATATTTTAGGACGGATGGAGT	24	3'	aaaaatgctggtgttaccatcaatttgaattatatttatatactccatccgttccaaaatatagtttccatttcccttttttcacacatagtacatggatgaaACTATATTTTAGGACGGATGGAGTaacatatagtacatagatggattactccatattaag	Bvchr4.sca001	1270172	1270334	-	...((((.(((.((..(((((....((.(((((((.....((((((((((((((.(((((((((((((....(((.....................))).))))))))))))).))))))))))))))..))))))).))..)))))...)).)))))))...	157	30.7	-53	1.1	Known	0	4.24357	5.08602	5.2573	7.20253	0	0	0	0	0	0	0
196	209	PC-3p-27198_191	AAGACTCCTTTCAAGACTCTTGCC	24	3'	aaaggcaagtcttgaggggagtcttatggcaagactcaacaagactcaactatatttgagtaaagtcttggactgagtcttgagttgggttttgatattcAAGACTCCTCTCAAGACTCTTGCCatg	Bvchr2_un.sca008	1773931	1774057	-	...((((((((((((((((((((((....(((((((((((((((((((......((..((......))..)).))))))))..)))))))))))......))))))))))))))))))..))))...	121	41.7	-62	1.2	Novel	7.46964	10.6089	8.47669	4.60014	10.0835	3.23722	7.87347	5.09755	9.65976	0	10.3666	11.6768
197	210	PC-3p-27244_190	AAGTGGACTCTCTCTCCTTGTGAT	24	3'	tgtcccacattgattaaataagagagatgggttcactttataatgcaaaggggttactccccttatagccatatggttttaaggtggaacctcctttgtgttgtgAAGTGGACTCTCTCTCCTTGTGATgcatgggtgc	Bvchr9.sca025	1600808	1600946	+	...((((...((.....((((((((((.(((((((((((((((..(((((((((...((((((((.((((....)))).))))).)))))).))))))..))))))))))))))))))))).))))....))))))...	133	43.2	-66.2	1.1	Novel	21.3418	38.1921	38.9928	9.20028	21.6076	10.521	3.93674	0	9.23977	0	0	0
198	211	PC-3p-279873_15	TCATCCGGATAACGTCTTACCT	22	3'	gggggggtaactacggtatccggggagatcgtttgtggtggaatgaTCACCCGGATAACGTCTTACCTcagg	Bvchr4_un.sca022	47787	47858	+	...(((((((..(((.((((((((..((((((((......)))))))).)))))))).))).)))))))...	66	55.6	-34.9	0.9	Novel	9.60383	4.24357	5.08602	0	0	0	0	0	0	0	0	0
199	212	PC-3p-281313_15	AAATCTATTGCTGGGACTCCAACC	24	3'	agctaatggttggagtcccaagaataggtttatgctttatcataccagcaccggaccccatcatactccacagttaagcgtgcttgggcgagaataatctaggacgggtgactccagtatAAATCTATTGCTGGGACTCCAACCattagcttaa	Bvchr3.sca010	1159518	1159671	+	((((((((((((((((((((..((((((((((((((................(((...........)))..(((((..(((.((((((.........)))))))))..)))))..))))))))))))))..))))))))))))))))))))...	151	45.5	-67.4	1	Novel	5.33546	8.48713	4.23835	3.94298	0	0	0	0	0	0	0	0
200	213	PC-3p-285422_15	AGTGTTTGGATTATTTGGGGCTGC	24	3'	agtttgttagttgcagcccttttatttcaatctgttcaattggagcctcaaataaaccaaacacttttaagttgtagccaaaatgtgtgaagataggttggatttgggctgcaagttaaaAGTGTTTGGATTATTTGGGGCTGCaattgaatagattgaaatgaaagggctgcagttaacaaagtag	Bvchr3.sca006	2323931	2324117	-	..(((((((..(((((((((((((((((((((((((((((((.((((((((((((.((((((((((((((.((((((((.((((.................)))).)))))))).)))))))))))))).)))))))))))).)))))))))))))))))))))))))))))))..)))))))....	181	36.4	-112.6	1.7	Novel	0	5.09228	0	0	0	4.85584	9.84184	8.83576	12.5997	0	0	0
201	214	PC-3p-28809_181	ATTTTGATACCACTTTGACTTAGT	24	3'	gcttctcataaaaatttggtaccagaataagtcaaagtagtatcaaaatagagtcatttggtaccaaaatataaccttcgtatggtatcacaatctatctggtatcaaagtactctATTTTGATACCACTTTGACTTAGTtttggtatgaaaattttgtgagatat	Bvchr5.sca008	320116	320281	+	...((((((((((.(((..(((((((((((((((((((.(((((((((((((((..((((((((((.......(((.......))).............))))))))))..))))))))))))))).))))))))))).))))))))..))).))))))))))...	160	30.1	-69.2	1.4	Novel	20.8083	28.0075	22.8871	7.22879	27.3696	8.90236	10.498	6.79674	12.5997	0	0	0
202	215	PC-3p-29559_177	ATAAAAGGCGCAGCCCTTCTGACT	24	3'	aacagaagggctgcgcttttcttcaaaagcgcagcccttcttacttcagaagtgctacgctttttctaaaagcgcaaccctactaagtgaagggatgcgcttttATAAAAGGCGCAGCCCTTCTGACTaagtagggctgcgcttttgaagaaaagcgcagcccttcttaa	scaffold02301	1607	1776	+	...(((((((((((((((((((((((((((((((((((.((((..(((((((.(((.((((((((.((((((((((.((((.........)))).)))))))))).)))))))).))).))))))).)))).)))))))))))))))))))))))))))))))))))...	164	47.1	-120	1.5	Novel	16.5399	31.4024	22.8871	9.20028	40.3342	10.521	8.5296	6.11706	7.55982	0	0	13.6229
203	216	PC-3p-308954_13	ACCAACTGAAAGAAATAATAGACC	24	3'	atatgtttcagttagttattgttttgtttcaattggttattgttttgtttcagttagttattgttttgtttcagttggactttgtttcgtaatatgtataccaaccgaaagaaataatagACCAACTGAAAGAAATAATAGACCaactgaaacaaataatggaccaactgaaacaaataatggatcaactgaagcaaat	Bvchr7.sca021	7599454	7599652	+	...((((((((((..((.....(((((((((.((((((.....((((((((((((.(((((((((((.((((((((((.(((((((((......................))))))).)).)))))))))))))))))).))).)))))))))))).....)))))).))))))))).....))..))))))))))...	193	28.6	-72.6	1.3	Novel	2.66773	4.24357	6.78135	0	0	0	0	0	0	0	0	0
204	217	PC-3p-310478_13	AATTAATACTTCCTCCGTTCCATA	24	3'	taagggacggagggagtattagtgatgaaagttatgtataggcaaatatataaatagtaatttttttgttagattaattatcataagagataatAATTAATACTTCCTCCGTTCCATA	contig155085	131	248	+	...((((((((((((((((((((...((((((((((((((......))))).....)))))))))...........((((((......)))))).))))))))))))))))))))...	112	27.1	-40.7	1.3	Known	4.26837	4.24357	0	0	0	0	0	0	0	0	0	0
205	218	PC-3p-323417_12	AAAAGGCCAACTCAACCAAAAGCT	24	3'	aaaactttgtggatgtcatctatgatagagtataaatctattcctggggcctcaaccatcagcttaagcttttggttgagttggtcctttgacatggtatcagagctctgataccatgtcAAAAGACCAACTCAACCAAAAGCTtaagctgatagttgagcccccaggaatagatttatactctatcatagatgacatccacaaagtttttaa	Bvchr6.sca027	3073751	3073963	-	(((((((((((((((((((((((((((((((((((((((((((((((((.((((((.(((((((((((((((((((((((((((((.((((((((((((((((....)))))))))))))))).))))))))))))))))))))))))))))).)))))).)))))))))))))))))))))))))))))))))))))))))))))))))...	210	38.5	-175	2.1	Known	0	5.09228	0	3.94298	0	0	0	0	0	0	0	0
206	219	PC-3p-328916_12	AGGTCCCATGAATAGATTTATACT	24	3'	ttaactgatagagtatatatctattcctggcgcctcaaccatcagcttaagtttttggttgAGGTCCCATGAATAGATTTATACTctctcacgtgcc	Bvchr9.sca026	5028811	5028907	-	...(((((.((((((((.((((((((.(((..(((((((((..(((....)))..)))))))))..))).)))))))).)))))))).))).))...	91	40.2	-47.3	1.2	Known	0	4.24357	5.93369	0	0	0	0	0	0	0	0	0
207	220	PC-3p-33024_161	TGGTGGACGCCTCTTTGATTT	21	3'	tcttgtctatttacttcgttttaaaaaaaaAATCAAAGAGGTGTCCACCATGGAcacctccaccattgatggagcgtccaTGGTGGACGCCTCTTTGATTTttttttaaaaggatgtgtccatgacaggt	Bvchr9.sca020	380756	380885	-	.((((((....(((.((.((((.((((((((((((((((((((((((((((((((..(((((.......))))).)))))))))))))))))))))))))))))))))))).)).))).....)))))).	128	40	-72.6	1.4	Novel	55.4888	54.742	47.4695	31.8724	30.2506	45.7258	6.23317	5.43739	5.03988	0	0	0
208	220	PC-3p-33024_161	TGGTGGACGCCTCTTTGATTT	21	3'	tttaaaaaaaAATCAAAGAGGCGTCCACCATGGAcgctccatcaatggtggaggtgtccaTGGTGGACACCTCTTTGATTTtttttttaa	Bvchr9.sca020	380730	380819	+	...((((((((((((((((((.((((((((((((((((((((.....))))).))))))))))))))).))))))))))))))))))...	84	40	-61.1	1.7	Novel	55.4888	54.742	47.4695	31.8724	30.2506	45.7258	6.23317	5.43739	5.03988	0	0	0
209	221	PC-3p-33375_160	AAGGGCTGCGCCTTTTTGAAAAGC	24	3'	tgcgcttttcgtaaaagcgcaaccctactaagcagaagggctgcgctttttaaaaaaggcgcagcccttcactagtagggctgcgctttttaaaaaaagcgcagcccttctgtaggtaagAAGGGCTGCGCCTTTTTGAAAAGCggagccctactaagtgaagggctgcgcatttttaaaaagcgcagcccttctgcttagtagggctgcgcttttttaaaaaagcgcagcc	Bvchr9.sca008	46869	47100	+	(((((((((...(((((((((.((((((((((((((((((((((((((((((((((..((((((((((((((((((((((((.(((((((((((((..(((((((((((((.......))))))))))))).))))))))))))).))))))))).))))))))))))))).)))))))))))))))))))))))))))))))))).)))))))))....)))))))))...	229	49.1	-184.5	1.6	Novel	19.7412	16.1256	21.1917	16.4291	37.4532	16.9954	4.59286	0	0	0	0	0
210	222	PC-3p-33384_160	AGATGGAATTCCCATGGGAAGTGG	24	3'	ttttcacttcccatgaaatttcacttcctaggaagtaagcaaaattgtttggtaggctatgggaAGATGGAATTCCCATGGGAAGTGGcacttacctaggggaactaggtaagcaacttcc	Bvchr4.sca004	2236987	2237107	+	...((((((((((((.((((((((((((((((...((((((....)))))).....)).))))))).)))))))..))))))))))))..(((((((((.....)))))))))........	85	43	-49.8	1	Novel	40.5495	52.6202	33.0591	23.0007	38.8937	25.8978	11.8102	3.39837	9.23977	0	0	9.73066
211	223	PC-3p-338235_11	ATATATATACTACTCCCTCCGTCC	24	3'	aaatgggacggagggagtaatatttgtcacgaagcctaatcaagaggaagatcctccattagtaccaactggcgccaggccctATATATATACTACTCCCTCCGTCCcagaa	Bvchr4.sca007	262416	262527	+	...((((((((((((((((.(((.(((......((((......((((.....)))).....(..((....))..).)))).....))).))).))))))))))))))))...	106	47.3	-48.3	0.9	Novel	2.66773	11.882	4.23835	0	0	0	3.28061	3.39837	0	0	0	0
212	224	PC-3p-34026_157	ATGGTACATACTGCACCCCACCCC	24	3'	aaaactaccaactatgcggtggggtgcattgcgtaccataaatgaggacggaagcctaaaatgttgccgaagacagtggagttttATGGTACATACTGCACCCCACCCCgtagttggtggtaca	Bvchr6.sca026	3855579	3855702	+	...(((((((((((((.(((((((((((.(..((((((((((..(((.......)))....((((......)))).......))))))))))..).))))))))))).)))))))))))))...	118	48.4	-60.7	1	Novel	29.8786	41.587	51.7078	0	43.2152	46.1304	9.84184	8.15608	0	0	0	25.2997
213	225	PC-3p-356941_11	AAAAGTAGTCGGTCTCTTT	19	3'	taaaagagacagtctaattttaatatataagtaacttagtcgttaaatagattaaattcgtcacgaaagaatttaacctagtcattattgacttaccaatgcctaattttatttaAAAAGTAGGCGGTCTCTTTct	Bvchr8.sca014	5339881	5340016	-	..((((((((.(((((.((((......(((((((.((((.((((...(((.((((((((.........)))))))).)))((((....)))).....)))).))))..))))))))))).))))).))))))))..	132	27.2	-31.5	0.9	Novel	0	0	0	0	0	0	1.96837	5.09755	4.1999	0	0	0
88	226	PC-3p-370782_10	AGCCTCTAGATGCAGATGATC	21	3'	ttcttatgactgatattagcaaggaagtccatatatagtttggtcagaaatgggtaatctgcatcctgaggctcaaagcaatagaatgaagcaccttcttctaatgccatttatgAGCCTCTAGATGCAGATGATCtgtttcttgccaaggctacttcatattatttccagctatgttttcagcatgataa	Bvchr5.sca024	28457	28647	+	...(((((.((((...((((..((((((..((((.((((((((..(((((..(((.(((((((((..((((((((..(((.(((((.((((...))))))))).)))......))))))))..))))))))).)))..)))))..))))).)))....)))).)))))).)))).....)))))))))...	185	37.7	-74.1	1	Known	0	0	0	3.28581	0	0	0	0	0	0	0	0
89	226	PC-3p-370782_10	AGCCTCTAGATGCAGATGATC	21	3'	cctgaattggttagaaattggtaatctgcatcctgaggctcacaacagtggaagcatttttaccacttctgAGCCTCTAGATGCAGATGATCtgtttcttgccaagtctac	Bvchr6.sca024	547388	547498	+	...((.((((..(((((..(((.(((((((((..((((((((....((((((((....))).)))))..))))))))..))))))))).)))..)))))..)))).))...	105	43.2	-49.4	1	Known	0	0	0	3.28581	0	0	0	0	0	0	0	0
214	227	PC-3p-37310_145	ATATAAGGTAAGGGGAGCAATGGT	24	3'	cattttggtattgacattccttttgtaatttagaaagggaatgggggtaaaataggcatttcaaaagaggacatcattgctccccccttcccttatgtaatagagatatagacctctattATATAAGGAAAGGGGAGCAATGGTgtcctcttttgaaatgtctatttccccccccccccctttcctttctaaattacaaaaggaatgtcaaaatcaaaatcgg	Bvchr2.sca010	236941	237163	-	.((((((((.(((((((((((((((((((((((((((((((.(((((..((((((((((((((((((((((((((((((((((((..((((.(((((((((((((........))))))))))))))))).))))))))))))))))))))))))))))))))))))..)))))......))))))))))))))))))))))))))))))).))))))))...	219	38.6	-144.1	1.7	Novel	16.0064	16.9743	18.6487	0	21.6076	38.8467	6.56123	0	0	0	0	13.6229
215	228	PC-3p-38078_142	ATCGTCAGTTTTAAGTCACCGAGG	24	3'	ttttagctggccttagtgacttgaaactggcttaataggtcataacttgtaaaacttgggtcacaccagaagcattaattgagggagggaagtaggaactaggtgagattttttaaaaaaATCGTCAGTTTTAAGTCACCGAGGcctactaaaagtt	Bvchr4_un.sca025	56326	56482	+	((((((..(((((..((((((((((((((((...((((((....))))))...((((((.((...((.....((.....))......))......)).))))))..(((((((...)))))))))))))))))))))))..)))))..))))))...	154	38.2	-52.3	0.9	Novel	27.2108	30.5537	22.8871	12.4861	27.3696	8.90236	3.93674	3.39837	5.03988	0	0	17.5152
216	229	PC-3p-38286_142	AGACGGACTGAGCCCAGTAAATTC	24	3'	aaagtgaaagtattgggtcagaccgtctgacccaatattctcgtcAGACGGACTGAGCCCAGTAAATTCaccaac	Bvchr7.sca005	1221469	1221543	+	...(((((..(((((((((((.(((((((((...........))))))))).)))).)))))))..)))))....	68	46.7	-36.7	1	Novel	8.53674	14.4281	13.5627	11.5003	17.2861	8.49771	1.64031	3.39837	2.09995	0	6.37943	0
217	229	PC-3p-38286_142	AGACGGACTGAGCCCAGTAAATTC	24	3'	aatgtgaaagtattgggtcagaccgtctgacccaatattctcgtcAGACGGACTGAGCCCAGTAAATTCaccaac	Bvchr8.sca018	1720445	1720519	+	...(((((..(((((((((((.(((((((((...........))))))))).)))).)))))))..)))))....	68	46.7	-36.5	1	Novel	8.53674	14.4281	13.5627	11.5003	17.2861	8.49771	1.64031	3.39837	2.09995	0	6.37943	0
218	230	PC-3p-38386_141	ATGGAATGCACCCCACCCCATAGT	24	3'	acaccaccaactatgactagtagcataaataccaccaactACGGGGTGGGGTGCAGTCTGTACCatgaaaaacccaccgtcttcatcaacatattaggcttccggctttatttatggtATGGAATGCACCCCACCCCATAGTtgatggtgtttagactactttttttttttgataagtgatggtgtttaggctactagtcatagttggtggtgttgggtgtacccg	Bvchr4.sca001	598322	598547	-	((((((((((((((((((((((((.(((((((((.((((((.(((((((((((((.((..((((((((((((.((...((((.............))))....)).))).)))))))))..)).))))))))))))).)))))).)))))))))...(((((.((......)).)))))...........)))))))))))))))))))))))).(((....))).	129	43.8	-120.7	1.2	Novel	34.1469	57.7125	31.3638	24.315	25.9291	20.2326	15.0908	9.51543	10.9197	0	9.56914	9.73066
90	231	PC-3p-38865_140	TAGTGTCATTCTCCTGTGAGT	21	3'	atacgatgtaagagaagctgatgcctgcaCTCGCAGGAGAGATGGCACTGGcgacaggttgatgtgcattgcagtttacgtatgccgcaacctgcaacTAGTGTCATTCTCCTGTGAGTggagacctgtgtttattgcttctttatcgctt	scaffold01440	4904	5054	+	...(((((...(((((((.((..(((.((((((((((((((.(((((((((...(((((((.((.((((.((.......)))))))))))))))...))))))))))))))))))))))).))....)..))....))))))))))))...	145	48.3	-69.4	1	Novel	2.40096	0	0	1.97149	0	0	6.56123	8.49592	11.7597	18.4315	13.5563	18.4883
219	231	PC-3p-38865_140	TAGTGTCATTCTCCTGTGAGT	21	3'	atgagagaagctgaggtctccaATCGCAGGAGAGATGACACTCGctacaggttgacgcacattgctatacatgtgttccgcaacctgcgacTAGTGTCATTCTCCTGTGATTgaagacatgtatctgcttctttatc	Bvchr2.sca015	609269	609405	-	...((((((((.((.((((.((((((((((((((.(((((((.....(((((((..((((((........))))))....))))))).....))))))))))))))))))))).)))).....)).))))))))...	131	46.7	-63.8	1	Novel	2.40096	0	0	1.97149	0	0	6.56123	8.49592	11.7597	18.4315	13.5563	18.4883
220	232	PC-3p-38968_139	CAGCTCTAATCCACCACCCCTC	22	3'	gcatatagtggtgggggatgagagatggaagagggtccttgtgaggaggaccatgtcttagctctcttagaccgagaggatgaaccctcgccactgcttcttcccacaaggaccctcttcCAGCTCTAATCCTCCACCCCTCtatgctctgaaatttccc	Bvchr8.sca015	1309165	1309324	-	(((((.((.((((((((((.((((.((((((((((((((((((.((((((....((((.((....)).))))...((((......)))).........)))))))))))))))))))))))).)))).)))))))))).)).))))).............	147	53.1	-87.5	1	Novel	21.3418	31.4024	16.9534	19.0577	14.4051	20.2326	49.2092	36.0227	60.4785	85.2455	38.2766	79.7914
221	233	PC-3p-41148_133	ACCTGTGGTCAGGCGCCTGAC	21	3'	taggtagcccgaacctgtcggtcaggcgcctgaccaccaggttccgggcgtacttttttttaacgttacaatanttgattttaaaaaaaaagtgcccgagcacctaaattaggtgcccgaACCTGTGGTCAGGCGCCTGACcacaggttcgggcacttttt	Bvchr4.sca012	1189798	1189958	+	.((((.((((((((((((.((((((((((((((((((.((((((((((((...((((((((((..(((.......)))..))))))))))..)))))).(((((((...)))))))..))))))))))))))))))))))))))))))))))))))))...	157	49.7	-102.6	1.3	Novel	0	0	0	0	0	0	20.6679	22.0894	24.3594	0	0	0
428	233	PC-5p-41148_133	ACCTGTGGTCAGGCGCCTGAC	21	5'	gtgcccgaACCTGTGGTCAGGCGCCTGACcacaggttcgggcacctaatttaggtgctcgggcactttttttttaaaatcaantattgtaacgttaaaaaaaagtacgcccggaacctggtggtcaggcgcctgaccgacaggttcggg	Bvchr4.sca012	1189917	1190065	-	...(((((((((((((((((((((((((((((((((((.((((((((...))))))))(((((((((((((((......(((...))).......))))))))))..))))))))))).)))))))))))))))))).)))))))))))	146	51.7	-97	1.3	Novel	0	0	0	0	0	0	20.6679	22.0894	24.3594	0	0	0
222	234	PC-3p-41320_132	TTCGGGCATGGGTGAAACGTC	21	3'	ttaacgtccggccaagacgttccaccattgcccgaacgtctgaccgggatgTTCGGGCATGGGTGAAACGTCttggcaggacgttct	Bvchr5.sca004	354378	354464	+	..(((((((.(((((((((((.((((..(((((((((((((.....)))))))))))))..)))).))))))))))).)))))))..	83	57.5	-61.6	1.2	Novel	36.2811	25.4614	28.8208	0	0	0	0	0	0	0	0	0
223	235	PC-3p-44657_124	ATGGTACGGAATGCACCCCCACCC	24	3'	tgggagtgtagtctgtaccaccaactatgggcggggtgcagtttgtaccataaatccaccgtatttggcaacatattaggcttcccgccttatttATGGTACGAAATGCACCCCCACCCcatagttgatggtgtttaggctattattcgta	Bvchr4.sca004	124494	124644	+	...(((((((((((((((((.((((((((((.((((((((.((((((((((((((..........((....))....((((.....)))).)))))))))))))).))))))))...)))))))))).)))))..)))))))).))))...	145	46.4	-74	1.1	Novel	17.607	27.1588	27.1254	17.0862	20.1671	21.8513	3.93674	6.11706	5.87986	0	7.97428	0
224	236	PC-3p-44673_123	ATACTAGTTGTTGCTCCGCGCGCC	24	3'	aatgcaaatatcacaattagactattttgaggcacaacgcgcgtaggcgcacggagcaacaactagtatatgtatatgtatatgtatatatataatacatacatatatatacatatacatATACTAGTTGTTGCTCCGCGCGCCtacgcgcggcgccccaaaatagtaaaattgtaatatctgtagtc	Bvchr5.sca011	303302	303489	+	..((((.((((.((((((..(((((((((.(((....(((((((((((((.((((((((((((((((((((((((((((((((((((.(((.......))).)))))))))))))))))))))))))))))))))))).)))))))))))))..))).)))))))))..)))))).)))).))))...	183	37.2	-114.6	1.6	Novel	9.07028	12.7307	17.8011	8.54312	20.1671	7.28375	5.90511	3.39837	5.03988	0	7.97428	17.5152
225	237	PC-3p-47580_117	ATGAAACGTAGGGCCTTGGCACGT	24	3'	cccctctcttaaatcttcgtggcaaacccctatgttttatttaaaatatagtggaggaagtataaatgttgtacactttttccattccgttttagATGAAACGTAGGGCCTTGGCACGTggatttaggagagaag	Bvchr8.sca002	2178618	2178752	+	...((((((((((((..((((.(((..((((((((((((((((((((..((((((..((((.((.......)).))))..))))))..))))))))))))))))))))..))).))))..))))))))))))...	129	39.3	-66.4	1.3	Novel	12.2716	31.4024	12.715	16.4291	21.6076	15.3768	0	0	0	0	0	9.73066
226	238	PC-3p-47885_116	CTACTCCGAGTAGCGGTTCATTC	23	3'	tcagagtagcggttttaatgaatgaaccgctactccgagtagcggttttgtccctcgggtaaaccgCTACTCCGAGTAGCGGTTCATTCattaaaaccgctactcgga	Bvchr2.sca014	2659722	2659829	+	...((((((((((((((((((((((((((((((((.((((((((((((...((....)).)))))))))))).))))))))))))))))))))))))))))))))...	102	49.1	-82.4	1.6	Novel	8.53674	6.78971	6.78135	0	0	6.47445	10.498	13.5935	12.5997	11.5197	20.7331	13.6229
227	239	PC-3p-4819_785	ATCAGAGCCAGCGTGACATAAAGG	24	3'	ctggcgctaaatattccactgagaaagggggggtggatgagattcgaacccgtgacctttttgtcacgctggctcttgataccatgtaagtttttggttgagttggtcctttgacatggtATCAGAGCCAGCGTGACATAAAGGtcacgggttcaaatctcatccaccccctcctttctaagtggaatatttggcgtcaggta	Bvchr1.sca001	6847261	6847463	+	((((((((((((((((((((.(((((((((((((((((((((((.(((((((((((((((.(((((((((((((((.((((((((((......(..(.....)..).......))))))))))))))))))))))))).))))))))))))))).)))))))))))))))).))))))).))))))))))))))))))))...	200	47.8	-154.7	1.6	Known	78.4313	99.2995	87.3099	30.8867	82.1089	55.0328	41.3357	43.4991	52.0787	25.3433	33.492	68.1146
228	240	PC-3p-48889_114	ATTGTGAAGTGGACTCTCTCTCCT	24	3'	caagagagatgggttcaacttataatgcaaaggagttactccccttatagccatacggttttaaggtggaacctcctttgtATTGTGAAGTGGACTCTCTCTCCTt	Bvchr4.sca010	154875	154980	+	...((((((.(((((((..((((((((((((((((....((((((((.((((....)))).))))).)))..))))))))))))))))..)))))))))))))...	100	42.5	-53.9	1.2	Novel	13.3387	16.5499	14.4104	15.4433	25.2089	8.90236	0	0	0	0	0	11.6768
229	241	PC-3p-49007_113	AAGGACCCTGAGTGCAATGGTATC	24	3'	gtaaccattgcattaagggtccttgtttatttcactttgaatgatatcaccaaatgtcacttggccaataaaccaaatgacgtttggtgatatcatttaaagtgaaataaccAAGGACCCTGAGTGCAATGGTATCgcttcctatctcccatatgggagatcaaggttcaaatttt	Bvchr3_un.sca006	255509	255684	-	...(((((((((((.((((((((((.(((((((((((((((((((((((((((((((((.((((........)))).))))))))))))))))))))))))))))))))).)))))))))).))))))))))).......((((((((((....)))))))..)))..........	130	37.5	-103.2	1.6	Novel	13.8722	26.3101	18.6487	5.2573	10.0835	8.09306	5.90511	0	8.39979	0	0	21.4075
230	242	PC-3p-49220_113	AAGCTGATGGTTGGAGTCCCAGGA	24	3'	atttgatagagtattaaactATTCCTGGGACTCCAACCATCAGCgtaaacttttggttgagttggttctttgacatggtactagagctgatggttgaaggaccaactcagccaaaagcttAAGCTGATGGTTGGAGTCCCAGGAatagtttaatactctatcac	scaffold00069	231777	231940	+	...(((((((((((((((((((((((((((((((((((((((((.(((.(((((((((((((((((((((..((..(((......)))....))..))))))))))))))))))))).))).))))))))))))))))))))))))))))))))))))))))).	160	40.9	-119.1	1.8	Novel	21.3418	36.4947	25.4301	14.4576	23.0481	12.1396	4.59286	0	5.87986	0	9.56914	0
231	243	PC-3p-51760_108	AATTTTAAGTCACCGAGGCCCGCT	24	3'	gcgggccttagtgacttgaaactggcttaataggtcataacttgtaaaacttgggtcacaccaaaatggttaattgagggagggaattaggaactaggtgagattttaaaaaaaatcgtcAATTTTAAGTCACCGAGGCCCGCTaa	Bvchr9.sca005	1013562	1013707	+	((((((((..(((((((((((.((((...((((((....))))))...((((((.((..(((.....)))(((((.........))))).)).))))))..((((((....)))))))))).)))))))))))..))))))))...	143	40.4	-50.9	0.9	Novel	13.8722	23.764	25.4301	12.4861	25.9291	4.85584	0	0	0	0	0	0
232	244	PC-3p-53333_105	ACCTCCTTTGTGTTGTGAAGTGGA	24	3'	ccacattgattaaataagagagatggattcactttataatgcaaaggggttactccccttattgccatatggttttaaggtggaACCTCCTTTGTGTTGTGAAGTGGActctctccttgtgatgggtgcggcctaggcccatattcaacatggtatcagagccaggccc	Bvchr1.sca002	3260975	3261143	+	...(((..(((..(((((.((((.(..((((((((((((..(((((((((...((((((((..(((....)))..))))).)))))).))))))..))))))))))))..)))))))))))))..))).(((((.(((((((.......)))).......)))))))).	125	45.6	-71.4	0.9	Novel	3.46805	13.5794	14.4104	7.88595	4.32152	0	2.95255	12.9138	5.45987	8.06376	9.56914	0
233	244	PC-3p-53333_105	ACCTCCTTTGTGTTGTGAAGTGGA	24	3'	taagagagatgggttcactttataatgcaaaggggttactccccttattgccatatggttttaaggtggaACCTCCTTTGTGTTGTGAAGTGGActctctctccctgtgatg	Bvchr7.sca006	527629	527740	+	...((((((.(((((((((((((((..(((((((((...((((((((..(((....)))..))))).)))))).))))))..))))))))))))))))))))).........	100	43.8	-59.8	1.2	Novel	3.46805	13.5794	14.4104	7.88595	4.32152	0	2.95255	12.9138	5.45987	8.06376	9.56914	0
234	245	PC-3p-53952_104	CAAAGATCATCCCACTCTCTTTCT	24	3'	tagaaagggagtgtgagatgatcttttttttttttcaattgtgactaatctttattcacaagtgagaaataagatcaagttgatgatcatgaaaaaaatgctcttattcatgatcttaaaCAAAGATCATCCCACTCTCTTTCTaact	Bvchr2.sca004	112566	112713	+	(((((((((((((...(((((((((((((.(((((((.((((((.(((...))).)))))).))))))).))))....(((...(((((((((.((.......)).)))))))))...))).))))))))).)))))))))))))...	145	29.7	-53.2	1.2	Novel	10.6709	11.0333	29.6684	12.4861	17.2861	4.04653	0	0	0	0	0	0
235	246	PC-3p-54932_102	TGGAACCCTATCGACTTTGTA	21	3'	tgctgaaaaagagtttggccacgtacaagctcgagagggttccatcttaaagccaatttgttttaggaTGGAACCCTATCGACTTTGTAcgtggttaaattcttctccttttcattc	Bvchr5.sca023	4371591	4371707	-	...(((((((((((((..((((((((((..((((.((((((((((((((((((......)))))))))))))))))).))))..))))))))))..)))))))).....)))))...	111	41	-63	1.3	Novel	12.8051	21.2178	10.172	15.7719	12.9646	6.47445	0	0	0	0	0	0
236	247	PC-3p-549633_6	TTTCTCCGTCCCAAAATATAGTTC	24	3'	tgagaACTATATTTTGGGACCGAGAGAGTactagatagtgtgaacatatttattacaatataaaactaatggaaaatttaattcataaattatacTTTCTCCGTCCCAAAATATAGTTCatg	Bvchr1.sca002	5819394	5819515	+	...(((((((((((((((((.(((((((((.((((((.((....))))))))................(((((........)))))......))))))))).)))))))))))))))))...	116	27.9	-43.7	1.3	Known	0	0	5.08602	0	0	0	0	0	0	0	0	0
237	248	PC-3p-55248_101	TCCGGCCAGGACGTTCCAGTAG	22	3'	caaccgagcaaccaccatcgaaatcatacaaaccaccacagaaagcacaaacaacaaattggtaattctccaCCACTGAAACGTCTGGCCAGGacgttgcagccatggtggaaacgTCTGGCCAGGACGTTCCAGTAGtggagattaccaaatttttatttttggtttttgtggcttgctcgtgggggttgcagggct	Bvchr6.sca023	94650	94847	+	...((..((((((.(((.(((...((.........(((((((((.((.(((.((.((.((((((((.((((((.((((.(((((((((((((.(((((...((....))...)))))))))))).)))))).)))).)))))))))))))).)).)).))).)).)))))))))..)).)))))).)))))).))...	192	48	-86.7	0.9	Novel	13.3387	13.5794	11.0197	12.4861	14.4051	4.04653	0	4.75772	5.03988	0	0	0
238	249	PC-3p-55926_100	AATAGCCTTGGATGTATCATGAGC	24	3'	ggtgtattatgTGCATGGTACACCTAAGGTTATtttttgctcatttgcttatttggagtatgtgattatgctcatttgaagattttgaatgagcaaatAATAGCCTTGGATGTATCATGAGCatggtacatt	Bvchr6.sca003	596643	596774	+	.(((((..(((..(((((((((.(((((((((((.(((((((((((.(((.....(((((((....))))))).....))).....))))))))))).))))))))))).)))))))))..)))..))))).	130	34.1	-60.4	1.3	Novel	22.9425	36.4947	27.1254	29.5723	56.1797	28.3257	9.84184	0	16.7996	0	0	0
239	250	PC-3p-57768_97	ACCTCCTTTGTGTTGTGAAGTAGA	24	3'	taaataagagagatgggttcactttataatgcaaaggggttactccccttattgccatatggttttaaggtggaACCTCCTTTGTGTTGTGAAGTGGActctctctccttgtgatgggtgcg	Bvchr8.sca002	1591896	1592017	-	...((((((((((.(((((((((((((((..(((((((((...((((((((..(((....)))..))))).)))))).))))))..))))))))))))))))))))).))))..........	109	43.4	-61	1.2	Novel	21.3418	16.1256	14.4104	5.91447	14.4051	4.85584	0	4.07804	0	0	0	0
240	251	PC-3p-58136_97	ATTTCTAAACCCATACCTCAAACC	24	3'	taaggtttgagatatgggtttagaatgcctaaaacctatacttagtgtttgttagcaaaattttacATTTCTAAACCCATACCTCAAACCcat	Bvchr8.sca018	1787670	1787762	+	...((((((((.((((((((((((((((...(((((((....))).))))....)))...........))))))))))))).))))))))...	87	32.3	-35.2	1.2	Novel	10.6709	20.3691	13.5627	3.28581	11.524	8.09306	3.93674	0	6.71984	0	0	0
241	252	PC-3p-59000_95	ACCAACGGTGGAAGCGTCCATGGC	24	3'	accacatggtgaggcgcctgccatgagcgcctccaccagtggtggggcgtccatggtgaacgcctccttttttgtaatttttaaaaaaaatacaagggaggcgtccaccatggacgccccACCACCGGTGGAAGCGTCCATGGCaagcgcctctccttatggtggagc	Bvchr6.sca005	4126931	4127098	+	.((((..((.(((((((.(((((((..(((.((((((.((((((((((((((((((((.(((((((((...(((((.((((....)))).)))))))))))))).)))))))))))))))))))).)))))).)))..))))))).))))))).)).....))))...	164	57.1	-126.5	1.3	Novel	4.80191	10.1846	0	7.88595	8.64304	4.85584	9.18572	6.11706	6.71984	0	17.5434	29.192
242	253	PC-3p-610705_5	CCAGGAATAGATCTATGCTCT	21	3'	aagattgatagAGCATAGATCTATTCCTGGGGCCTcaaccaaaagcttaagctgatggttgaggccCCAGGAATAGATCTATGCTCTatcaatacc	Bvchr5.sca023	1278714	1278809	+	...((((((((((((((((((((((((((((((((((((((..(((....)))..))))))))))))))))))))))))))))))))))))))...	90	43.8	-78.9	1.9	Known	0	0	0	0	0	0	0	0	2.09995	0	0	0
243	253	PC-3p-610705_5	CCAGGAATAGATCTATGCTCT	21	3'	ggtattgatagAGCATAGATCTATTCCTGGGGCCTcaaccatcagcttaagcttttggttgaggccCCAGGAATAGATCTATGCTCTatcaatctt	Bvchr5.sca023	1278764	1278859	-	((.((((((((((((((((((((((((((((((((((((((..(((....)))..)))))))))))))))))))))))))))))))))))))))).	95	43.8	-78.6	1.9	Known	0	0	0	0	0	0	0	0	2.09995	0	0	0
244	254	PC-3p-61908_91	ATTGTGAATTGGACTCTCTCTCCT	24	3'	taagagagatgggtttactttataatgcaaaggggttattccccttattgccatatggttttaaggtggaacctcctttgtATTGTGAAGTGGACTCTCTCTCCTtgtgatg	scaffold00419	158287	158398	-	...((((((.((((..(((((((((((((((((((...(((((((((..(((....)))..))))).)))).)))))))))))))))))))..)))))))))).........	100	40.2	-57.9	1.3	Novel	13.6054	14.8525	22.4632	20.0435	31.6911	10.521	0	0	0	0	0	11.6768
245	255	PC-3p-62835_90	TTGGAATTGGACCAGATGAATACT	24	3'	tgtagtagtgcaacccgaaattcttgagtattcattttgtccaatcccaaatttgagaatgctctctatggatactcaagaattttggaatagatttggaattggaccagatgaatagatTTGGAATTGGACCAGATGAATACTcaaaaattttggcttgcactattgcaaaagaaatatgagacacactggagttggtccatgaaggtacgaatgaggtga	Bvchr2.sca014	4988519	4988740	-	(((((((((((((.((((((((.((((((((((((((.(((((((.((((((((((((....))))...........................((((((.......))))))....)))))))).))))))).)))))))))))))).)))))))).)))))))))))))................((((...(((.((((.....)).)).)))..)))).	170	36.9	-81.2	1	Novel	13.3387	12.7307	11.8674	55.2017	82.1089	56.6514	7.87347	10.8748	6.71984	0	0	0
246	256	PC-3p-63035_90	AACCTTTATGTGGTCACTCTCTCC	24	3'	aaagagagaatgactaacatatagattggtggattactccacctatcagtctatcaccaattgattttaggatggaaccttaccAACCTTTATGTGGTCACTCTCTCCtc	Bvchr2.sca004	284727	284836	+	...((((((.(((((.(((((.((.((((((......((((((((..((((...........)))).)))).))))....)))))).)).)))))))))).))))))...	104	39.1	-37	0.9	Novel	12.8051	14.4281	6.78135	5.91447	12.9646	7.28375	3.28061	9.51543	0	0	0	0
247	257	PC-3p-63149_89	ATCTGCGTCGCACCGTATACGAGT	24	3'	atgtgcgtcgcacattgtgtagggtgcgacgcacagtgagttttttttatattaaaatcagccATCTGCGTCGCACCGTATACGAGTgcgacgcaaat	Bvchr9.sca013	2355248	2355345	+	...((((((((((.(((((((.(((((((((((..(((.(((..(((((...)))))..)))))).))))))))))).)))))))))))))))))...	92	46.9	-55.2	1.2	Novel	9.07028	14.4281	5.08602	9.85744	21.6076	10.521	0	4.07804	0	0	0	0
33	258	PC-3p-63324_89	TCAGATCATGTTGGTAGCTTCATC	24	3'	tgacgtgcaccactagcagatgaagctgccagcatgatctcagcttgactttctgatcttttttttatcatcagcttcaaggaaagaTCAGATCATGTTGGTAGCTTCATCtattgatgggatcacgaaa	Bvchr5.sca024	1882898	1883027	-	...((((..(((..(..(((((((((((((((((((((((...(((..(((.(((((............)))))....)))..)))...)))))))))))))))))))))))..)..)))...))))...	124	41.5	-56	1	Known	5.33546	5.94099	6.78135	0	14.4051	4.04653	14.4347	14.2731	17.6396	0	7.97428	0
248	259	PC-3p-6425_621	TTGTCAAACTGATCCTGCATC	21	3'	acttcttgtatattgatccttagcaatggatcgagatgctggatcagtttgataaaatcaagcaagcctcattgtgaaggcttctaattgttagtaacccaaatagaggcttgcttgattTTGTCAAACTGATCCTGCATCtctatccatgctcaagggtcaatacgcaagaagtgcc	Bvchr6.sca014	556506	556683	-	((((((((..((((((((((((((.((((((.(((((((.((((((((((((((((((((((((((((((..(((...((...((((...))))...))...))))))))))))))))))))))))))))))))).))))))).))))))))).)))))))))))..))))))))...	175	40.4	-107.4	1.5	Novel	46.952	21.2178	41.5358	133.404	121.003	136.773	17.7153	5.43739	11.7597	25.3433	12.7589	27.2459
249	260	PC-3p-64704_87	ACCGTTCCGGACGTAGTTCAGATT	24	3'	aagtttttattaatcatttgacgagattaattacctaccaaacactcccctttcgctatatAATTAATCTGAACTACGTCCGAAAcggtccataacccgtccagtcctggggtgcattggACCGTTCCGGACGTAGTTCAGATTaattatatagcgaaagggggactgtttggtaggtaattaatctcgtcaaatgattaataaaaactttga	Bvchr7.sca019	1470058	1470270	+	((((((((((((((((((((((((((((((((((((((((((((.(((((((((((((((((((((((((((((((((((((.(((((((((..((((...........))))....))))))))).)))))))))))))))))))))))))))))))))))))..))))))))))))))))))))))))))))))))))))))))))))...	210	38.5	-152	1.9	Novel	6.9361	12.7307	7.62902	14.4576	12.9646	5.66514	0	4.75772	4.1999	0	0	0
250	261	PC-3p-65811_86	ATGAGGCGGGCCACAACTTCAACT	24	3'	ggtgagagaaagggcgggtggccacacacaccATTAGTTGAAGGTGTGGCCTGCCTcatataaaagtttgtgaggaagaatagatatagtatgaaagtttcaacacaaacttttatATGAGGCGGGCCACACCTTCAACTaatggtgtggacaccccctttcctctcact	Bvchr2.sca018	2236699	2236868	-	((((((((.(((((.(((((......((((((((((((((((((((((((((((((((((((((((((((((..((((.....(((...))).....))))..))))))))))))))))))))))))))))))))))))))))))))))..)))))))))).))))))))	170	45.9	-115	1.5	Novel	11.2045	20.3691	10.172	16.4291	14.4051	0	0	0	0	0	0	0
251	262	PC-3p-66268_85	AATTTAGGCGCCTGTACCTGTGGT	24	3'	gaacctgtggtcaggcgccaaaattaggcgcccaaccacaggtacaggtggctaaataaggtgtatgtacctatagttggacgggctaatttaggcgccagaccacatgttcgggcacctAATTTAGGCGCCTGTACCTGTGGTtgggcgcctaatttaggcgcctaaccacaggtttggaccggaaaagttgccggagttattgtcgcaagagttattgtcgtc	Bvchr8.sca002	723012	723236	+	(((((((((((.(((((((.((((((((((((((((((((((((((((((.((((((.((((((.....((((.((((((.....))))))))))..((..((.....))..)))))))).)))))).)))))))))))))))))))))))))))))).))))))).)))))))))))...((((........))))........((....))............	178	51.6	-131.2	1.1	Novel	12.2716	27.1588	13.5627	7.22879	8.64304	8.09306	0	0	0	0	0	9.73066
252	263	PC-3p-66598_85	AAAATAAGTTGAACAGAACAGACC	24	3'	aacggtttgttgtgttcaagttattttgtcttatctgatctcataagatcttatataagttAAAATAAGTTGAACAGAACAGACCctaac	Bvchr8_un.sca003	1513865	1513954	+	...((((((((.(((((((.(((((((..(((((..(((((....)))))....)))))..))))))).))))))).)))))))).....	82	30	-34.7	1.3	Novel	4.80191	3.81921	4.66218	0	5.76202	5.26049	4.59286	3.05853	2.09995	0	3.98714	0
253	263	PC-3p-66598_85	AAAATAAGTTGAACAGAACAGACC	24	3'	ttatgttctgttcagcttattttgtcttatttgatcttataagattttatataagttAAAATAAGTTGAACAGAACAGACCctaac	Bvchr4.sca001	4349283	4349368	+	...((((((((((((((((((((..(((((..(((((....)))))....)))))..)))))))))))))))))))).........	74	25.6	-33.5	1.5	Novel	4.80191	3.81921	4.66218	0	5.76202	5.26049	4.59286	3.05853	2.09995	0	3.98714	0
254	264	PC-3p-669515_5	TATATAGTCATCATAATCATCATC	24	3'	atcggatatatagcgaTGATGATTATGATGACTATACatgatatgatcctggatctacatataTATATAGTCATCATAATCATCATCattatgtatccatt	Bvchr3.sca003	1851023	1851123	-	...(((((((((..((((((((((((((((((((((.(((....((((...))))......))).))))))))))))))))))))))..)))))))))...	95	28.7	-46.9	1.6	Known	0	2.12178	0	0	0	0	0	0	0	0	0	0
255	264	PC-3p-669515_5	TATATAGTCATCATAATCATCATC	24	3'	atcggatatatagcgaTGATGATTATGATGACTATACatgatatgatcctggatctacatatatataTATATAGTCATCATAATCATCATCattatgtatccatt	Bvchr3.sca003	2539884	2539988	-	...(((((((((..((((((((((((((((((((((.(((((((((((...)))).....)))).))).))))))))))))))))))))))..)))))))))...	99	27.6	-46.9	1.6	Known	0	2.12178	0	0	0	0	0	0	0	0	0	0
256	265	PC-3p-67910_83	AGGGTCCGTTCTGTTCAACTTATT	24	3'	taagataagataagataaaataagctgaacaaaacataccctaagtaggagaaaagtaatacttttttcaacccaaaattgatgaatcgtattgggaaggcacgaagaataAGGGTCCGTTCTGTTCAACTTATTttaacttatataattaag	Bvchr2.sca001	6957653	6957805	-	...(((...(((((.(((((((((.((((((.(((..(((((......((((((((.....))))))))..(((((...(((....)))..)))))...............)))))..))).)))))).))))))))).)))))...)))...	147	30.1	-42.3	0.9	Novel	3.73482	15.2768	21.1917	3.94298	8.64304	4.04653	4.59286	6.11706	0	0	0	9.73066
257	266	PC-3p-68277_83	TGTTGTGAAGTGGACTCTCTCTCC	24	3'	taaataagagagatgggttcacttaataatcaaaggggttactccccttattgccatatggttttaaggtggaacctcctttgTGTTGTGAAGTGGACTCTCTCTCCttgtgatgggtgcggcc	Bvchr1_un.sca008	129345	129468	+	...((((((((((.((((((((((.((((((((((((((...((((((((..(((....)))..))))).)))))).)))))).))))).)))))))))))))))).)))).............	108	44.4	-52.6	1	Novel	6.40255	5.94099	4.23835	0	0	5.26049	6.23317	3.39837	6.29985	0	0	0
258	266	PC-3p-68277_83	TGTTGTGAAGTGGACTCTCTCTCC	24	3'	taagatagatgggttcactttataatgcaaaggggttactccccttattgccatatggttttaaggtggaacctcctttgTGTTGTGAAGTGGACTCTCTCTCCttgtgatgggtgcggcc	Bvchr3_un.sca009	562783	562903	+	...((.(((.(((((((((((((((..(((((((((...((((((((..(((....)))..))))).)))))).))))))..)))))))))))))))))).))..................	100	45.5	-53.6	1	Novel	6.40255	5.94099	4.23835	0	0	5.26049	6.23317	3.39837	6.29985	0	0	0
259	267	PC-3p-69200_82	ATCCAGCGGTTCGAGATATCCGTT	24	3'	tgctaacggggaatccgaaatgttggataaggaaactatatttatatattattctctttaagttatttttgtttaaataattataataagtctcttATCCAGCGGTTCGAGATATCCGTTatcagga	Bvchr2.sca001	1468578	1468704	+	((.(((((((..(((((((..(((((((((((..(((....(((((.((((((.....((((.....))))....)))))))))))..))).)))))))))))..)))).))).))))))).))...	124	29.9	-33.7	0.9	Novel	8.53674	20.3691	14.4104	11.1718	7.20253	13.7582	13.7786	11.5545	7.55982	13.8236	9.56914	0
260	268	PC-3p-69390_82	AATCTTTATGTGGTCACTCTCTCC	24	3'	ttagagagagattgactaacatataggttggtgggttactccacctattaccaattggttttaggatggaactctgccAATCTTTATGCGGTCACTCTCTCCtccgatg	Bvchr6.sca002	2928335	2928443	-	(..((((((((.(((((..((((.(((((((..(((...((((((((..(((....)))..)))).)))))).)..))))))).)))).))))).)))))).))..)..	107	43.1	-47.1	1	Novel	11.738	19.5204	7.62902	11.8289	0	14.5675	3.93674	0	7.55982	0	0	0
261	269	PC-3p-70652_80	CGGACGTCAGATGTGCAATGAATG	24	3'	tcattgcatatccgacgcccgtgaacttagtccgtacgtacttatccgcattttgctagacagttgacggagatcagaacctccttcaacatgcggatacgtatgtacggactaagttcaCGGACGTCGGATGTGCAATGAATG	Bvchr6.sca028	735250	735393	-	(((((((((((((((((.(((((((((((((((((((((((.(((((((((...........(((((.((((........)))).)))))))))))))).))))))))))))))))))))))).)))))))))))))))))...	141	47.9	-97.5	1.4	Novel	0	0	0	0	0	0	37.399	22.4292	14.2797	0	0	9.73066
262	270	PC-3p-726_3835	ATATCCTTGATTTCCTTCTTC	21	3'	gaacaacagaGGAAGGAGATCAAGGATATCTtggtgaggtatgaccaagATATCCTTGATTTCCTTCTTCtgttgctg	Bvchr9.sca005	927631	927708	-	...((((((((((((((((((((((((((((((((........))))))))))))))))))))))))))))))))...	72	42.3	-54.5	1.7	Novel	664.798	632.716	672.202	281.266	301.066	241.982	375.302	431.593	442.669	414.708	382.766	361.981
263	271	PC-3p-74516_76	ATTTCCTATGAAGTGGCTTTGGGT	24	3'	gaacttaattttcataggaagtcttatttcattggaagtaaattcctttgtttATTTCCTATGAAGTGGCTTTGGGTgttcggttgagcat	Bvchr2.sca001	4685118	4685208	+	...((((((...(((..((((((..(((((((.((((((((((......)))))))))).)))))))))))))..)))....))))))...	85	34.1	-28.4	0.9	Novel	10.1374	15.2768	17.8011	0	0	14.5675	0	0	0	0	0	0
264	272	PC-3p-76479_74	TTAAAAAGCGCAGCCCTTCTTACC	24	3'	agcagaagggctgcgcctttttaaaaagcgcagcccttcacttagtagggctgcgctttTTAAAAAGCGCAGCCCTTCTTACC	Bvchr5_un.sca017	552443	552525	+	...((((((((((((.(((((((((((((((((((((.........)))))))))))))))))))))))))))))))))....	76	50.6	-59.8	1.4	Novel	8.00319	12.7307	11.0197	5.91447	15.8456	0	0	4.07804	4.1999	0	0	0
265	273	PC-3p-77350_73	TTTAAACGTCAGAGCATTGCC	21	3'	acatttctaaacacacaggctggCAATGCTCTGACGTTTAAAAGGGAggctggtgatcaaatcttgattcatcttttagctataatactgtataacatcagcctccctTTTAAACGTCAGAGCATTGCCagcctgtgtgtttagaaacta	Bvchr2_un.sca013	188239	188388	+	...((((((((((((((((((((((((((((((((((((((((((((((((((((.((((...)))).............((((......)))).))))))))))))))))))))))))))))))))))))))))))))))))))))...	144	40	-99.4	1.7	Novel	1.33387	0	0	0	0	0	17.3873	14.613	12.1797	5.75983	0	0
266	273	PC-3p-77350_73	TTTAAACGTCAGAGCATTGCC	21	3'	atagtttctaaacacacaggctggCAATGCTCTGACGTTTAAAAGGGAggctgatgttatacagtattatagctaaaagatgaatcaagatttgatcaccagcctccctTTTAAACGTCAGAGCATTGCCagcctgtgtgtttagaaatgtt	Bvchr2_un.sca013	188151	188302	-	...((((((((((((((((((((((((((((((((((((((((((((((((((..((((((......)))))).....(((.((.......)).)))..))))))))))))))))))))))))))))))))))))))))))))))))))...	146	39.5	-102.4	1.7	Novel	1.33387	0	0	0	0	0	17.3873	14.613	12.1797	5.75983	0	0
267	274	PC-3p-77384_73	AAACTGACCCAACCCGACCTGATT	24	3'	ataaatcaggtcggttttgggtcaagggtaagtgacctgaattataaatcaggtaaacctgAAACTGACCCAACCCGACCTGATTgcc	Bvchr9.sca006	530267	530354	+	...(((((((((((..((((((((.((((.....))))..........(((((....)))))...)))))))).)))))))))))...	82	44.3	-41.3	1.1	Novel	6.40255	15.2768	8.47669	5.2573	12.9646	12.9489	0	0	0	0	0	0
268	275	PC-3p-79270_72	AACTGAACCCACGTGGATCCGGGA	24	3'	gggcggatccaacgtgggttcagtggcctgggttcAACTGAACCCACGTGGATCCGGGA	Bvchr8.sca006	1107087	1107145	+	...(((((((.((((((((((((((((....).)).))))))))))))))))))))...	53	62.7	-37.8	1	Novel	16.0064	11.882	13.5627	0	10.0835	4.04653	0	0	0	0	0	0
269	276	PC-3p-84128_68	ATATAGAGCTGGACACCTCAACCT	24	3'	caggatcagagtcatacccaaaaggcctctagtcggttgaggtgtacacctctatatatagaaggtgcataagatcttggttgtcccaaatcggaagttatggagaagaaaaccttctttATATAGAGATGGACACCTCAACCTagtagaggccttctgggtgggacttcgctcctaca	Bvchr8.sca007	583359	583537	-	.((((...(((((..(((((.((((((((((...(((((((((((.((.(((((((((.(((((((........(((......(((......)))......))).......))))))).))))))))).)).)))))))))))...)))))))))).)))))..)))))...))))...	175	45.3	-86.4	1.1	Novel	12.2716	11.882	9.32436	4.60014	11.524	4.04653	0	0	0	0	0	0
270	277	PC-3p-85942_66	ATTGGACTTGAACTTATCTGAACT	24	3'	tgcaggtctaataagttcagttcagatgagttcagggttattcgtgtgaagggaacgcacccctaattggaactcattggacctgattagacctagggtgcgttgctttcaccttATTGGACTTGAACTTATCTGAACTgaacttattggacctcaa	Bvchr2.sca013	2410050	2410206	-	((.(((((((((((((((((((((((((((((((((..((.....(((((((.((((((((((((((..(..((....))..)..))))).....))))))))).))))))).....))..))))))))))))))))))))))))))))))))))).	156	43.3	-87.3	1.3	Novel	6.40255	13.5794	7.62902	5.91447	17.2861	10.521	0	0	4.1999	0	0	0
271	278	PC-3p-86318_66	ATTTCTAAACCCATGCCTCAAACC	24	3'	aaaggtatgagatatgggtttagaatgactaaaacctatacttagtatttgtttgcaaaattttacATTTCTAAACCCATACCTCAAACCcat	Bvchr4.sca014	2197933	2198025	-	...(((.((((.(((((((((((((..(((((.........))))).((((....)))).........))))))))))))).)))).)))...	87	30.1	-29.8	1.1	Novel	6.40255	12.7307	5.08602	5.2573	21.6076	8.09306	0	0	0	0	0	0
272	279	PC-3p-87098_65	CCTGCCAATGACGCCTCCACC	21	3'	atggaggcgtccttggcaggcgcctcaccatgtggtggagtgCCTGCCAAGGACGCCTCCACCg	contig91703	1418	1481	-	.((((((((((((((((((((((..((((....))))..))))))))))))))))))))))...	60	67.2	-58.9	1.4	Novel	2.13418	5.09228	3.81451	0	0	2.02326	4.92092	2.37886	0	0	0	8.7576
273	279	PC-3p-87098_65	CCTGCCAATGACGCCTCCACC	21	3'	atggtggtcttaattttaatttttttttaaaaaaaaggggggcgcccaccaaggaagccccaccaccggtggaggcgtccttggcaggcgctcaatcacatggtggaggcgctccaccatCCTGCCAAGGACGCCTCCACCggtggtggggcgtccttggtgggcgccccccttttttttaaaaaaaaattaaaattaagaccaccatgat	Bvchr6.sca017	312703	312913	-	(((((((((((((((((((((((((((((((((((((((((((((((((((((((.((((((((((((((((((((((((((((((((...........(((((((((...))))))))))))))))))))))))))))))))))))))))).)))))))))))))))))))))))))))))))))))))))))))))))))))))))...	208	51.7	-187.7	1.7	Novel	2.13418	5.09228	3.81451	0	0	2.02326	4.92092	2.37886	0	0	0	8.7576
274	280	PC-3p-8929_476	TGGTACAGACTGCACCCCACC	21	3'	ctaaacaccatcaactatgcggtggggtgcattccgtaccataaatgaggacgaaagcctaaaatattgtcgaagacggtgaggttttatggtacagaatgcaccccactcagtagttggTGGTACAGACTGCACCCCACCcgtagttggtggtgtttaggttattagtcatagttggtggtgttgggtgcacc	Bvchr4_un.sca011	1860203	1860396	+	(((((((((((((((((((.(((((((((((.((.(((((((...((((....(((((((....((..(((...)))..)))))))))..(((.(.....).)))...)))).......))))))).)).))))))))))))))))))))))))))))))...................(((((.....)))))	160	47.9	-86.7	0.9	Novel	50.6869	61.9561	39.8405	105.146	41.7747	69.6003	18.3714	14.9528	10.9197	13.8236	0	11.6768
275	281	PC-3p-89454_63	AAGCCCCGCGAATAGATCTATACT	24	3'	tattagctattgatagagtatAGATCTATTCGTGGGACTTCAACCatcagcttaagcttttggttAAGCCCCGCGAATAGATCTATACTctatcagctatca	Bvchr6.sca028	3806660	3806761	+	...((((...((((((((((((((((((((((((((.(((.(((((..(((....)))..)))))))).))))))))))))))))))))))))))))))...	96	38.2	-60	1.5	Novel	12.2716	7.63842	15.258	0	10.0835	4.85584	0	0	0	0	0	0
276	282	PC-3p-90788_62	ATTGGTCCTGAACTTATTGCACCT	24	3'	ttaataagttccaataagttcagttcaggttcaataagttcagttcagataagttccaataagttcaggtctaataagttgaatagaacgcaccctaagggtgcattctattcaacttATTGGTCCTGAACTTATTGGACCTtatctgaactgaacttattgaacctgaactgaatttattggaacttatcaaactaattcaacttattggacccgattgaaccttattgg	Bvchr2.sca001	8926738	8926968	+	...((((((((((((((((((((((((((((((((((((((((((((((((((.(((((((((((((((.((((((((((((((((((.((((((...)))))).)))))))))))))))))).))))))))))))))).))))))))))))))))))))))))))))))))))))))))))))))))))....(((((.......)))))..(((((........)))))	187	34.2	-147.9	1.9	Novel	9.07028	13.5794	11.8674	9.20028	0	5.66514	0	0	0	0	0	0
277	283	PC-3p-92172_61	AAATAAGCTCAGCCCTTCACTAGT	24	3'	nnnaaaagcgcagccctactagtgaagggctgcgcttttttaaataagcacagcccttctgcttagtagggctgcgcttttttAAATAAGCGCAGCCCTTCACTAGTagggctgcgcttttacg	Bvchr7.sca005	775558	775681	-	...((((((((((((((((((((((((((((((((((.((((((.((((.(((((((.((....)).))))))).)))).)))))).))))))))))))))))))))))))))))))))))...	118	47.6	-96.2	1.6	Novel	4.53514	7.21406	7.20519	0	0	4.04653	0	0	0	0	0	0
278	283	PC-3p-92172_61	AAATAAGCTCAGCCCTTCACTAGT	24	3'	aagcgcagccctactagtgaagggctgcgcttttttaaattagcgcagcccttctgcttagtagggctgcgcttttttaaataagcgcaacccttctgcttagtagggctgcgcttttttAAATAAGCGCAGCCCTTCACTAGTagggctgcgctttta	Bvchr7.sca008	1163896	1164054	-	((((((((((((((((((((((((((((((((.((((((..(((((((((((.(((..(((.((((.(((((((........))))))).)))).)))..))).)))))))))))..)))))).))))))))))))))))))))))))))))))))...	156	48.4	-122.3	1.6	Novel	4.53514	7.21406	7.20519	0	0	4.04653	0	0	0	0	0	0
279	284	PC-3p-92221_61	CTAGAGTTGCACGAACATTTCTTC	24	3'	aattactacttataactctaaagaagaagtgttcgtacaactctaattaatattttttacaactctaattattattttccataatactttttgtaggaaatagtaaCTAGAGTTGCACGAACATTTCTTCtttgttataagaagtacta	scaffold00624	51424	51572	-	...((((.((((((((...(((((((((((((((((.((((((((.(((.(((((..(((((.....(((((........))))).....)))))..))))).))).)))))))).))))))))))))))))))))))))).))))...	143	24.8	-55.6	1.5	Novel	2.66773	11.0333	13.5627	14.4576	36.0127	21.042	0	0	4.1999	0	0	0
280	285	PC-3p-92286_61	TTCGCCCATGACCCTAAAAAA	21	3'	acacgcaaagcttgcgaatttTTTTTAGGGTCGTGGGCGAACgcccgccgtggacaTTCGCCCATGACCCTAAAAAAatttcgccagaatccgcgcaa	Bvchr2.sca005	520909	521006	-	...(((....((.(((((.((((((((((((((((((((((..((......))...)))))))))))))))))))))).))))).)).....)))...	92	52	-51.4	1	Novel	10.1374	4.66792	5.08602	0	0	0	0	0	0	0	0	0
281	285	PC-3p-92286_61	TTCGCCCATGACCCTAAAAAA	21	3'	aaactagcgaaatttttttagggtcgtgggcgaatgtccgccgtggacgttcgccccatggcccgaacgtctggtctagatgttcgggccattgggcgaacatccaaggcggacgTTCGCCCACGACCCTAAAAAAatttcgctggaaa	Bvchr1.sca002	5376953	5377101	-	...(((((((((((((((((((((((((((((((((((((((.((((.((((((((.((((((((((((((((...)))))))))))))))).)))))))).)))).)))))))))))))))))))))))))))))))))))))))...	143	54.4	-128.5	1.6	Novel	10.1374	4.66792	5.08602	0	0	0	0	0	0	0	0	0
282	286	PC-3p-92996_61	AGTAGATGTTGGAGTAGCTGTTGG	24	3'	aacgtttgggaaaagctatccaaaagctatttgaaactccaacagctactccaacatctactatgccaaacacttaattagtgttttgacttagtcaaaacactaaaaagtgtttggatAGTAGATGTTGGAGTAGCTGTTGGagtttcaaatagcttttggatagcttttcccaaacatt	Bvchr8.sca018	4458240	4458420	+	...(((((((((((((((((((((((((((((((((((((((((((((((((((((((((((((.((((((((((..(((((((((((((...))))))))))))).)))))))))))))))))))))))))))))))))))))))))))))))))))))))))))))))))))))))...	175	35.4	-141.1	2.2	Novel	9.60383	14.8525	9.32436	3.94298	10.0835	7.28375	0	0	0	0	0	4.86533
283	287	PC-3p-93965_60	TTGTGTTGTGAAGTGGACTCTCTC	24	3'	ccacattgattaaataagagagatgggttcactttataatgcaaaagggttactccccttattgccatatggttttaaggtggaacctcctTTGTGTTGTGAAGTGGACTCTCTCtccttgtgatgggtgcggtctaggcccatatttaacatggtatcagagccaggccc	Bvchr2.sca010	1546439	1546609	+	((.(((..((((.....((((((.(((((((((((((((..((((.((((...((((((((..(((....)))..))))).)))))))..))))..)))))))))))))))))))))....))))..))).))....((((...........((((......)))))))).	133	44.4	-69.7	0.9	Novel	2.13418	4.66792	3.81451	1.64291	4.32152	3.64188	1.96837	3.73821	0	0	0	0
284	287	PC-3p-93965_60	TTGTGTTGTGAAGTGGACTCTCTC	24	3'	taaataagagagatgggttcactttataatgcaaagggattactccccttattgccatatggttttaaggtggaacctcctTTGTGTTGTGAAGTGGACTCTCTCtccttgtgatgggtgcggc	contig93768	457	580	+	...((((((((((.(((((((((((((((..(((((((.....((((((((..(((....)))..))))).)))...)))))))..))))))))))))))))))))).))))............	109	43.5	-57	1.1	Novel	2.13418	4.66792	3.81451	1.64291	4.32152	3.64188	1.96837	3.73821	0	0	0	0
285	288	PC-3p-94594_60	AATTAGTTCTCCAACTAGCTCTCC	24	3'	tatgagagatagtgtggagagctagttggagagacaccaaccattgtacatactttttttccAATTAGTTCTCCAACTAGCTCTCCaa	Bvchr1.sca002	5379348	5379435	+	...(((((.((((.((((((((((((((((((((.....................)))))))))))))))))))))))).)))))...	82	39.8	-37.6	1.1	Novel	18.1406	12.7307	19.4964	9.20028	17.2861	5.66514	3.28061	0	0	0	0	0
74	289	PC-3p-94968_59	TGCCAAGGTAGACTTGCCCTG	21	3'	ttgaattgcagggcgagtctcgtttggcaaaaaagattgatcatgtatgtaaaatgcatacgaagatttctcttttTGCCAAGGGAGACTTGCCCTGtgatttct	Bvchr8.sca001	392450	392554	+	..((((..(((((((((((((..((((((((((.((..((((.(((((((.....)))))))..))))..))))))))))))..)))))))))))))..))))..	101	40	-55.6	1.3	Known	3.20128	7.63842	5.08602	0	0	0	11.1541	3.39837	0	0	19.1383	19.4613
286	290	PC-3p-95813_59	AATATTGCTGCGGTTTTCTGGCCC	24	3'	aaaggtaatattgctgcggtttctggcccagaaccgcagcaatattactttttttattataaaaaagtAATATTGCTGCGGTTTTCTGGCCCagaaccgcagcaataggtactggt	Bvchr5.sca002	4815385	4815500	+	...((((.(((((((((((.((((((.(((((((((((((((((((((((((((......))))))))))))))))))))))..))))).)))))))))))))))))..))))...	110	40.5	-72.7	1.5	Novel	4.26837	4.66792	2.96684	0	5.76202	4.04653	0	2.37886	0	0	0	0
286	290	PC-3p-95813_59	AATATTGCTGCGGTTTTCTGGCCC	24	3'	aaaggtaatattgctgcggtttctggcccagaaccgcagcaatattactttttttattataaaaaagtAATATTGCTGCGGTTTTCTGGCCCagaaccgcagcaataggtactggt	Bvchr7.sca021	2950996	2951111	+	...((((.(((((((((((.((((((.(((((((((((((((((((((((((((......))))))))))))))))))))))..))))).)))))))))))))))))..))))...	110	40.5	-72.7	1.5	Novel	4.26837	4.66792	2.96684	0	5.76202	4.04653	0	2.37886	0	0	0	0
287	291	PC-3p-97785_58	AAAGGGCTTCGCTTTTTCCTAACT	24	3'	gggctgcgctagaaaagcgcagcccttaagctagaagggctgcgctagttaggaaaaagcgcagcccttctagcccagaagggctgcgctagttaggaaaacgcgcagcccttctgggctAAAGGGCTGCGCTTTTTCCTAACTagcgcagcccttctagcttaagggctgcgcttttctagcgcagccctac	Bvchr6.sca028	4278902	4279094	-	(((((((((((((((((((((((((((((((((((((((((((((((((((((((((((((((((((((.(((((((((((((((((((..(((.....)))))))))))))))))))))))))))))))))))))))))))))))))))))))))))))))))))))))))))))))))))))))))))...	190	57	-194.2	1.8	Novel	8.00319	11.882	10.172	0	0	11.3303	5.24898	0	0	0	0	0
288	292	PC-3p-98215_57	ATGACTCCTCTCAAGACTCTTGCC	24	3'	aagtgttggacagagttttgagttgggttttgatattcAAGACTCCTCTCAAGACTCTTGCCatgcaaaa	Bvchr3_un.sca005	335345	335414	-	...((((((..(((((((((((..((((((((.....))))))))..)))))))))))..))).)))...	64	40	-30.6	1.1	Novel	7.73642	16.1256	9.7482	6.57163	9.36329	2.42792	1.64031	1.69918	0	0	0	0
289	293	PC-3p-98264_57	TGGGCTGAACGTCCTGGCCGG	21	3'	ggggtgaacgtctggctaggacgttcgcgccatgggatgaacgtcctggccggacgatcgccccaTGGGCTGAACGTCCTGGCCGGacgttcgccga	Bvchr1.sca001	4028731	4028827	+	..((((((((((((((((((((((((((.(((((((..((.(((((.....))))).))..))))))))).))))))))))))))))))))))))..	93	67	-76.8	1.2	Novel	10.6709	4.24357	11.0197	5.2573	0	8.90236	0	0	0	0	0	0
290	294	PC-5p-101836_55	AGGATCCGTCGCTAGTTAGGGATG	24	5'	ttaAGGATCCGTCGCTAGTTAGGGACGgctttgtgtatccgtccctaattagagacggatcctaca	Bvchr6.sca025	20950	21015	-	...((((((((((.((((((((((((((..........)))))))))))))).))))))))))...	60	48.5	-42.8	1.3	Novel	3.46805	5.09228	4.66218	2.30007	3.60127	2.83257	0	0	0	0	0	0
291	294	PC-5p-101836_55	AGGATCCGTCGCTAGTTAGGGATG	24	5'	aatttagggacggattttAGGATCCGTCGCTAGTTAGGGACGactttatgtatccgtccctaattagaaacggatcctacaatccgtccctaattt	Bvchr1.sca002	331190	331285	-	...(((((((((((((.((((((((((..(((((((((((((((.....))...)))))))))))))..)))))))))).)))))))))))))...	90	42.7	-62.6	1.5	Novel	3.46805	5.09228	4.66218	2.30007	3.60127	2.83257	0	0	0	0	0	0
292	295	PC-5p-103134_55	AAATTTCCATTACCACCCAATACT	24	5'	gtcaaaacatatgtttttcctcacAAATTTCCGTTACCACCCAATACTacctttacaagtggtaatggatggtaatgaaattttaggaagaaaataggttttcgg	Bvchr1.sca002	4723647	4723751	-	...(((((.(((.((((((((...((((((.((((((((.(((.((((((........)))))).))).)))))))))))))).)))))))).))).)))))...	99	34.3	-34.7	1	Novel	12.5383	13.5794	8.90053	8.54312	0	0	3.28061	0	2.09995	0	0	0
293	296	PC-5p-105765_53	AACTTAAGCTGATGGTTGAGGTCC	24	5'	aaaggaccaactcaaccaaaAACTTAAGCTGATGGTTGAGGTCCcaggaatagatttatactctatctcaaccatcagcttaagctgatggttgaggtcccag	scaffold00582	16290	16392	+	...(((((...(((((((....((((((((((((((((((((....(((.((......)).)))))))))))))))))))))))....))))))))))))...	97	42.7	-50.1	1.1	Known	10.1374	21.2178	10.172	0	11.524	5.66514	4.59286	4.07804	0	0	0	0
230	297	PC-5p-10603_416	ATTCCTGGGACTCCAACCATCAGC	24	5'	atttgatagagtattaaactATTCCTGGGACTCCAACCATCAGCgtaaacttttggttgagttggttctttgacatggtactagagctgatggttgaaggaccaactcagccaaaagcttAAGCTGATGGTTGGAGTCCCAGGAatagtttaatactctatcac	scaffold00069	231777	231940	+	...(((((((((((((((((((((((((((((((((((((((((.(((.(((((((((((((((((((((..((..(((......)))....))..))))))))))))))))))))).))).))))))))))))))))))))))))))))))))))))))))).	160	40.9	-119.1	1.8	Novel	51.2204	50.9228	44.9265	41.4013	63.3823	18.614	8.5296	12.9138	26.8793	11.5197	22.328	0
294	298	PC-5p-106697_53	ACCGTCTCTGACGTAGTTCAGATT	24	5'	aaaggctcggataccaagatgcaccccaggactggacgggttatggACCGTCTCGGACGTAGTTCAGATTaattacctaccaaacagtccctctttcgctatataattaatctgaactacgttcgagacggtccataacccatctagtcctggggtgcatcttggtatccgagccaaa	Bvchr6.sca018	308559	308736	-	...(((((((((((((((((((((((((((((((((.((((((((((((((((((((((((((((((((((((((..........((.....)).........)))))))))))))))))))))))))))))))))))))).)))))))))))))))))))))))))))))))))...	172	48.3	-140.6	1.6	Novel	10.1374	13.5794	15.258	3.28581	7.20253	14.5675	0	0	0	0	0	0
295	299	PC-5p-107746_52	AAGGGCTGCGCCTTTTATAAAAGC	24	5'	taagaagggctgcgcttttcttcaaaaacgcagccctacttagtcagAAGGGCTGCGCCTTTTATAAAAGCgcagcccttcacttagtagggctgcgcttttagaaaaagcgcaacccttctgttctgtagggctgcgcttttgtacaaaagcgcatcccttcact	Bvchr8.sca004	889652	889817	+	...((((((.(((((((((...(((((.(((((((((((.....((((((((.(((((.((((.(((((((((((((((.........))))))))))))))).)))).))))).))))))))....))))))))))).)))))...))))))))).))))))...	160	48.8	-106.8	1.3	Novel	4.80191	6.78971	10.172	4.60014	10.0835	7.28375	0	0	0	0	0	0
296	300	PC-5p-10856_408	TGGTTTTTTGATTGCTACTAC	21	5'	tttgtgatctTGGTTTTTTGATTGCTACTACatgttgcttacttcactggtgattaatgtaagcaacaTGTAGTAGCAACCAGAGAACCaagatcactaa	scaffold00365	123035	123134	+	...(((((((((((((((((.(((((((((((((((((((((.(((....))).....))))))))))))))))))))).)))))))))))))))))...	94	36	-61.4	1.7	Novel	19.2077	32.2511	36.4498	28.258	31.6911	20.2326	21.6521	22.4292	25.1994	36.8629	68.5788	89.5221
297	301	PC-5p-109182_51	TCAAATTCGGCCATGAAAACT	21	5'	tatggctttaagggTCAAATTCGGCCATGAAAACTttagatctgaagtttttatggttgaatttgacctttaaaatctca	Bvchr7_un.sca007	603399	603478	+	...(..((((((((((((((((..((((((((((((((....))))))))))))))..))))))))))))))))..)...	74	32.5	-42.5	1.6	Novel	3.20128	5.09228	3.81451	0	0	0	1.64031	3.39837	3.35992	0	0	0
297	301	PC-5p-109182_51	TCAAATTCGGCCATGAAAACT	21	5'	tatggctttaagggTCAAATTCGGCCATGAAAACTttagatctgaagtttttatggttgaatttgacctttaaaatctca	Bvchr9.sca024	2201118	2201197	+	...(..((((((((((((((((..((((((((((((((....))))))))))))))..))))))))))))))))..)...	74	32.5	-42.5	1.6	Novel	3.20128	5.09228	3.81451	0	0	0	1.64031	3.39837	3.35992	0	0	0
298	302	PC-5p-109391_51	ATAGATCTATTCTTGGGCCTCAAC	24	5'	atttgtatttgtacactgatagagtATAGATCTATTCCTGGGCCTCAACcatcagcttaagctgatggatgaggccacagaaatagatctatactctatcatacactaacataa	scaffold01022	13904	14017	-	...(((...((((...((((((((((((((((((((.((((((((((.((((((((....)))))))).))))))).))).))))))))))))))))))))))))...)))...	108	36.8	-66.1	1.6	Novel	19.2077	6.78971	25.4301	5.2573	28.8101	10.521	0	3.39837	0	0	0	0
299	303	PC-5p-109743_51	ATTGCGAACAAGTTCTGGCACACA	24	5'	tcatgaATTGCGAACAAGTTCTGGCACACAgctgagttgtatcatgtgtccgttgaacttgttggcgattcactt	Bvchr8_un.sca010	92141	92215	+	...((((((((.((((((((((((.(((((..(((......)))))))))))..))))))))).))))))))...	69	44	-32.4	1	Novel	3.73482	10.1846	13.5627	0	10.0835	7.28375	0	0	0	0	0	0
300	304	PC-5p-110219_51	AACTATATTTGGGACGGAGGGAGT	24	5'	agtcaaatgtacgtcttgaagactgtgcaaaatgaaacaaaAACTATATTTGGGACGGAGGGAGTaatagatttcaaattcttaatcgagttgttaagataaagtgaacgtgaactttatagaaattctcccaaatatctatacttctatactaatactccctctgtcccaaaatatagttccc	Bvchr1_un.sca002	1470344	1470527	+	..(((..((((((((.....))).)))))...)))......(((((((((((((((((((((((((.(((..((((...(((((((......))))))).....))))...(((...((((((.(((......))).)))))).)))....))).)))))))))))))))))).)))))))...	140	33.2	-60.5	1	Novel	8.53674	13.5794	5.93369	3.94298	8.64304	0	3.93674	0	0	0	0	0
301	305	PC-5p-110778_51	ACGTCTGGTCAGGACGTTCGAGCC	24	5'	ttcaccccatggaaggaACGTCTGGTCAGGACGTTCGATCCatggggagatcgtctggctaaaacgttccttccatggaaggaacgtcctggccagacgttccttccatggggtaaa	Bvchr9.sca005	3286	3402	+	...(((((((((((((((((((((((((((((((((..((((((((..((.(((.........))).))..))))))))..)))))))))))))))))))))))))))))))))...	111	53.8	-87	1.4	Novel	4.80191	5.94099	4.23835	3.28581	7.20253	4.04653	3.28061	3.39837	0	0	0	9.73066
90	306	PC-5p-11277_395	CTCGCAGGCGAGATGGCACTGG	22	5'	atacgatgtaagagaagctgatgcctgcaCTCGCAGGAGAGATGGCACTGGcgacaggttgatgtgcattgcagtttacgtatgccgcaacctgcaacTAGTGTCATTCTCCTGTGAGTggagacctgtgtttattgcttctttatcgctt	scaffold01440	4904	5054	+	...(((((...(((((((.((..(((.((((((((((((((.(((((((((...(((((((.((.((((.((.......)))))))))))))))...))))))))))))))))))))))).))....)..))....))))))))))))...	145	48.3	-69.4	1	Novel	0	17.823	10.172	5.91447	0	0	105.636	3.39837	34.4392	43.7747	86.1223	167.367
302	307	PC-5p-112817_50	TTCCTCCGTTCTGAAATAAAT	21	5'	atTTCCTCCGTTCTGAAATAAATgaaaacactttttctttcctcgagaaccgtttcatttcctcgagaagcgtttcatttatttcagaacgacggagtt	Bvchr5.sca024	300662	300760	+	..((((..(((((((((((((((((((.(.(((........((((((..............))))))))).))))))))))))))))))))..))))..	95	37.4	-36	1	Known	0	0	0	0	0	4.04653	11.1541	7.47641	14.2797	0	0	0
303	308	PC-5p-1135_2622	CCACCATCCGTGGAGGCGCCC	21	5'	cagtgaaatttttaaaaaaaaaattaagggggcgtccaccatggacgccCCACCATCGGTGGAGGCGCCCatggcaggcgctccaccacatggtgaggcgcctgccaaggacgccgccaccggtggtggggagtccttggtggacgcctccccttctttttttaaaaaaaaaatttcaaaa	Bvchr3_un.sca008	627226	627406	-	...((((((((((....((((((..((((((((((((((((.((((.(((((((((((((((.((((.((.((((((((((..((((....))))..)))))))))).)).)))).))))))))))))))).)))).)))))))))))..)))))..)))))).....))))))))))...	175	53.6	-128.2	1.3	Novel	80.0319	82.7496	83.9193	167.577	124.604	155.791	62.9878	67.2877	69.2983	102.525	97.2863	103.145
304	308	PC-5p-1135_2622	CCACCATCCGTGGAGGCGCCC	21	5'	aaaaaaaggaggcgtccatcatagacgccCCACCATCGGTGGAGGCGCCCatggcaggcgcctgaccatgtggtggagcgcctacccatgggtgcctcaccatgtggttgagcgcctgccatgggcgcctccactggtggtggggcgtccatggtggacgccttcctttt	Bvchr1.sca002	2231487	2231656	-	...(((((((((((((((((((.((((((((((((((((((((((((((((((((((((((..(((((..(((((..(((((((....)))))))..)))))..)))))..)))))))))))))))))))))))))))))))))))))).))))))))))))).))))))	167	63.5	-159	1.5	Novel	80.0319	82.7496	83.9193	167.577	124.604	155.791	62.9878	67.2877	69.2983	102.525	97.2863	103.145
305	309	PC-5p-113775_49	CAATCTAAACCCTAATCCACCACC	24	5'	accctaatcctgCAATCTAAACCCTAATCCACCACCtccccttcccatccacctgccccccacccctccaccgcagccccgcggtggaggggtggggtggggggctgctggatgggagggggagttggtggattagggtttagattttagggttag	Bvchr6.sca023	723167	723322	-	...((((((((..(((((((((((((((((((((.((((((((((((((((((..(((((((((((((((((((......))))))))))))))))).))..))....)))))))))))))))).)))))))))))))))))))))..))))))))	153	61.5	-130	1.4	Novel	3.20128	0	0	7.88595	10.0835	9.71167	6.56123	4.07804	8.39979	0	0	15.5691
306	310	PC-5p-115086_48	AGGAAAAATCGCAACCCTTCTAGC	24	5'	ctagaagggctgcgctagttAGGAAAAAACGCAACCCTTCTAGCccagaagggctggctagttaggaaaaagcgcagcccttctgggctagaagggctgcgctttttcctaactagcgcagcccttcnnn	Bvchr1_un.sca015	489433	489562	-	...(((((((((((((((((((((((((.((((.(((((((((((((((((((((((((...........))).)))))))))))))))))))))).)))).)))))))))))))))))))))))))...	124	53.1	-106.2	1.5	Novel	2.66773	4.24357	7.62902	0	0	4.04653	0	0	0	0	0	0
307	310	PC-5p-115086_48	AGGAAAAATCGCAACCCTTCTAGC	24	5'	tttggtaggaagggctgcgctagttAGGAAAAAGCGCAACCCTTCTAGCtcagaagggctgcgctttttcctaactagcgcagcccttctaagctagaagggctgcgctttttcctaactagcgcagcccttctagcttaa	Bvchr7.sca010	624447	624587	-	...(((..((((((((((((((((((((((((((((((.(((((((((((.((((((((((((((...........)))))))))))))).))))))))))).))))))))))))))))))))))))))))))..)))...	135	51.1	-115.2	1.6	Novel	2.66773	4.24357	7.62902	0	0	4.04653	0	0	0	0	0	0
308	311	PC-5p-116557_48	AATGAATGAACCGCTACCTGGAGT	24	5'	tcagagtagcggttttAATGAATGAACCGCTACCTGGAGTagcggtttacccgagggaggaaaccgctactcagagtagcggttcactcattaaaaccgctactctga	Bvchr8_un.sca001	1032295	1032402	+	(((((((((((((((((((((.((((((((((((((.(((((((((((.((....))...)))))))))))))).))))))))))).)))))))))))))))))))))	108	49.1	-78.9	1.5	Novel	4.80191	4.66792	4.66218	0	5.76202	0	0	0	0	0	0	0
309	311	PC-5p-116557_48	AATGAATGAACCGCTACCTGGAGT	24	5'	tcagagtagcggttttAATGAATGAACCGCTACCTGGAGTagcggtttacccgagggagaaaaccgctactctgagtagcggttcactcattaaaaccgctactctga	scaffold00241	42615	42722	+	(((((((((((((((((((((.(((((((((((..(((((((((((((.((....))...)))))))))))))..))))))))))).)))))))))))))))))))))	108	48.1	-80.7	1.6	Novel	4.80191	4.66792	4.66218	0	5.76202	0	0	0	0	0	0	0
310	312	PC-5p-118071_47	ACCGGTGGAGACGTCCTTGGCAGG	24	5'	tttctcccttttttctgaatttttttttaaaaaaaaggggaggcgtccaccaaggacgccccaccACCGGTGGCGACGTCCTTGGCAGGtgctccaccacatggtgaggcgcctgccaaggacgctgtcaccggtggtggggcgtccttggtggatgcctccccttttaaaaaaaaaattcaaaaaaataagggggcgc	Bvchr6.sca022	731058	731256	-	...(((((((((((.(((((((((((((....((((((((((((((((((((((((((((((((((((((((((..((((((((((((((((..((((....))))..))))))))))))))))..)))))))))))))))))))))))))))))))))))))))))).))))))))))))).)))))..))))))...	193	52.8	-162.1	1.5	Novel	0	0	0	0	0	0	15.0908	5.43739	8.39979	0	0	11.6768
311	313	PC-5p-120061_46	CTTCCTGCGTTCTAAAATAAG	21	5'	ataagtatataCTTCCTGCGTTCTAAAATAAGtcgaacacttttctcaaaaagctctcacataaaaaagagaagtgttctacttattttagaatggaggaagtatggctatc	Bvchr2.sca001	3066585	3066696	+	...(((...((((((((.(((((((((((((((.((((((((((((.....................)))))))))))).))))))))))))))).))))))))..)))...	106	32.1	-48.6	1.4	Known	10.1374	4.24357	11.8674	0	0	8.09306	7.21735	0	0	0	22.328	0
312	314	PC-5p-120371_46	CTTCCTCCTTTTCGTTTTAAATGC	24	5'	ttaaataCTTCCTCCTTTTCGTTTTAAATGCaacaaataaatattttatatctcacaaataatacccatttgttgcatttaaaacgaaagggggtaagtattaaa	Bvchr3_un.sca008	1063869	1063973	+	...(((((((.(((((((((((((((((((((((((((...((((...............))))...))))))))))))))))))))))))))).)))))))...	99	25.7	-42.7	1.6	Novel	1.60064	2.12178	5.50985	0	0	2.42792	2.62449	0	0	0	0	7.78453
313	314	PC-5p-120371_46	CTTCCTCCTTTTCGTTTTAAATGC	24	5'	taCTTCCTCCTTTTCGTTTTAAATGCaacaaaggggtatttttttgtgagatataaaatattcctttgttgcatttaaaacgaaacggaggaaata	Bvchr7_un.sca012	354997	355092	+	...(((((((.(((((((((((((((((((((((..((((((............))))))..))))))))))))))))))))))).)))))))...	90	30.2	-51.8	1.8	Novel	1.60064	2.12178	5.50985	0	0	2.42792	2.62449	0	0	0	0	7.78453
314	315	PC-5p-120748_46	CAGTTCAGCTCTCTTCAGTTCAGT	24	5'	aattcagtttagttCAGTTCAGCTCTCTTCAGTTCAGTtcagttcagttcagctgttttatgccgaagagaacaggccctaagggcatgttctcttcggcataaaacagttgaacggaactgaactgaactgaattgaactgaattgaattgaactga	Bvchr8.sca018	2952513	2952670	+	...(((((((((((((((((((.((..((((((((((((((((((.((((((((((((((((((((((((((((.((((...)))).)))))))))))))))))))))))))))).))))))))))))))))))..)).)))))))))))))))))))	155	40.5	-115.1	1.8	Novel	4.80191	8.48713	4.23835	4.60014	10.0835	6.47445	4.59286	0	4.1999	0	0	0
315	316	PC-5p-121100_46	ACCGGTGGAGGCGTCCTTGGAAGG	24	5'	ttcagaaaataagggggcgcccaccaaggacgccccaccACCGGTGGAGGCGTCCTTGGCAGGcgcctcaccatgtggtggagcgcctgccaaggacgcctccaccgatggtggggcgtccttggtgggcgccccgttatttttttaa	Bvchr5.sca002	4004793	4004940	-	...(((((((((.(((((((((((((((((((((((((((.(((((((((((((((((((((((((..((((....))))..))))))))))))))))))))))))).))))))))))))))))))))))))))).)))))))))...	142	63.5	-148.2	1.6	Novel	0	4.24357	0	0	0	0	5.90511	5.43739	20.1595	0	0	0
316	317	PC-5p-121618_46	ATTCCTGGGCCTCAACCATCAGCT	24	5'	ttgtgatagagtataaatctATTCCTGGGCCTCAACCATCAGCTgaaatagatttatactttatcaattacaaagctgatggttgagaccctaggagtaaatttatattctatcaatt	Bvchr5.sca002	5147850	5147967	+	...(((((((((((((((.((((((((((.((((((((((((((..(((.(((.........))).)))....)))))))))))))).))).))))))).)))))))))))))))...	112	32.2	-58	1.5	Novel	11.2045	5.94099	4.23835	4.60014	8.64304	0	0	0	0	0	0	0
317	318	PC-5p-121794_45	AGGACCCATGAACCCGCTAGATCC	24	5'	ctagttAGGACCCATGAACCCGCTAGATCCagcggatctgggtctgaaaattatagacctagcggatctggggtgggtttgggtctgcaaa	Bvchr5.sca002	4180485	4180575	+	...((..(((((((..((((((((((((((.((.....((((((((.......))))))))))))))))..)))))))))))))))))...	85	51.6	-40.7	0.9	Novel	9.07028	0	16.9534	4.60014	8.64304	6.47445	3.93674	0	0	0	0	0
318	319	PC-5p-122309_45	AGTATAAATCTATTCCTGGGGGCC	24	5'	tattgatagAGTATAAATCTATTCCTGGGGGCCtcaaccatcagcttaagattttggttgagttggtcctncaaccatcagcttaagctgatggttgaggccccaggaatagatttatactctatcattt	Bvchr4_un.sca019	65290	65419	+	...(((((((((((((((((((((((((((.(((((((((((((((((((....((((((((......)).))))))....))))))))))))))))))))))))))))))))))))))))))))))...	124	40	-92.3	1.8	Known	8.00319	16.9743	8.47669	0	0	0	0	0	0	0	0	0
319	320	PC-5p-122794_45	TTTTAAGCGACACACTTCTCC	21	5'	tgaagtacttcttccgtatctTTTTAAGCGACACACTTCTCCcttttatgtgcgaactttctgtgagaagtgtgtcacttaaaaagaaacgtggaagtattact	Bvchr5.sca024	2425322	2425425	+	...(((((((((..(((.((((((((((.((((((((((((........((....)).......)))))))))))).)))))))))).))).)))))))))...	98	37.5	-45	1.2	Known	21.3418	14.4281	11.8674	4.60014	0	0	0	0	0	0	0	0
320	321	PC-5p-124763_44	ATATCCACTTCTGCTGTAAACGAG	24	5'	tttattatcttagaataagttaactttATATCTACTTCTGCTGTAAACGAGttaatgactttgaaattatgatacgtgtcactttttaataggatgacattgtgatttaactcatttatagcaaaagtagatacaaagttaacttattcatagttaattga	Bvchr4.sca013	328370	328530	-	...((((.((..(((((((((((((((.(((((((((.(((((((((.(((((((.............((.(((.(((((((((......))).))))))))).))))))))).))))))))).))))))))).)))))))))))))))..)).))))...	155	24.8	-55.3	1.4	Novel	5.33546	7.63842	8.47669	6.57163	0	0	5.24898	0	0	0	0	0
321	322	PC-5p-124851_44	TTAGTAGGTTATTTATGATAC	21	5'	ataagtcaacctttgcgcggtcttcccattttaaatctaccttttgattatccctgattgagctaggcttgtatgtctgttttcttctattgaattttaacctgtttgtgacttgtTTAGTAGGTTATTTATGATACgtgttataatgtccctttttcaaaaacaagcgagggaggcgagggtgggcgtaggacatcgtaacacgcatcatgagtagcctactaaacaactcacaaacaggttaaaactcaatagaa	Bvchr2.sca005	546976	547232	+	......((((((..((.(..((........(((((.......)))))........))..).)).))).))).............(((((((((.(((((((((((((((((.(((((((((((((((((((((((.(((((((..(((((((((..((..........))..)))((........))...))))))..))))))).))))))))))))))))))))))).))))))))))))))))).)))))))))	173	38.5	-101.7	1	Novel	1.33387	0	3.39068	4.92872	3.60127	0	1.64031	3.05853	2.93993	0	0	0
322	323	PC-5p-125024_44	AAGGAACTCGCCGGAGATCCCGCC	24	5'	aaAAGGAACTCGCCGGAGATCCCGCCggaaacctatgcggcgccggagctccggcgagttcctagg	Bvchr4.sca002	185495	185560	+	...(((((((((((((((.((((((((..........)))))..))).)))))))))))))))...	60	65.2	-43.4	1	Novel	4.80191	6.78971	11.8674	0	8.64304	5.66514	0	0	0	0	0	0
179	324	PC-5p-12656_360	TCACGCCAATGTTTGCACTAGTT	23	5'	tgaaagcttatccggcggTCACGCCAATGTTTGCACTAGTGactagtgcaggccatccgaccacttttccctcaCTAGTGCACGCCTTGGCGGTGaccactggatggtcttctt	scaffold01794	4373	4486	-	.(((..(.(((((((.(((((((((((.(..(((((((((((..((((..((....))...))))......)))))))))))..).)))))).))))).))))))))..)))..	111	54.4	-55.8	0.9	Novel	0	0	0	0	0	0	260.481	269.83	257.874	142.844	114.83	91.4682
323	325	PC-5p-130647_42	AGGTCCGGGACACTTTGGTAAACG	24	5'	ttagtactcgaatataatgaatgggtgagcccggatcccgactatttctAGGTCCGGGACACTTTGGTAAACGtgggtcctttatatatatatatataaaggacccacgtttaccaaagtgtcccggacctagaaattgtcgggatccgggctcacccgttgtattgtggcctgatatatt	Bvchr7.sca019	356427	356607	-	...(((.(((..((((((((((((((((((((((((((((((.(((((((((((((((((((((((((((((((((((((((((((((....))))))))))))))))))))))))))))))))))))))))))))).))))))))))))))))))))))).)))))))...))))))...	175	44.8	-141.4	1.7	Novel	4.0016	7.21406	6.78135	3.6144	3.60127	2.42792	0	0	0	0	0	0
324	325	PC-5p-130647_42	AGGTCCGGGACACTTTGGTAAACG	24	5'	aacgggtgagcccggatcccgacaatttctAGGTCCGGGACACTTTGGTAAACGtgggtcctttatatatatatatataaaggacccacgtttaccaaagtgtcccggacctagaaatagtcgggatccgggctcacccatt	Bvchr7.sca019	356388	356529	+	...((((((((((((((((((((.(((((((((((((((((((((((((((((((((((((((((((((....))))))))))))))))))))))))))))))))))))))))))))).))))))))))))))))))))...	136	48.6	-133.8	1.9	Novel	4.0016	7.21406	6.78135	3.6144	3.60127	2.42792	0	0	0	0	0	0
325	326	PC-5p-130719_42	AAACGTACTGGCCGGATGTTCGCC	24	5'	ccacgcaaaatcttatgattttttttaaaacagcAAACGTACTGGCCGGATGTTCGCCgcctggacgttctgaccatggggagaacgtcttggtcggacgttcgctgatttttaaaaaaattcagatggttttgtgcgt	Bvchr4.sca003	2773431	2773569	-	...(((((((((...(((.(((((((((((((((.(((((.((((((((((((((.((.(((((.........))).)))).))))))).)))))))))))).))))..))))))))))).)))...)))))))))...	133	44.6	-59.8	1	Novel	10.6709	5.09228	11.0197	0	7.20253	4.04653	0	0	0	0	0	0
326	327	PC-5p-130785_42	AAGTTGTTTTCAGCGGATCTCACC	24	5'	tgntcagattaaAAGTTGTTTTCAGCGGATCTCACCctgatagagggggtaagatccactgaaaactaactttaagctgaaaa	Bvchr5.sca002	430513	430595	-	...((((....((((((((((((((.((((((.(((((.......))))).)))))).)))))))).))))))...))))...	77	38.6	-36.7	1.1	Novel	8.53674	24.6127	4.23835	3.94298	7.20253	0	0	0	0	0	0	0
327	328	PC-5p-130970_42	CTTTAGGGACGAATTTTTC	19	5'	tctctaaatttatttagagacggacttttaaacccgtctctaaCTTTAGGGACGAATTTTTAaatccatctctaaattagagaccgatttttatatccgtctctaactttagggacggatttttaaaatccgtccctaaattagagacggattttaaaaatccgtctcgagataaatttaga	Bvchr3_un.sca006	1016798	1016979	-	..(((((((((((((.((((((((.(((((((.((((((((((.((((((((((.(((((.((((((.((((((((((((((((.(((......))).)))))))).)))))))).))))))..))))).))))))))))))))))))))..))))))).)))))))).)))))))))))))	180	33	-94.7	1.6	Novel	10.6709	12.7307	15.258	3.28581	0	0	4.59286	3.39837	6.71984	0	0	0
328	329	PC-5p-131401_42	AGCGGGCCTTAGTGACTTGTAACT	24	5'	ttAGCGGGCCTTAGTGACTTGAAACTggcttaataggtcataacttgtaaaacttgggtcacaccagaaaggttaattgagggagggaagtaggaactaggtgagatttttaaaaaaatcgtcaattttaagtcactaaggcccgc	Bvchr8_un.sca005	374904	375049	-	...(((((((((((((((((((((.((((....(((.((...((((......((..(.....(((.....)))...)..))......))))..)).))).....((((((....)))))))))).)))))))))))))))))))))	143	40.4	-52.6	0.9	Novel	3.73482	9.33585	5.08602	3.28581	0	4.85584	4.59286	0	0	0	0	0
329	330	PC-5p-133991_41	AAATAAGTTGAACAGAACGGACCC	24	5'	ataagttaacagaacatcttatcttatcttattttatgatcttatatgatcttaattatataagttaAAATAAGTTGAACAGAACGGACCCttattcttcgtgccttcccaatacgattcatcaattttgggttgaaaaaagtattacttttctcctacttagggtatgttttgttcagcttattttatcttatctt	Bvchr2.sca001	6957696	6957892	+	(((((.....(((........)))...))))).(((.((((......)))).)))....(((((.((((((((((((((((((((..(((((...............(((((...((....))....)))))..((.(((((.....))))).))......)))))..)))))))))))))))))))).)))))...	135	27.9	-48.3	0.9	Novel	0	11.0333	7.62902	3.94298	14.4051	4.04653	5.24898	0	0	0	0	0
330	331	PC-5p-134561_41	TGGGGCGATGGGAGGAACGTC	21	5'	cgatttttttaaTTGGGCGATGGGAGGAACGTCtggctaggacattcctcccatggccctaacgtttggcctggacgttagggtcataggaggaacgtcctggctagacgttccccttccatcacccaattaaaaaaaata	Bvchr2.sca005	544576	544716	-	...((((((((((((((.(((((((((((((((((((((((((.(((((((.((((((((((((((.......)))))))))))))).))))))).))))))))))))))))))..))))))).))))))))))))))...	135	48.9	-98	1.4	Novel	0	0	0	2.30007	4.32152	2.02326	1.96837	0	0	10.3677	0	7.78453
158	332	PC-5p-137456_40	ATAAATCAGGTCGGGTTTGGGTCA	24	5'	ATAAATCAGGTCGGGTTTGGGTCAggaataagtgacctgaattacaaatcaggtcaacctgaAACTGACCCAACCCGACCTGATTgtc	Bvchr3.sca011	1487337	1487424	+	...((((((((((((((.(((((((.......((((((((........))))))))........)))))))))))))))))))))...	82	45.5	-52.2	1.3	Novel	1.86741	7.21406	2.11917	0	4.32152	0	0	1.69918	0	0	0	0
166	332	PC-5p-137456_40	ATAAATCAGGTCGGGTTTGGGTCA	24	5'	ATAAATCAGGTCGGGTTTGGGTCAagggtaagtgacctgaaatataaatcaggtcaacctgaaATTGACCCAACCCGACCTGATTGCc	Bvchr1.sca002	3966862	3966949	+	...((((((((((((((.(((((((((((...((((((((........))))))))))))....)))))))))))))))))))))...	82	45.5	-51.8	1.3	Novel	1.86741	7.21406	2.11917	0	4.32152	0	0	1.69918	0	0	0	0
331	333	PC-5p-139129_39	ATACTACCTCCGTTTCATATTATT	24	5'	ttATACTACCTCCGTTTCATATTATTtgcaacgatttgacataaagtatgagtagaaaatgtctattcgttgcaaataatatgaaacagaagtagtaata	Bvchr9.sca001	903349	903448	+	...((((((.((.(((((((((((((((((((((...(((((................)))))...))))))))))))))))))))).)).))))))...	94	28	-42.9	1.5	Novel	6.40255	6.78971	5.93369	3.94298	8.64304	0	0	0	0	0	0	0
332	334	PC-5p-140673_38	AATTTGACTTGTGTGGACCTGGTT	24	5'	atacAATTTGACTTGTGTGGACCTGGTTcacagtaaaatttttgtgcatcaggttcacgcacgtgaattgaga	scaffold00205	290743	290815	+	...((((((.((.((((((((((((((.(((((........))))).)))))))))))))).))))))))...	67	39.7	-32.8	1.1	Novel	7.46964	15.2768	6.78135	11.8289	0	0	0	0	0	0	0	0
333	335	PC-5p-140768_38	AAGGATGGAAATGGGTGATGGATC	24	5'	tAAGGATGGAAATGGGTGATGGATCcatcacccgtttaacccggttttttaaatggatgaaaaacccgatttaaatggatggaaagtgggtggtgggtgagaaatttttcacccgtcacccgatccatcacccgtttaacctcca	Bvchr5.sca003	140232	140376	+	...(((.((((((((((((((((((..(((.((((((((..((((((((((......))))))).)))..)))))))).))).....(((((..((((((((....))))))))..)))))))))))))))))))))..))))).	141	44.8	-71.7	1.1	Novel	4.26837	13.5794	5.08602	5.2573	0	0	0	0	0	0	0	0
334	336	PC-5p-140797_38	AACGGGTATTTCGGATCAGATATC	24	5'	AACGGGTATTTCGGATCGGATATCcgaaaaaaatccttttcccgagtattttcaggtattcgaaaaatgaaaattttcgatcggtatcgagcctggaattttttggatatccaatctgaaatatccaaa	Bvchr2.sca003	829140	829268	+	...(((((((((((((.((((((((((((((..(((......(((((((......))))))).............((((((....))))))...))).)))))))))))))).)))))))))))))...	123	35.7	-49.7	1.1	Novel	4.80191	10.1846	14.4104	0	0	0	0	0	0	0	0	0
335	337	PC-5p-141352_38	TTTTTGCCCACGTAAACCGCTACT	24	5'	TTTTTGCCCACGTAAACCGCTACTcacactagcgatttattttaaaataaatcgctactttaagtagcggtttatacacataaaccgctatctcaattctcaagtagcggtttagctgggcaaatg	Bvchr5.sca020	859306	859431	+	..((((((((..((((((((((((.....((((((((((((....))))))))))))......((((((((((((....))))))))))))...........))))))))))))..))))))))..	122	38.1	-59.5	1.2	Novel	2.66773	0	7.62902	4.60014	14.4051	5.66514	0	0	0	0	0	0
336	338	PC-5p-145936_37	CTCGAGAACGTCCTGGCCGGA	21	5'	caactcttattcaaagctgcgtcgaaatttttttataCTCGAGAACGTCCTGGCCGGAcgatcgccccatgggctgaacgtcctggcaggacgttctcgagtataaaaaaaattcaacacggtggctgcggtggaggtc	contig92455	1001	1139	+	...((((....((..((((.((.(((.(((((((((((((((((((((((((.(((((((.((((((...)))).)).))))).))))))))))))))))))))))))))).))).)).))))...))....))))...	133	50.4	-73.2	1	Novel	0	0	0	3.94298	0	0	12.4663	7.47641	5.87986	0	0	0
337	339	PC-5p-146407_37	ATTTTGCCCAAGTAAACCGCTACT	24	5'	acATTTTGCCCAAGTAAACCGCTACTcagggtaacggtttatatatataaatcgctacttaaagtagcgatttattttaaaataaaccattactgtgagtggcggtttacgtgggcaaaaaca	Bvchr5.sca016	1455810	1455932	+	...(((((((((.(((((((((((((((..((((.(((((((....((((((((((((.....))))))))))))......))))))).))))..))))))))))))))).)))))))))...	117	35.8	-69	1.6	Novel	2.9345	2.54614	5.93369	0	0	0	1.96837	0	0	0	0	0
338	339	PC-5p-146407_37	ATTTTGCCCAAGTAAACCGCTACT	24	5'	atATTTTGCCCAAGTAAACCGCTACTcagagtagcggtttatatttataaaccgctactcatagtagcgatttatatttataaactgctactgtgagtagcggttttcttgggcaaaaaca	Bvchr7.sca021	378926	379046	+	...(((((((((((.(((((((((((((.((((((((((((((..((((((.((((((.....)))))).))))))..)))))))))))))).))))))))))))).)))))))))))...	115	36.4	-78.4	1.8	Novel	2.9345	2.54614	5.93369	0	0	0	1.96837	0	0	0	0	0
339	340	PC-5p-147457_36	ATTCGACCTTGTGGCCTTAAAGTT	24	5'	aattgggaggATTCGACCTTGTGGCCTTAAAGTTacaaggtgaatctccatataATTTAAGGTCATAAGGTGAATTCCcatat	Bvchr7.sca014	2170158	2170240	+	...(((((..((((.((((((((((((((((.......((.......))......)))))))))))))))))))))))))...	77	37.3	-32.7	1.1	Novel	6.40255	5.09228	8.47669	0	0	0	5.24898	0	0	0	0	0
340	341	PC-5p-149188_36	AAGTTTTAGTGGGATGTGAGGTGT	24	5'	atgagagaaaaagatgagttggtggAAGTTTTAGTGGGATGTGAGGTGTgagagcatgtacaatgggtgggttggtcttaattggtttttgagtttttttctttctctctcctttcctcctttacacctcacatcccactaaaactcccatcaactcatctgttttttt	scaffold00912	42258	42426	-	...(((((((.((((((((((((((.(((((((((((((((((((((((((...(((.....)))((.(((..((...............(((...........)))...))..))).)).))))))))))))))))))))))))).)))))))))))))).)))))))	166	39.6	-78.6	1.2	Novel	4.26837	8.48713	4.23835	7.88595	7.20253	0	0	0	5.03988	0	0	0
341	342	PC-5p-149910_36	AAATCAGGTCGGGTTGGGTCGATT	24	5'	taatgatagggctggAAATCAGGTCGGGTTGGGTCGATTtcaggttgacctgatttatatttcaggtcacttacccttgacccaaacccgacctgatttatatttcaggtcgaaa	Bvchr5.sca002	3797663	3797777	-	...((((..((....((((((((((((((((((((((....((((.(((((((........)))))))))))....))))))).))))))))))))))).....))..))))...	109	43.5	-55	1.1	Novel	0	5.09228	5.93369	4.60014	8.64304	8.09306	3.28061	0	0	0	0	0
342	343	PC-5p-150117_36	AACGAAGGTCTGCGCTTTTTAGGT	24	5'	acacAACGAAGGGCTGCGCTTTTTAGGTaaaagcgagcccttcaagcttagaagtgctgcgctttcacgtgaaaacgcagcccttctatgcttgaagggctcgcttttacctaaaaagcgcagcccttccta	scaffold00713	114137	114268	-	.......((((((((((((((((((((((((((((((((((((((((.((((((.((((((.((((....)))).)))))).)))))).))))))))))))))))))))))))))))))))))))))))...	122	50	-104.7	1.6	Novel	7.46964	7.63842	5.93369	0	0	5.66514	0	3.39837	0	0	0	0
343	344	PC-5p-15018_313	CATCTGCGTCGCATGTTGAGC	21	5'	ttgctaggctgctgctgggcattgacgtgtctccCATCTGCGTCGCATGTTGAGCtatgtgcgacgcagatgataaaccatttgtgtcgcacatcactcaacatgagacgtagatggaagacgcaaatgcccataggatgcccggggg	Bvchr2.sca018	796271	796418	+	...(..(((..(((.((((((((...((((((.(((((((((((.(((((((((..((((((((((((((((......))))))))))))))))..))))))))).))))))))))).)))))).)))))))))))...)))..)...	142	53.4	-91.1	1.2	Novel	0	0	0	0	0	0	74.1419	80.8812	84.8379	62.2062	36.6817	60.3301
254	345	PC-5p-153672_35	TGATGATTATGATGACTATAC	21	5'	atcggatatatagcgaTGATGATTATGATGACTATACatgatatgatcctggatctacatataTATATAGTCATCATAATCATCATCattatgtatccatt	Bvchr3.sca003	1851023	1851123	-	...(((((((((..((((((((((((((((((((((.(((....((((...))))......))).))))))))))))))))))))))..)))))))))...	95	28.7	-46.9	1.6	Known	5.60223	0	5.50985	1.64291	6.48228	4.85584	0	0	0	0	0	0
255	345	PC-5p-153672_35	TGATGATTATGATGACTATAC	21	5'	atcggatatatagcgaTGATGATTATGATGACTATACatgatatgatcctggatctacatatatataTATATAGTCATCATAATCATCATCattatgtatccatt	Bvchr3.sca003	2539884	2539988	-	...(((((((((..((((((((((((((((((((((.(((((((((((...)))).....)))).))).))))))))))))))))))))))..)))))))))...	99	27.6	-46.9	1.6	Known	5.60223	0	5.50985	1.64291	6.48228	4.85584	0	0	0	0	0	0
344	346	PC-5p-155343_34	ATCAGGTCTGGTTGGGTCGATTTC	24	5'	gtagggatgtcaATCAGGTCGGGTTGGGTCGATTTCaggttgacctgatttatatttcaggtcacttatccttgacccaaacccgacctgatttatatttcagg	Bvchr4_un.sca023	184688	184791	-	...(..((((.(((((((((((((((((((((....((((.(((((((........)))))))))))....))))))).)))))))))))))).))))..)...	98	44.2	-57.3	1.2	Novel	2.13418	2.54614	4.23835	0	3.60127	2.02326	0	0	0	0	0	0
345	346	PC-5p-155343_34	ATCAGGTCTGGTTGGGTCGATTTC	24	5'	ggcaATCAGGTCGGGTTGGGTCGATTTCaggttgacctgatttatatttcaggtcacttacccttgacccaaacccgacctgatttat	Bvchr5.sca002	1885115	1885202	-	...(((((((((((((((((((((....((((.(((((((........)))))))))))....))))))).))))))))))))))...	82	46.6	-50.4	1.2	Novel	2.13418	2.54614	4.23835	0	3.60127	2.02326	0	0	0	0	0	0
346	347	PC-5p-156399_34	AAAAAGTGTAGCGAGTAAAAAGAA	24	5'	gaagtgtagcaagtaatgtgaaacttcccataatAAAAAGTGTAGCGAGTAAAAAGAAactgaggaagtaatatattggaatttcttatgggaaacctttctcaattttatactccctctgtctttttttatttgctacattttgccatttaggggtgtttcaatttatttgctacat	Bvchr1.sca001	1785479	1785656	+	...(((((((((((((..((((((..(((.(((...(((((((((((((((((((((.((.((((.((((....((((((((((((....)))))...))).))))....)))).)))).)).))))))))))))))))))))).....))))))..))))))..)))))))))))))	175	31.5	-69.7	1.2	Novel	3.20128	10.1846	8.47669	3.94298	0	0	0	0	0	0	0	0
347	348	PC-5p-160016_33	AATGCTACTTAATCACAAGATATC	24	5'	agaggttataaatggtgggaatggtaatgcattatagtataaatttgtattagaaatccaatgtcatttccaatggtAATGCTACTTAATCACAAGATATCcattttcttcctaaaatctcattactatccattaccacttgggaaggtggtattaggtggtaatgaaaatttataaaggaaaacccatgttttgtgataaagtttcattcccatagt	Bvchr7.sca021	4821605	4821822	+	...............((((((((..(.((.(((.(((((((....)))))))..))).)).)..))))))))((((.((((..((((.((((((((((((...(((((((..((((...(((((((((((...((((((((....))))))))...)))))))))))...))))..)))))))....)))))))))))).))))..)))).))))...	143	31.2	-67.8	1	Novel	6.40255	5.09228	3.81451	2.62865	4.32152	0	0	0	0	0	0	0
348	349	PC-5p-160078_33	CTCCTTTCCTTTTTGATGTTC	21	5'	tatatttatgtactccCTCCTTTCCTTTTTGATGTTCctagctagaccttttttgtgtctgaaaaagattccaactaggaacatcaaaaaggaaaggagggggtaactgaatctg	Bvchr3_un.sca008	622538	622652	-	...(((((..(((((((((((((((((((((((((((((((...((.(((((((......)))))))..))...)))))))))))))))))))))))))))))))..)))))...	109	37.4	-60.6	1.4	Novel	1.33387	2.9705	2.54301	0	0	2.83257	0	0	0	0	6.37943	0
349	349	PC-5p-160078_33	CTCCTTTCCTTTTTGATGTTC	21	5'	agttaccccCTCCTTTCCTTTTTGATGTTCctagttggaatctttttcagacacaaaaaaggtctagctaggaacatcaaaaaggaaaggagggagtacat	Bvchr3_un.sca008	622483	622583	+	...(((.((((((((((((((((((((((((((((((((.(((((((........))))))))))))))))))))))))))))))))))))))).)))...	95	39.6	-63.1	1.6	Novel	1.33387	2.9705	2.54301	0	0	2.83257	0	0	0	0	6.37943	0
350	350	PC-5p-164675_32	AATAGTGCTGTTATAGGAGTGACC	24	5'	tattgtattcaaaagtttctagctgcctgcacatcacaatctcatctccaagtaaaaagtAATAGTGCTGTTATAGGAGTGACCgtgtttccaatggcagcgagtgaaCACGGTCACTCCTATAACAGCACTattactttttacttggagatgagattgtgatgtgcaggcagctaaaaagacagctagaaacttttgaataca	Bvchr4.sca001	781249	781452	+	...(((((((((((((((((((((((((((((((((((((((((((((((((((((((((((((((((((((((((((((((((((((((...............))))))))))))))))))))))))))))))))))))))))))))))))))))))))))))))))))..((....))..)))))))))))))))))))))	201	39.2	-150.3	1.9	Novel	0	0	0	0	5.04177	0	6.23317	4.07804	2.51994	0	0	4.86533
351	350	PC-5p-164675_32	AATAGTGCTGTTATAGGAGTGACC	24	5'	tgaaaagtactgtattgtattcaaaagtttctagctgtctttttagctgcctgcacatcacaatctcatctccaagtaaaaagtAATAGTGCTGTTATAGGAGTGACCgtgttcactcgctgccattggaaaCACGGTCACTCCTATAACAGCACTattactttttacttggagatgagattgtgatgtgcaggcagctagaaacttttgaatacaatacagtacttt	Bvchr4.sca001	781276	781503	-	...(((((((((((((((((((((((((((((............(((((((((((((((((((((((((((((((((((((((((((((((((((((((((((((((((((((...((..........))))))))))))))))))))))))))))))))))))))))))))))))))))))))))))))))))))))))))))))))))))))))))))))))))))	225	38.2	-168.1	1.9	Novel	0	0	0	0	5.04177	0	6.23317	4.07804	2.51994	0	0	4.86533
352	351	PC-5p-164883_32	ACATGCCTTGGCCTGGTCCACACT	24	5'	gtcACATGCCTGGGCCTGGTCCACACTatttttagtgtgaaccgggtccacgcaagtcgg	Bvchr7.sca004	1571669	1571728	-	...((.(((.((((((((((.(((((((....))))))).)))))))))).))).))...	54	56.7	-33.7	1	Novel	3.73482	9.33585	6.78135	0	0	4.85584	0	0	0	0	0	0
353	352	PC-5p-165391_32	AGTAGGGATGCGCTTGTAGAAAAG	24	5'	cactttttaaaaaagcacagcccttcacttAGTAGGGATGCGCTTGTAGAAAAGcgcagcccttctgagtgtgagaagggctgcactttttccacaagcgcagcccttctgagtgaagggctgtgcttttttaaaaaagc	Bvchr4_un.sca038	11057	11196	+	...(((((((((((((((((((((((((((((.((((.(((((((((.((((((.(((((((((((.......))))))))))).))))))..))))))))).)))).)))))))))))))))))))))))))))))...	134	47.1	-98.4	1.5	Novel	8.00319	5.94099	8.47669	0	10.0835	0	0	0	0	0	0	0
354	353	PC-5p-166144_31	ATTTTATACTTCCTCCGTTCCATA	24	5'	aATTTTATACTTCCTCCGTTCCATAataagtggaacacttctctcttttatgtgagagcttttttagagaagtgtttcacttattatggaacggaggaagtatgaagct	Bvchr6.sca027	378050	378158	+	..((((((((((((((((((((((((((((((((((((((((((.......((....))......))))))))))))))))))))))))))))))))))))))))))..	105	34.9	-70.4	1.9	Known	3.20128	0	4.23835	7.88595	0	6.47445	0	0	0	0	0	0
355	354	PC-5p-166380_31	TTCCTCCACCAAACACCACTA	21	5'	tcaaattttggacttcaattttatttaagTTCCTCCACCAAACACCACTAaggctctgtttggggaagcatttcaggtgacttaaatgataaggtgctacaattttaagtcaccttatatgattcgtggtgtttggtggaggaacttaaataaaatttaagtccaaaatt	Bvchr9.sca001	368746	368915	+	...((((((((((((.((((((((((((((((((((((((((((((((.....((((....))))...(((...((((((((((((.................))))))))))))...)))....)))))))))))))))))))))))))))))))).))))))))))))	167	34.1	-86.3	1.5	Novel	0	0	0	0	0	4.04653	3.93674	6.79674	8.39979	0	0	0
356	355	PC-5p-1677_1887	TCCGGCCAGGACGTTCTGCCC	21	5'	acagcgtcaatttttttaaaaaaaaccggcgaacgTCCGGCCAGGACGTTCTGCCCatggggcgatcgtccggccaggacgttctgcccatggcgcgaacgtccgggccggacgttcgccccatgggcagaacgtcctggacggacgatcgccccatgggcagaacgttctggccagacgttcgccggttttttaaaaaaatttgacgc	Bvchr4.sca014	273897	274105	+	...(((((((.((((((..((((((((((((((((((.((((((((((((((((((((((((((((((((((.((((((((((((((((((((.(((((((((((...))))))))))).)))))))))))))))))))).)))))))))))))))))))))))))))))))))).)))))))))))))))))).)))))).)))))))	206	58.9	-191	1.6	Novel	61.3578	58.9856	42.3835	313.467	199.51	89.0236	101.699	129.818	175.136	329.462	306.213	134.283
357	356	PC-5p-168622_31	ATGGGGCGAACGTCTGGCCTGGAC	24	5'	aaccgttagatcaccacgactcctaactcacaacggttagatcaccacgactcctaacactaatttctttccatttttctcattcctctttctctctcctATGGGGCGAACGTCTGGCCTGGACgttcgctacattgggcaaacgtatggcctagacgtttgctccatggagcgaacgtctaagccatacgtttgccccatggagcgaacgtctaggccagacgttcgcccatt	scaffold00820	26169	26402	+	....(((((.((.....))...((((((......)))))).............))))).............................................((((((((((((((((((((((((((((.(((.(((((((((((((((.(((((((((((((....))))))))))))).))))))))))))))).))).))))))))))))))))))))))))))))...	128	50.4	-127.8	1.1	Novel	6.40255	5.94099	5.93369	3.28581	0	0	0	1.69918	0	0	0	0
358	357	PC-5p-169132_31	TCTATTTGACATCATGACTCATGA	24	5'	ttccaaatgcaagtagaactaggaaagcaataaagatatgagttctaacataactagaactctacacactTCTATTTGACATCATGACTCATGAgtatccaagaacaaggatccacattatctcatgagtcatgatgtcaaatagaagtgtgtagagttctagttatgttagaactcatatctttattgctttcctagttctacttgtatttgg	Bvchr5.sca016	764423	764636	+	..(((((((((((((((((((((((((((((((((((((((((((((((((((((((((((((((((((((((((((((((((((((((((((((.((((........)))).........)))))))))))))))))))))))))))))))))))))))))))))))))))))))))))))))))))))))))))))))))))))))))))))	212	33.6	-162.4	2.3	Novel	0	0	0	0	0	0	10.498	4.07804	7.55982	0	0	0
359	358	PC-5p-169941_30	CTTCCTCTTTTCCATAATAAGTGA	24	5'	tcaatatatatataCTTCCTCTGTTCCATAATAAGTGAaacactcctctcttttgtgtgagagcttttttagataagtgtttaacttattatgaaacggaggaagtatatatatatata	Bvchr3.sca003	505498	505616	-	...((((((((((((((((((((((.((((((((((.(((((((..(((.......((....))......)))..))))))).)))))))))).))))))))))))))))))))))...	113	27.7	-54.5	1.7	Known	3.73482	6.78971	0	0	0	4.85584	9.84184	0	0	0	0	0
360	359	PC-5p-170095_30	TCACCCCATGGGCCGAACGTC	21	5'	ttcgaacgtgtggccacaacgaTCACCCCATGGGCCCAACGTCtggccaggacgtgaggtccatgggttgaacgttctggccacatgtttgcgttatggacctaacgtcctggccagacgttggtcccatggggcgatcgttctggccacaggttcatt	Bvchr8_un.sca005	296131	296289	-	...((((.((((((((.(((((((.(((((((((.((((((((((((((((((((.(((((((((....((((((.........))))))....))))))))).)))))))))))))))))))).))))))))).))))))).)))))))).))))...	153	57.9	-117.6	1.3	Novel	0	0	0	0	0	0	5.24898	4.75772	12.5997	0	0	0
275	360	PC-5p-17056_282	AGATCTATTCGTGGGACTTCAACC	24	5'	tattagctattgatagagtatAGATCTATTCGTGGGACTTCAACCatcagcttaagcttttggttAAGCCCCGCGAATAGATCTATACTctatcagctatca	Bvchr6.sca028	3806660	3806761	+	...((((...((((((((((((((((((((((((((.(((.(((((..(((....)))..)))))))).))))))))))))))))))))))))))))))...	96	38.2	-60	1.5	Novel	33.0799	43.2844	55.9462	24.315	59.0608	26.7071	0	0	0	0	0	0
361	361	PC-5p-171548_30	AAGGACATATTGCTGCGGTTTTGG	24	5'	cAAGGACATATTGCTGCGGTTTTGGgaaacaaccgcagcaataagttgtacatttttaataaaaaaaaatatattgctgcgatttccagccaaaaccgcagtaattcgttcaaa	Bvchr7.sca008	1456105	1456218	+	...((((..((((((((((((((((((((....((((((((((..((.....((((....))))...))..)))))))))).))))...))))))))))))))))..))))...	108	36	-44	1.1	Novel	1.86741	2.9705	2.54301	0	3.60127	2.02326	0	0	0	0	0	0
362	362	PC-5p-171641_30	ACTTAATACTTCCTCCGTTCCATA	24	5'	ctaacaaattaccgccaaaacACTTAATACTTCCTCCGTTCCATAataagtgaaacacttctctaaaaaagctctcacataaaggagagaagtgtttcacttattatggaatggaggaagtactaagtaagggtaatcttgtgaa	Bvchr9_un.sca007	164985	165129	-	...((((((((((........(((((.(((((((((((((((((((((((((((((((((((((.....................))))))))))))))))))))))))))))))))))))).)))))...)))))).))))...	139	35.2	-71.2	1.4	Known	3.20128	11.0333	5.08602	7.22879	0	4.04653	0	0	0	0	0	0
363	363	PC-5p-172897_30	ATCTACCCACTGTGTAATCTACCC	24	5'	aggaattgctcgatgttgtttagtgattcaagaaaaatgaaaattctcatgggaattttatgtaagtaatttcgggaaaaactttATCTACCCACGGTGTAATCTACCCattggagatatacattaataataagtggagtctgactcaacagaattatttgtttttaattgtctatttctaatgggtagtttacctagtgggtagatgtaa	Bvchr3.sca003	1752860	1753070	-	.(((((((((.((.((..(...)..))))..........((((((((....)))))))).....)))))))))...........(((((((((((((.((((.((((((((((((((((.(((((((.((((((((...((((......))))..)))))))).)))).))).)))))))))))))))).)))))).)))))))))))...	124	31.8	-71.5	1.1	Novel	2.66773	4.24357	2.54301	0	4.32152	3.23722	0	0	0	0	0	0
265	364	PC-5p-176388_29	CAATGCTCTGACGTTTAAAAGGGA	24	5'	acatttctaaacacacaggctggCAATGCTCTGACGTTTAAAAGGGAggctggtgatcaaatcttgattcatcttttagctataatactgtataacatcagcctccctTTTAAACGTCAGAGCATTGCCagcctgtgtgtttagaaacta	Bvchr2_un.sca013	188239	188388	+	...((((((((((((((((((((((((((((((((((((((((((((((((((((.((((...)))).............((((......)))).))))))))))))))))))))))))))))))))))))))))))))))))))))...	144	40	-99.4	1.7	Novel	1.33387	5.09228	2.54301	1.97149	0	0	0	0	0	0	0	0
266	364	PC-5p-176388_29	CAATGCTCTGACGTTTAAAAGGGA	24	5'	atagtttctaaacacacaggctggCAATGCTCTGACGTTTAAAAGGGAggctgatgttatacagtattatagctaaaagatgaatcaagatttgatcaccagcctccctTTTAAACGTCAGAGCATTGCCagcctgtgtgtttagaaatgtt	Bvchr2_un.sca013	188151	188302	-	...((((((((((((((((((((((((((((((((((((((((((((((((((..((((((......)))))).....(((.((.......)).)))..))))))))))))))))))))))))))))))))))))))))))))))))))...	146	39.5	-102.4	1.7	Novel	1.33387	5.09228	2.54301	1.97149	0	0	0	0	0	0	0	0
364	365	PC-5p-176497_29	ATATTTCCTCCGTTTCATATTACT	24	5'	aatATATTTCCTCCGTTTCATATTACTcgctactcttcttaattcacggactcctattgcttaaagaggaagtgtagcaagtaatgtgaaacttcctacaatgaaaagtataacgagtattatgaaacggaggaagtaata	Bvchr9.sca025	5597753	5597893	-	....((((((((((((((((((.((((((.((((.(((.........((...))............(((((((...(((.....)))...))))))).....))).))))...)))))).))))))))))))))))))...	134	34	-51.6	1.1	Known	0	0	11.8674	3.94298	10.0835	5.66514	0	0	0	0	0	0
365	366	PC-5p-1781_1784	CTTTCTTCCTTGCGTTGAACC	21	5'	taaagtcttgatagatagcgtctaagctctaagactctttgCTTTCTTCCTTGCGTTGAACCacttttgaattgaagaatttaatttggcttctttttttctttttagaagaaagttggttcaatgcaagaaagagagcatggtgtttcctggagagctcttggaagccatctctcaagcct	Bvchr8_un.sca002	156777	156958	+	...((.(((((.((((.((.(((((((((((((((.(..(((((((((.((((((((((((((((((((((..((((((................))))))..)))))))).....)))))))))))))).)))))))))..).))))..)))))....)))))).)).)))).))))).))	179	37.9	-69.9	1	Novel	0	0	0	0	0	0	362.836	418.679	423.35	129.02	135.563	132.337
366	367	PC-5p-179982_28	AGGACGATCGCCCCATGGCACGAA	24	5'	aattttttttagaaagggcgaacgtccggccAGGACGATCGCCCCATGGCACGAAcgtccggccatgggtggaacgtccggccaggacgatcgccccatgggcggaacgtcctgaccggacgttcttgccatcgggcgatcgtcctggtcgacgttcgccctttctaaaaaaatt	Bvchr3.sca009	578317	578491	+	...(((((((((((((((((((((((.(((((((((((((((((.((((((.(((((((((((((((((..((.(((((.....))))).))..)))))))..((.....))...)))))))))).)))))).))))))))))))))))))))))))))))))))))))))))..	170	58.9	-131.6	1.3	Novel	0	4.24357	23.7347	5.2573	7.20253	13.7582	0	0	0	0	0	0
367	368	PC-5p-181535_28	AAATACTTCCTCCGTAACATAAAG	24	5'	tAAATACTTCCTCCGTAACAAAAAGaatgcaacgattgtgcactatttgtaagatatagtatattcaattgttgcatgctttctgtatacggatgaagtatacc	Bvchr7.sca001	2965262	2965365	-	...(((((((.(((((((((.((((.((((((((((((...(((((.........))))).....)))))))))))).)))).))).)))))).)))))))...	98	32.7	-39.9	1.2	Novel	4.26837	10.1846	6.78135	0	0	0	0	0	0	0	0	0
368	369	PC-5p-182275_28	ATTGACTGCCAATAAAACACCACC	24	5'	catgttactaaaccctaaataacctctatttgatccattaaccttaATTGACTACCAATAAAACACCACCtgtgacccttttatctcttctccataactctcttccctctttgtttagtcataagtggtgtttcgttggtggtctatttggggaaatgggtcaaataggagtcaattagagtgttgtaac	Bvchr8.sca017	3501739	3501928	+	...(((((...((.((((...((..((((((((((((((..((..(((.(((((((((..(((((((((.((((((.........................................)))))).)))))))))..))))))))).)))..))..))))))))))))))..))...)))).))...)))))	187	37.4	-70.263	1	Novel	5.33546	5.94099	5.08602	3.28581	0	0	0	0	0	0	0	0
369	370	PC-5p-186074_27	TTTAGGCCATGGGCGAACGTC	21	5'	caaaagccgtcgaaattttTTTAGGCCATGGGCGAACGTCcagattggacgttccacccatggccctaacgtttggcttggacgttcgcccatggcctaataaaattccgatggctttgc	scaffold00241	569281	569400	-	..((((((((((.((((((.((((((((((((((((((((((..(..(((((((((....)))....))))))..)..)))))))))))))))))))))).)))))).))))))))))..	116	50.8	-77.4	1.3	Novel	0	0	4.23835	6.57163	7.20253	7.68841	1.96837	2.03902	0	0	0	0
370	371	PC-5p-18649_262	AATGAAGAGTCCGAGTAACATAGA	24	5'	gcagtgtccatactcgtgtcaaagtgtcgagtattagccacaagtacttgaggtaaAATGAAGAGTCCGAGTAACATAGAtatcaactatgtagatcgctgtagtggtgattgacgtctatgttgctcggattcttcatttcacctcaagtacccatggctaatactccgacacgagtatggacatggg	Bvchr9.sca026	1277099	1277287	+	...(((((((((((((((((........((((((((((((...(((((((((((.(((((((((((((((((((((((((..(((.........((((((.....)))))))))..))))))))))))))))))))))))).)))))))))))...)))))))))))).)))))))))))))))))...	183	43.9	-113.5	1.4	Novel	42.1501	42.4357	27.9731	26.9437	41.7747	5.66514	4.59286	4.75772	12.5997	0	0	0
371	372	PC-5p-188155_27	AGGGTACCTGGTGCATTTTATGAA	24	5'	taAGGGTACCTGGTGCATTTTTTGAAattaggggtacctcatgaattttaataaagtacaggggtacctgga	Bvchr7.sca009	2922655	2922726	-	...((((((((.((((.(((.((((((((..((.....))...)))))))).)))))))..))))))))...	66	38.9	-24.8	0.9	Novel	3.20128	6.78971	4.23835	5.2573	0	0	0	0	0	0	0	0
372	373	PC-5p-193019_26	AGTTGGTTACTTATGATACGTGCT	24	5'	aataagtcaacatttgcgcggtcttcccatagtaagtctaccttttgattatccctgattgagttaggtttgtatgtctgctttcttctattgagttttgcgacttgtttAGTTGGTTACTTATGATACGTGTTacaatgtcccacccctaccctcgcctcccttgcctgtttagaaaaagggacATTGTAGCACGTATCATAAGTAACctactaaacaaatcacaaacagttaaaactaaatagaaaaa	Bvchr5.sca017	587544	587793	-	...((((..((((((((..((.....))...))))....((((((..((((....))))..))..))))....))))..))))..(((((((.(((((((.((.(((((((((.((((((((((((((((((((((((((((((....(((.....((.......)).....))).....)))))))))))))))))))))))))))))).))))))))).)).))))........))).)))))))...	162	37.6	-84.9	0.9	Novel	3.20128	8.48713	5.93369	0	0	0	0	0	0	0	0	0
186	374	PC-5p-19320_254	AACAACTTTTGCCGGTCTGC	20	5'	tactttagttttactcatttatattaggaaaaatcgtcaagaataAACAACTTTTGCCGGTCTGCtcaaaataagacagactagttaattcgaagtctgacttattttgagcAGACGGGCCAAAGGTTGGTTTAtccttgataattttttgtgtctgatgtgagaaaggattaaaaga	Bvchr4.sca017	1811753	1811930	+	...(((((((...((..(((((((((((((((((..(((((.((((((((((((((((.((((((((((((((((.((((((...........)))))).)))))))))))))))).))).)))))))).))))).)))))..)))))))....))))))))))..)))))))))...	172	33.1	-71.8	1.2	Novel	20.8083	17.823	8.47669	18.4006	7.20253	13.7582	34.1184	34.6634	39.479	11.5197	22.328	11.6768
373	375	PC-5p-194468_26	AATACTCGCTATACTTTTCATTGT	24	5'	atacttccttcgtttcatAATACTCGCTATACTTTTCATTGTgggaagttttacgttctcctttcacatggattcctattcattttactctcttcctctttcttctccaaaaattgcctaggagtccgtgaattgaaaagtgtagcgaataatatgaaacgg	Bvchr7.sca001	4534821	4534982	+	..........(((((((((.((.(((((((((((((((..((..(....)..))............((((((((((((..((.(((........................))).))..))))))))))))...))))))))))))))).)).))))))))).	151	36.4	-53.1	0.9	Novel	4.26837	4.24357	11.8674	0	0	5.66514	0	4.75772	0	0	0	0
374	376	PC-5p-19481_252	TCCGACCATGACGTTCTGCCC	21	5'	acagccaccacggcgtcgaatttttttttatgctggcgaacgTCCGACCAGGACGTTCTGCCCatgggcaggacgttcgcgccataggcagaacgttctggccggacgatcgccccatgggtagaacgtcctgaccggacgttcgcctgtaaaaaaaaaatcgacacgatggtggctgt	Bvchr6.sca004	3933212	3933390	+	((((((((((((..(((((.(((((((((((...((((((((((((..((((((((((((((((((((((((((((((..(((...))).))))))))))..((......)).))))))))))))))))))))..)))))))))))).))))))))))).))))).)).))))))))))	179	56.4	-120.3	1.2	Novel	0	5.09228	0	0	11.524	28.3257	40.0235	20.3902	0	57.5983	51.0354	107.037
375	377	PC-5p-195794_25	AGAAGGGCTGCGCTTTTTTCAACT	24	5'	tatgaagggttgcgctagttcaaaaagcgcagcccgtctaagcaAGAAGGGCTGCGCTTTTTTCAACTagcgcagccattctgcttagaagggctgcgctagttcaaaaagcacagccattctaagaagaagggatgcgctttttgaaaactagcgcaacccttctgt	contig98289	81	248	+	...((((((((((((((((((((((((((((.(((.(((.....((((.(((((.(((((((..(((((((((((((.((((....)))).))))))))))))).))))))).))))).))))....))).))).))))))))))))..))))))))))))))))...	162	48.2	-106.5	1.3	Novel	3.73482	5.09228	5.93369	0	0	0	3.28061	0	0	0	0	0
376	378	PC-5p-196497_25	CAGAGGAGTGTACTGAGAATA	21	5'	cacagaaacaggtgtacacccCAGAGGAGTGTACTGAGAATAcaggatgtaattagcttctgtaaccaattttgctaattatctcttgtgttctcaggtcacccctttggggcatatcttgttcttca	Bvchr6.sca004	3577792	3577919	+	...((.((((((.(((..(((((((((.(((..((((((((((((((..((((((((................))))))))..))))))))))))))..))).)))))))))..)))))))))))...	122	42.2	-59.3	1.1	Known	0	0	0	0	0	0	0	0	8.39979	20.7354	9.56914	0
280	379	PC-5p-19764_249	TTTTTAGGGTCATGGGCGAAC	21	5'	acacgcaaagcttgcgaatttTTTTTAGGGTCGTGGGCGAACgcccgccgtggacaTTCGCCCATGACCCTAAAAAAatttcgccagaatccgcgcaa	Bvchr2.sca005	520909	521006	-	...(((....((.(((((.((((((((((((((((((((((..((......))...)))))))))))))))))))))).))))).)).....)))...	92	52	-51.4	1	Novel	87.5015	85.7201	73.7472	88.717	74.9063	57.4607	0	0	0	0	0	0
377	380	PC-5p-198631_25	ATGGACCCTACCCGGATTCGTGGA	24	5'	agtgggtaATGGACCCTACCCGGATTCGTGGAtccagatccgttttatcggatctggatcctcaaaatttggacccgacggatccgggtaggatctggatcctcg	Bvchr3.sca009	2274669	2274773	+	...((((...(((.((((((((((((((((((((((((((((......))))))))))))).........(....).))))))))))))))).)))..))))...	99	53.3	-59.8	1.1	Novel	3.20128	6.78971	5.08602	0	7.20253	0	0	0	4.1999	0	0	0
378	381	PC-5p-199264_25	TCCGGCCAGGACGTTCTGCC	20	5'	cgTCCGGCCAGGACGTTCTGCCcatggggcgatcgtccggccaggacgttctgcccatggcgcgaacgtccggccggacgttcgtcccgagtgggcagtacgtcctggacggtac	Bvchr4.sca014	272715	272829	+	.(((((.(((((((((.(((((((((((((((.(((((((((.((((((((((((...)))).))))))))))))))))).)))))))..)))))))).))))))))).))).))	114	69.6	-91.9	1.1	Novel	1.33387	0	0	15.1147	3.60127	2.02326	0	5.43739	0	0	0	4.86533
379	382	PC-5p-203674_24	ATGATACTTCCTCCGTTCCATAAT	24	5'	attatATGATACTTCCTCCGTTCCATAATaagtaaaacacttatctaaaaaaaaaaactctcacataaacgagagaagtgtttcacttattatttgaacggaggaagtatatg	Bvchr4.sca003	4101810	4101922	+	........(((((((((((((((.(((((((((.((((((((...............(((((........))))))))))))).)))))))))..)))))))))))))))...	102	29.2	-46.1	1.4	Known	7.46964	6.78971	0	5.91447	0	0	0	0	0	0	0	0
207	383	PC-5p-20490_242	AATCAAAGAGGCGTCCACCATGGA	24	5'	tcttgtctatttacttcgttttaaaaaaaaAATCAAAGAGGTGTCCACCATGGAcacctccaccattgatggagcgtccaTGGTGGACGCCTCTTTGATTTttttttaaaaggatgtgtccatgacaggt	Bvchr9.sca020	380756	380885	-	.((((((....(((.((.((((.((((((((((((((((((((((((((((((((..(((((.......))))).)))))))))))))))))))))))))))))))))))).)).))).....)))))).	128	40	-72.6	1.4	Novel	43.484	38.6165	38.569	32.5296	29.5304	22.6606	0	0	2.09995	0	0	0
208	383	PC-5p-20490_242	AATCAAAGAGGCGTCCACCATGGA	24	5'	tttaaaaaaaAATCAAAGAGGCGTCCACCATGGAcgctccatcaatggtggaggtgtccaTGGTGGACACCTCTTTGATTTtttttttaa	Bvchr9.sca020	380730	380819	+	...((((((((((((((((((.((((((((((((((((((((.....))))).))))))))))))))).))))))))))))))))))...	84	40	-61.1	1.7	Novel	43.484	38.6165	38.569	32.5296	29.5304	22.6606	0	0	2.09995	0	0	0
380	384	PC-5p-209836_23	AGAATATACTTCCTCCGTTCCATG	24	5'	taatacaccttttactgatctttaactcttttgaacttgattttcttAGAATATACTTCCTCCGTTCCATAataagtgaaacacttctctcttttatgtgagaccttttttagagaagtgtttcacttattatggaacggagaaagtatatgaaaataagattagaaagaagagatcttctaaggcatgtg	Bvchr7.sca021	4025864	4026054	-	...((((((((.....(((((((...((((((...(((.((((((.....((((((((.((((((((((((((((((((((((((((((((((......)))).........)))))))))))))))))))))))))))))).)))))))))))))))))....)))))))))))))....))))..))))	188	30.9	-78.6	1.3	Known	2.66773	5.09228	0	0	7.20253	0	0	4.75772	0	0	0	0
381	385	PC-5p-21033_237	TCCGGCCAGGACGTTCGCCCC	21	5'	catggggcgatcgTCCGGCCAGGACGTTCGCCCCatggccacaacgtcctggccatagggctaacgtcttggccgga	contig93835	885	961	+	....((....)).(((((((((((((((.((((.(((((((........))))))).)))).)))))))))))))))	64	66.2	-50.9	1	Novel	0	0	0	0	0	0	21.324	20.0504	29.3993	14.9756	17.5434	7.78453
382	385	PC-5p-21033_237	TCCGGCCAGGACGTTCGCCCC	21	5'	gtcaggtagaggctcacgaaatttttttaaatatgagcgaacgTCCGGCCAGGACGTTCGCCCCatgggtggaacgtccggccaggacgttcgccccatggccggaacgtcctggccggacgttcatgccatggggtgaacgtcttcgccggacgtttggtcatattaaaaaaaaaattgcgagcctttacctggt	Bvchr6_un.sca005	196665	196860	+	.((((((((((((((.(((..(((((((.(((((((.((((((((((((.((((((((((((((((((...((((((((((((((((((((((((....)))..)))))))))))))))))))))...)))))))))))))))))).)))))))))))).))))))).)))))))..))).)))))))))))))).	194	54.6	-149.8	1.4	Novel	0	0	0	0	0	0	21.324	20.0504	29.3993	14.9756	17.5434	7.78453
383	386	PC-5p-21398_234	TGGACGCCCCACCACAGGCAC	21	5'	aaaaaaaatatggtgaggcgtctatggTGGACGCCCCACCACAGGCACaggctgcacctgtggtgggggcatccatggtagacgctccaccacaggtgcagggaccaaccacgggcgcctgcgcctgtggtggggcgtccaccataaacgctcgccatatttttaaa	Bvchr9.sca024	1781795	1781961	+	...(((((((((((((.((((.((((((((((((((((((((((((.(((((.(((((((((((((((.(.((.......)).)))))))))))))))).((......))......))))).)))))))))))))))))))))))).)))))))))))))))))...	161	58.7	-124.2	1.3	Novel	6.13578	13.1551	9.7482	14.129	7.20253	7.68841	29.8536	24.1284	24.3594	8.06376	19.1383	21.4075
384	387	PC-5p-214446_22	ATCAAACGCTCTGGTTGACTAATC	24	5'	ttATCAAATGCTCTGGTTGACTAATCaaccggagcatttgtgaattttttaaattaaaattttcacaaatgctcgggttgatcaatcaacccgagcatttgatatcaaatgctccagtgaattagtcaacccgagcatttggacc	Bvchr8.sca006	1510876	1511020	-	...((((((((((.(((((((((((..((.((((((((((.(((..(((((...)))))..))).((((((((((((((((....))))))))))))))))....)))))))))).))..))))))))))).))))))))))...	139	37.2	-79.4	1.5	Novel	4.80191	5.94099	5.08602	0	0	0	0	0	0	0	0	0
385	388	PC-5p-216100_22	AAAAAGAATGCAACAATTAAATAT	24	5'	tcgtaatAAAAAGAATGCAACAATTAAATATtgtatatctttcagataatatcgaattgttgtatttttttttttaatt	Bvchr1.sca001	3364392	3364470	+	...(((.((((((((((((((((((..(((((((...........)))))))..)))))))))))))))))).)))...	73	17.7	-21.7	1.6	Novel	8.00319	5.94099	4.23835	0	0	0	0	0	0	0	0	0
386	389	PC-5p-220785_22	ATTAGGTGTCCGAACTTGTGGTCA	24	5'	gcttaggcacctgaATTAGGTGTCCGAACTTGTGGTCAggcgcctaaattaggcgcccaaccacaggtacatgcaccttatttaggcgcttgtacatgtggttggaagcctaatttaggcgcctaaccacaggttcgggaacctaattaaggtgcctg	Bvchr5.sca002	7792895	7793052	+	...(((((((((.((((((((..(((((((((((((.(((((((((((((((((..(((((((((.(((((.((.(((.....))).)).))))).)))))))))..))))))))))))))))).)))))))))))))..)))))))).)))))))))	155	50.6	-116	1.5	Novel	8.00319	5.09228	5.93369	0	0	0	0	0	0	0	0	0
387	390	PC-5p-222416_21	AAATATACTTCCTCCGTTCCATA	23	5'	atcccttatatcggatccaaaaggaaaaacaatgctcctctctcatcagaccttccttatcatgttcgaaaaAAATATACTTCCTCCGTTCCATAataagtgaaacacttctctaaaaaagctctcacataaaggaaagaagtgtttcacttattatggaacggaggaagtattaattttatttgttc	Bvchr5.sca008	7375714	7375901	+	..........((((((....((((((..........................)))))).....))))))..(((((((((((((((((((((((((((((((((((((((((.........................))))))))))))))))))))))))))))))))))))..)))))........	109	34	-66.4	1	Known	0	3.39485	2.54301	0	0	2.83257	0	3.39837	0	0	0	0
388	390	PC-5p-222416_21	AAATATACTTCCTCCGTTCCATA	23	5'	tAAATATACTTCCTCCGTTCCATAataagtgaaacacttctctaaaaaagctctcacataaaagagagaagtgtttcacttattatggaacggaggaagtatatact	Bvchr6.sca015	2264409	2264515	+	...((((((((((((((((((((((((((((((((((((((((.....................))))))))))))))))))))))))))))))))))))))))...	101	32.7	-66.3	1.9	Known	0	3.39485	2.54301	0	0	2.83257	0	3.39837	0	0	0	0
389	391	PC-5p-222781_21	ATGAATGTTAGATGTTTGGCAAAC	24	5'	catgtgtaccacttatatgttgccacATGAATGTTAGATGTTTGGCAAACatctagcagttagaggtttatcatttctcatctaggagttgggcagggaggaatgataaacctcttttgctagatgtttgccaaacatctagcatctatgtggcaacatataagtagcac	Bvchr2.sca005	977914	978083	+	...((((...((((((((((((((((((..(((((((((((((((((((((((((((((..((((((((((((((((((.(((...........))))))))))))))))))))).)))))))))))))))))))))))))))))..)))))))))))))))))).))))	167	39.4	-107.8	1.6	Novel	2.66773	6.78971	5.93369	0	0	4.85584	0	0	0	0	0	0
390	392	PC-5p-225409_21	TACGAATCAGATATGAGCTCA	21	5'	gaaaaTACGAATCAGATATGAGCTCAcctacctacattatttctgtgcaatgaaaagaaatagtgtaggcaggtgagctcgtatatgatttgtattcgt	Bvchr1.sca006	636555	636653	+	...(((((((((((.((((((((((((((.((((((((((((((...........)))))))))))))).)))))))))))))).)))))))))))...	93	36.4	-55.9	1.6	Novel	0	0	0	0	0	5.66514	3.28061	6.11706	4.1999	0	0	0
177	393	PC-5p-226703_21	AGGACGTTCTGCCCATGGGGTGAA	24	5'	gcaaccacctttgcgtcgaaatttttttatgttggagaactccccgccaggatgttcagcccatggggtgatcgtccggccAGGACGTTCTGCCCATGGGGTGAAcatcctggctggacgATCGCCCCATGGGCTGAACGTCCTggctggacgatcgccccatgggctgaacgtcctgtcgggacgttctccagtataaaaaaatttcgacgcggtggtggttctgtgcaac	Bvchr3_un.sca004	121925	122156	+	(((((((((..(((((((((((((((((((..((((((((..((((.(((((((((((((((((((((((((((((((((((((((((((.(((((((((((((...(((.....)))...))))))))))))).))))))))))))))))))))))))))))))))))))))))))).))))..))))))))..)))))))))))))))))))..))))))....)))...	229	56.9	-192.2	1.5	Novel	1.33387	7.63842	0	3.94298	8.64304	2.02326	0	0	0	0	0	4.86533
391	394	PC-5p-230917_20	AAATCTATTCCTGGGCCTCAACCA	24	5'	atatcatattgtaacgtactgaatttagggggtattttcataatcttatattagaggaataattggatagagtagttaactgatagagtatAAATCTATTCCTGGGCCTCAACCAtcaacttaagcttttggttgaggccaatgaatagatttatactctatcataagcttaagctaatggttgaggccaaggaatagatttatactctatcattaaccat	Bvchr8.sca005	399600	399820	+	.((((..(((((......((((...(((((.............)))))..))))....)))))..)))).....(((((.(((((((((((((((((((((((.((((((((((((...(((((((((.((((.(((...................))).)))).)))))))))...)))))))))))).))))))))))))))))))))))))))))...	144	32.1	-86.2	1.2	Novel	9.60383	9.33585	10.172	0	8.64304	0	0	0	0	0	0	0
392	395	PC-5p-237208_19	ATCAAGTGCTCCGGTGAACTAGTC	24	5'	acATCAAGTGCTCCGGTGGACTAGTCaacccaagcagttgtgaatttttaatattaaaatattcacaagtgcttgggttgattattcaaccgaagcacttgacaa	Bvchr3_un.sca007	511745	511849	-	...(((((((((.((((.((.(((((((((((((((.(((((((((((((....))))).)))))))).))))))))))))))).)).)))).)))))))))...	99	38.1	-59.8	1.5	Novel	4.0016	6.36535	3.81451	0	8.64304	0	0	0	0	0	0	0
393	395	PC-5p-237208_19	ATCAAGTGCTCCGGTGAACTAGTC	24	5'	acATCAAGTGCTCCGGTGGACTAGTCaacccaagcacttgtgaatttttaatattaaaatattcacaagtgcttgggttgattattcaaccgaagcacttgacaa	scaffold00555	226863	226967	-	...(((((((((.((((.((.(((((((((((((((((((((((((((((....))))).)))))))))))))))))))))))).)).)))).)))))))))...	99	38.1	-63.7	1.6	Novel	4.0016	6.36535	3.81451	0	8.64304	0	0	0	0	0	0	0
394	396	PC-5p-239295_19	AGGATTGACAACTCTCCTGAGAGA	24	5'	tgatgggtgatcctaAGGATTGACAACTCTTCTGAGAGAatagagagaaaatatatttatcactttctctctatctctctcataagggttactaacccttaaagtcacccaaat	Bvchr9.sca005	619055	619168	+	...((((((((..(((((.(((..(((((((.((((((((((((((((((.............))))))))))).))))))).)))))))..))).)))))..))))))))...	108	36	-50.7	1.2	Novel	3.73482	5.94099	4.23835	0	0	0	0	0	0	0	0	0
395	397	PC-5p-247450_18	TTTGATCCTCTTGTGGACCGCATC	24	5'	caattaaaaaaatgaTGTGATCCTCTTGTGGACCGCATCagattaaaactgatgctctttttttaaaatctgacgcggtttctaggaccggatcagattttctatttttttaggcc	Bvchr1_un.sca020	69274	69389	+	...(((((((((((((.(((((((((((..((((((.(((((((((((..(.....)..))))...))))))).))))))..)))))..)))))).)))....))))))))))...	110	36.2	-36.9	0.9	Novel	3.20128	5.09228	5.08602	0	0	0	0	0	0	0	0	0
396	398	PC-5p-251230_18	AGTAGGGCTGCACTTTTCAAAAAG	24	5'	nnnaaaaagcgcagcccttcacttAGTAGGGCTGCGCTTTTCAAAAAGgcgcagcccttcttacctacagaagggctgcgcttttttgaaaaagcgcagccctactagtgaagggctgcgccttttttaa	Bvchr7.sca009	905038	905167	-	...(((((((((((((((((((.((((((((((((((((((((((((((((((((((((((.......)))))))))))))))))))))))).)))))))))))))))))))))))))))).)))))...	124	48.5	-102.2	1.6	Novel	4.26837	2.9705	3.39068	0	3.60127	0	0	0	0	0	0	0
397	398	PC-5p-251230_18	AGTAGGGCTGCACTTTTCAAAAAG	24	5'	gctgcgctttttaaaaaagcgcagcccttcacttAGTAGGGCTGCGCTTTTCAAAAAGgcgcagcccttcttacctacagaagggctgcgcttttttgaaaaagcgcagccctactagtgaagggctgcgctttttttaaaaagcgcaac	Bvchr6.sca028	2616399	2616548	-	..((((((((((((((((((((((((((((((.((((((((((((((((((((((((((((((((((((((.......)))))))))))))))))))))))).)))))))))))))))))))))))))))))))))).))))))))))..	146	48.7	-122.3	1.7	Novel	4.26837	2.9705	3.39068	0	3.60127	0	0	0	0	0	0	0
398	399	PC-5p-2555_1317	TACACCCTCTAACATTCTCCG	21	5'	tataatttTACACCCTCTCACATTCTCCGcgtcatcatgttaattccacacatacacgaggcggagaatgttagagggtgtaaaatttaa	Bvchr4.sca017	1805520	1805609	-	...(((((((((((((((.(((((((((((.((...((((.........))))....)).))))))))))).)))))))))))))))...	84	38.9	-45.4	1.3	Novel	200.08	185.02	197.083	310.181	272.256	259.787	2.95255	3.39837	5.45987	0	0	0
399	400	PC-5p-258875_17	AGCGGGCCTTAGTGACTTAAGACT	24	5'	ttAGCGGGCCTTAGTGACTTAAAACTggcttaataggtcatagcttgtaaaacttgggtcacaccagaatggttaattgagggagggaagtaggaactaggtgagattttgaaaaaaatcgccagttttaagtcaccgaggcccgc	scaffold00096	210227	210372	-	...((((((((..((((((((((((((((....(((.((...((((......((..(.....(((.....)))...)..))......))))..)).))).....((((((....))))))))))))))))))))))..))))))))	143	43.8	-61	1	Novel	1.86741	5.09228	8.47669	0	0	0	0	0	0	0	0	0
236	401	PC-5p-261079_17	ACTATATTTTGGGACCGAGAGAGT	24	5'	tgagaACTATATTTTGGGACCGAGAGAGTactagatagtgtgaacatatttattacaatataaaactaatggaaaatttaattcataaattatacTTTCTCCGTCCCAAAATATAGTTCatg	Bvchr1.sca002	5819394	5819515	+	...(((((((((((((((((.(((((((((.((((((.((....))))))))................(((((........)))))......))))))))).)))))))))))))))))...	116	27.9	-43.7	1.3	Known	3.73482	4.24357	0	0	0	4.04653	0	0	0	0	0	0
400	402	PC-5p-263591_17	CCGGTGGAGGCTCCCATGGCAGGC	24	5'	ttttgatttttaaaaaaaaaaattaagggaagcatccaccatggactccccaccaCCGGTGGAGGCTCCCATGGCAGGCgcctcaccatgtggtggagcgcttgccatgggcccctccaccggtggtggggcgtccatggtggacgcctcctttaattttttttttaaaaacattc	Bvchr5.sca008	1872511	1872686	+	...((.(((((.((((((((((((((((((.((.((((((((((((.((((((((((((((((((..((((((((((((((..((((....))))..))))))))))))))..)))))))))))))))))).)))))))))))).)).)))))))))))))))))))))))))...	170	51.1	-133.4	1.5	Novel	0	0	0	14.4576	11.524	13.3535	0	0	0	0	0	0
401	402	PC-5p-263591_17	CCGGTGGAGGCTCCCATGGCAGGC	24	5'	cagtgaattttttttaaaaaaaaattaagggggcgtcgaccgtggacgccccactaCCGGTGGAGGCGCCCATGGCAGGCgctccaccacatggtgaggtgtctgccatgggctcctccaccggtggtggggcgtccatgatggacgcctcccttaattttttttgaaaaaaagttcaaaa	Bvchr7.sca004	17213	17393	-	...((((((((((((.(((((((((((((((((((((...((((((((((((((((((((((((((.(((((((((((((((..((((....))))..))))))))))))))).))))))))))))))))))))))))))...)))))).))))))))))))))).))))))))))))...	175	52.5	-143.8	1.5	Novel	0	0	0	14.4576	11.524	13.3535	0	0	0	0	0	0
402	403	PC-5p-2758_1239	ATGACTAGTAGCCTAAACACCACC	24	5'	attatagctcgggtgcacccaacatcaccaactATGACTAGTAGCCTAAACACCACCaactatgaggtgggatgcattccgcaccataaatgaggccagaagcctaaaatgttgccaccccgtagttggtggtgtttaggctactagtcatagttggtgatgttgggtgcacctgaa	Bvchr5.sca002	1724622	1724798	+	........((((((((((((((((((((((((((((((((((((((((((((((((((((((((.(((((..(((.....))).........((((.....)))).........))))).)))))))))))))))))))))))))))))))))))))))))))))))))))))))).	168	48	-128.6	1.5	Novel	134.987	184.171	180.977	76.888	172.14	106.424	83.6557	51.6552	91.5578	23.0393	63.7943	103.145
403	404	PC-5p-28056_185	AGAATATCGGTAGTCTGGAGCACC	24	5'	agcaAGAATATCGGTAGTCTGGAGCACCgagtctcagcgcaaactttggtgagtctgcctccagactaccgatattcttatg	Bvchr1.sca001	236173	236254	+	...(((((((((((((((((((((...(.((.((((.((.......)).)))).))).)))))))))))))))))))))...	76	48.8	-42.1	1.1	Novel	25.6102	28.0075	22.8871	16.4291	28.8101	7.28375	3.93674	6.11706	0	0	12.7589	0
404	405	PC-5p-281417_15	AAGTAGAAATTCCTGGGAAGTTCC	24	5'	atgtctaggaattgaaattttttaatgttgtttggttgacaaattcacgggAAGTAGAAATTCCTGGGAAGTTCCactttccacaaatggaggaaattactgacctaagaggacctaggtaagtggaaatttcgaggggaattttcattttccatgaataaccaaacaacgtttagcaattactaggaaa	Bvchr8.sca018	1393571	1393760	-	...(((((.(((((.........((((((((((((((.....(((((.(((((((..((((((((.((((.((((((((((((....)))))..........(((((........))))).))))))).))))...))))))))..))))))).)))))))))))))))))))...))))).)))))...	184	35.8	-63.1	0.9	Novel	8.53674	5.94099	5.93369	7.22879	0	0	0	0	0	0	0	0
117	406	PC-5p-28155_185	TTAAGGGCTGCGGTCAGGCAC	21	5'	cttcagTTAAGGGCTGCGGTCAGGCACaaaactgcagcctttattacaccaagggctgcagttttgTGCCTGACCGCACCCCTTAACtgaag	Bvchr2_un.sca008	624592	624683	+	(((((((((((((.((((((((((((((((((((((((((((........)))))))))))))))))))))))))))).)))))))))))))	92	52.2	-77.3	1.6	Novel	13.3387	14.0038	20.7679	17.4148	8.64304	17.4001	0	3.05853	0	0	0	0
118	406	PC-5p-28155_185	TTAAGGGCTGCGGTCAGGCAC	21	5'	gcttcagTTAAGGGGTGCGGTCAGGCACaaaactgcagcccttggtgtaataaaggctgcagttttgTGCCTGACCGCAGCCCTTAACtgaagg	Bvchr2_un.sca008	624650	624743	-	.(((((((((((((.(((((((((((((((((((((((((.(((......))).))))))))))))))))))))))))).))))))))))))).	92	53.2	-78.8	1.6	Novel	13.3387	14.0038	20.7679	17.4148	8.64304	17.4001	0	3.05853	0	0	0	0
405	407	PC-5p-286761_15	AGTTTAGTTCAGCTGTTTTATGTC	24	5'	ttcagttcaattcaattcagttgcaatcagtttAGTTTAGTTCAGCTGTTTTATGTCgaagaaaacagatccttagggtctgttctcttcgacatataataactgaagtgaactaaatttattgcaactgaattgaactgaatttat	Bvchr7.sca021	6328650	6328796	-	...((((((.(((((((((((((((((.(((((((((((.(((((.((((.(((((((((((.(((((((((...))))))))).))))))))))).)))).))))).))))))))))).))))))))))))))))).))))))...	141	31.3	-80.7	1.8	Known	0	7.63842	5.08602	0	0	0	0	0	0	0	0	0
406	408	PC-5p-28890_181	GTTGGGCAAGAAATCCGGACC	21	5'	taactgatcgGTTGGGCAAGAAAACCGGACCagttaatcaactctaatgatctggtttacttgcccaaccagagtagatg	Bvchr4.sca013	419087	419166	-	...((..(((((((((((((.((((((((...((((........))))..)))))))).))))))))))).))..))...	74	43.8	-34	1	Novel	8.80351	8.48713	6.78135	5.91447	3.60127	5.66514	4.92092	8.49592	7.9798	0	7.17686	6.81146
407	408	PC-5p-28890_181	GTTGGGCAAGAAATCCGGACC	21	5'	catgagattaattgatccgGTTGGGCAAGAAATCCGGACCacttaatcaacttaactggtccgaatttcttgctcaatcggattagttgagttctttta	Bvchr9.sca002	161309	161407	+	...((((((((((((((((((((((((((((((.(((((((.((((.....)))).))))))).))))))))))))))))))))))))))..))))...	93	39.4	-52.7	1.4	Novel	8.80351	8.48713	6.78135	5.91447	3.60127	5.66514	4.92092	8.49592	7.9798	0	7.17686	6.81146
55	409	PC-5p-28969_180	ACTCCCTCAAACGCTTCATTG	21	5'	ctcattgtgtgctccttagaACTCCCTCAAACGCTTCATTGggacaacattatttagacaaccaaaaagggatatatgtagtcctactgaagtgtttgggggaactccagggatcaccaataca	Bvchr6.sca028	3574303	3574426	+	...((((.(((.(((((.((..((((((((((((((((.((((((.((((((((.......((.....)))))).)))).)))))).))))))))))))))))..)).))))).)))))))...	118	42.7	-52.9	1	Known	6.9361	12.7307	18.6487	18.4006	0	16.9954	19.6837	36.7024	23.5194	29.9511	12.7589	17.5152
408	410	PC-5p-29383_178	TTTGGCCTGGAAGTTTGCTCC	21	5'	aaatttttttaggacaatgacggttaacgTTTGGCCTGGAAGTTTGCTCCatggggcgaacgtctggcctggacgttcactccatggagcaaacttccaggcaaaatgttcgcccatcttccttaaaaaaactc	Bvchr7.sca021	6439754	6439887	+	...(((((((((((..(((..((..(((((((.(((((((((((((((((((((((.((((((((.....)))))))).))))))))))))))))))))))).)))))))..)))))..)))).)))))))...	128	46.3	-78.6	1.3	Novel	1.33387	2.54614	0	12.4861	0	3.64188	20.6679	19.0309	28.5593	17.2795	4.78457	9.73066
409	410	PC-5p-29383_178	TTTGGCCTGGAAGTTTGCTCC	21	5'	cgaacgTTTGGCCTGGAAGTTTGCTCCatggggcgaacgtctggcctggccggacgttcgctccatttggggtaaacttccaggccaaacgttca	Bvchr2.sca010	378707	378801	+	.((((((((((((((((((((((((((((((((((((((((((((...)))))))))))))))))..))))))))))))))))))))))))))).	93	57.9	-83.1	1.5	Novel	1.33387	2.54614	0	12.4861	0	3.64188	20.6679	19.0309	28.5593	17.2795	4.78457	9.73066
410	411	PC-5p-301513_13	AAATAAGCTGGGGAGAATAGGTCC	24	5'	tgaactgaactgaAAATAAGCCGGGGAGAATAGGTCCtacgtatatatcattaataataatctcattacaatcttagtaattcttaacagtattctcatgtatacattagggccggttctccccaacttattttcagttcagttca	Bvchr7.sca021	5159183	5159328	-	.(((((((((((((((((((..((((((((..(((((((.((((((((....((((........(((((.......))))).........))))...))))))))..)))))))..))))))))..))))))))))))))))))).	144	34.2	-64.2	1.3	Known	6.9361	5.09228	0	0	0	0	0	0	0	0	0	0
411	412	PC-5p-308630_13	TCTGGTCTGGACGTTCGCCCC	21	5'	ccaccatccacctcctgccaccaccacctggaaggagtcaaaatttttttaggacgatgggcgaatgTCTGGTCTGGACGTTCGTCCCatggcccgaacatccaagccagacgttcgggccatggagcgaacgtataggccagacattcgcctaccgtcctaaaaaaattttgcctgcttccaggtgggtggtataggaggtggcggg	Bvchr1_un.sca002	195747	195954	-	...((..((((((((((..(((((((((((((((.((.((((((((((((((((((.((((((((((((((((((..(((((((..(((((((((((((.((.......)).)))))))))))))..)))))))..)))))))))))))))))).)))))))))))))))))).)).))))))))))).)))).)))))))))).)).	204	55.3	-153.3	1.3	Novel	0	0	0	0	0	0	3.93674	3.39837	6.71984	0	0	0
412	413	PC-5p-3100_1122	TCCGGCCATGACGTTCTGCCC	21	5'	accgcatcgaattttttttatactggcgaacgTCCGGCCATGACGTTCTGCCCgtggcgcgaacgtccgggccggacgatcgtcccatgggcagaacgtcctggtcggacgatcgccaatataaaaaaatttcgacgcaaa	Bvchr6.sca027	3105634	3105774	-	...((.(((((.((((((((((.((((((.((((((((((.((((((((((((((((..(((.((((((...)))))).)))..)))))))))))))))).)))))))))).)))))).)))))))))).))))).))...	135	54.6	-98.3	1.3	Novel	30.4121	52.6202	42.3835	3.28581	110.919	212.847	83.3276	75.4438	0	214.266	232.849	393.119
413	414	PC-5p-31407_168	AGGAAGGGATGCGGTCAAAACAGC	24	5'	aataAGGAAGGGATGCGGTCAAAACAGCcctaaaagctgcgtttttgaccagcaaccctttccatgcatagcagcccttcaaaacaaaaggttgcggttcaggccaaaaatgcagcccttaaggctgttttgatcgcaaccctttctt	Bvchr7.sca021	3438744	3438891	-	...(((((((((.((((((((((((((((.(((..((((((((((((.((.(((..........)))...((((((.............))))))......)).))))))))))))..))).)))))))))))))))).)))))))))	145	46.6	-72.7	1.1	Novel	24.0096	39.0408	24.5824	15.1147	43.2152	16.1861	3.28061	0	0	0	0	0
414	415	PC-5p-31896_166	ATTCCTGGTGCCTCAACCAAAAGC	24	5'	tcatgatagagtataaatctATTCCTGGGGCCTCAACCAAAAGCttaagctgatggttgaggccccaggaataaatttatactttatcatcagcttaaacttttgattgaagccctaggaatagatttatactctatcaact	Bvchr3_un.sca006	302318	302459	-	...((((((((((((((((((((((((((((.((((.((((((.(((((((((((((..((....................))..))))))))))))).)))))).)))).))))))))))))))))))))))))))))...	136	35.9	-78	1.5	Known	14.6725	20.7935	14.4104	15.1147	22.3278	29.5397	3.28061	5.43739	0	0	3.98714	4.86533
218	416	PC-5p-331373_12	ACGGGGTGTGGTGCAGTCTGTACC	24	5'	acaccaccaactatgactagtagcataaataccaccaactACGGGGTGGGGTGCAGTCTGTACCatgaaaaacccaccgtcttcatcaacatattaggcttccggctttatttatggtATGGAATGCACCCCACCCCATAGTtgatggtgtttagactactttttttttttgataagtgatggtgtttaggctactagtcatagttggtggtgttgggtgtacccg	Bvchr4.sca001	598322	598547	-	((((((((((((((((((((((((.(((((((((.((((((.(((((((((((((.((..((((((((((((.((...((((.............))))....)).))).)))))))))..)).))))))))))))).)))))).)))))))))...(((((.((......)).)))))...........)))))))))))))))))))))))).(((....))).	129	43.8	-120.7	1.2	Novel	3.20128	4.24357	7.62902	0	0	0	3.93674	0	0	0	0	0
415	417	PC-5p-333707_12	ATATACTTCCTCTGTTCCATAATG	24	5'	ATATACTTCCTCTGTTCCATAATGagtgaaagacttctctaaaaacgctctcacaaaaaagagagaagtgtttcacttattatggaacagaggaagtagta	Bvchr1.sca002	815439	815539	+	...((((((((((((((((((((((((((((.((((((((.....................)))))))).))))))))))))))))))))))))))))...	95	34.7	-57.3	1.6	Known	2.66773	5.94099	0	0	0	0	0	0	0	0	0	0
416	418	PC-5p-34120_157	ATCACCCGATCCATCCGTTAACCC	24	5'	tgatttcacccgttaATCACCCGATCCATCCGTTAACCCggttacaaatggatggatggattcgggtggagatggatgcgggtgatggatggatcgggtgaagtgggtggatgc	Bvchr1.sca001	6379545	6379658	+	....((((((((....(((((((((((((((((((.(((((((.((..(((((......)))))..))..))).....)))))))))))))))))))))))..))))))))...	107	52.6	-56.1	0.9	Novel	11.2045	5.94099	10.172	9.20028	9.36329	7.28375	3.60868	3.73821	2.09995	0	3.98714	0
417	418	PC-5p-34120_157	ATCACCCGATCCATCCGTTAACCC	24	5'	gatttcacccgttaATCACCCGATCCATCCGTTAACCCggttacaaatggatggatggattcgggtggagatggatgcgggtgatggatggatcgggtgaagtgggtggatgc	scaffold00809	71554	71666	+	...((((((((....(((((((((((((((((((.(((((((.((..(((((......)))))..))..))).....)))))))))))))))))))))))..))))))))...	107	53.1	-56.1	0.9	Novel	11.2045	5.94099	10.172	9.20028	9.36329	7.28375	3.60868	3.73821	2.09995	0	3.98714	0
70	419	PC-5p-341314_11	CGAATGACAGTGCAATTCTCC	21	5'	ttggtgatggCGAATGACAGTGCAATTCTCCtttggcacactatccatgctcaattgctcatgcatacttctattgtgccaaaggagaattgccctgtaattcactaccacact	Bvchr8.sca001	381845	381958	+	...(((.(((.((((.((((.(((((((((((((((((((.((...((((............)))).....)).))))))))))))))))))).)))).)))).))).)))...	108	43.9	-51.5	1	Known	2.66773	0	0	3.94298	0	0	0	0	0	0	0	0
154	420	PC-5p-343201_11	ACCTGGCGAAGTAAAGTAGAAAGC	24	5'	atggctctgaaagtagctggctattcaagcatatacataatgtgtgggaaatgactaatgatgtttACCTGGCGAAGTAAAGTAGAAAGCtcgtttaggcatttacacgggcctagACGAGCTTTCTACTTTACTTCCCCatgtaaacaccattggtcttttcccacacattatgtatatgcttggatagctagctactttcagaac	Bvchr8.sca003	523183	523389	+	.....((((((((((((((((((((((((((((((((((((((((((((((.((((((((.(((((((.(((.(((((((((((((((((((((((((((..........))))))))))))))))))))))))))).))).))))))).)))))))).))))))))))))))))))))))))))))))))))))))))))))))..	200	40.6	-151	1.8	Novel	0	0	0	3.28581	8.64304	4.04653	0	0	0	0	0	0
418	421	PC-5p-352087_11	AGTATAAATCTATTTCTGTGGCCT	24	5'	atttctgatagAGTATAAATCTATTTCTGGGGCCTcaacgaaaagcttaagctgatggttgaggccccagaaatagatttatactctatcagaact	Bvchr6.sca001	988739	988834	-	..(((((((((((((((((((((((((((((((((((((....(((....)))....)))))))))))))))))))))))))))))))))))))..	92	37.5	-69.2	1.9	Known	3.20128	4.24357	0	3.28581	0	0	0	0	0	0	0	0
419	422	PC-5p-353017_11	AGAGGAATTGTCTCCTACACATCC	24	5'	tagctctgcacgtttaatataggacaAGAGGAATTGTCTCCTACACATCCaattttttagtatgtacgttattatataaacaacgtacaatgaactattttgtaagtgtgttncctactaAAAATTGGATGTGTAGGAGACAATtcctcttgtcctatattcaacgtgcagagctaaaa	Bvchr3_un.sca005	543589	543767	+	((((((((((((((.((((((((((((((((((((((((((((((((((((((((((.((((((((((((.((.....)).))))))))....(((........)))........)))))))))))))))))))))))))))))))))))))))))))))).))))))))))))))...	176	33.5	-107.8	1.8	Novel	0	0	0	0	0	0	3.93674	3.39837	5.03988	0	0	0
417	423	PC-5p-35403_152	AATCACCCGATCCATCCGTTAACC	24	5'	gatttcacccgttAATCACCCGATCCATCCGTTAACCcggttacaaatggatggatggattcgggtggagatggatgcgggtgatggatggatcgggtgaagtgggtggatgc	Bvchr5.sca002	1364241	1364353	+	...((((((((....(((((((((((((((((((.(((((((.((..(((((......)))))..))..))).....)))))))))))))))))))))))..))))))))...	107	53.1	-56.1	0.9	Novel	10.9377	13.1551	6.78135	8.8717	5.76202	4.04653	0	3.73821	2.93993	0	4.78457	0
417	423	PC-5p-35403_152	AATCACCCGATCCATCCGTTAACC	24	5'	gatttcacccgttAATCACCCGATCCATCCGTTAACCcggttacaaatggatggatggattcgggtggagatggatgcgggtgatggatggatcgggtgaagtgggtggatgc	Bvchr6.sca012	838395	838507	+	...((((((((....(((((((((((((((((((.(((((((.((..(((((......)))))..))..))).....)))))))))))))))))))))))..))))))))...	107	53.1	-56.1	0.9	Novel	10.9377	13.1551	6.78135	8.8717	5.76202	4.04653	0	3.73821	2.93993	0	4.78457	0
420	424	PC-5p-35672_151	AGGTCGAAATTATGAACCTGGCCC	24	5'	cAGGTCGAAATTATGAACCTGGCCCaacccatttaattaaacaagttgaattaggtcgatccatttaattaaatgggttgaaattttgagccaatccattattaatggattgggttcgggtcgggttggtaatattttgacagc	Bvchr6.sca028	2089000	2089143	-	...((((((((((..((((((((((((((((((((((((((...(((((......)))))...))))))))))))))))).......(((((((((((((...)))))))).))))).)))))))))..))))..))))))...	138	37.5	-58.9	1.1	Novel	27.7444	50.0741	35.6021	9.85744	44.6557	18.614	3.28061	0	0	0	0	0
421	425	PC-5p-357573_11	AGTAGGGCTGCGCTTGTAGAAAAG	24	5'	aagaagggctgcgcttttttaacaagcgcagccctactaacacagaagggctacgcttttttcaaaagcgcaacccttcacctAGTAGGGCTGCGCTTGTAGAAAAGcgcagcccttctgagtgtgtgaagggctgcactttttccacaagcgcagcccttctgagtgaagggttgcgctttttttaaaaatcgcaggtcttctgttat	scaffold01649	606	814	+	.((.((((((((((((.......)))))))))))).))...(((((((..((.((.(((((..((((((((((((((((((..((.((((((((((((((.((((((.((((((((((.........)))))))))).))))))..)))))))))))))).))..))))))))))))))))))...))))).)).))..)))))))...	165	48.8	-130.4	1.3	Novel	1.33387	5.09228	4.23835	0	0	0	0	0	0	0	0	0
422	426	PC-5p-36464_148	CTATTGCTGCGGTTTTGGGTC	21	5'	tggttaccaggacCTATTGCTGCGGTTTTGGGTCaaaaccgcagcaacagtttgacatattgctgcggttttggcccaaaaccgcatcaatactctctgtaaaat	Bvchr9.sca009	694640	694744	+	...((((..(((..(((((.(((((((((((((((((((((((((((............))))))))))))))))))))))))))).))))).)))..))))...	99	45.7	-56.8	1.2	Known	20.5415	18.6717	16.5296	8.54312	13.6848	10.9256	10.1699	22.7691	19.3195	0	8.77171	0
423	427	PC-5p-3682_979	GAAGATGATGAAAATTTATA	20	5'	atggtaGAAGATGATGAATATTTATAttttattacttaaaggtataaaagggtttatcatcttttatgtc	Bvchr3.sca001	1763430	1763499	-	...((((((((((((((((.((((((..((........))..))))))...))))))))))))))))...	64	22.9	-19.9	1.2	Novel	91.7699	106.089	89.0053	42.0584	69.1443	44.5118	29.5255	48.2568	40.319	168.187	143.537	161.529
424	428	PC-5p-377971_10	AAATCTATTCCTGAGGCCTCAACT	24	5'	ttttgatagagtgtAAATCTATTCCTGAGGCCTCAACTagaagcttaagctcatggttgagaccccaggaatagatctatactctatcacgc	scaffold00172	123225	123316	+	...((((((((((((.(((((((((((.((.((((((((..(((....)))..)))))))).)).))))))))))).))))))))))))...	86	41.3	-52.6	1.4	Known	0	4.24357	0	0	7.20253	0	0	0	0	0	0	0
425	429	PC-5p-380964_10	ATAGAATACTTCCTCCGTTCCATA	24	5'	ATAGAATACTTCCTCCGTTCCATAttaagtgaaacacttctcacttttatgtgagagcttttttagagaagtgtttcacttattatggaacggaggaagtattaga	Bvchr1_un.sca002	775394	775499	+	....((((((((((((((((((((.(((((((((((((((((........((....)).......))))))))))))))))).))))))))))))))))))))...	99	34	-63.7	1.8	Known	2.66773	0	0	0	7.20253	0	0	0	0	0	0	0
426	430	PC-5p-39641_137	TTCGGCTTGGACGTTCCACCC	21	5'	acatgggcaaacgTTCGCCTTGGACGTTCCACCCatggtccgaacgtttagcctggacgttcaggccatgacgtgaaccttcgcttccatgacccgaacgtccaggctagacgttcgggccatgggtggaacatccaagccggatgtttgccca	Bvchr1_un.sca002	1591471	1591624	-	...((((((((((((((.((((((.(((((((((((((((((((((((((((((((((((((.((.((((..((((....))))...)))).)).))))))))))))))))))))))))))))))))))))).)))))).))))))))))))))	151	57.8	-121.9	1.4	Novel	9.60383	13.5794	11.0197	35.4868	38.8937	7.28375	0	0	0	0	0	0
427	431	PC-5p-40708_134	AGCGGGCCTTAATGACTTAAAACT	24	5'	ttAGCGGGCCTTAATGACTTAAAACTggcttaataggtcatcacttgtaaaacttggatcacatcagaaaggttaattgagggagggatgtaggaactaggtgatattttaaaaaaaatcttcagttttaagtcgtcgaggcccgc	Bvchr9.sca020	1656605	1656750	+	...((((((((..(((((((((((((((....((((((....))))))...((((((.(((((((.....................)))))..)).))))))...................)))))))))))))))..))))))))	143	39	-50.6	0.9	Novel	11.4712	22.9153	24.5824	4.60014	12.9646	13.3535	9.84184	0	0	0	7.97428	0
429	432	PC-5p-41371_132	AGAGTGGTTCTCACGGTTCTCACC	24	5'	ggaaaaaTGAGTGGTTCTCACGGTTCTCACCataagggtggttctcatatgaacttaaacctatatatatatatatatatagggttgggttctagtgagaaccttcTTATGGTGAGAACCGTGAGAACCacttaaaa	Bvchr7_un.sca005	668854	668990	-	.......(((((((((((((((((((((((((((((...(((((((((..((((..((.((((((((((....)))))))))).))..))))..)))))))))..)))))))))))))))))))))))))))))...	127	37.2	-86.5	1.7	Novel	28.8115	17.823	21.1917	26.2865	33.1316	11.3303	0	0	4.1999	0	0	0
430	433	PC-5p-415205_8	ATAATTCCTCCGTTCCGTAATAAG	24	5'	ATAATTCCTCCGTTCCGTAATAAGtgtaacacttttcccttttatgtgagagcttttttagagaaatgtttcacttattatggaacggagtggaggt	Bvchr1_un.sca002	2037829	2037925	-	....((((((((((((((((((((((.((((.(((((........((....)).......))))).)))).))))))))))))))))))).)))...	90	36.1	-41.3	1.2	Known	0	11.0333	0	0	0	0	0	3.39837	0	0	0	0
431	434	PC-5p-43421_126	ATCTACTTCTGCTGTAAACGAGTT	24	5'	tcttttgattatcttataataagttaaccttgtATCTACTTCTGCTGTAAACGAGTTaatgacgttgaaattatgatatgtgtcagcagtgtgccacattttaataggatgccattgtgatttaactcatttatagcaaaagtaaatacaaagttaacttattcatagttaatcgaa	Bvchr8.sca017	3022911	3023087	+	...((((((((.((...(((((((((((.((((((.(((((.(((((((((.((((((((.(((......((((...(((((.((......)).)))))....))))........))).).))))))).))))))))).))))).)))))).)))))))))))...)).))))))))	174	28.8	-55.1	1.1	Novel	14.4057	23.764	19.4964	11.1718	21.6076	12.9489	0	0	0	0	0	0
432	435	PC-5p-474959_6	AAATCTATTCTTGGGGCCTCGACC	24	5'	ttttgatagagtatAAATCTATTCCTGGGGCCTCGACCatcagcttaagctgataagctgatggttgaggtcacaggaatagatttatactctatcattt	Bvchr6.sca004	3890841	3890940	-	...((((((((((((((((((((((((.(((((((((((((((((((......))))))))))))))))))).))))))))))))))))))))))))...	94	38	-72.3	1.9	Known	0	5.09228	0	0	0	4.04653	0	0	0	0	0	0
433	436	PC-5p-48915_114	AGTGGGCCTTAGTGACTTGAAACT	24	5'	ttttAGTGGGCCTTAGTGACTTGAAACTagcttaataggccataacttgtaaaacttgggtcacaccagaagggttaattgagggaaggaagtataggtgagatttttaaaaaaaaatcgtcagttttaagtcactgagacccgctaa	Bvchr4.sca003	494306	494453	-	..((((((((.(((((((((((((((((..(.......(((...((((......((..(...((.((....))))...)..))......))))...)))..(((((((....))))))))..))))))))))))))))).))))))))	146	37.8	-50.6	0.9	Novel	19.2077	28.0075	30.5161	3.94298	11.524	8.09306	5.24898	0	4.61989	0	0	13.6229
75	437	PC-5p-49652_112	AGTTTGTTCGCGGATCTAACA	21	5'	aacagaggagccatattttaAGTTTGTTCGCGGATCTAACAatttaaatcccttttcacaaattcatccattagttgaacatttgttgaaggtttttgttagattcacgcacaaactcgtaatttgtcttctctttt	Bvchr5.sca025	1003245	1003381	-	...(((((((.((.(((...(((((((.((.(((((((((((.....(..(((((..(((((((((.........)))..)))))).)))))..)))))))))))).)).)))))))...))).)).)))))))...	131	32.8	-41.2	0.9	Known	10.6709	15.2768	21.1917	5.2573	7.20253	0	4.59286	6.79674	7.55982	11.5197	7.97428	0
434	438	PC-5p-49939_111	TATTCCTGGGACTCCAACCGT	21	5'	aactgatcgactattaaacTATTCCTGGGACTCCAACCATcagcttaagcttttggttggaccaactcaaccaaaagcttaagctgatacttgaagtcccaggaatagtttaatacttatcaata	Bvchr6.sca028	2403439	2403563	-	...((((.((.(((((((((((((((((((((.(((..((((((((((((((((((((((......))))))))))))))))))))))..))).))))))))))))))))))))).))))))...	119	37.6	-73.3	1.6	Novel	15.4728	14.4281	14.4104	19.0577	25.9291	4.85584	0	0	0	0	0	0
435	439	PC-5p-50179_111	AGATCTATTCTTGGGGACTCAACC	24	5'	gcgtgatagagtgtAGATCTATTCTTGGGGACTCAACCaaatgcttaagcttatgattgaggccccaaaaatagatctatactctatcagtg	Bvchr1.sca001	2696379	2696470	-	((.((((((((((((((((((((.((((((.(((((.((...((....))...)).))))).)))))).)))))))))))))))))))))).	91	40.2	-50.6	1.4	Novel	16.0064	17.823	24.5824	13.1433	25.9291	12.9489	0	0	0	0	0	0
436	440	PC-5p-50327_111	ACTGATGTTAACGTGAACCGGGTC	24	5'	aatgatatagtgagtttctgcataatatcgtgggttttcgcatgatatagtggattgttcagtaatgatacgttgttttacctggtgcacACTGATGTTAACGTGAACCGGATCcacacgagtcatattgtttgttaagtgaacaaactaacttccatagacacggttcacgttaatattagtgtgcatcaggccaaaagcatgtatcatttctgaacaattcactatatcatt	Bvchr5.sca022	2052316	2052549	+	.........(((((..((..(........)..))..))))).((((((((((((((((((((.(((((((((.((((((.((((((((((((((((((((((((((((((..((.....((((......(((((((.....)))))))..)))).....))..))))))))))))))))))))))))))))))...))))))))))))))).))))))))))))))))))))..	190	36.8	-115.2	1.3	Novel	26.1438	36.4947	14.4104	6.57163	21.6076	15.3768	9.18572	0	5.87986	0	7.97428	0
437	441	PC-5p-50775_110	AGTAGGGCTGCGCTTTTCAAAAAG	24	5'	nnnaaaaaagcgcagcccttcacttAGTAGGGCTGCGCTTTTCAAAAAGgcgcagcccttcttacctacagaagggctgcgcttttttgaaaaagcgcagccctactaatgaagggctgcgccttttttaaa	Bvchr6.sca002	2627234	2627365	+	...(((((((((((((((((((.(((((((((((((((((((((((((((((((((((((((.......)))))))))))))))))))))))).)))))))))))))))))))))))))))).))))))...	126	47	-101.4	1.6	Novel	5.33546	8.06278	4.66218	4.27156	6.48228	2.83257	3.60868	4.07804	3.35992	0	0	0
438	441	PC-5p-50775_110	AGTAGGGCTGCGCTTTTCAAAAAG	24	5'	ttaaaaaagcgcagccctactaagcagaagggttgcgctttaataaaaagcgcagcccttcacttAGTAGGGCTGCGCTTTTCAAAAAGgcgcagcccttcttacctacagaagggctgcgcttttttgaaaaagcgcagccctactaagtgaagggctgcgctttttattaaagcgcaacccttctgcttagtagggctgcgcttttt	Bvchr7.sca017	1410644	1410852	+	...(((((((((((((((((((((((((((((((((((((((((((((((((((((((((((((((((((((((((((((((((((((((((((((((((((.......)))))))))))))))))))).)))))))))))))))))))))))))))))))))))))))))))))))))))))))))))))))))))))))))))))))	206	47.8	-194.5	1.9	Novel	5.33546	8.06278	4.66218	4.27156	6.48228	2.83257	3.60868	4.07804	3.35992	0	0	0
439	442	PC-5p-516519_6	ATGTAGCTCTAAGGGCAACCTATA	24	5'	atatgtatttaatgcttatATGTAGCTCTAAGGGCAACATATAatattacccttatttaaaacaaaggttatgctatatgcagcccttagagctgcatataagacataaatgcacta	Bvchr6.sca027	2130256	2130372	+	...(((((((.((((((((((((((((((((((((..((((((..((...((((..........))))..))..))))))..))))))))))))))))))))).))))))))))...	111	30.8	-52.5	1.5	Novel	2.66773	4.24357	5.08602	0	0	0	0	0	0	0	0	0
440	443	PC-5p-531861_6	AATTCTATTCCTGGGGCCTCAT	22	5'	tatgatcgtgatagagtatAATTCTATTCCTGGGGCCTCAAccaaaagcttaagctgatagttgaggccccaggaatagatttatactctatcagatcgca	Bvchr9.sca013	1959155	1959255	-	...((((.(((((((((((((.((((((((((((((((((((....(((....)))....)))))))))))))))))))).)))))))))))))))))...	95	40.6	-68.7	1.7	Known	0	0	4.23835	3.28581	0	0	3.93674	0	0	0	0	0
441	444	PC-5p-54786_102	ACTAAAATTCCCTGCATACCGTCC	24	5'	tcccaaaatatgcccaaaaaaACTAAAATTCCCTGCATACCGTCCacgtaggacggcacgcgcgaatatttttcaaatttttttttttttttttttttnnttttctcgcgtgccgtcctacgtggacggtacgcagggaattttaatttttttgggcatattttg	Bvchr8_un.sca002	144451	144615	+	...(((((((((((((((((((.(((((((((((((.(((((((((((((((((((((((((.(((....................................))).))))))))))))))))))))))))).))))))))))))).)))))))))))))))))))	162	37.6	-103.404	1.7	Novel	9.07028	17.823	9.32436	0	23.0481	14.5675	0	4.75772	5.87986	0	7.97428	0
442	445	PC-5p-54801_102	ACCGGTGGAGGCGCCCATGGCAGG	24	5'	tagggagcgtccaccatggacgccccaccACCGGTGGAGGCGCCCATGGCAGGtgcctcaccatgtggtgaagcgcctgccatgggcgccttcatcggtggtggtgcgtccatggtggacgccttcgtt	Bvchr2.sca015	302627	302755	+	...((((((((((((((((((((.((((((((((((((((((((((((((((((((.(((((....))))).)))))))))))))))))))))))))))))))).))))))))))))))))).)))...	123	66.7	-124.4	1.4	Novel	4.0016	3.39485	2.11917	2.95723	7.20253	2.42792	5.90511	2.71869	0	9.21573	6.37943	6.81146
443	446	PC-5p-54855_102	AGGTTCGGCCAGGACGTTCTGCCC	24	5'	acagcgtcgaattttttttatactggcgaAGGTTCGGCCAGGACGTTCTGCCCatggcgcgaacgtcctggccggacgttcgccccatgtgcagaacgtcctagctggacaatcgcctcatggacagaacgtcctggccggacgttcgccagtataaaaaaaattcgacgccg	Bvchr6.sca010	714812	714984	-	...(((((((((((((((((((((((((((.(((((((((((((((((((.(((((..((((..((((.(((.((((((((((.......)).))))))))..)))))))..))))..))))).))))))))))))))))))).)))))))))))))))))))))))))))..	168	56.1	-125	1.3	Novel	10.4041	22.0665	11.0197	29.2437	29.5304	12.5442	0	0	5.03988	0	0	0
444	447	PC-5p-55809_100	AGGGTTATTCAGGTGAAGAGAACG	24	5'	ccaataagttcagtccaggtccaataagttcagtccacgtccaataagttcagttcagataagttcAGGGTTATTCAGGTGAAGAGAACGcatccttattcatttcagttcagacttatgatgcattctcttcacctgaataaccctgaactcacttgaactgaatttattggtcccgaaccgaacttactggacccgagctgaacttat	Bvchr7.sca002	823597	823806	+	...(((((((((((...((((((.(((((((.((......((((((((((((((((((...(((((((((((((((((((((((((((.(((((.....((...........)).....))))).)))))))))))))))))))))))))))...))))))))))))))))))......)).))))))).))))))...)))))))))))	207	41.4	-113.3	1.3	Novel	7.46964	15.2768	18.6487	5.2573	14.4051	11.3303	4.59286	0	0	0	0	13.6229
445	448	PC-5p-55903_100	AAAGCGCTCAAGAACTCTCTATG	23	5'	actagaaatcgatgaatattcaagaaagattacaAAAGCGCTCAAGAACTCTCTATGtagctttttctctctctaatatgtattcttcatcattatttacatattagagagagaaaaagctatagagagagttcttgagcgctttttgtaatctttcttgaatattcatcgattctt	scaffold00241	224893	225069	+	...((.((((((((((((((((((((((((((((((((((((((((((((((((.(((((((((((((((((((((((((((...............))))))))))))))))))))))))))).))))))))))))))))).))))))))))))))))))))))))))))))))).	173	30.5	-117.7	2.2	Novel	0	0	0	0	0	0	18.3714	21.0699	19.3195	25.3433	31.8971	11.6768
446	449	PC-5p-58500_96	AAATTTTCATTACCACCTAATACC	24	5'	ttttagtgtaaatttgtgaagacatttcaatgttaacatctatggtaattgaacttgatgtcaaagcatgtgttttccttcatAAATTTTCATTACCACCTAATACCacctttccaagtggtaatggatggtaatgaaattttaggaagaaaattggtgttttgggataatgtagcattaccatggatgttgacatgggaatgccttcacaaatttgcactataa	Bvchr2.sca011	1049643	1049867	+	...((((((((((((((((((.((((((.((((((((((((((((((((...((...((..((((((((..((((((.(((.((((.(((((((((((.(((.((((((........)))))).))).))))))))))).)))).)))))))))..))))))))..))...))...)))))))))))))))))))).)))))).))))))))))))))))))...	219	32.4	-105.3	1.4	Novel	17.0735	17.823	20.3441	9.85744	21.6076	9.71167	4.59286	4.75772	0	0	0	9.73066
447	450	PC-5p-59334_95	ACCCGGGTTTATCATGAGCATGGT	24	5'	tcactcatggtacACCCGGGTTTACCATGAGCATGGTacatctcggtgtaccatgagcatggtacatcccggtgtaccatgagcat	Bvchr1.sca003	870990	871075	-	...(((((((((((((.((((.(((((((..((((((((((....))))))))))..))))))).)))).)))))))))))))...	80	51.2	-58.9	1.3	Novel	28.8115	24.6127	44.0788	0	36.0127	42.0839	3.28061	0	0	0	0	0
448	451	PC-5p-59504_95	ATGACTAGTAGCCGAAACACCACC	24	5'	tcaggtgcacccaacatcaccaactATGACTAGTAGCCTAAACACCACCaactacggggtggcaacattttaggcttctggcctcatttatggtgcggaatgcatcccacctcatagttggtggtgtttaggctactagtcatagttggtgatgttgggtgcacccga	Bvchr5.sca002	1724724	1724891	-	((.(((((((((((((((((((((((((((((((((((((((((((((((((((.(((((((.........((((.....)))).......(((((.....)))))))))))).))))))))))))))))))))))))))))))))))))))))))))))))))).))	168	49.4	-125.3	1.5	Novel	16.5399	39.8895	15.258	10.5146	15.8456	4.85584	0	0	9.23977	0	9.56914	13.6229
449	452	PC-5p-6093_650	AAAATAAGTGACACACTCCTC	21	5'	attgtacttcctccgtcctAAAATAAGTGACACACTCCTCtcaaaaagctctcatataaaagagagaagtgtttcacttatttcagaacgcaggaagtattgg	Bvchr4.sca004	1119230	1119332	-	...(((((((((.(((.((.((((((((((.(((((.(((((...................))))).))))).)))))))))).)).))).)))))))))...	97	37.9	-41.5	1.1	Known	27.4776	19.0961	22.0394	25.9579	22.3278	25.0885	24.2765	23.4487	22.2595	34.559	37.4791	33.0842
450	452	PC-5p-6093_650	AAAATAAGTGACACACTCCTC	21	5'	tattacttcctccgttccAAAATAAGTGACACACTCCTCtcatttatgtgagagctttttgagacaagtgtttcacttattttggaaggaggaagtataa	Bvchr9.sca013	1567347	1567446	+	...((((((((((.(((((((((((((((.(((((..(((((.....((....))....)))))..))))).)))))))))))))))))))))))))...	94	36	-54	1.5	Known	27.4776	19.0961	22.0394	25.9579	22.3278	25.0885	24.2765	23.4487	22.2595	34.559	37.4791	33.0842
451	453	PC-5p-61036_92	AATGGTTTTTGAGAATGATGTGGA	24	5'	attgtaAATGGTTTGTGAGAATGATGTGGAggagagaaaagaggagagagataattaagcattcttatcaatgaacccaaataaatggttcatccgtctctctctcctcttttctctctcctccacatcatttttacaaaccatttacaa	Bvchr5_un.sca017	585736	585885	-	.((((((((((((((((((((((((((((((((((((((((((((((((((....((((....))))...(((((((.........))))))).....))))))))))))))..))))))))))))))))))))))))))))))))))))	149	36	-89.2	1.7	Novel	10.6709	17.823	15.258	0	8.64304	16.9954	0	4.07804	0	0	0	0
452	454	PC-5p-61755_91	CTATTGCTTCGGTTTTGGGTC	21	5'	agtaccgggacCTATTGCTGCGGTTTTGGGTCagaaaccgcaaaaatattgtggaatattgctgcggtttctggcccaaaaccgcagcaatattccgtgttat	Bvchr4.sca009	1044297	1044399	-	...(((((((..((((((((((((((((((((((((((((((..((((((....))))))..))))))))))))))))))))))))))))))))))).))...	97	46.6	-66.7	1.4	Novel	6.13578	4.24357	4.66218	0	3.60127	8.49771	5.57704	4.41788	0	0	8.77171	0
453	455	PC-5p-63306_89	AGGACATATTGCTGCGGTTTTGGC	24	5'	AGGACATATTGCTGCGGTTTTGGCtaaaaaccgcagcaatatactgatttttttatatttaaaataactatattgctgcggtttatgctagaaaccgcagcaatatgtgga	Bvchr2.sca012	617583	617693	+	...(((((((((((((((((((((...((((((((((((((((...(((((.........)))))...))))))))))))))))..))))).))))))))))))))))...	105	35.1	-58	1.5	Known	16.0064	17.823	11.0197	7.22879	7.20253	7.28375	0	0	0	0	0	0
454	456	PC-5p-63827_89	TACCATGGCAAACGTCCGGCC	21	5'	cattgaaattttttTACCATGGCAAACGTCCGGCCaggacgttccacccatggcgcgaacgtcctggccggacatttgccatggtaaaaaaatttcacct	Bvchr8.sca018	4710133	4710232	+	...(((((((((((((((((((((((.(((((((((((((((((..((...))...))))))))))))))))).)))))))))))))))))))))))...	94	49	-70.2	1.4	Novel	2.13418	3.81921	0	16.1005	5.04177	8.49771	0	0	0	0	0	0
455	457	PC-5p-64322_88	ATCGTGAATATGGTACACTCAAGA	24	5'	acacacccgagtgtATCGTGAATATGGTACACTCAAGActattttttaacgctcattgctcatttaagatcattcaaataagcaaaataaaatgaaaaagagagttctaaatgagcaaataagcataaattagtcttaagtgtaccatgtatatgata	Bvchr8.sca001	2206943	2207100	+	((((......))))(((((..((((((((((((.(((((((.(((.....(((..(((((((((((.((..((((.......((........)).......)))))))))))))))))...)))..))).))))))).))))))))))))..))))).	143	30.4	-48.9	1	Novel	32.5463	37.3434	24.5824	12.4861	12.9646	13.7582	4.59286	0	5.87986	0	0	11.6768
417	458	PC-5p-64399_88	AATCACCCTATCCATCCGTTAACC	24	5'	gatttcacccgttAATCACCCGATCCATCCGTTAACCcggttacaaatggatggatggattcgggtggagatggatgcgggtgatggatggatcgggtgaagtgggtggatgc	Bvchr1_un.sca006	299281	299393	-	...((((((((....(((((((((((((((((((.(((((((.((..(((((......)))))..))..))).....)))))))))))))))))))))))..))))))))...	107	53.1	-56.1	0.9	Novel	4.26837	5.51664	5.50985	0	7.92278	4.45118	2.29643	0	0	0	3.98714	11.6768
417	458	PC-5p-64399_88	AATCACCCTATCCATCCGTTAACC	24	5'	gatttcacccgttAATCACCCGATCCATCCGTTAACCcggttacaaatggatggatggattcgggtggagatggatgcgggtgatggatggatcgggtgaagtgggtggatgc	Bvchr6.sca005	1593729	1593841	-	...((((((((....(((((((((((((((((((.(((((((.((..(((((......)))))..))..))).....)))))))))))))))))))))))..))))))))...	107	53.1	-56.1	0.9	Novel	4.26837	5.51664	5.50985	0	7.92278	4.45118	2.29643	0	0	0	3.98714	11.6768
456	459	PC-5p-64433_88	ATCGGTCATGTGTCTGGGCCTGGT	24	5'	tcttaATCGGTCATGTGTCTGGGCCTGGTccatactatttttagtatgaaccgggtccatgcaagaccgattgttt	Bvchr8.sca002	1075595	1075670	+	...(((((((((.(((...((((((((((.(((((((....))))))).)))))))))).))).)))))))))...	70	44.7	-41.6	1.2	Novel	5.86901	10.1846	17.8011	8.54312	7.20253	7.28375	3.28061	8.83576	0	0	0	19.4613
457	460	PC-5p-64697_87	ATTACTCTAGTGTGTGTTTTCGGT	24	5'	ttacttaagttgagaagatATTACTCTAGTGTGTGTTTTCGGTgtttttgatagttttcaggtattgagaacacaattggagtattattggataagcttaagcat	Bvchr3.sca003	4906712	4906816	+	...((((((((.....((((.(((((((((.(((((((((..((...((((......)))).))..)))))))))))))))))).)))).....))))))))...	99	31.4	-35.6	1.1	Novel	5.60223	13.1551	12.715	1.97149	6.48228	0	0	0	0	0	0	0
457	460	PC-5p-64697_87	ATTACTCTAGTGTGTGTTTTCGGT	24	5'	ttacttaagttgagaagatATTACTCTAGTGTGTGTTTTCGGTgtttttgatagttttcaggtattgagaacacaattggagtattattggataagcttaagcat	Bvchr4.sca003	1866533	1866637	+	...((((((((.....((((.(((((((((.(((((((((..((...((((......)))).))..)))))))))))))))))).)))).....))))))))...	99	31.4	-35.6	1.1	Novel	5.60223	13.1551	12.715	1.97149	6.48228	0	0	0	0	0	0	0
458	461	PC-5p-65178_87	TTTGGCCTTGAAGTTTGCTCC	21	5'	aattttttttaggacgatgacgacgatcgTTTGGCCTGGAAGTTTGCTCCatggggcgaacgtttggcctagacgttctctccatggggtaaacttccaggccaaatgttcgccccatggagcgaacgtccaggccagacgttcgtccatcttcctaaaaaaattc	Bvchr3.sca006	1017404	1017569	-	...(((((((((((.((((..(((((.(((((((((((((.(((((((((((((((((((((((((((((.((.(((..(((....)))..))).)).))))))))))))))))))))))))))))).))))))))))))).))))))))).)))))))))))...	160	50	-118.1	1.4	Novel	0	0	2.54301	2.62865	3.60127	9.30702	6.23317	5.09755	0	6.9118	17.5434	7.78453
459	462	PC-5p-66421_85	ATATACTTCCTCCGTTCCATAACA	24	5'	ctATATACTTCCTCCGTTCCATAACAagtgaaacacttctctcttttttgtgagagcttttttagggaagtgtttcacttattatgaaacggaggaagtataggt	Bvchr5.sca023	428405	428509	+	...(((((((((((((((.(((((.(((((((((((((((((.......((....))......))))))))))))))))).))))).)))))))))))))))...	99	36.2	-56.8	1.5	Known	12.2716	9.33585	16.1057	3.28581	11.524	6.47445	3.28061	0	4.1999	0	0	11.6768
460	463	PC-5p-68539_83	AGCTGAACTGAACCGAACCGAGCT	24	5'	tcaagagctgagttgAGCTGAACTGAACCGAACCGAACTgaaaataagatagggagaacagaccctaagggcctgttctccccagcttattttcagttcagttcagttcagttcagttcagttcagctctaat	Bvchr9.sca026	6038558	6038690	-	...((((((((..(((((((((((((((.((((.((((((((((((((...((((((((((.(((...))).))))))))))...)))))))))))))).)))).)))))))))))))))..))))))))...	127	44.4	-89.5	1.5	Novel	19.7412	33.9485	18.6487	11.1718	23.0481	7.28375	3.93674	10.1951	9.23977	0	0	0
461	464	PC-5p-69029_82	CTTCCTCCGTTCTGAAATAAA	21	5'	taactatgtagtatataCTTCCTCCGTTCTGAAATAAAtgagatacttctctcttttatgtgagctttttgagagaagcttttcatttattttagaatggaggaagtatgataaatgttaggct	scaffold00152	126526	126649	+	...(((.....((((((((((((((((((((((((((((((((..((((((((.................))))))))..)))))))))))))))))))))))))))))).)).....)))...	118	30.6	-56.4	1.5	Known	0	0	0	3.94298	0	0	10.498	15.6325	26.8793	0	7.97428	0
462	465	PC-5p-70479_81	ACAGATCACGTGCCTGGACCTGGT	24	5'	aaagtgatataACAGGTCACGTGCCTGGACCTGGTccacactatttttagtgtgaatcgggtccacgcaagtcggattgttttgtcatata	Bvchr5.sca008	3106545	3106635	-	...((((((.(((((..(((.(((.((((((((((.(((((((....))))))).)))))))))).))).)).)..))))).))))))...	85	44	-43.1	1.1	Novel	14.4057	13.5794	12.715	3.28581	8.64304	10.521	7.21735	6.79674	12.5997	0	0	0
463	466	PC-5p-72100_79	AATACAACCTTTTGGCCATTCGCA	24	5'	AATACAACCTTTTGGCCATTCGCAaataatagagtaaccttttgattatttcataataagacaatctttataccccattaacaaacttaattcgcgaataatcaaaatgttgctctattatttgcgaatggccaaaaggttgca	Bvchr8.sca002	1442935	1443078	-	....((((((((((((((((((((((((((((((((((.((((((((((((......(((.....)))........(((((.....)))))....)))))))))))).))))))))))))))))))))))))))))))))))..	138	31.2	-68.2	1.5	Novel	9.07028	8.48713	7.62902	8.54312	0	7.28375	6.56123	0	9.23977	0	0	0
464	467	PC-5p-7250_563	TCCGGCCATGACGTTCAGCCC	21	5'	atatcggcgaacgTCCGGCCAGGACGTTCAGCCCatggggcgatcgtccggccaggacgttcatcccatggcgcgaacgtcctagccagacgttcacc	Bvchr1.sca001	4028784	4028881	-	.....((.(((((((.(((.(((((((((.(((((((((..((.(((((.....))))).))..))))))).))))))))))).))).))))))).))	93	64.3	-65.2	1	Novel	18.1406	29.2806	36.4498	0	72.0253	99.14	81.3592	72.0454	0	27.6472	30.3023	58.384
465	468	PC-5p-72707_78	ACCCAGACCCGGTATGGACCTGCC	24	5'	attccgggtacccagACCCAGACCCGGTATGGACCCGCCggacccggtcccggtccaactgggtccgggtctgggtccaac	scaffold00586	204381	204461	-	......((.((((((((((.((((((((.((((((.((((....))))...)))))))))))))).))))))))))))...	72	69.1	-56.8	1	Novel	6.40255	22.0665	13.5627	9.20028	8.64304	7.28375	0	0	4.1999	0	0	0
466	469	PC-5p-73767_77	ACACAGGCCACGTAGGATTGCGTC	24	5'	attacagatcagaaccaatgcaagaaaagaggagtaaACACAGGCCACGTAGGATTGCGTCggcgcacagctagcttgcgcctagcgtcggaaggctgcgcggagcgaaatcccagtgcgcctaacgcagtcctacgtggcctgtgttttatcctcttctcttgcattggtttcgatctgt	Bvchr4.sca014	2155912	2156092	+	...(((((((..(((((((((((((.(((((((..(((((((((((((((((((((((((.(((((((.......((((.((..(((((....))).))..)).)))).......)))))))..)))))))))))))))))))))))))..))))))).)))))))))))))..)))))))	178	53	-121.2	1.3	Novel	6.13578	7.63842	5.50985	5.2573	5.04177	2.83257	0	0	2.93993	0	0	0
466	469	PC-5p-73767_77	ACACAGGCCACGTAGGATTGCGTC	24	5'	attacagatcagaaccaatgcaagaaaagaggagtaaACACAGGCCACGTAGGATTGCGTCggcgcacagctagcttgcgcctagcgtcggaaggctgcgcggagcgaaatcccagtgcgcctaacgcagtcctacgtggcctgtgttttatcctcttctcttgcattggtttcgatctgt	Bvchr7_un.sca002	559030	559210	+	...(((((((..(((((((((((((.(((((((..(((((((((((((((((((((((((.(((((((.......((((.((..(((((....))).))..)).)))).......)))))))..)))))))))))))))))))))))))..))))))).)))))))))))))..)))))))	178	53	-121.2	1.3	Novel	6.13578	7.63842	5.50985	5.2573	5.04177	2.83257	0	0	2.93993	0	0	0
467	470	PC-5p-74416_76	TTCCTCCACTCCAAAATTAAT	21	5'	taaatacTTCCTCCACTCCAAAATAAATgtaacatttctctatattatgtgagagctttgtgagagaagtgttacatttatattggaatggaggaagtgtgtg	Bvchr6.sca015	2207320	2207422	-	...((((((((((((.(((((.(((((((((((((((((((.(((...((....))...)))))))))))))))))))))).))))).))))))))))))...	97	33	-55.9	1.6	Novel	9.07028	0	0	0	0	0	11.8102	11.5545	15.9596	0	0	9.73066
468	471	PC-5p-7442_552	TCCGACCAGGACGTTCTGCCC	21	5'	ccatcgcctaacgtcctccaccgcagccacctttgcgtcgaaatttttttatattggcgatcgTCCGACCAGGACGTTCTGCCCatgggacgatcgtccggcccggacgttcgcgccacgggcagaacgtcatggccggacgttcgccagtataaaaaaaattcgatgcggtggtggttgtgtgcaacgtaatgcgaagg	Bvchr6.sca027	3105547	3105746	+	((.((((...((((....((.((((((((((..(((((((((.(((((((((((((((((.((((((.(((.((((((((((((.(((..(((.((((((...)))))).)))..))).)))))))))))).))).)))))).))))))))))))))))).)))))))))..))))))))))))..))))...)))).))	200	56.5	-124.9	1.1	Novel	2.9345	2.12178	4.66218	26.2865	14.4051	7.28375	30.1817	22.4292	62.5785	50.6865	30.3023	17.5152
469	472	PC-5p-74609_76	AATAAGTTTAATAGAATGCACCCT	24	5'	cAATAAGTTGAATAGAATGCACCCTaactcattcataaaatggtatatgtatccggttgtgtttacatctgagttagggtgcgttctcctcaacttaaaa	scaffold00492	5530	5629	-	...((((((((..((((((((((((((((((..(((((...((((....))))...)))))........))))))))))))))))))..))))))))...	94	36	-43	1.2	Novel	6.40255	18.6717	18.6487	0	8.64304	11.3303	0	0	0	0	0	0
470	473	PC-5p-75107_76	AAGGTCGTTATGTAATGGAACGGA	24	5'	acggaacgtacaacgcggcgagaagtatgtgatttttattatggcgttccgtaaagggatttcgcggaaaggcaaatccaaaatccgttacagaAAGGTCGTTATGTAATGGAACGGAagagttttaattccatgggtaagagcagggaattaaaactctcccgttccgttacagaacggccgttctgtaacggattttggatttggccttccgcgaaatcccgttacggaacgccat	Bvchr6.sca012	780652	780889	-	.....((((((.............))))))..........((((((((((((((.((((((((((((.(((((((((((((((((((((((((((.(((((((.(((((((((((((.((((((((((((((.((........)).)))))))))))))).))))))))))))).))))))).))))))))))))))))))))))).)))))))))))))))).))))))))))))))	198	45.8	-150.3	1.4	Novel	2.66773	0	0	8.54312	27.3696	9.71167	5.90511	10.1951	12.5997	0	0	0
262	474	PC-5p-76639_74	GGAAGGAGATTAAGGATATCT	21	5'	gaacaacagaGGAAGGAGATCAAGGATATCTtggtgaggtatgaccaagATATCCTTGATTTCCTTCTTCtgttgctg	Bvchr9.sca005	927631	927708	-	...((((((((((((((((((((((((((((((((........))))))))))))))))))))))))))))))))...	72	42.3	-54.5	1.7	Novel	9.07028	9.33585	4.23835	0	0	7.28375	3.28061	26.5073	11.7597	0	23.9229	17.5152
471	475	PC-5p-78104_73	CGAGCTGAGTCTGGAACATGGC	22	5'	tttcaaaaagacccatcatggcgaaaacatgggcccaataatttgaccagcttcatgtgacattccagtatctccttgttagtctcatagtgctcaactCGAGATGAGTCTGGAACATGGCccgcgactcttgcataatggtataggcatccttggtttcaaacctcttttggaggttcatctccatggctgctataccattatgcaagagctgcgggccatgttccagactcagctcgag	Bvchr3_un.sca006	897069	897309	+	........((((....((.((.((..((((((((.(((....)))....)).)))))).((......)).)).)).))...))))............((((((.(((((((((((((((((((((..(((((((((((((((((((.((.((.(((.....((((((.....)))))).....))).)).)))))))))))))))))))))..))))))))))))))))))))).))))))	144	46.9	-117.4	1	Novel	6.40255	11.882	0	9.20028	27.3696	0	5.24898	18.3512	23.5194	0	0	0
147	476	PC-5p-7955_523	TGCTTTGTGCTTATTGTTATG	21	5'	atcattccccaattatagccaatgTGCTTTGTGCTTATTGTTATGggtctttggtagttccaTCACAATAAGCACAATGCACGttggctgcttcttgggttatttc	scaffold00418	50938	51043	-	...((..(((((...((((((((((((.(((((((((((((.(((((...........))))).))))))))))))).))))))))))))....)))))..))...	100	40.6	-53.2	1.2	Novel	60.8242	56.0151	63.5752	60.459	54.7392	68.791	57.7388	69.3267	68.0383	87.5494	118.019	97.3066
472	477	PC-5p-80472_71	AGTGGGCCTTCGTGACTTGAAACT	24	5'	ttaAGTGGGCCTTAGTGACTTGAAACTggcttgataagtcataacttgaaaactttcgtcacaccagaagggttaattgagggagggaagtaggaattggttagatttttaaaaaaatcatcagttttaagtcaatgagacccgcta	Bvchr8.sca004	283962	284108	-	...((((((.((((.((((((((((((((.......(..((...((((....(((((.(((.(((.....)))....))).)))))....))))...))..).((((((....)))))).)))))))))))))).)))).)))))).	143	37.4	-48.3	0.9	Novel	5.33546	10.1846	6.78135	0	0	0	0	0	4.61989	0	0	0
473	478	PC-5p-81360_70	TATACTCGAGAACGTCCGGCC	21	5'	accgtgttgaatttttttTATACTCGAGAACGTCCTGCCaggacgttcagcccatggggcgatcgTCCGGCCAGGACGTTCTCGAGTataaaaaaatttcgacgcagc	contig92455	1067	1174	-	...((((((((.(((((((((((((((((((((((((((.(((((.((.((((...)))))).))))))).))))))))))))))))))))))))).))))))))...	102	50	-71.4	1.3	Novel	0	6.36535	4.23835	7.22879	23.7684	4.85584	6.56123	5.09755	0	0	0	0
237	479	PC-5p-81483_70	CCACTGAAACGTCTGGCCAGG	21	5'	caaccgagcaaccaccatcgaaatcatacaaaccaccacagaaagcacaaacaacaaattggtaattctccaCCACTGAAACGTCTGGCCAGGacgttgcagccatggtggaaacgTCTGGCCAGGACGTTCCAGTAGtggagattaccaaatttttatttttggtttttgtggcttgctcgtgggggttgcagggct	Bvchr6.sca023	94650	94847	+	...((..((((((.(((.(((...((.........(((((((((.((.(((.((.((.((((((((.((((((.((((.(((((((((((((.(((((...((....))...)))))))))))).)))))).)))).)))))))))))))).)).)).))).)).)))))))))..)).)))))).)))))).))...	192	48	-86.7	0.9	Novel	12.2716	0	7.62902	5.91447	8.64304	10.521	0	3.39837	0	0	0	9.73066
474	480	PC-5p-81973_69	TCTGGCCACGACGTTCCACCC	21	5'	acaaccatccatccatcttgaattttttttattagcgatggtaggaacgTCTGGCCACGACGTTCCACCCatggcccgaacgtttggcctggatgttcgagccatgggtggaatgtcatggtcggacgtttctcccatctccccaataaaaaataattcgagaggtgggtggtgga	Bvchr5.sca023	396383	396558	+	...((((((((.((.((((((((((((((((((...(((((.(((((((((((((((.(((((((((((((((((.((((((((.......)))))))).))))))))))))))))).))))))))))))))).))))).....))))))))).)))))))))))))))))))...	170	49.4	-107.8	1.2	Novel	0	4.24357	8.47669	21.6864	23.0481	20.2326	0	0	0	0	0	0
475	481	PC-5p-82791_69	ATATGGCTCAGATACAACTCTATC	24	5'	tcatttccactaatatgagcccttgtttttaaaatATATGGCTCAGATACAACTCTATCttatagagtttcactaaaactctaggagttcggatcctctagagttttagtaaaactctacAAGGTAGAGTTATATCTGAGCCATTtattttaaaatcaagagctcatattggtggaagg	Bvchr7.sca021	9299169	9299347	-	...(((((((((((((((((.((((.((((((((((.((((((((((((.(((((((((((.((((((((.(((((((((((((.((........))))))))))))))).)))))))).))))))))))).)))))))))))).)))))))))).)))).))))))))))))))))).	175	33.5	-104.4	1.7	Novel	13.3387	8.48713	15.258	5.2573	0	0	0	4.07804	5.87986	0	7.97428	0
476	482	PC-5p-83209_68	ACGGAAACCGCTACTCTGAGTAGC	24	5'	aggacggcacgcgagaaaattacttttttttgtttgaacccACGGAAACCGCTACTCTGAGTAGCggtttaattttaaaataaaccgctactctgagtagcggtttacctgcgcaaaatatggtaagcagatatcagttttcataataaaccgctactccgagtagcggttttacc	Bvchr3.sca010	1506105	1506280	+	.((....((..((((((((.....))))))))..))...))...(((((((((((((.(((((((((((((.........(((((((((((.....))))))))))).((((..............))))................))))))))))))).)))))))))))))...	129	41.5	-73.8	1	Novel	18.1406	17.823	16.9534	3.28581	20.1671	0	0	0	0	0	0	0
477	483	PC-5p-83485_68	CTTCCTCTTTTCCATAATAAG	21	5'	catattttgttaCTTCCTCTGTTCCATAATAAGtgaaacacttctctcttttatgtgagagcttttttaaaaaagtgtttcacttattatgaaacggaggataatattgtcat	Bvchr9.sca026	3357124	3357236	-	...((..(((((..(((((((((.((((((((((((((((((((((((........)))))...........))))))))))))))))))).))))))))))))))..))...	107	29.2	-45.8	1.4	Known	6.40255	9.33585	0	0	0	12.9489	3.93674	7.47641	0	0	7.97428	13.6229
478	484	PC-5p-8659_489	TTTTGTTGATGGTCCTCTAACC	22	5'	tttttttgcatggatgaatatgTTTTGTTGATGGTCCTCTAACCattaattaagtctttttccatatgtttgagaatattaggatatgctagcacttcttgtggttagatgaccatcaacaaacacattcatataagtgcaagagcc	Bvchr3.sca006	2469832	2469978	-	..(((((((((..((((((.((.(((((((((((((.(((((((((.....((((((...(((..(((((....)))))..)))......)).))))...))))))))).))))))))))))))).))))))....)))))))))..	143	33.3	-54.8	1.1	Novel	49.6198	43.2844	42.3835	13.1433	18.7266	16.1861	36.7429	27.1869	15.1196	62.2062	90.9068	85.6298
479	485	PC-5p-8685_488	AGACCCGGAACCGGTATGGACCCG	24	5'	cagacccAGACCCGGACCCGGTATGGACCCGccgggtccggacctggtcccggtctaactgggtccgggtctgggttca	Bvchr7.sca021	1732145	1732223	-	..((((((((((((((((((((.((((((.(((((((....)))))))...))))))))))))))))))))))))))..	75	69.6	-63.4	1.2	Novel	75.7635	112.03	95.7866	32.201	77.7873	42.8932	24.2765	10.8748	23.5194	0	7.97428	0
480	486	PC-5p-91644_62	AAATTTCCATTACCATCCAATACC	24	5'	atatcaaaacatgagttttccttcatAAATTTCCATTACCATCCAATACCaccttcctAAGTGGTAATGGATGGTAATGAAAttttaggaaggaaataggtgttttgggataaactagc	Bvchr5.sca014	57608	57726	+	...(((((((((....((((((((..((((((.((((((((((((.((((((........)))))).))))))))))))))))))...))))))))...)))))))))...........	105	33.6	-50.6	1.3	Novel	9.07028	16.5499	12.2912	5.2573	12.2443	2.02326	5.90511	0	4.1999	0	0	0
481	487	PC-5p-91827_62	ACTATTCCTGGGACTTCAAGTATC	24	5'	gggatacaaaatattgttattgataagtattaaACTATTCCTGGGACTTCAAGTATCagcttaagcttttggttgagttggtccaaccaaaagcttaagctgatggttggagtcccaggaatagtttaatagtcgatcagttattgtatgaa	Bvchr6.sca028	2403356	2403507	+	...((((((...((((..((((((...(((((((((((((((((((((((((..(((((((((((((((((((((........)))))))))))))))))))))..)))))))))))))))))))))))))))))))))))..))))))...	146	35.5	-84.1	1.6	Novel	5.33546	16.9743	10.172	3.94298	12.9646	4.04653	0	0	0	0	0	0
482	488	PC-5p-91944_62	AGGACACCATTGCTCCCCTTTCCT	24	5'	tttgacattccttttgtaatttagaaaggaaagggggggggggggaaatagacatttcaaaagAGGACACCATTGCTCCCCTTTCCTtatataatagaggtctatatctctattacataagggaaggggggagcaatgatgtcctcttttgaaatgcctattttacccccattccctttctaaattacaaaaggaatgtcaat	Bvchr2.sca010	236993	237195	+	.(((((((((((((((((((((((((.....(((((..(((((..((((((.(((((((((((((((((.((((((((((((((((((((.((((((((((....)))))))))).))))))))..)))))))))))).))))))))))))))))).))))))..)))))..)))))))))))))))))))))))))))))).	201	38.9	-130.7	1.7	Novel	13.3387	7.63842	7.62902	3.94298	7.20253	6.47445	0	0	0	0	0	0
219	489	PC-5p-95196_59	ATCGCAGGAGAGATGACACTCG	22	5'	atgagagaagctgaggtctccaATCGCAGGAGAGATGACACTCGctacaggttgacgcacattgctatacatgtgttccgcaacctgcgacTAGTGTCATTCTCCTGTGATTgaagacatgtatctgcttctttatc	Bvchr2.sca015	609269	609405	-	...((((((((.((.((((.((((((((((((((.(((((((.....(((((((..((((((........))))))....))))))).....))))))))))))))))))))).)))).....)).))))))))...	131	46.7	-63.8	1	Novel	0	0	5.08602	4.60014	8.64304	0	15.7469	13.5935	7.55982	0	0	15.5691
483	490	PC-5p-96056_59	AACATACTTCCTCCGTTCCATAAT	24	5'	taaAACATACTTCCTCCGTTCCATAATaagtgaaacacttctctcttttatgcgagagcttttttaaagaagtgtttcacttattatggaatggaggaagtatgttatt	Bvchr7.sca021	9367340	9367448	+	...(((((((((((((((((((((((((((((((((((((((.........((....))........)))))))))))))))))))))))))))))))))))))))...	103	32.1	-67.9	1.9	Known	9.07028	15.2768	5.08602	7.22879	7.20253	10.521	3.28061	0	0	0	0	0
484	491	PC-5p-96105_59	TAGACGCCCCACCACCGGTGC	21	5'	cgtccaccaTAGACGCCCCACCACCGGTGGaggcgcccatggcaggcgcctcaccatgtggtggagcgcctgccatggcgcctccaccggtggtggggcatccatggtgggct	Bvchr4.sca012	1072972	1073084	-	.(((((((((.((.(((((((((((((((((((((((.(((((((((((..((((....))))..)))))))))))))))))))))))))))))))))).)).))))))))).	111	70.8	-112	1.4	Novel	6.9361	5.94099	5.93369	9.85744	11.524	7.28375	0	0	0	0	0	0
485	492	PC-5p-96771_58	AAACGTCCGGCCAGAACGTTCGCC	24	5'	atccgtgacgtctccactgcagccacccagacgaattttttttaaaaaatcgcAAACGTCCGGCCAGGACGTTCGCCcattaaggtatgaagtgtccagcggaggacgttagtgtnnnnnnnnnnnnnnnnnnnnaaaatcgggcgaaacgtcctggccggacgttcgcgatttttaaaaaaaaatcgcctgggtgg	Bvchr1.sca001	6771338	6771534	-	....(((.......))).....((((((((.(((.((((((((.(((((((((.((((((((((((((((((((((((.(((.....)))...((((......))))..................................))))).))))))))))))))))))).))))))))))))))))).))).))))))))	175	45.2	-92.7	1	Novel	5.86901	8.48713	6.78135	13.8004	11.524	4.85584	0	0	0	0	0	0
486	493	PC-5p-97324_58	AGGAATTGTAAGGAAAGACTCTTT	24	5'	agtgaaaggaaatgggAGGAATTGGAAGGAAAGACTCTTTaataaaatttcactttcctttcctcccaaaagcgggggaattctgaaggaaagagaaaatttataccaaacatgggaaattaaggtttttttcctttctcttccattcttttcctttctc	Bvchr2.sca001	8929351	8929510	-	...(((((((((.((((((((..(((((((((((..(((((((....((((.(((((((((((.(((......))))))......)))))))).)))).......(((....)))...)))))))..)))))))))))..)))).)))))))))))))..	155	35.6	-58.8	1	Novel	9.07028	11.882	13.5627	3.28581	7.20253	8.09306	0	3.39837	0	0	0	9.73066
487	494	PC-5p-99933_56	AGATCTATTCCTGGGCCCTCAACC	24	5'	gtatAGATCTATTCCTGGGCCCTCAACCatcagcttaagctgatggtcgaggcctcaggaatagatctaaaa	Bvchr3.sca008	177537	177608	+	...((((((((((((((((.((((.(((((((((....))))))))).)))).))))))))))))))))...	66	45.8	-49.6	1.5	Known	12.8051	11.882	5.08602	0	0	4.85584	0	0	0	0	0	11.6768
Item	Description
Pre-miRNA_Index	Pre-miRNA Index
miRNA_Index	mature miRNA Index
miR_name	The miR_name is composed of the 1st known miR name in a cluster, a underscore, and a matching annotation: such as
	L-n means the miRNA_seq (detected) is n base less than known rep_miRSeq in the left side;
	R-n means the miRNA_seq (detected) is n base less than known rep_miRSeq in the right side;
	L+n means the miRNA_seq (detected) is n base more than known rep_miRSeq in the left side;
	R+n means the miRNA_seq (detected) is n base more than known rep_miRSeq in the right side;
	2ss5TC13TA means 2 substitution (ss), which are T->C at position 5 and T->A at position 13
	if there is no matching annotation, the miRNA_seq (detected) is exactly same as known rep_miRSeq.
	New discovered 5p/3p sequence has been annotated as p3/p5: which is directly differentiate with the reported sequences,
miR_seq	is a read at 5' or 3' of maximum mapped score in each cluster.
len	miR_seq length
type	is 5' or 3', which means the cluster appears at 5' or 3' end
pre-miRNA_seq	pre-miRNA sequence
genome ID	Reference Genome Information
strand	strand "+" or "-"
start	pre-miRNA start position
end	Pre-miRNA end position
SS	Secondary Structure
	Criteria:
	1.number of nucleotides in one bulge in stem : <= 12
	2.number of base pairs in the stem region of the predicted hairpin : >= 16
	3.cutoff of free energy : kCal/mol <= -15
	4.length of hairpin : up and down stems + terminal loop >= 50
	8.number of biased bulges in mature region : <= 2
	10.number of base pairs in the mature region of the predicted hairpin : >= 12
	11.percent of mature in stem : >= 80
hairpinLen	pre-miRNA length
CG%	GC Content
dG	Free energy
MFEI	MFEI = -dG*100/mirLen/CG%. Reference: Cell. Mol. Life Sci. 63 (2006) 246-254.
Sequence in miRbase and Beta vulgaris Resource	Known: miRNA reported in miRBase and Beta vulgaris Resource (http://bvseq.boku.ac.at/index.shtml), Novel: new miRNA identified in this study.
