# Supplementary material for: Whole-Transcriptome RNA Sequencing Reveals the Global Molecular Responses and CeRNA Regulatory Network of mRNAs, lncRNAs, miRNAs and circRNAs in Response to Salt Stress in Sugar Beet (Beta vulgaris)
Source: Int J Mol Sci. 2020 Dec 30;22(1):289. doi: 10.3390/ijms22010289 (PMC7795855; doi:10.3390/ijms22010289)
Supplement: Supplementary file 1 [file ijms-22-00289-s001.zip › Supplementary File/Table S6 Details information of DEmiRNAs.xlsx]

## Sheet: 73 DEmiRNAs in leaves
miR_name	miR_seq	up/down	fold_change(leaf_24(mean)/leaf_ck(mean))	log2(fold_change)	pvalue(t_test)	leaf_ck_1(norm)	leaf_ck_2(norm)	leaf_ck_3(norm)	leaf_st_1(norm)	leaf_st_2(norm)	leaf_st_3(norm)
aof-miR536_1ss9CA	TCGTGCCAAGCTGTGTGCGTC	up	169.332	7.40371	0.00509708	3.20128	5.94099	0	573.046	446.557	528.477
bdi-miR398a_R+2_1ss21GT	TGTGTTCTCAGGTCGCCCCTTTT	up	1.81872	0.862927	0.0013455	94.4376	113.728	93.2436	197.806	177.182	173.191
gma-miR408a-3p_L-1R+5	TGCACTGCCTCTTCCCTGGCTTTTT	up	3.68091	1.88006	0.0304065	85.3674	115.425	83.9193	293.095	446.557	308.346
mtr-miR395a_2ss1AC21CT	CTGAAGTGTTTGGGGGAACTT	up	1.67728	0.746124	0.0164812	86.4345	97.1777	88.5814	157.39	133.247	165.908
mtr-miR397-5p	TCATTGAGTGCAGCGTTGATG	up	2.20536	1.14102	0.0214589	8.53674	17.823	9.32436	29.5723	21.6076	27.5164
mtr-miR398a-3p	TGTGTTCTCAGGTCACCCCTT	up	1.7875	0.837945	0.0351007	62.4249	59.4099	47.4695	113.032	109.478	80.1213
mtr-miR408-3p_L-1R+1	TGCACTGCCTCTTCCCTGGCT	up	1.82409	0.86718	0.0163153	29835.4	29164.8	29454	58922.5	47996.9	54429.1
PC-3p-122629_45	TGCCTGACCGCACCCCTTAAC	up	5.96414	2.57631	0.0335798	2.40096	0	0	4.60014	6.48228	3.23722
PC-3p-154_19269	TCACAATAAGCACAATGCACG	up	1.81241	0.857913	0.0109123	632.786	688.307	677.712	1079.72	1239.56	1303.39
PC-3p-16203_294	ACGAGCTTTCTACTTTACTTCCCC	up	10.7957	3.43239	0.0122091	4.0016	0	0	13.1433	18.7266	11.3303
PC-3p-163184_32	AACTGACCCAACCCGACCTGATT	up	4.91657	2.29765	0.00460574	2.40096	0	2.96684	8.21453	10.0835	8.09306
PC-3p-19485_252	CGTTCGGGCCATGGGGCGATC	up	6.28493	2.6519	0.00300838	3.20128	7.63842	0	26.2865	21.6076	20.2326
PC-3p-62835_90	TTGGAATTGGACCAGATGAATACT	up	5.11278	2.35411	0.026843	13.3387	12.7307	11.8674	55.2017	82.1089	56.6514
PC-3p-6425_621	TTGTCAAACTGATCCTGCATC	up	3.56572	1.83419	0.00128365	46.952	21.2178	41.5358	133.404	121.003	136.773
PC-5p-1135_2622	CCACCATCCGTGGAGGCGCCC	up	1.81585	0.860646	0.0337294	80.0319	82.7496	83.9193	167.577	124.604	155.791
PC-5p-113775_49	CAATCTAAACCCTAATCCACCACC	up	8.64692	3.11219	0.00514601	3.20128	0	0	7.88595	10.0835	9.71167
PC-5p-186074_27	TTTAGGCCATGGGCGAACGTC	up	5.0639	2.34025	0.0493421	0	0	4.23835	6.57163	7.20253	7.68841
PC-5p-263591_17	CCGGTGGAGGCTCCCATGGCAGGC	up	inf	inf	0.00422944	0	0	0	14.4576	11.524	13.3535
PC-5p-81973_69	TCTGGCCACGACGTTCCACCC	up	5.10737	2.35258	0.0124116	0	4.24357	8.47669	21.6864	23.0481	20.2326
ptc-miR398c-5p_2ss13AG15TC	GGAGCGACCTGAGACCACATG	up	2.62137	1.39032	0.00501786	343.337	328.452	156.395	781.038	635.263	754.678
ath-miR162a-5p_L-1	GGAGGCAGCGGTTCATCGATC	down	0.483137	-1.0495	0.0472407	26.6773	21.2178	33.0591	12.4861	7.20253	19.4233
bdi-MIR169b-p5_1ss19TG	CAAGGATGACTTGCCGGGGAT	down	0.613988	-0.703717	0.0497331	68.0271	77.2329	58.4892	53.5588	43.2152	28.3257
gma-miR171k-3p	TTGAGCCGCGCCAATATCACT	down	0.219251	-2.18934	0.00428846	208.083	197.75	173.772	44.0299	41.7747	41.2746
gma-miR403a_1ss20TC	TTAGATTCACGCACAAACTCG	down	0.602439	-0.731112	0.0153476	410.83	514.32	483.172	241.836	350.043	256.55
lus-MIR396e-p5	CACAGCTTTCTTGAACTTTCC	down	0.600115	-0.73669	0.0113718	36.5479	29.705	35.1783	19.3863	24.4886	16.9954
mtr-miR164a_L+2	AATGGAGAAGCAGGGCACGTGCA	down	0.361691	-1.46717	0.0122538	48.5527	44.9818	63.5752	11.8289	28.8101	16.1861
mtr-miR166e-5p	GGAATGTTGGCTGGCTCGAGG	down	0.397258	-1.33185	0.000174094	726.156	761.296	680.678	323.324	276.577	261.406
mtr-miR166e-5p_2ss3AT10GT	GGTATGTTGTCTGGCTCGAGG	down	0.259193	-1.9479	0.010262	763.504	687.458	659.487	324.638	145.491	76.8841
mtr-miR166e-5p_L-2R+2	AATGTTGGCTGGCTCGAGGCT	down	0.176234	-2.50443	0.0163222	26.1438	33.0998	44.9265	4.60014	0	13.7582
mtr-miR171d	TGATTGAGCCGTGCCAATATC	down	0.394429	-1.34216	0.000131059	6010.13	6426.03	5801.45	2670.05	2158.6	2364.79
mtr-miR390	AAGCTCAGGAGGGATAGCGCC	down	0.205729	-2.28118	4.49626e-06	4613.04	4577.96	4368.04	1037	802.362	950.125
mtr-miR395a_L-1	TGAAGTGTTTGGGGGAACTC	down	0.161009	-2.63479	0.00575105	19.2077	27.5832	25.4301	9.20028	0	2.42792
mtr-miR395k_1ss1TC	CTGAAGCGTTTGGGGGAACTC	down	0.40183	-1.31534	0.00365476	67.4936	63.6535	78.4094	32.201	24.4886	27.5164
PC-3p-103747_54	ATCTTATACTCCCTCCGTCCCATA	down	0.354403	-1.49654	0.00526499	13.8722	11.882	15.258	3.28581	7.20253	4.04653
PC-3p-108909_51	AGTACCACTTTGACTTAACTTTGG	down	-inf	-inf	0.0117872	16.5399	22.9153	16.9534	0	0	0
PC-3p-114474_49	ACCACTTTTACTTAACTTTGGTAC	down	0.179663	-2.47664	0.0331548	6.9361	11.0333	13.5627	0	0	5.66514
PC-3p-129262_43	AAGAACCAACTCGACCAAAAGTTT	down	0.0691627	-3.85386	0.0138846	18.6741	11.0333	17.8011	3.28581	0	0
PC-3p-141333_38	ATGGTACAGAATGCACCCCACCCC	down	0.120825	-3.04901	0.00600653	8.53674	7.63842	11.0197	3.28581	0	0
PC-3p-149888_36	AAATTAGGTACGGATTTTTGAATC	down	0.179705	-2.4763	0.0293807	6.40255	7.63842	8.47669	0	0	4.04653
PC-3p-154590_34	ATTCAGTTCGGCTCTGGACGATAC	down	-inf	-inf	0.0042509	19.2077	18.6717	22.8871	0	0	0
PC-3p-172764_30	AATATTTGTTGCACGAAAACTTGT	down	-inf	-inf	0.0306366	4.26837	7.63842	5.08602	0	0	0
PC-3p-178010_29	CTAGGTCAAGGTTTTGGATTTT	down	0.0568983	-4.13547	0.0431682	27.2108	17.823	12.715	3.28581	0	0
PC-3p-203957_24	TTAAGGTATAAGCAGGTAGTG	down	-inf	-inf	0.0112413	3.46805	3.39485	4.66218	0	0	0
PC-3p-218818_22	ATTTGTAAACCGCTACTCCGAGTA	down	-inf	-inf	0.0408686	3.73482	7.63842	5.08602	0	0	0
PC-3p-229935_20	ATGGGTCTTGCGGGTCTTGGGTCC	down	-inf	-inf	0.0133747	4.26837	5.94099	4.23835	0	0	0
PC-3p-242842_19	ACCTAATTTAGGCGCCTGACCACA	down	-inf	-inf	0.0467627	3.20128	4.24357	6.78135	0	0	0
PC-3p-248587_18	ATGGTAAGACGGTCTGACCCAATA	down	-inf	-inf	0.00808658	3.73482	4.24357	5.08602	0	0	0
PC-3p-267577_16	AAAATGATCTGCTTTGACCTGATT	down	-inf	-inf	0.0301014	2.66773	5.09228	4.23835	0	0	0
PC-3p-41320_132	TTCGGGCATGGGTGAAACGTC	down	-inf	-inf	0.0110324	36.2811	25.4614	28.8208	0	0	0
PC-3p-726_3835	ATATCCTTGATTTCCTTCTTC	down	0.418494	-1.25672	0.000122192	664.798	632.716	672.202	281.266	301.066	241.982
PC-3p-92172_61	AAATAAGCTCAGCCCTTCACTAGT	down	0.213488	-2.22778	0.0449352	4.53514	7.21406	7.20519	0	0	4.04653
PC-5p-109182_51	TCAAATTCGGCCATGAAAACT	down	-inf	-inf	0.0185191	3.20128	5.09228	3.81451	0	0	0
PC-5p-122794_45	TTTTAAGCGACACACTTCTCC	down	0.0965658	-3.37234	0.0198621	21.3418	14.4281	11.8674	4.60014	0	0
PC-5p-130970_42	CTTTAGGGACGAATTTTTC	down	0.0849933	-3.55651	0.00269387	10.6709	12.7307	15.258	3.28581	0	0
PC-5p-147457_36	ATTCGACCTTGTGGCCTTAAAGTT	down	-inf	-inf	0.0212094	6.40255	5.09228	8.47669	0	0	0
PC-5p-168622_31	ATGGGGCGAACGTCTGGCCTGGAC	down	0.179776	-2.47572	0.0424313	6.40255	5.94099	5.93369	3.28581	0	0
PC-5p-195794_25	AGAAGGGCTGCGCTTTTTTCAACT	down	-inf	-inf	0.0165297	3.73482	5.09228	5.93369	0	0	0
PC-5p-214446_22	ATCAAACGCTCTGGTTGACTAATC	down	-inf	-inf	0.00418268	4.80191	5.94099	5.08602	0	0	0
PC-5p-216100_22	AAAAAGAATGCAACAATTAAATAT	down	-inf	-inf	0.0307717	8.00319	5.94099	4.23835	0	0	0
PC-5p-220785_22	ATTAGGTGTCCGAACTTGTGGTCA	down	-inf	-inf	0.0180885	8.00319	5.09228	5.93369	0	0	0
PC-5p-239295_19	AGGATTGACAACTCTCCTGAGAGA	down	-inf	-inf	0.0200897	3.73482	5.94099	4.23835	0	0	0
PC-5p-247450_18	TTTGATCCTCTTGTGGACCGCATC	down	-inf	-inf	0.0193341	3.20128	5.09228	5.08602	0	0	0
PC-5p-28890_181	GTTGGGCAAGAAATCCGGACC	down	0.630644	-0.665101	0.0384496	8.80351	8.48713	6.78135	5.91447	3.60127	5.66514
PC-5p-36464_148	CTATTGCTGCGGTTTTGGGTC	down	0.59476	-0.749621	0.0181098	20.5415	18.6717	16.5296	8.54312	13.6848	10.9256
PC-5p-3682_979	GAAGATGATGAAAATTTATA	down	0.542816	-0.881465	0.0187201	91.7699	106.089	89.0053	42.0584	69.1443	44.5118
PC-5p-48915_114	AGTGGGCCTTAGTGACTTGAAACT	down	0.303097	-1.72215	0.0162789	19.2077	28.0075	30.5161	3.94298	11.524	8.09306
PC-5p-49652_112	AGTTTGTTCGCGGATCTAACA	down	0.264318	-1.91965	0.041743	10.6709	15.2768	21.1917	5.2573	7.20253	0
PC-5p-516519_6	ATGTAGCTCTAAGGGCAACCTATA	down	-inf	-inf	0.0300006	2.66773	4.24357	5.08602	0	0	0
PC-5p-64322_88	ATCGTGAATATGGTACACTCAAGA	down	0.415031	-1.26871	0.0373207	32.5463	37.3434	24.5824	12.4861	12.9646	13.7582
PC-5p-80472_71	AGTGGGCCTTCGTGACTTGAAACT	down	-inf	-inf	0.0354105	5.33546	10.1846	6.78135	0	0	0
PC-5p-82791_69	ATATGGCTCAGATACAACTCTATC	down	0.141768	-2.8184	0.0171209	13.3387	8.48713	15.258	5.2573	0	0
PC-5p-8659_489	TTTTGTTGATGGTCCTCTAACC	down	0.355213	-1.49324	0.000808097	49.6198	43.2844	42.3835	13.1433	18.7266	16.1861
stu-MIR8005a-p3_1ss4GA	TTTAGGGTTTAGGGTTTAGGGT	down	0.0351589	-4.82997	0.0245201	25.6102	26.3101	41.5358	3.28581	0	0

## Sheet: 64 DEmiRNAs in roots
miR_name	miR_seq	up/down	fold_change(root_12(mean)/root_ck(mean))	log2(fold_change)	pvalue(t_test)	root_ck_1(norm)	root_ck_2(norm)	root_ck_3(norm)	root_st_1(norm)	root_st_2(norm)	root_st_3(norm)
aof-miR536_1ss9CA	TCGTGCCAAGCTGTGTGCGTC	up	2.48113	1.311	0.0476204	36.0868	39.4211	38.6391	73.7258	118.019	91.4682
ath-miR827_1ss21TA	TTAGATGACCATCAACAAACA	up	4.78008	2.25704	0.0228777	26.901	45.5381	30.2393	133.628	207.331	149.852
csi-miR156a-5p_R+1_1ss9GT	TGACAGAATAGAGTGAGCACT	up	3.2173	1.68585	0.00995092	11.8102	12.2341	4.1999	36.8629	28.7074	25.2997
csi-miR159a-5p_L-1_1ss10GT	AGCTCCTTTAAGTCCAAAAG	up	5.44353	2.44454	0.00836995	11.8102	6.11706	0	32.255	30.3023	35.0304
gma-miR171c-3p_2ss19AC21AG	TTGAGCCGTGCCAATATCCCG	up	2.37255	1.24644	0.00279497	104.324	103.99	112.557	258.04	268.733	234.509
gma-miR6300_L-1R+1	TCGTTGTAGTATAGTGGT	up	4.05954	2.02132	0.0345288	223.738	273.229	293.153	1352.41	1049.42	805.699
mes-MIR482c-p3_2ss12TC18AG	TTCCCAAGACCCCCCATGCCA	up	4.31033	2.1078	0.0121571	71.1893	58.7918	56.2786	316.791	249.595	236.455
mtr-miR156b-3p_L-1_1ss8TC	GCTCACCCTCTATCTGTCACC	up	2.34137	1.22735	0.0132245	89.2327	74.0844	94.9177	188.922	180.219	235.482
mtr-miR164d	TGGAGAAGCAGGGCACATGCT	up	12.8228	3.68064	0.0248041	0	0	4.1999	23.0393	19.1383	11.6768
mtr-miR166e-5p	GGAATGTTGGCTGGCTCGAGG	up	1.65095	0.723296	0.00654779	1216.45	1330.8	1453.16	2428.34	2148.27	2027.87
mtr-miR319a-3p	TTGGACTGAAGGGAGCTCCC	up	1.6032	0.680956	0.0413934	289.35	296.678	282.233	521.841	476.065	394.092
ptc-miR171g-5p_2ss7GA20TA	TGTTGGAATGGCTCAATCAAG	up	1.56108	0.642549	0.00929892	103.667	127.099	141.957	193.53	207.331	180.99
PC-3p-2288_1448	TACCCCTTTGTTGCGTTTACA	up	1.54362	0.626314	0.0135849	62.3317	77.4828	58.7986	99.0691	100.476	107.037
PC-3p-38865_140	TAGTGTCATTCTCCTGTGAGT	up	1.88225	0.912457	0.0243119	6.56123	8.49592	11.7597	18.4315	13.5563	18.4883
PC-5p-1135_2622	CCACCATCCGTGGAGGCGCCC	up	1.51802	0.602187	0.000195895	62.9878	67.2877	69.2983	102.525	97.2863	103.145
PC-5p-3100_1122	TCCGGCCATGACGTTCTGCCC	up	5.2921	2.40384	0.0396421	83.3276	75.4438	0	214.266	232.849	393.119
PC-5p-3682_979	GAAGATGATGAAAATTTATA	up	4.00718	2.00259	0.000335383	29.5255	48.2568	40.319	168.187	143.537	161.529
PC-5p-6093_650	AAAATAAGTGACACACTCCTC	up	1.50208	0.586957	0.00484842	24.2765	23.4487	22.2595	34.559	37.4791	33.0842
PC-5p-7955_523	TGCTTTGTGCTTATTGTTATG	up	1.55238	0.634482	0.0421371	57.7388	69.3267	68.0383	87.5494	118.019	97.3066
PC-5p-8659_489	TTTTGTTGATGGTCCTCTAACC	up	3.02017	1.59463	0.0102891	36.7429	27.1869	15.1196	62.2062	90.9068	85.6298
ath-miR169b-3p_L+1R-1_2ss6AG16C	CGGCAGGTTGTCCTTGGCTAC	down	0.641999	-0.639356	0.0123037	688.273	748.321	750.942	543.728	461.711	398.957
bdi-MIR169b-p5_1ss19TG	CAAGGATGACTTGCCGGGGAT	down	0.156471	-2.67603	0.0170969	39.6954	31.265	41.159	0	17.5434	0
bdi-miR398a_R+2_1ss21GT	TGTGTTCTCAGGTCGCCCCTTTT	down	0.352488	-1.50435	0.0277021	85.9521	57.0926	76.4381	11.5197	19.1383	46.7072
gma-miR403a_1ss20TC	TTAGATTCACGCACAAACTCG	down	0.644848	-0.63297	0.00166777	324.125	345.274	341.872	198.138	218.495	235.482
mdm-miR156t	TTGACAGAAGAGAGAGAGCAC	down	-inf	-inf	0.00361691	5.24898	6.11706	5.03988	0	0	0
mtr-miR166a	TCGGACCAGGCTTCATTCCCC	down	0.541823	-0.884107	0.00431531	127511	138239	145309	76143.8	75052.4	71525.2
mtr-miR2111a-5p_2ss18TC20TC	TAATCTGCATCCTGAGGCTCA	down	0.579585	-0.786908	0.0292537	62.9878	69.3267	71.3983	43.7747	47.0483	27.2459
mtr-miR395a_2ss1AC21CT	CTGAAGTGTTTGGGGGAACTT	down	0.377399	-1.40584	0.00228995	34.1184	40.1008	42.419	19.5834	12.7589	11.6768
mtr-miR395a_L-1	TGAAGTGTTTGGGGGAACTC	down	-inf	-inf	0.0396153	4.92092	8.83576	5.03988	0	0	0
osa-MIR1436-p3_2ss1CA23TC	ATACTCCCTCCGTCCCATAATACT	down	-inf	-inf	0.0256724	6.56123	4.07804	4.1999	0	0	0
ppe-miR3627-5p_L+1R-1_1ss22TG	CTCGCAGGAGAGATGGCACTGG	down	0.503044	-0.991244	0.0129919	358.243	448.585	485.508	251.129	229.659	169.314
ptc-miR399e	CGCCAAAGGAGAGTTGCCCTC	down	0.107005	-3.22425	0.0243273	28.2133	42.8194	56.2786	0	0	13.6229
stu-miR169a-3p_L+2_1ss19CT	AGGCAGTCTCCTTGGCTATT	down	-inf	-inf	0.000603926	6.56123	6.79674	7.13983	0	0	0
PC-3p-193141_26	TCAAACGTTCGGGCCATGGGTG	down	0.133294	-2.90731	0.00847117	14.1066	11.8943	10.4997	0	0	4.86533
PC-3p-19485_252	CGTTCGGGCCATGGGGCGATC	down	0.6415	-0.64048	0.0200603	30.1817	27.8666	35.2791	18.4315	23.9229	17.5152
PC-3p-20430_243	ATCGCCCCATGGGCTGAACGTCCT	down	-inf	-inf	0.0468797	5.24898	8.15608	11.7597	0	0	0
PC-3p-235293_20	AGACGGGCCAAAGGTTGGTTTA	down	-inf	-inf	0.0062833	4.59286	4.75772	5.87986	0	0	0
PC-3p-261916_17	ATATCCTTAATCTCCTTCCTC	down	-inf	-inf	0.0062833	3.93674	4.07804	5.03988	0	0	0
PC-3p-285422_15	AGTGTTTGGATTATTTGGGGCTGC	down	-inf	-inf	0.0114461	9.84184	8.83576	12.5997	0	0	0
PC-3p-28809_181	ATTTTGATACCACTTTGACTTAGT	down	-inf	-inf	0.0277747	10.498	6.79674	12.5997	0	0	0
PC-3p-33024_161	TGGTGGACGCCTCTTTGATTT	down	-inf	-inf	0.0039431	6.23317	5.43739	5.03988	0	0	0
PC-3p-41148_133	ACCTGTGGTCAGGCGCCTGAC	down	-inf	-inf	0.00230089	20.6679	22.0894	24.3594	0	0	0
PC-3p-62835_90	TTGGAATTGGACCAGATGAATACT	down	-inf	-inf	0.0206217	7.87347	10.8748	6.71984	0	0	0
PC-3p-63324_89	TCAGATCATGTTGGTAGCTTCATC	down	0.172055	-2.53906	0.0270702	14.4347	14.2731	17.6396	0	7.97428	0
PC-3p-68277_83	TGTTGTGAAGTGGACTCTCTCTCC	down	-inf	-inf	0.0309278	6.23317	3.39837	6.29985	0	0	0
PC-3p-77350_73	TTTAAACGTCAGAGCATTGCC	down	0.130372	-2.93929	0.00733326	17.3873	14.613	12.1797	5.75983	0	0
PC-5p-109182_51	TCAAATTCGGCCATGAAAACT	down	-inf	-inf	0.0403061	1.64031	3.39837	3.35992	0	0	0
PC-5p-112817_50	TTCCTCCGTTCTGAAATAAAT	down	-inf	-inf	0.0306515	11.1541	7.47641	14.2797	0	0	0
PC-5p-124851_44	TTAGTAGGTTATTTATGATAC	down	-inf	-inf	0.0303853	1.64031	3.05853	2.93993	0	0	0
PC-5p-12656_360	TCACGCCAATGTTTGCACTAGTT	down	0.442969	-1.17472	0.00735792	260.481	269.83	257.874	142.844	114.83	91.4682
PC-5p-130970_42	CTTTAGGGACGAATTTTTC	down	-inf	-inf	0.037069	4.59286	3.39837	6.71984	0	0	0
PC-5p-145936_37	CTCGAGAACGTCCTGGCCGGA	down	-inf	-inf	0.0492229	12.4663	7.47641	5.87986	0	0	0
PC-5p-166380_31	TTCCTCCACCAAACACCACTA	down	-inf	-inf	0.0394265	3.93674	6.79674	8.39979	0	0	0
PC-5p-1781_1784	CTTTCTTCCTTGCGTTGAACC	down	0.329431	-1.60195	0.00484364	362.836	418.679	423.35	129.02	135.563	132.337
PC-5p-19320_254	AACAACTTTTGCCGGTCTGC	down	0.420507	-1.2498	0.0149052	34.1184	34.6634	39.479	11.5197	22.328	11.6768
PC-5p-225409_21	TACGAATCAGATATGAGCTCA	down	-inf	-inf	0.0323422	3.28061	6.11706	4.1999	0	0	0
PC-5p-2555_1317	TACACCCTCTAACATTCTCCG	down	-inf	-inf	0.0363913	2.95255	3.39837	5.45987	0	0	0
PC-5p-308630_13	TCTGGTCTGGACGTTCGCCCC	down	-inf	-inf	0.0450277	3.93674	3.39837	6.71984	0	0	0
PC-5p-353017_11	AGAGGAATTGTCTCCTACACATCC	down	-inf	-inf	0.0134412	3.93674	3.39837	5.03988	0	0	0
PC-5p-36464_148	CTATTGCTGCGGTTTTGGGTC	down	0.167852	-2.57474	0.0413185	10.1699	22.7691	19.3195	0	8.77171	0
PC-5p-50775_110	AGTAGGGCTGCGCTTTTCAAAAAG	down	-inf	-inf	0.00325335	3.60868	4.07804	3.35992	0	0	0
PC-5p-70479_81	ACAGATCACGTGCCTGGACCTGGT	down	-inf	-inf	0.041599	7.21735	6.79674	12.5997	0	0	0
PC-5p-75107_76	AAGGTCGTTATGTAATGGAACGGA	down	-inf	-inf	0.0394265	5.90511	10.1951	12.5997	0	0	0
PC-5p-8685_488	AGACCCGGAACCGGTATGGACCCG	down	0.135916	-2.87921	0.0390345	24.2765	10.8748	23.5194	0	7.97428	0
