# Supplementary material for: Whole-Transcriptome RNA Sequencing Reveals the Global Molecular Responses and CeRNA Regulatory Network of mRNAs, lncRNAs, miRNAs and circRNAs in Response to Salt Stress in Sugar Beet (Beta vulgaris)
Source: Int J Mol Sci. 2020 Dec 30;22(1):289. doi: 10.3390/ijms22010289 (PMC7795855; doi:10.3390/ijms22010289)
Supplement: Supplementary file 1 [file ijms-22-00289-s001.zip › Supplementary File/Table S7 Target Prediction of miRNA by bioinformatics.xlsx]

## Sheet: Sheet1
miRNA_Index	miR_name	miR_seq	Transcript	AlignmentScore	AlignmentRange	Transcript Annotation	GO_Term	KEGG_pathways
1	gma-miR156a_R+1	TGACAGAAGAGAGTGAGCACT	Bv9_209230_cxpu.t1	4	63-82	PREDICTED: uncharacterized protein LOC104903423 [Beta vulgaris subsp. vulgaris]	GO:0003674(molecular_function);GO:0005634(nucleus);GO:0008150(biological_process)	-
1	gma-miR156a_R+1	TGACAGAAGAGAGTGAGCACT	MSTRG.25664.1	4	63-82	-	-	-
1	gma-miR156a_R+1	TGACAGAAGAGAGTGAGCACT	MSTRG.16488.1	2	2180-2200	-	-	-
1	gma-miR156a_R+1	TGACAGAAGAGAGTGAGCACT	Bv6_136190_cygi.t1	2	1184-1204	PREDICTED: squamosa promoter-binding-like protein 6 isoform X1 [Beta vulgaris subsp. vulgaris]	GO:0003677(DNA binding);GO:0003700(DNA binding transcription factor activity);GO:0005515(protein binding);GO:0005634(nucleus);GO:0006351(transcription, DNA-templated);GO:0006355(regulation of transcription, DNA-templated);GO:0010468(regulation of gene expression);GO:0042742(defense response to bacterium);GO:0046872(metal ion binding)	-
1	gma-miR156a_R+1	TGACAGAAGAGAGTGAGCACT	MSTRG.16488.2	2	2141-2161	-	-	-
1	gma-miR156a_R+1	TGACAGAAGAGAGTGAGCACT	MSTRG.18413.2	2	1547-1567	-	-	-
1	gma-miR156a_R+1	TGACAGAAGAGAGTGAGCACT	MSTRG.18413.4	2	1607-1627	-	-	-
1	gma-miR156a_R+1	TGACAGAAGAGAGTGAGCACT	MSTRG.18413.3	2	1837-1857	-	-	-
1	gma-miR156a_R+1	TGACAGAAGAGAGTGAGCACT	Bv6_150690_wmrr.t1	2	1668-1688	PREDICTED: squamosa promoter-binding-like protein 2 [Beta vulgaris subsp. vulgaris]	GO:0003677(DNA binding);GO:0003700(DNA binding transcription factor activity);GO:0005634(nucleus);GO:0006351(transcription, DNA-templated);GO:0006355(regulation of transcription, DNA-templated);GO:0043565(sequence-specific DNA binding);GO:0044212(transcription regulatory region DNA binding);GO:0046872(metal ion binding);GO:0048510(regulation of timing of transition from vegetative to reproductive…	-
1	gma-miR156a_R+1	TGACAGAAGAGAGTGAGCACT	MSTRG.18388.2	2	2916-2936	-	-	-
1	gma-miR156a_R+1	TGACAGAAGAGAGTGAGCACT	MSTRG.18388.1	2	1406-1426	-	-	-
1	gma-miR156a_R+1	TGACAGAAGAGAGTGAGCACT	MSTRG.30714.1	2	3674-3694	-	-	-
1	gma-miR156a_R+1	TGACAGAAGAGAGTGAGCACT	MSTRG.30714.2	2	2549-2569	-	-	-
1	gma-miR156a_R+1	TGACAGAAGAGAGTGAGCACT	Bv6_150510_oyfw.t1	2	1182-1202	PREDICTED: squamosa promoter-binding-like protein 16 [Beta vulgaris subsp. vulgaris]	GO:0003677(DNA binding);GO:0003700(DNA binding transcription factor activity);GO:0005634(nucleus);GO:0006355(regulation of transcription, DNA-templated);GO:0048653(anther development)	-
1	gma-miR156a_R+1	TGACAGAAGAGAGTGAGCACT	Bv_010700_xqkf.t1	2	1807-1827	PREDICTED: squamosa promoter-binding-like protein 6 [Beta vulgaris subsp. vulgaris]	GO:0003677(DNA binding);GO:0003700(DNA binding transcription factor activity);GO:0005515(protein binding);GO:0005634(nucleus);GO:0006351(transcription, DNA-templated);GO:0006355(regulation of transcription, DNA-templated);GO:0010468(regulation of gene expression);GO:0042742(defense response to bacterium);GO:0046872(metal ion binding)	-
1	gma-miR156a_R+1	TGACAGAAGAGAGTGAGCACT	Bv3_060480_yxxg.t1	2	845-865	PREDICTED: squamosa promoter-binding-like protein 9 [Beta vulgaris subsp. vulgaris]	GO:0003677(DNA binding);GO:0003700(DNA binding transcription factor activity);GO:0005634(nucleus);GO:0005737(cytoplasm);GO:0006351(transcription, DNA-templated);GO:0006355(regulation of transcription, DNA-templated);GO:0010228(vegetative to reproductive phase transition of meristem);GO:0046872(metal ion binding);GO:0048366(leaf development);GO:0048653(anther development);GO:2000025(regulation of …	-
1	gma-miR156a_R+1	TGACAGAAGAGAGTGAGCACT	Bv4_085400_guoy.t1	3.5	438-458	-	-	-
1	gma-miR156a_R+1	TGACAGAAGAGAGTGAGCACT	Bv4_086850_ncij.t1	2.5	895-915	PREDICTED: squamosa promoter-binding-like protein 4 [Beta vulgaris subsp. vulgaris]	GO:0003677(DNA binding);GO:0003700(DNA binding transcription factor activity);GO:0005634(nucleus);GO:0005737(cytoplasm);GO:0006351(transcription, DNA-templated);GO:0006355(regulation of transcription, DNA-templated);GO:0009908(flower development);GO:0009911(positive regulation of flower development);GO:0010228(vegetative to reproductive phase transition of meristem);GO:0010229(inflorescence devel…	ko04075(Plant hormone signal transduction)
1	gma-miR156a_R+1	TGACAGAAGAGAGTGAGCACT	Bv4_086850_ncij.t2	2.5	940-960	hypothetical protein BVRB_4g086850 isoform B [Beta vulgaris subsp. vulgaris]	GO:0003677(DNA binding);GO:0003700(DNA binding transcription factor activity);GO:0005634(nucleus);GO:0005737(cytoplasm);GO:0006351(transcription, DNA-templated);GO:0006355(regulation of transcription, DNA-templated);GO:0009908(flower development);GO:0009911(positive regulation of flower development);GO:0010228(vegetative to reproductive phase transition of meristem);GO:0010229(inflorescence devel…	ko04075(Plant hormone signal transduction)
1	gma-miR156a_R+1	TGACAGAAGAGAGTGAGCACT	Bv6_131170_gezt.t1	2	1062-1082	PREDICTED: squamosa promoter-binding-like protein 16 isoform X1 [Beta vulgaris subsp. vulgaris]	GO:0003677(DNA binding);GO:0003700(DNA binding transcription factor activity);GO:0005634(nucleus);GO:0006355(regulation of transcription, DNA-templated);GO:0048653(anther development)	-
1	gma-miR156a_R+1	TGACAGAAGAGAGTGAGCACT	Bv6_144540_zaet.t1	3.5	784-804	PREDICTED: squamosa promoter-binding-like protein 16 isoform X1 [Beta vulgaris subsp. vulgaris]	-	-
1	gma-miR156a_R+1	TGACAGAAGAGAGTGAGCACT	Bv6_144550_ktyn.t1	3.5	643-663	hypothetical protein BVRB_4g085400 [Beta vulgaris subsp. vulgaris]	GO:0000981(RNA polymerase II transcription factor activity, sequence-specific DNA binding);GO:0001135(transcription factor activity, RNA polymerase II transcription factor recruiting);GO:0003677(DNA binding);GO:0003700(DNA binding transcription factor activity);GO:0005515(protein binding);GO:0005634(nucleus);GO:0006351(transcription, DNA-templated);GO:0006355(regulation of transcription, DNA-temp…	-
1	gma-miR156a_R+1	TGACAGAAGAGAGTGAGCACT	Bv8_182810_pick.t1	4	529-549	hypothetical protein BVRB_8g182810 [Beta vulgaris subsp. vulgaris]	GO:0003677(DNA binding);GO:0003700(DNA binding transcription factor activity);GO:0005634(nucleus);GO:0005737(cytoplasm);GO:0006351(transcription, DNA-templated);GO:0006355(regulation of transcription, DNA-templated);GO:0009908(flower development);GO:0010321(regulation of vegetative phase change);GO:0046872(metal ion binding)	ko04075(Plant hormone signal transduction)
1	gma-miR156a_R+1	TGACAGAAGAGAGTGAGCACT	Bv9_225950_hzuo.t1	3.5	639-660	PREDICTED: WRKY transcription factor 1 [Beta vulgaris subsp. vulgaris]	GO:0003700(DNA binding transcription factor activity);GO:0005634(nucleus);GO:0006351(transcription, DNA-templated);GO:0006355(regulation of transcription, DNA-templated);GO:0008270(zinc ion binding);GO:0009863(salicylic acid mediated signaling pathway);GO:0043565(sequence-specific DNA binding);GO:0045893(positive regulation of transcription, DNA-templated)	ko04626(Plant-pathogen interaction)
1	gma-miR156a_R+1	TGACAGAAGAGAGTGAGCACT	MSTRG.11911.2	4	111-130	-	-	-
1	gma-miR156a_R+1	TGACAGAAGAGAGTGAGCACT	MSTRG.15751.6	3	1902-1922	-	-	-
1	gma-miR156a_R+1	TGACAGAAGAGAGTGAGCACT	MSTRG.18230.2	4	520-541	-	-	-
1	gma-miR156a_R+1	TGACAGAAGAGAGTGAGCACT	MSTRG.20788.3	3.5	1589-1610	-	-	-
1	gma-miR156a_R+1	TGACAGAAGAGAGTGAGCACT	MSTRG.27514.1	3.5	6056-6075	-	-	-
1	gma-miR156a_R+1	TGACAGAAGAGAGTGAGCACT	MSTRG.27514.2	3.5	8751-8770	-	-	-
1	gma-miR156a_R+1	TGACAGAAGAGAGTGAGCACT	MSTRG.27514.3	3.5	4912-4931	-	-	-
1	gma-miR156a_R+1	TGACAGAAGAGAGTGAGCACT	MSTRG.27514.5	3.5	5148-5167	-	-	-
1	gma-miR156a_R+1	TGACAGAAGAGAGTGAGCACT	MSTRG.27647.1	3.5	788-809	-	-	-
1	gma-miR156a_R+1	TGACAGAAGAGAGTGAGCACT	MSTRG.27647.3	3.5	610-631	-	-	-
1	gma-miR156a_R+1	TGACAGAAGAGAGTGAGCACT	MSTRG.6847.1	3.5	325-345	-	-	-
2	csi-miR156a-5p_R+1_1ss9GT	TGACAGAATAGAGTGAGCACT	Bv6_136190_cygi.t1	4	1184-1204	PREDICTED: squamosa promoter-binding-like protein 6 isoform X1 [Beta vulgaris subsp. vulgaris]	GO:0003677(DNA binding);GO:0003700(DNA binding transcription factor activity);GO:0005515(protein binding);GO:0005634(nucleus);GO:0006351(transcription, DNA-templated);GO:0006355(regulation of transcription, DNA-templated);GO:0010468(regulation of gene expression);GO:0042742(defense response to bacterium);GO:0046872(metal ion binding)	-
2	csi-miR156a-5p_R+1_1ss9GT	TGACAGAATAGAGTGAGCACT	MSTRG.16488.2	4	2141-2161	-	-	-
2	csi-miR156a-5p_R+1_1ss9GT	TGACAGAATAGAGTGAGCACT	MSTRG.16488.1	4	2180-2200	-	-	-
2	csi-miR156a-5p_R+1_1ss9GT	TGACAGAATAGAGTGAGCACT	MSTRG.18413.3	4	1837-1857	-	-	-
2	csi-miR156a-5p_R+1_1ss9GT	TGACAGAATAGAGTGAGCACT	MSTRG.18413.4	4	1607-1627	-	-	-
2	csi-miR156a-5p_R+1_1ss9GT	TGACAGAATAGAGTGAGCACT	MSTRG.18413.2	4	1547-1567	-	-	-
2	csi-miR156a-5p_R+1_1ss9GT	TGACAGAATAGAGTGAGCACT	Bv6_150690_wmrr.t1	4	1668-1688	PREDICTED: squamosa promoter-binding-like protein 2 [Beta vulgaris subsp. vulgaris]	GO:0003677(DNA binding);GO:0003700(DNA binding transcription factor activity);GO:0005634(nucleus);GO:0006351(transcription, DNA-templated);GO:0006355(regulation of transcription, DNA-templated);GO:0043565(sequence-specific DNA binding);GO:0044212(transcription regulatory region DNA binding);GO:0046872(metal ion binding);GO:0048510(regulation of timing of transition from vegetative to reproductive…	-
2	csi-miR156a-5p_R+1_1ss9GT	TGACAGAATAGAGTGAGCACT	MSTRG.18388.2	4	2916-2936	-	-	-
2	csi-miR156a-5p_R+1_1ss9GT	TGACAGAATAGAGTGAGCACT	MSTRG.18388.1	4	1406-1426	-	-	-
2	csi-miR156a-5p_R+1_1ss9GT	TGACAGAATAGAGTGAGCACT	MSTRG.30714.1	4	3674-3694	-	-	-
2	csi-miR156a-5p_R+1_1ss9GT	TGACAGAATAGAGTGAGCACT	Bv6_150510_oyfw.t1	4	1182-1202	PREDICTED: squamosa promoter-binding-like protein 16 [Beta vulgaris subsp. vulgaris]	GO:0003677(DNA binding);GO:0003700(DNA binding transcription factor activity);GO:0005634(nucleus);GO:0006355(regulation of transcription, DNA-templated);GO:0048653(anther development)	-
2	csi-miR156a-5p_R+1_1ss9GT	TGACAGAATAGAGTGAGCACT	Bv_010700_xqkf.t1	4	1807-1827	PREDICTED: squamosa promoter-binding-like protein 6 [Beta vulgaris subsp. vulgaris]	GO:0003677(DNA binding);GO:0003700(DNA binding transcription factor activity);GO:0005515(protein binding);GO:0005634(nucleus);GO:0006351(transcription, DNA-templated);GO:0006355(regulation of transcription, DNA-templated);GO:0010468(regulation of gene expression);GO:0042742(defense response to bacterium);GO:0046872(metal ion binding)	-
2	csi-miR156a-5p_R+1_1ss9GT	TGACAGAATAGAGTGAGCACT	MSTRG.30714.2	4	2549-2569	-	-	-
2	csi-miR156a-5p_R+1_1ss9GT	TGACAGAATAGAGTGAGCACT	Bv3_060480_yxxg.t1	4	845-865	PREDICTED: squamosa promoter-binding-like protein 9 [Beta vulgaris subsp. vulgaris]	GO:0003677(DNA binding);GO:0003700(DNA binding transcription factor activity);GO:0005634(nucleus);GO:0005737(cytoplasm);GO:0006351(transcription, DNA-templated);GO:0006355(regulation of transcription, DNA-templated);GO:0010228(vegetative to reproductive phase transition of meristem);GO:0046872(metal ion binding);GO:0048366(leaf development);GO:0048653(anther development);GO:2000025(regulation of …	-
2	csi-miR156a-5p_R+1_1ss9GT	TGACAGAATAGAGTGAGCACT	Bv6_131170_gezt.t1	4	1062-1082	PREDICTED: squamosa promoter-binding-like protein 16 isoform X1 [Beta vulgaris subsp. vulgaris]	GO:0003677(DNA binding);GO:0003700(DNA binding transcription factor activity);GO:0005634(nucleus);GO:0006355(regulation of transcription, DNA-templated);GO:0048653(anther development)	-
2	csi-miR156a-5p_R+1_1ss9GT	TGACAGAATAGAGTGAGCACT	Bv9_217710_ekjp.t1	3.5	3104-3124	PREDICTED: phosphatidylinositol 4-kinase alpha 1 [Beta vulgaris subsp. vulgaris]	GO:0004430(1-phosphatidylinositol 4-kinase activity);GO:0005886(plasma membrane)	ko00562(Inositol phosphate metabolism);ko04070(Phosphatidylinositol signaling system)
2	csi-miR156a-5p_R+1_1ss9GT	TGACAGAATAGAGTGAGCACT	MSTRG.24566.10	4	875-894	-	-	-
2	csi-miR156a-5p_R+1_1ss9GT	TGACAGAATAGAGTGAGCACT	MSTRG.24566.11	4	407-426	-	-	-
2	csi-miR156a-5p_R+1_1ss9GT	TGACAGAATAGAGTGAGCACT	MSTRG.24566.3	4	407-426	-	-	-
2	csi-miR156a-5p_R+1_1ss9GT	TGACAGAATAGAGTGAGCACT	MSTRG.26727.1	3.5	3104-3124	-	-	-
2	csi-miR156a-5p_R+1_1ss9GT	TGACAGAATAGAGTGAGCACT	MSTRG.26727.2	3.5	3104-3124	-	-	-
2	csi-miR156a-5p_R+1_1ss9GT	TGACAGAATAGAGTGAGCACT	MSTRG.5487.3	4	2751-2770	-	-	-
3	mes-MIR156a-p3	GCTCACCCTCTATCTGTC	Bv5_118040_sgic.t1	3.5	427-443	PREDICTED: DEAD-box ATP-dependent RNA helicase 20 [Beta vulgaris subsp. vulgaris]	GO:0004004(ATP-dependent RNA helicase activity);GO:0010501(RNA secondary structure unwinding)	ko03040(Spliceosome)
3	mes-MIR156a-p3	GCTCACCCTCTATCTGTC	Bv5_118040_sgic.t2	3.5	427-443	hypothetical protein BVRB_5g118040 isoform B [Beta vulgaris subsp. vulgaris]	GO:0004004(ATP-dependent RNA helicase activity);GO:0010501(RNA secondary structure unwinding)	ko03040(Spliceosome)
3	mes-MIR156a-p3	GCTCACCCTCTATCTGTC	MSTRG.14370.2	3.5	427-443	-	-	-
3	mes-MIR156a-p3	GCTCACCCTCTATCTGTC	Bv4_079740_muyi.t1	4	3113-3129	PREDICTED: FACT complex subunit SPT16 isoform X1 [Beta vulgaris subsp. vulgaris]	GO:0005634(nucleus);GO:0005719(nuclear euchromatin);GO:0005730(nucleolus);GO:0005829(cytosol);GO:0006260(DNA replication);GO:0006281(DNA repair);GO:0006368(transcription elongation from RNA polymerase II promoter);GO:0010228(vegetative to reproductive phase transition of meristem);GO:0031491(nucleosome binding);GO:0032968(positive regulation of transcription elongation from RNA polymerase II prom…	-
3	mes-MIR156a-p3	GCTCACCCTCTATCTGTC	MSTRG.9551.3	4	2000-2016	-	-	-
3	mes-MIR156a-p3	GCTCACCCTCTATCTGTC	MSTRG.9551.2	4	3898-3914	-	-	-
3	mes-MIR156a-p3	GCTCACCCTCTATCTGTC	MSTRG.20768.1	4	2290-2308	-	-	-
3	mes-MIR156a-p3	GCTCACCCTCTATCTGTC	Bv7_169570_rjcq.t1	4	2095-2113	PREDICTED: uncharacterized protein LOC104899715 [Beta vulgaris subsp. vulgaris]	GO:0003674(molecular_function);GO:0005634(nucleus);GO:0008150(biological_process)	-
3	mes-MIR156a-p3	GCTCACCCTCTATCTGTC	MSTRG.19221.2	4	1591-1607	-	-	-
3	mes-MIR156a-p3	GCTCACCCTCTATCTGTC	Bv7_157480_qhun.t1	4	1281-1297	PREDICTED: uncharacterized protein LOC104898196 [Beta vulgaris subsp. vulgaris]	-	-
3	mes-MIR156a-p3	GCTCACCCTCTATCTGTC	Bv9_219920_aoqn.t3	3.5	1063-1080	PREDICTED: polyadenylate-binding protein-interacting protein 3 isoform X2 [Beta vulgaris subsp. vulgaris]	GO:0010494(cytoplasmic stress granule);GO:0010603(regulation of cytoplasmic mRNA processing body assembly);GO:0034063(stress granule assembly)	-
3	mes-MIR156a-p3	GCTCACCCTCTATCTGTC	Bv9_219920_aoqn.t1	3.5	1066-1083	PREDICTED: polyadenylate-binding protein-interacting protein 3 isoform X1 [Beta vulgaris subsp. vulgaris]	GO:0010494(cytoplasmic stress granule);GO:0010603(regulation of cytoplasmic mRNA processing body assembly);GO:0034063(stress granule assembly)	-
3	mes-MIR156a-p3	GCTCACCCTCTATCTGTC	MSTRG.26944.8	3.5	1527-1544	-	-	-
3	mes-MIR156a-p3	GCTCACCCTCTATCTGTC	Bv9_219920_aoqn.t2	3.5	1057-1074	PREDICTED: polyadenylate-binding protein-interacting protein 4 isoform X3 [Beta vulgaris subsp. vulgaris]	GO:0010494(cytoplasmic stress granule);GO:0010603(regulation of cytoplasmic mRNA processing body assembly);GO:0034063(stress granule assembly)	-
3	mes-MIR156a-p3	GCTCACCCTCTATCTGTC	MSTRG.26944.9	3.5	1089-1106	-	-	-
3	mes-MIR156a-p3	GCTCACCCTCTATCTGTC	MSTRG.26944.1	3.5	1515-1532	-	-	-
3	mes-MIR156a-p3	GCTCACCCTCTATCTGTC	MSTRG.26944.7	3.5	1005-1022	-	-	-
3	mes-MIR156a-p3	GCTCACCCTCTATCTGTC	MSTRG.26944.6	3.5	1468-1485	-	-	-
3	mes-MIR156a-p3	GCTCACCCTCTATCTGTC	MSTRG.26944.2	3.5	1518-1535	-	-	-
3	mes-MIR156a-p3	GCTCACCCTCTATCTGTC	Bv1_004980_jaoq.t1	4	442-458	PREDICTED: lysine-specific histone demethylase 1 homolog 3 [Beta vulgaris subsp. vulgaris]	GO:0005739(mitochondrion);GO:0008131(primary amine oxidase activity);GO:0055114(oxidation-reduction process)	-
3	mes-MIR156a-p3	GCTCACCCTCTATCTGTC	Bv2_031400_fjdy.t1	4	653-669	hypothetical protein BVRB_2g031400 [Beta vulgaris subsp. vulgaris]	-	-
3	mes-MIR156a-p3	GCTCACCCTCTATCTGTC	Bv2_032350_kesy.t1	4	364-382	PREDICTED: carotenoid cleavage dioxygenase 8 homolog B, chloroplastic [Beta vulgaris subsp. vulgaris]	GO:0009507(chloroplast);GO:0010223(secondary shoot formation);GO:0016121(carotene catabolic process);GO:0016702(oxidoreductase activity, acting on single donors with incorporation of molecular oxygen, incorporation of two atoms of oxygen);GO:1901601(strigolactone biosynthetic process)	ko00906(Carotenoid biosynthesis)
3	mes-MIR156a-p3	GCTCACCCTCTATCTGTC	Bv2_032680_imqz.t1	4	3100-3117	PREDICTED: receptor protein kinase TMK1 [Beta vulgaris subsp. vulgaris]	GO:0004675(transmembrane receptor protein serine/threonine kinase activity);GO:0005515(protein binding);GO:0005524(ATP binding);GO:0005576(extracellular region);GO:0005886(plasma membrane);GO:0006468(protein phosphorylation);GO:0007165(signal transduction);GO:0016021(integral component of membrane)	-
3	mes-MIR156a-p3	GCTCACCCTCTATCTGTC	Bv2_039120_dscc.t1	4	620-637	PREDICTED: fructose-bisphosphate aldolase 1, chloroplastic-like [Beta vulgaris subsp. vulgaris]	GO:0004128(cytochrome-b5 reductase activity, acting on NAD(P)H);GO:0005515(protein binding);GO:0005737(cytoplasm);GO:0005741(mitochondrial outer membrane);GO:0005783(endoplasmic reticulum);GO:0005886(plasma membrane);GO:0009505(plant-type cell wall);GO:0016021(integral component of membrane);GO:0016491(oxidoreductase activity);GO:0022900(electron transport chain)	ko00010(Glycolysis / Gluconeogenesis);ko00030(Pentose phosphate pathway);ko00051(Fructose and mannose metabolism);ko00710(Carbon fixation in photosynthetic organisms)
3	mes-MIR156a-p3	GCTCACCCTCTATCTGTC	Bv2_039130_tcwh.t1	4	288-305	-	-	-
3	mes-MIR156a-p3	GCTCACCCTCTATCTGTC	Bv2_045760_wmnk.t1	4	686-702	PREDICTED: UTP--glucose-1-phosphate uridylyltransferase 3, chloroplastic [Beta vulgaris subsp. vulgaris]	GO:0003977(UDP-N-acetylglucosamine diphosphorylase activity);GO:0005829(cytosol);GO:0006048(UDP-N-acetylglucosamine biosynthetic process);GO:0070569(uridylyltransferase activity)	-
3	mes-MIR156a-p3	GCTCACCCTCTATCTGTC	Bv3_049630_kwyd.t1	4	745-763	PREDICTED: cinnamoyl-CoA reductase-like SNL6 isoform X1 [Beta vulgaris subsp. vulgaris]	GO:0005575(cellular_component);GO:0009809(lignin biosynthetic process);GO:0016621(cinnamoyl-CoA reductase activity);GO:0080167(response to karrikin)	ko00940(Phenylpropanoid biosynthesis)
3	mes-MIR156a-p3	GCTCACCCTCTATCTGTC	Bv4_091450_rsqr.t1	4	586-604	hypothetical protein BVRB_4g091450 [Beta vulgaris subsp. vulgaris]	-	-
3	mes-MIR156a-p3	GCTCACCCTCTATCTGTC	Bv4_094141z1199.t1	3	1025-1041	-	-	-
3	mes-MIR156a-p3	GCTCACCCTCTATCTGTC	Bv4_097100_oxei.t1	4	1305-1323	PREDICTED: lysine-specific demethylase JMJ18 [Beta vulgaris subsp. vulgaris]	GO:0003700(DNA binding transcription factor activity);GO:0005634(nucleus);GO:0006351(transcription, DNA-templated);GO:0006355(regulation of transcription, DNA-templated);GO:0016569(covalent chromatin modification);GO:0046872(metal ion binding);GO:0051213(dioxygenase activity);GO:0055114(oxidation-reduction process)	-
3	mes-MIR156a-p3	GCTCACCCTCTATCTGTC	Bv5_124471z1710.t1	4	193-209	-	-	-
3	mes-MIR156a-p3	GCTCACCCTCTATCTGTC	Bv6_134600_gdoe.t1	4	1495-1512	PREDICTED: serine/threonine-protein kinase SRK2I [Beta vulgaris subsp. vulgaris]	GO:0004674(protein serine/threonine kinase activity);GO:0005634(nucleus);GO:0005737(cytoplasm);GO:0006468(protein phosphorylation);GO:0035556(intracellular signal transduction)	ko04016(MAPK signaling pathway - plant);ko04075(Plant hormone signal transduction)
3	mes-MIR156a-p3	GCTCACCCTCTATCTGTC	Bv6_136790_ukwe.t1	3	688-704	PREDICTED: THO complex subunit 7A [Beta vulgaris subsp. vulgaris]	GO:0000445(THO complex part of transcription export complex);GO:0000446(nucleoplasmic THO complex);GO:0000781(chromosome, telomeric region);GO:0003676(nucleic acid binding);GO:0006368(transcription elongation from RNA polymerase II promoter);GO:0006406(mRNA export from nucleus)	ko03013(RNA transport)
3	mes-MIR156a-p3	GCTCACCCTCTATCTGTC	Bv6_137170_juuc.t2	4	1138-1154	hypothetical protein BVRB_6g137170 isoform B [Beta vulgaris subsp. vulgaris]	GO:0005618(cell wall);GO:0008150(biological_process)	-
3	mes-MIR156a-p3	GCTCACCCTCTATCTGTC	Bv6_138700_zmui.t1	3	574-591	hypothetical protein BVRB_6g138700 [Beta vulgaris subsp. vulgaris]	-	-
3	mes-MIR156a-p3	GCTCACCCTCTATCTGTC	Bv6_143620_cnch.t1	3.5	1437-1453	PREDICTED: probable receptor-like protein kinase At1g11050 [Beta vulgaris subsp. vulgaris]	GO:0004674(protein serine/threonine kinase activity);GO:0005886(plasma membrane)	-
3	mes-MIR156a-p3	GCTCACCCTCTATCTGTC	Bv6_145180_mzpr.t1	4	775-791	PREDICTED: putative pentatricopeptide repeat-containing protein At5g59900 isoform X1 [Beta vulgaris subsp. vulgaris]	GO:0003674(molecular_function);GO:0005739(mitochondrion);GO:0008150(biological_process);GO:0043231(intracellular membrane-bounded organelle)	-
3	mes-MIR156a-p3	GCTCACCCTCTATCTGTC	Bv6_146340_scej.t1	3	1600-1618	PREDICTED: acetyl-coenzyme A synthetase, chloroplastic/glyoxysomal [Beta vulgaris subsp. vulgaris]	GO:0003987(acetate-CoA ligase activity);GO:0005524(ATP binding);GO:0005829(cytosol);GO:0006083(acetate metabolic process);GO:0006631(fatty acid metabolic process);GO:0009507(chloroplast);GO:0009514(glyoxysome);GO:0009570(chloroplast stroma);GO:0016208(AMP binding);GO:0019427(acetyl-CoA biosynthetic process from acetate)	ko00010(Glycolysis / Gluconeogenesis);ko00620(Pyruvate metabolism);ko00630(Glyoxylate and dicarboxylate metabolism);ko00640(Propanoate metabolism)
3	mes-MIR156a-p3	GCTCACCCTCTATCTGTC	Bv6_147750_amgt.t1	3.5	426-442	hypothetical protein BVRB_6g147750 [Beta vulgaris subsp. vulgaris]	-	-
3	mes-MIR156a-p3	GCTCACCCTCTATCTGTC	Bv7_168810_genp.t1	4	2256-2272	PREDICTED: exocyst complex component EXO84B [Beta vulgaris subsp. vulgaris]	GO:0000145(exocyst);GO:0001927(exocyst assembly);GO:0051601(exocyst localization)	-
3	mes-MIR156a-p3	GCTCACCCTCTATCTGTC	Bv7_180810_wcdf.t1	4	641-658	hypothetical protein BVRB_7g180810 [Beta vulgaris subsp. vulgaris]	-	-
3	mes-MIR156a-p3	GCTCACCCTCTATCTGTC	Bv9_211191z3250.t1	4	707-725	-	-	-
3	mes-MIR156a-p3	GCTCACCCTCTATCTGTC	Bv9_222390_ntix.t1	2.5	150-166	hypothetical protein BVRB_9g222390 [Beta vulgaris subsp. vulgaris]	GO:0003333(amino acid transmembrane transport);GO:0015171(amino acid transmembrane transporter activity)	-
3	mes-MIR156a-p3	GCTCACCCTCTATCTGTC	Bv_003791z123.t1	4	468-485	-	-	-
3	mes-MIR156a-p3	GCTCACCCTCTATCTGTC	Bv_021711z1584.t1	3.5	79-95	hypothetical protein BVRB_8g187620 [Beta vulgaris subsp. vulgaris]	-	-
3	mes-MIR156a-p3	GCTCACCCTCTATCTGTC	Bv_029920_ikad.t1	4	398-414	-	-	-
3	mes-MIR156a-p3	GCTCACCCTCTATCTGTC	Bv_031711z3880.t1	3.5	116-132	hypothetical protein BVRB_038600, partial [Beta vulgaris subsp. vulgaris]	-	-
3	mes-MIR156a-p3	GCTCACCCTCTATCTGTC	MSTRG.10353.2	4	2630-2648	-	-	-
3	mes-MIR156a-p3	GCTCACCCTCTATCTGTC	MSTRG.10353.3	4	1356-1374	-	-	-
3	mes-MIR156a-p3	GCTCACCCTCTATCTGTC	MSTRG.10353.4	4	3672-3690	-	-	-
3	mes-MIR156a-p3	GCTCACCCTCTATCTGTC	MSTRG.10353.5	4	2669-2687	-	-	-
3	mes-MIR156a-p3	GCTCACCCTCTATCTGTC	MSTRG.10353.6	4	650-668	-	-	-
3	mes-MIR156a-p3	GCTCACCCTCTATCTGTC	MSTRG.10353.7	4	510-528	-	-	-
3	mes-MIR156a-p3	GCTCACCCTCTATCTGTC	MSTRG.10353.8	4	1250-1268	-	-	-
3	mes-MIR156a-p3	GCTCACCCTCTATCTGTC	MSTRG.10353.9	4	4746-4764	-	-	-
3	mes-MIR156a-p3	GCTCACCCTCTATCTGTC	MSTRG.11732.1	4	1407-1425	-	-	-
3	mes-MIR156a-p3	GCTCACCCTCTATCTGTC	MSTRG.11732.2	4	1305-1323	-	-	-
3	mes-MIR156a-p3	GCTCACCCTCTATCTGTC	MSTRG.11732.4	4	1455-1473	-	-	-
3	mes-MIR156a-p3	GCTCACCCTCTATCTGTC	MSTRG.13492.1	4	479-495	-	-	-
3	mes-MIR156a-p3	GCTCACCCTCTATCTGTC	MSTRG.14236.1	4	3428-3444	-	-	-
3	mes-MIR156a-p3	GCTCACCCTCTATCTGTC	MSTRG.16295.1	4	1575-1592	-	-	-
3	mes-MIR156a-p3	GCTCACCCTCTATCTGTC	MSTRG.16550.1	3	793-809	-	-	-
3	mes-MIR156a-p3	GCTCACCCTCTATCTGTC	MSTRG.16550.2	3	2996-3012	-	-	-
3	mes-MIR156a-p3	GCTCACCCTCTATCTGTC	MSTRG.16550.3	3	772-788	-	-	-
3	mes-MIR156a-p3	GCTCACCCTCTATCTGTC	MSTRG.16550.4	3	754-770	-	-	-
3	mes-MIR156a-p3	GCTCACCCTCTATCTGTC	MSTRG.16550.5	3	928-944	-	-	-
3	mes-MIR156a-p3	GCTCACCCTCTATCTGTC	MSTRG.17382.4	4	3793-3809	-	-	-
3	mes-MIR156a-p3	GCTCACCCTCTATCTGTC	MSTRG.17670.1	4	683-699	-	-	-
3	mes-MIR156a-p3	GCTCACCCTCTATCTGTC	MSTRG.17670.2	4	775-791	-	-	-
3	mes-MIR156a-p3	GCTCACCCTCTATCTGTC	MSTRG.17856.1	3	2209-2227	-	-	-
3	mes-MIR156a-p3	GCTCACCCTCTATCTGTC	MSTRG.17856.2	3	3215-3233	-	-	-
3	mes-MIR156a-p3	GCTCACCCTCTATCTGTC	MSTRG.18761.1	4	1266-1282	-	-	-
3	mes-MIR156a-p3	GCTCACCCTCTATCTGTC	MSTRG.20670.2	4	3690-3706	-	-	-
3	mes-MIR156a-p3	GCTCACCCTCTATCTGTC	MSTRG.22697.3	4	1977-1993	-	-	-
3	mes-MIR156a-p3	GCTCACCCTCTATCTGTC	MSTRG.23290.3	4	15024-15040	-	-	-
3	mes-MIR156a-p3	GCTCACCCTCTATCTGTC	MSTRG.2647.1	4	2266-2282	-	-	-
3	mes-MIR156a-p3	GCTCACCCTCTATCTGTC	MSTRG.27216.1	2.5	157-173	-	-	-
3	mes-MIR156a-p3	GCTCACCCTCTATCTGTC	MSTRG.3750.1	4	653-669	-	-	-
3	mes-MIR156a-p3	GCTCACCCTCTATCTGTC	MSTRG.3907.2	4	4379-4396	-	-	-
3	mes-MIR156a-p3	GCTCACCCTCTATCTGTC	MSTRG.4587.1	2.5	1133-1149	-	-	-
3	mes-MIR156a-p3	GCTCACCCTCTATCTGTC	MSTRG.532.1	4	669-685	-	-	-
3	mes-MIR156a-p3	GCTCACCCTCTATCTGTC	MSTRG.5575.1	4	686-702	-	-	-
3	mes-MIR156a-p3	GCTCACCCTCTATCTGTC	MSTRG.6078.1	4	1096-1114	-	-	-
3	mes-MIR156a-p3	GCTCACCCTCTATCTGTC	MSTRG.6840.10	4	1871-1887	-	-	-
3	mes-MIR156a-p3	GCTCACCCTCTATCTGTC	MSTRG.6840.15	4	1848-1864	-	-	-
3	mes-MIR156a-p3	GCTCACCCTCTATCTGTC	MSTRG.6840.17	4	998-1014	-	-	-
3	mes-MIR156a-p3	GCTCACCCTCTATCTGTC	MSTRG.6840.18	4	1085-1101	-	-	-
3	mes-MIR156a-p3	GCTCACCCTCTATCTGTC	MSTRG.6840.20	4	696-712	-	-	-
3	mes-MIR156a-p3	GCTCACCCTCTATCTGTC	MSTRG.6840.21	4	1764-1780	-	-	-
3	mes-MIR156a-p3	GCTCACCCTCTATCTGTC	MSTRG.6840.22	4	1677-1693	-	-	-
3	mes-MIR156a-p3	GCTCACCCTCTATCTGTC	MSTRG.6840.23	4	2890-2906	-	-	-
3	mes-MIR156a-p3	GCTCACCCTCTATCTGTC	MSTRG.6840.5	4	2177-2193	-	-	-
3	mes-MIR156a-p3	GCTCACCCTCTATCTGTC	MSTRG.6840.7	4	2607-2623	-	-	-
4	mtr-miR156b-3p_L-1_1ss8TC	GCTCACCCTCTATCTGTCACC	Bv4_096030_jjfa.t1	3.5	718-737	PREDICTED: DNA repair protein recA homolog 1, chloroplastic isoform X1 [Beta vulgaris subsp. vulgaris]	GO:0000150(recombinase activity);GO:0000400(four-way junction DNA binding);GO:0000730(DNA recombinase assembly);GO:0003690(double-stranded DNA binding);GO:0003697(single-stranded DNA binding);GO:0004520(endodeoxyribonuclease activity);GO:0006312(mitotic recombination);GO:0008094(DNA-dependent ATPase activity);GO:0010212(response to ionizing radiation);GO:0042148(strand invasion)	ko03440(Homologous recombination)
4	mtr-miR156b-3p_L-1_1ss8TC	GCTCACCCTCTATCTGTCACC	Bv6_136790_ukwe.t1	4	685-704	PREDICTED: THO complex subunit 7A [Beta vulgaris subsp. vulgaris]	GO:0000445(THO complex part of transcription export complex);GO:0000446(nucleoplasmic THO complex);GO:0000781(chromosome, telomeric region);GO:0003676(nucleic acid binding);GO:0006368(transcription elongation from RNA polymerase II promoter);GO:0006406(mRNA export from nucleus)	ko03013(RNA transport)
4	mtr-miR156b-3p_L-1_1ss8TC	GCTCACCCTCTATCTGTCACC	Bv6_137170_juuc.t2	4	1135-1154	hypothetical protein BVRB_6g137170 isoform B [Beta vulgaris subsp. vulgaris]	GO:0005618(cell wall);GO:0008150(biological_process)	-
4	mtr-miR156b-3p_L-1_1ss8TC	GCTCACCCTCTATCTGTCACC	Bv6_146340_scej.t1	4	1597-1618	PREDICTED: acetyl-coenzyme A synthetase, chloroplastic/glyoxysomal [Beta vulgaris subsp. vulgaris]	GO:0003987(acetate-CoA ligase activity);GO:0005524(ATP binding);GO:0005829(cytosol);GO:0006083(acetate metabolic process);GO:0006631(fatty acid metabolic process);GO:0009507(chloroplast);GO:0009514(glyoxysome);GO:0009570(chloroplast stroma);GO:0016208(AMP binding);GO:0019427(acetyl-CoA biosynthetic process from acetate)	ko00010(Glycolysis / Gluconeogenesis);ko00620(Pyruvate metabolism);ko00630(Glyoxylate and dicarboxylate metabolism);ko00640(Propanoate metabolism)
4	mtr-miR156b-3p_L-1_1ss8TC	GCTCACCCTCTATCTGTCACC	Bv_003791z123.t1	4	465-485	-	-	-
4	mtr-miR156b-3p_L-1_1ss8TC	GCTCACCCTCTATCTGTCACC	MSTRG.13492.1	4	476-495	-	-	-
4	mtr-miR156b-3p_L-1_1ss8TC	GCTCACCCTCTATCTGTCACC	MSTRG.16550.1	4	790-809	-	-	-
4	mtr-miR156b-3p_L-1_1ss8TC	GCTCACCCTCTATCTGTCACC	MSTRG.16550.2	4	2993-3012	-	-	-
4	mtr-miR156b-3p_L-1_1ss8TC	GCTCACCCTCTATCTGTCACC	MSTRG.16550.3	4	769-788	-	-	-
4	mtr-miR156b-3p_L-1_1ss8TC	GCTCACCCTCTATCTGTCACC	MSTRG.16550.4	4	751-770	-	-	-
4	mtr-miR156b-3p_L-1_1ss8TC	GCTCACCCTCTATCTGTCACC	MSTRG.16550.5	4	925-944	-	-	-
4	mtr-miR156b-3p_L-1_1ss8TC	GCTCACCCTCTATCTGTCACC	MSTRG.17856.1	4	2206-2227	-	-	-
4	mtr-miR156b-3p_L-1_1ss8TC	GCTCACCCTCTATCTGTCACC	MSTRG.17856.2	4	3212-3233	-	-	-
4	mtr-miR156b-3p_L-1_1ss8TC	GCTCACCCTCTATCTGTCACC	MSTRG.20693.1	4	6034-6053	-	-	-
5	mtr-miR156b-5p	TGACAGAAGAGAGTGAGCAC	Bv9_209230_cxpu.t1	4	64-82	PREDICTED: uncharacterized protein LOC104903423 [Beta vulgaris subsp. vulgaris]	GO:0003674(molecular_function);GO:0005634(nucleus);GO:0008150(biological_process)	-
5	mtr-miR156b-5p	TGACAGAAGAGAGTGAGCAC	MSTRG.25664.1	4	64-82	-	-	-
5	mtr-miR156b-5p	TGACAGAAGAGAGTGAGCAC	MSTRG.16488.1	1	2181-2200	-	-	-
5	mtr-miR156b-5p	TGACAGAAGAGAGTGAGCAC	MSTRG.16488.2	1	2142-2161	-	-	-
5	mtr-miR156b-5p	TGACAGAAGAGAGTGAGCAC	Bv6_136190_cygi.t1	1	1185-1204	PREDICTED: squamosa promoter-binding-like protein 6 isoform X1 [Beta vulgaris subsp. vulgaris]	GO:0003677(DNA binding);GO:0003700(DNA binding transcription factor activity);GO:0005515(protein binding);GO:0005634(nucleus);GO:0006351(transcription, DNA-templated);GO:0006355(regulation of transcription, DNA-templated);GO:0010468(regulation of gene expression);GO:0042742(defense response to bacterium);GO:0046872(metal ion binding)	-
5	mtr-miR156b-5p	TGACAGAAGAGAGTGAGCAC	Bv6_130790_koge.t1	4	1472-1490	PREDICTED: protein GRIP isoform X1 [Beta vulgaris subsp. vulgaris]	GO:0000795(synaptonemal complex);GO:0007131(reciprocal meiotic recombination)	-
5	mtr-miR156b-5p	TGACAGAAGAGAGTGAGCAC	MSTRG.15857.2	4	1341-1359	-	-	-
5	mtr-miR156b-5p	TGACAGAAGAGAGTGAGCAC	MSTRG.15857.1	4	1567-1585	-	-	-
5	mtr-miR156b-5p	TGACAGAAGAGAGTGAGCAC	MSTRG.15857.4	4	1385-1403	-	-	-
5	mtr-miR156b-5p	TGACAGAAGAGAGTGAGCAC	MSTRG.18413.2	1	1548-1567	-	-	-
5	mtr-miR156b-5p	TGACAGAAGAGAGTGAGCAC	Bv6_150690_wmrr.t1	1	1669-1688	PREDICTED: squamosa promoter-binding-like protein 2 [Beta vulgaris subsp. vulgaris]	GO:0003677(DNA binding);GO:0003700(DNA binding transcription factor activity);GO:0005634(nucleus);GO:0006351(transcription, DNA-templated);GO:0006355(regulation of transcription, DNA-templated);GO:0043565(sequence-specific DNA binding);GO:0044212(transcription regulatory region DNA binding);GO:0046872(metal ion binding);GO:0048510(regulation of timing of transition from vegetative to reproductive…	-
5	mtr-miR156b-5p	TGACAGAAGAGAGTGAGCAC	MSTRG.18413.4	1	1608-1627	-	-	-
5	mtr-miR156b-5p	TGACAGAAGAGAGTGAGCAC	MSTRG.18413.3	1	1838-1857	-	-	-
5	mtr-miR156b-5p	TGACAGAAGAGAGTGAGCAC	Bv_010700_xqkf.t1	1	1808-1827	PREDICTED: squamosa promoter-binding-like protein 6 [Beta vulgaris subsp. vulgaris]	GO:0003677(DNA binding);GO:0003700(DNA binding transcription factor activity);GO:0005515(protein binding);GO:0005634(nucleus);GO:0006351(transcription, DNA-templated);GO:0006355(regulation of transcription, DNA-templated);GO:0010468(regulation of gene expression);GO:0042742(defense response to bacterium);GO:0046872(metal ion binding)	-
5	mtr-miR156b-5p	TGACAGAAGAGAGTGAGCAC	MSTRG.18388.2	1	2917-2936	-	-	-
5	mtr-miR156b-5p	TGACAGAAGAGAGTGAGCAC	MSTRG.30714.2	1	2550-2569	-	-	-
5	mtr-miR156b-5p	TGACAGAAGAGAGTGAGCAC	MSTRG.30714.1	1	3675-3694	-	-	-
5	mtr-miR156b-5p	TGACAGAAGAGAGTGAGCAC	MSTRG.18388.1	1	1407-1426	-	-	-
5	mtr-miR156b-5p	TGACAGAAGAGAGTGAGCAC	Bv6_150510_oyfw.t1	1	1183-1202	PREDICTED: squamosa promoter-binding-like protein 16 [Beta vulgaris subsp. vulgaris]	GO:0003677(DNA binding);GO:0003700(DNA binding transcription factor activity);GO:0005634(nucleus);GO:0006355(regulation of transcription, DNA-templated);GO:0048653(anther development)	-
5	mtr-miR156b-5p	TGACAGAAGAGAGTGAGCAC	Bv1_005450_ufji.t1	4	775-793	PREDICTED: protein CLT2, chloroplastic [Beta vulgaris subsp. vulgaris]	GO:0002229(defense response to oomycetes);GO:0009507(chloroplast);GO:0009536(plastid);GO:0016021(integral component of membrane);GO:0031969(chloroplast membrane);GO:0034635(glutathione transport);GO:0046686(response to cadmium ion)	-
5	mtr-miR156b-5p	TGACAGAAGAGAGTGAGCAC	Bv2_037350_jdqi.t1	4	1703-1721	-	-	-
5	mtr-miR156b-5p	TGACAGAAGAGAGTGAGCAC	Bv3_060480_yxxg.t1	1	846-865	PREDICTED: squamosa promoter-binding-like protein 9 [Beta vulgaris subsp. vulgaris]	GO:0003677(DNA binding);GO:0003700(DNA binding transcription factor activity);GO:0005634(nucleus);GO:0005737(cytoplasm);GO:0006351(transcription, DNA-templated);GO:0006355(regulation of transcription, DNA-templated);GO:0010228(vegetative to reproductive phase transition of meristem);GO:0046872(metal ion binding);GO:0048366(leaf development);GO:0048653(anther development);GO:2000025(regulation of …	-
5	mtr-miR156b-5p	TGACAGAAGAGAGTGAGCAC	Bv4_085400_guoy.t1	2.5	439-458	-	-	-
5	mtr-miR156b-5p	TGACAGAAGAGAGTGAGCAC	Bv4_086850_ncij.t1	2	896-915	PREDICTED: squamosa promoter-binding-like protein 4 [Beta vulgaris subsp. vulgaris]	GO:0003677(DNA binding);GO:0003700(DNA binding transcription factor activity);GO:0005634(nucleus);GO:0005737(cytoplasm);GO:0006351(transcription, DNA-templated);GO:0006355(regulation of transcription, DNA-templated);GO:0009908(flower development);GO:0009911(positive regulation of flower development);GO:0010228(vegetative to reproductive phase transition of meristem);GO:0010229(inflorescence devel…	ko04075(Plant hormone signal transduction)
5	mtr-miR156b-5p	TGACAGAAGAGAGTGAGCAC	Bv4_086850_ncij.t2	2	941-960	hypothetical protein BVRB_4g086850 isoform B [Beta vulgaris subsp. vulgaris]	GO:0003677(DNA binding);GO:0003700(DNA binding transcription factor activity);GO:0005634(nucleus);GO:0005737(cytoplasm);GO:0006351(transcription, DNA-templated);GO:0006355(regulation of transcription, DNA-templated);GO:0009908(flower development);GO:0009911(positive regulation of flower development);GO:0010228(vegetative to reproductive phase transition of meristem);GO:0010229(inflorescence devel…	ko04075(Plant hormone signal transduction)
5	mtr-miR156b-5p	TGACAGAAGAGAGTGAGCAC	Bv6_131170_gezt.t1	1	1063-1082	PREDICTED: squamosa promoter-binding-like protein 16 isoform X1 [Beta vulgaris subsp. vulgaris]	GO:0003677(DNA binding);GO:0003700(DNA binding transcription factor activity);GO:0005634(nucleus);GO:0006355(regulation of transcription, DNA-templated);GO:0048653(anther development)	-
5	mtr-miR156b-5p	TGACAGAAGAGAGTGAGCAC	Bv6_144540_zaet.t1	2.5	785-804	PREDICTED: squamosa promoter-binding-like protein 16 isoform X1 [Beta vulgaris subsp. vulgaris]	-	-
5	mtr-miR156b-5p	TGACAGAAGAGAGTGAGCAC	Bv6_144550_ktyn.t1	2.5	644-663	hypothetical protein BVRB_4g085400 [Beta vulgaris subsp. vulgaris]	GO:0000981(RNA polymerase II transcription factor activity, sequence-specific DNA binding);GO:0001135(transcription factor activity, RNA polymerase II transcription factor recruiting);GO:0003677(DNA binding);GO:0003700(DNA binding transcription factor activity);GO:0005515(protein binding);GO:0005634(nucleus);GO:0006351(transcription, DNA-templated);GO:0006355(regulation of transcription, DNA-temp…	-
5	mtr-miR156b-5p	TGACAGAAGAGAGTGAGCAC	Bv7_178070_ynmu.t1	4	522-540	PREDICTED: organic cation/carnitine transporter 7 [Beta vulgaris subsp. vulgaris]	GO:0016021(integral component of membrane)	-
5	mtr-miR156b-5p	TGACAGAAGAGAGTGAGCAC	Bv8_182810_pick.t1	4	530-549	hypothetical protein BVRB_8g182810 [Beta vulgaris subsp. vulgaris]	GO:0003677(DNA binding);GO:0003700(DNA binding transcription factor activity);GO:0005634(nucleus);GO:0005737(cytoplasm);GO:0006351(transcription, DNA-templated);GO:0006355(regulation of transcription, DNA-templated);GO:0009908(flower development);GO:0010321(regulation of vegetative phase change);GO:0046872(metal ion binding)	ko04075(Plant hormone signal transduction)
5	mtr-miR156b-5p	TGACAGAAGAGAGTGAGCAC	Bv8_189731z2883.t1	4	529-549	-	-	-
5	mtr-miR156b-5p	TGACAGAAGAGAGTGAGCAC	Bv9_207460_eezu.t1	4	199-218	PREDICTED: putative potassium transporter 12 [Beta vulgaris subsp. vulgaris]	GO:0015079(potassium ion transmembrane transporter activity);GO:0016020(membrane)	-
5	mtr-miR156b-5p	TGACAGAAGAGAGTGAGCAC	Bv9_225950_hzuo.t1	3.5	641-660	PREDICTED: WRKY transcription factor 1 [Beta vulgaris subsp. vulgaris]	GO:0003700(DNA binding transcription factor activity);GO:0005634(nucleus);GO:0006351(transcription, DNA-templated);GO:0006355(regulation of transcription, DNA-templated);GO:0008270(zinc ion binding);GO:0009863(salicylic acid mediated signaling pathway);GO:0043565(sequence-specific DNA binding);GO:0045893(positive regulation of transcription, DNA-templated)	ko04626(Plant-pathogen interaction)
5	mtr-miR156b-5p	TGACAGAAGAGAGTGAGCAC	Bv_038391z6407.t1	4	483-502	-	-	-
5	mtr-miR156b-5p	TGACAGAAGAGAGTGAGCAC	MSTRG.11911.2	4	112-130	-	-	-
5	mtr-miR156b-5p	TGACAGAAGAGAGTGAGCAC	MSTRG.14303.4	4	1934-1953	-	-	-
5	mtr-miR156b-5p	TGACAGAAGAGAGTGAGCAC	MSTRG.15751.6	3	1903-1922	-	-	-
5	mtr-miR156b-5p	TGACAGAAGAGAGTGAGCAC	MSTRG.18230.2	4	521-541	-	-	-
5	mtr-miR156b-5p	TGACAGAAGAGAGTGAGCAC	MSTRG.20373.2	3.5	5253-5271	-	-	-
5	mtr-miR156b-5p	TGACAGAAGAGAGTGAGCAC	MSTRG.20373.6	3.5	2382-2400	-	-	-
5	mtr-miR156b-5p	TGACAGAAGAGAGTGAGCAC	MSTRG.20788.3	3	1590-1610	-	-	-
5	mtr-miR156b-5p	TGACAGAAGAGAGTGAGCAC	MSTRG.27514.1	3	6057-6075	-	-	-
5	mtr-miR156b-5p	TGACAGAAGAGAGTGAGCAC	MSTRG.27514.2	3	8752-8770	-	-	-
5	mtr-miR156b-5p	TGACAGAAGAGAGTGAGCAC	MSTRG.27514.3	3	4913-4931	-	-	-
5	mtr-miR156b-5p	TGACAGAAGAGAGTGAGCAC	MSTRG.27514.5	3	5149-5167	-	-	-
5	mtr-miR156b-5p	TGACAGAAGAGAGTGAGCAC	MSTRG.27647.1	3.5	790-809	-	-	-
5	mtr-miR156b-5p	TGACAGAAGAGAGTGAGCAC	MSTRG.27647.3	3.5	612-631	-	-	-
5	mtr-miR156b-5p	TGACAGAAGAGAGTGAGCAC	MSTRG.4490.1	4	1766-1784	-	-	-
5	mtr-miR156b-5p	TGACAGAAGAGAGTGAGCAC	MSTRG.4490.2	4	1780-1798	-	-	-
5	mtr-miR156b-5p	TGACAGAAGAGAGTGAGCAC	MSTRG.4490.3	4	1633-1651	-	-	-
5	mtr-miR156b-5p	TGACAGAAGAGAGTGAGCAC	MSTRG.4834.1	4	3653-3672	-	-	-
5	mtr-miR156b-5p	TGACAGAAGAGAGTGAGCAC	MSTRG.589.1	4	782-800	-	-	-
5	mtr-miR156b-5p	TGACAGAAGAGAGTGAGCAC	MSTRG.589.3	4	1330-1348	-	-	-
5	mtr-miR156b-5p	TGACAGAAGAGAGTGAGCAC	MSTRG.589.5	4	1293-1311	-	-	-
5	mtr-miR156b-5p	TGACAGAAGAGAGTGAGCAC	MSTRG.6847.1	3.5	326-345	-	-	-
6	mtr-miR156e_1ss1TC	CTGACAGAAGATAGAGAGCAC	Bv3_060480_yxxg.t1	3	846-866	PREDICTED: squamosa promoter-binding-like protein 9 [Beta vulgaris subsp. vulgaris]	GO:0003677(DNA binding);GO:0003700(DNA binding transcription factor activity);GO:0005634(nucleus);GO:0005737(cytoplasm);GO:0006351(transcription, DNA-templated);GO:0006355(regulation of transcription, DNA-templated);GO:0010228(vegetative to reproductive phase transition of meristem);GO:0046872(metal ion binding);GO:0048366(leaf development);GO:0048653(anther development);GO:2000025(regulation of …	-
6	mtr-miR156e_1ss1TC	CTGACAGAAGATAGAGAGCAC	Bv6_150690_wmrr.t1	3	1669-1689	PREDICTED: squamosa promoter-binding-like protein 2 [Beta vulgaris subsp. vulgaris]	GO:0003677(DNA binding);GO:0003700(DNA binding transcription factor activity);GO:0005634(nucleus);GO:0006351(transcription, DNA-templated);GO:0006355(regulation of transcription, DNA-templated);GO:0043565(sequence-specific DNA binding);GO:0044212(transcription regulatory region DNA binding);GO:0046872(metal ion binding);GO:0048510(regulation of timing of transition from vegetative to reproductive…	-
6	mtr-miR156e_1ss1TC	CTGACAGAAGATAGAGAGCAC	MSTRG.18413.3	3	1838-1858	-	-	-
6	mtr-miR156e_1ss1TC	CTGACAGAAGATAGAGAGCAC	MSTRG.18413.4	3	1608-1628	-	-	-
6	mtr-miR156e_1ss1TC	CTGACAGAAGATAGAGAGCAC	MSTRG.18413.2	3	1548-1568	-	-	-
6	mtr-miR156e_1ss1TC	CTGACAGAAGATAGAGAGCAC	MSTRG.16488.2	2	2142-2162	-	-	-
6	mtr-miR156e_1ss1TC	CTGACAGAAGATAGAGAGCAC	Bv6_136190_cygi.t1	2	1185-1205	PREDICTED: squamosa promoter-binding-like protein 6 isoform X1 [Beta vulgaris subsp. vulgaris]	GO:0003677(DNA binding);GO:0003700(DNA binding transcription factor activity);GO:0005515(protein binding);GO:0005634(nucleus);GO:0006351(transcription, DNA-templated);GO:0006355(regulation of transcription, DNA-templated);GO:0010468(regulation of gene expression);GO:0042742(defense response to bacterium);GO:0046872(metal ion binding)	-
6	mtr-miR156e_1ss1TC	CTGACAGAAGATAGAGAGCAC	MSTRG.16488.1	2	2181-2201	-	-	-
6	mtr-miR156e_1ss1TC	CTGACAGAAGATAGAGAGCAC	Bv2_043830_ritt.t1	3	401-422	hypothetical protein BVRB_2g043830 [Beta vulgaris subsp. vulgaris]	-	ko00620(Pyruvate metabolism);ko00640(Propanoate metabolism);ko00061(Fatty acid biosynthesis)
6	mtr-miR156e_1ss1TC	CTGACAGAAGATAGAGAGCAC	Bv5_126210_qiqh.t1	3.5	269-290	hypothetical protein BVRB_5g126210 [Beta vulgaris subsp. vulgaris]	-	-
6	mtr-miR156e_1ss1TC	CTGACAGAAGATAGAGAGCAC	Bv6_131170_gezt.t1	3	1063-1083	PREDICTED: squamosa promoter-binding-like protein 16 isoform X1 [Beta vulgaris subsp. vulgaris]	GO:0003677(DNA binding);GO:0003700(DNA binding transcription factor activity);GO:0005634(nucleus);GO:0006355(regulation of transcription, DNA-templated);GO:0048653(anther development)	-
6	mtr-miR156e_1ss1TC	CTGACAGAAGATAGAGAGCAC	Bv6_150510_oyfw.t1	3	1183-1203	PREDICTED: squamosa promoter-binding-like protein 16 [Beta vulgaris subsp. vulgaris]	GO:0003677(DNA binding);GO:0003700(DNA binding transcription factor activity);GO:0005634(nucleus);GO:0006355(regulation of transcription, DNA-templated);GO:0048653(anther development)	-
6	mtr-miR156e_1ss1TC	CTGACAGAAGATAGAGAGCAC	Bv8_182810_pick.t1	2	530-550	hypothetical protein BVRB_8g182810 [Beta vulgaris subsp. vulgaris]	GO:0003677(DNA binding);GO:0003700(DNA binding transcription factor activity);GO:0005634(nucleus);GO:0005737(cytoplasm);GO:0006351(transcription, DNA-templated);GO:0006355(regulation of transcription, DNA-templated);GO:0009908(flower development);GO:0010321(regulation of vegetative phase change);GO:0046872(metal ion binding)	ko04075(Plant hormone signal transduction)
6	mtr-miR156e_1ss1TC	CTGACAGAAGATAGAGAGCAC	Bv8_182950_wmhy.t1	4	858-878	PREDICTED: uncharacterized protein LOC104900658 isoform X1 [Beta vulgaris subsp. vulgaris]	GO:0003674(molecular_function);GO:0005634(nucleus);GO:0008150(biological_process)	-
6	mtr-miR156e_1ss1TC	CTGACAGAAGATAGAGAGCAC	Bv8_182950_wmhy.t2	4	858-878	PREDICTED: uncharacterized protein LOC104900658 isoform X1 [Beta vulgaris subsp. vulgaris]	GO:0003674(molecular_function);GO:0005634(nucleus);GO:0008150(biological_process)	-
6	mtr-miR156e_1ss1TC	CTGACAGAAGATAGAGAGCAC	Bv8_198290_mtkj.t1	3.5	3684-3704	PREDICTED: villin-4 [Beta vulgaris subsp. vulgaris]	GO:0003779(actin binding);GO:0005737(cytoplasm);GO:0005856(cytoskeleton);GO:0007010(cytoskeleton organization);GO:0051015(actin filament binding);GO:0051017(actin filament bundle assembly);GO:0051693(actin filament capping)	-
6	mtr-miR156e_1ss1TC	CTGACAGAAGATAGAGAGCAC	Bv9_218300_aguh.t1	4	5132-5153	PREDICTED: serine/threonine-protein kinase SMG1-like [Beta vulgaris subsp. vulgaris]	GO:0005634(nucleus);GO:0006281(DNA repair);GO:0016301(kinase activity)	ko03015(mRNA surveillance pathway)
6	mtr-miR156e_1ss1TC	CTGACAGAAGATAGAGAGCAC	Bv_010700_xqkf.t1	3	1808-1828	PREDICTED: squamosa promoter-binding-like protein 6 [Beta vulgaris subsp. vulgaris]	GO:0003677(DNA binding);GO:0003700(DNA binding transcription factor activity);GO:0005515(protein binding);GO:0005634(nucleus);GO:0006351(transcription, DNA-templated);GO:0006355(regulation of transcription, DNA-templated);GO:0010468(regulation of gene expression);GO:0042742(defense response to bacterium);GO:0046872(metal ion binding)	-
6	mtr-miR156e_1ss1TC	CTGACAGAAGATAGAGAGCAC	MSTRG.18388.1	3	1407-1427	-	-	-
6	mtr-miR156e_1ss1TC	CTGACAGAAGATAGAGAGCAC	MSTRG.18388.2	3	2917-2937	-	-	-
6	mtr-miR156e_1ss1TC	CTGACAGAAGATAGAGAGCAC	MSTRG.22323.1	4	858-878	-	-	-
6	mtr-miR156e_1ss1TC	CTGACAGAAGATAGAGAGCAC	MSTRG.24190.1	3.5	5292-5312	-	-	-
6	mtr-miR156e_1ss1TC	CTGACAGAAGATAGAGAGCAC	MSTRG.25809.16	3.5	1771-1792	-	-	-
6	mtr-miR156e_1ss1TC	CTGACAGAAGATAGAGAGCAC	MSTRG.25813.1	3.5	1004-1025	-	-	-
6	mtr-miR156e_1ss1TC	CTGACAGAAGATAGAGAGCAC	MSTRG.26776.1	4	5100-5121	-	-	-
6	mtr-miR156e_1ss1TC	CTGACAGAAGATAGAGAGCAC	MSTRG.26776.3	4	5056-5077	-	-	-
6	mtr-miR156e_1ss1TC	CTGACAGAAGATAGAGAGCAC	MSTRG.30104.3	3.5	1354-1373	-	-	-
6	mtr-miR156e_1ss1TC	CTGACAGAAGATAGAGAGCAC	MSTRG.30104.4	3.5	4045-4064	-	-	-
6	mtr-miR156e_1ss1TC	CTGACAGAAGATAGAGAGCAC	MSTRG.30714.1	3	3675-3695	-	-	-
6	mtr-miR156e_1ss1TC	CTGACAGAAGATAGAGAGCAC	MSTRG.30714.2	3	2550-2570	-	-	-
6	mtr-miR156e_1ss1TC	CTGACAGAAGATAGAGAGCAC	MSTRG.47.2	4	2154-2174	-	-	-
7	mtr-miR156e_R+1_1ss1TC	CTGACAGAAGATAGAGAGCACT	Bv3_060480_yxxg.t1	4	845-866	PREDICTED: squamosa promoter-binding-like protein 9 [Beta vulgaris subsp. vulgaris]	GO:0003677(DNA binding);GO:0003700(DNA binding transcription factor activity);GO:0005634(nucleus);GO:0005737(cytoplasm);GO:0006351(transcription, DNA-templated);GO:0006355(regulation of transcription, DNA-templated);GO:0010228(vegetative to reproductive phase transition of meristem);GO:0046872(metal ion binding);GO:0048366(leaf development);GO:0048653(anther development);GO:2000025(regulation of …	-
7	mtr-miR156e_R+1_1ss1TC	CTGACAGAAGATAGAGAGCACT	MSTRG.18413.4	4	1607-1628	-	-	-
7	mtr-miR156e_R+1_1ss1TC	CTGACAGAAGATAGAGAGCACT	Bv6_150690_wmrr.t1	4	1668-1689	PREDICTED: squamosa promoter-binding-like protein 2 [Beta vulgaris subsp. vulgaris]	GO:0003677(DNA binding);GO:0003700(DNA binding transcription factor activity);GO:0005634(nucleus);GO:0006351(transcription, DNA-templated);GO:0006355(regulation of transcription, DNA-templated);GO:0043565(sequence-specific DNA binding);GO:0044212(transcription regulatory region DNA binding);GO:0046872(metal ion binding);GO:0048510(regulation of timing of transition from vegetative to reproductive…	-
7	mtr-miR156e_R+1_1ss1TC	CTGACAGAAGATAGAGAGCACT	MSTRG.18413.3	4	1837-1858	-	-	-
7	mtr-miR156e_R+1_1ss1TC	CTGACAGAAGATAGAGAGCACT	MSTRG.18413.2	4	1547-1568	-	-	-
7	mtr-miR156e_R+1_1ss1TC	CTGACAGAAGATAGAGAGCACT	MSTRG.16488.1	3	2180-2201	-	-	-
7	mtr-miR156e_R+1_1ss1TC	CTGACAGAAGATAGAGAGCACT	Bv6_136190_cygi.t1	3	1184-1205	PREDICTED: squamosa promoter-binding-like protein 6 isoform X1 [Beta vulgaris subsp. vulgaris]	GO:0003677(DNA binding);GO:0003700(DNA binding transcription factor activity);GO:0005515(protein binding);GO:0005634(nucleus);GO:0006351(transcription, DNA-templated);GO:0006355(regulation of transcription, DNA-templated);GO:0010468(regulation of gene expression);GO:0042742(defense response to bacterium);GO:0046872(metal ion binding)	-
7	mtr-miR156e_R+1_1ss1TC	CTGACAGAAGATAGAGAGCACT	MSTRG.16488.2	3	2141-2162	-	-	-
7	mtr-miR156e_R+1_1ss1TC	CTGACAGAAGATAGAGAGCACT	Bv2_043830_ritt.t1	4	400-422	hypothetical protein BVRB_2g043830 [Beta vulgaris subsp. vulgaris]	-	ko00620(Pyruvate metabolism);ko00640(Propanoate metabolism);ko00061(Fatty acid biosynthesis)
7	mtr-miR156e_R+1_1ss1TC	CTGACAGAAGATAGAGAGCACT	Bv6_131170_gezt.t1	4	1062-1083	PREDICTED: squamosa promoter-binding-like protein 16 isoform X1 [Beta vulgaris subsp. vulgaris]	GO:0003677(DNA binding);GO:0003700(DNA binding transcription factor activity);GO:0005634(nucleus);GO:0006355(regulation of transcription, DNA-templated);GO:0048653(anther development)	-
7	mtr-miR156e_R+1_1ss1TC	CTGACAGAAGATAGAGAGCACT	Bv6_150510_oyfw.t1	4	1182-1203	PREDICTED: squamosa promoter-binding-like protein 16 [Beta vulgaris subsp. vulgaris]	GO:0003677(DNA binding);GO:0003700(DNA binding transcription factor activity);GO:0005634(nucleus);GO:0006355(regulation of transcription, DNA-templated);GO:0048653(anther development)	-
7	mtr-miR156e_R+1_1ss1TC	CTGACAGAAGATAGAGAGCACT	Bv8_182810_pick.t1	2	529-550	hypothetical protein BVRB_8g182810 [Beta vulgaris subsp. vulgaris]	GO:0003677(DNA binding);GO:0003700(DNA binding transcription factor activity);GO:0005634(nucleus);GO:0005737(cytoplasm);GO:0006351(transcription, DNA-templated);GO:0006355(regulation of transcription, DNA-templated);GO:0009908(flower development);GO:0010321(regulation of vegetative phase change);GO:0046872(metal ion binding)	ko04075(Plant hormone signal transduction)
7	mtr-miR156e_R+1_1ss1TC	CTGACAGAAGATAGAGAGCACT	Bv8_198290_mtkj.t1	4	3683-3704	PREDICTED: villin-4 [Beta vulgaris subsp. vulgaris]	GO:0003779(actin binding);GO:0005737(cytoplasm);GO:0005856(cytoskeleton);GO:0007010(cytoskeleton organization);GO:0051015(actin filament binding);GO:0051017(actin filament bundle assembly);GO:0051693(actin filament capping)	-
7	mtr-miR156e_R+1_1ss1TC	CTGACAGAAGATAGAGAGCACT	Bv9_218300_aguh.t1	4	5131-5153	PREDICTED: serine/threonine-protein kinase SMG1-like [Beta vulgaris subsp. vulgaris]	GO:0005634(nucleus);GO:0006281(DNA repair);GO:0016301(kinase activity)	ko03015(mRNA surveillance pathway)
7	mtr-miR156e_R+1_1ss1TC	CTGACAGAAGATAGAGAGCACT	Bv_010700_xqkf.t1	4	1807-1828	PREDICTED: squamosa promoter-binding-like protein 6 [Beta vulgaris subsp. vulgaris]	GO:0003677(DNA binding);GO:0003700(DNA binding transcription factor activity);GO:0005515(protein binding);GO:0005634(nucleus);GO:0006351(transcription, DNA-templated);GO:0006355(regulation of transcription, DNA-templated);GO:0010468(regulation of gene expression);GO:0042742(defense response to bacterium);GO:0046872(metal ion binding)	-
7	mtr-miR156e_R+1_1ss1TC	CTGACAGAAGATAGAGAGCACT	MSTRG.18388.1	4	1406-1427	-	-	-
7	mtr-miR156e_R+1_1ss1TC	CTGACAGAAGATAGAGAGCACT	MSTRG.18388.2	4	2916-2937	-	-	-
7	mtr-miR156e_R+1_1ss1TC	CTGACAGAAGATAGAGAGCACT	MSTRG.24190.1	4	5291-5312	-	-	-
7	mtr-miR156e_R+1_1ss1TC	CTGACAGAAGATAGAGAGCACT	MSTRG.25809.16	4	1770-1792	-	-	-
7	mtr-miR156e_R+1_1ss1TC	CTGACAGAAGATAGAGAGCACT	MSTRG.25813.1	4	1003-1025	-	-	-
7	mtr-miR156e_R+1_1ss1TC	CTGACAGAAGATAGAGAGCACT	MSTRG.26776.1	4	5099-5121	-	-	-
7	mtr-miR156e_R+1_1ss1TC	CTGACAGAAGATAGAGAGCACT	MSTRG.26776.3	4	5055-5077	-	-	-
7	mtr-miR156e_R+1_1ss1TC	CTGACAGAAGATAGAGAGCACT	MSTRG.30714.1	4	3674-3695	-	-	-
7	mtr-miR156e_R+1_1ss1TC	CTGACAGAAGATAGAGAGCACT	MSTRG.30714.2	4	2549-2570	-	-	-
8	mtr-MIR156e-p3_2ss2AT24GC	TTTCACTCCTTTGTGCTCTCTATC	Bv6_146000_mafn.t1	4	1767-1789	PREDICTED: dynamin-2B [Beta vulgaris subsp. vulgaris]	GO:0000139(Golgi membrane);GO:0000266(mitochondrial fission);GO:0003924(GTPase activity);GO:0005525(GTP binding);GO:0005737(cytoplasm);GO:0005774(vacuolar membrane);GO:0005794(Golgi apparatus);GO:0005829(cytosol);GO:0005874(microtubule);GO:0005886(plasma membrane);GO:0006896(Golgi to vacuole transport);GO:0008017(microtubule binding);GO:0008289(lipid binding);GO:0009506(plasmodesma);GO:0009524(ph…	ko04144(Endocytosis)
8	mtr-MIR156e-p3_2ss2AT24GC	TTTCACTCCTTTGTGCTCTCTATC	MSTRG.17804.2	4	2334-2356	-	-	-
8	mtr-MIR156e-p3_2ss2AT24GC	TTTCACTCCTTTGTGCTCTCTATC	MSTRG.17804.3	4	2334-2356	-	-	-
8	mtr-MIR156e-p3_2ss2AT24GC	TTTCACTCCTTTGTGCTCTCTATC	MSTRG.17804.4	4	1619-1641	-	-	-
8	mtr-MIR156e-p3_2ss2AT24GC	TTTCACTCCTTTGTGCTCTCTATC	MSTRG.17804.1	4	1937-1959	-	-	-
8	mtr-MIR156e-p3_2ss2AT24GC	TTTCACTCCTTTGTGCTCTCTATC	Bv2_043830_ritt.t1	3.5	314-336	hypothetical protein BVRB_2g043830 [Beta vulgaris subsp. vulgaris]	-	ko00620(Pyruvate metabolism);ko00640(Propanoate metabolism);ko00061(Fatty acid biosynthesis)
8	mtr-MIR156e-p3_2ss2AT24GC	TTTCACTCCTTTGTGCTCTCTATC	Bv4_091070_wruf.t1	4	1442-1465	PREDICTED: uncharacterized protein LOC104892008 [Beta vulgaris subsp. vulgaris]	GO:0003674(molecular_function);GO:0009507(chloroplast)	-
8	mtr-MIR156e-p3_2ss2AT24GC	TTTCACTCCTTTGTGCTCTCTATC	Bv5_121700_jktt.t1	3.5	771-793	PREDICTED: pentatricopeptide repeat-containing protein At3g62470, mitochondrial isoform X1 [Beta vulgaris subsp. vulgaris]	GO:0003674(molecular_function);GO:0003723(RNA binding);GO:0005739(mitochondrion);GO:0008150(biological_process)	-
8	mtr-MIR156e-p3_2ss2AT24GC	TTTCACTCCTTTGTGCTCTCTATC	Bv5_126210_qiqh.t1	4	219-241	hypothetical protein BVRB_5g126210 [Beta vulgaris subsp. vulgaris]	-	-
8	mtr-MIR156e-p3_2ss2AT24GC	TTTCACTCCTTTGTGCTCTCTATC	Bv6_156260_pkua.t1	3	651-673	-	-	-
9	fve-miR156f	TTGACAGAAGATAGAGAGCAC	Bv3_060480_yxxg.t1	2	846-866	PREDICTED: squamosa promoter-binding-like protein 9 [Beta vulgaris subsp. vulgaris]	GO:0003677(DNA binding);GO:0003700(DNA binding transcription factor activity);GO:0005634(nucleus);GO:0005737(cytoplasm);GO:0006351(transcription, DNA-templated);GO:0006355(regulation of transcription, DNA-templated);GO:0010228(vegetative to reproductive phase transition of meristem);GO:0046872(metal ion binding);GO:0048366(leaf development);GO:0048653(anther development);GO:2000025(regulation of …	-
9	fve-miR156f	TTGACAGAAGATAGAGAGCAC	Bv6_150690_wmrr.t1	2	1669-1689	PREDICTED: squamosa promoter-binding-like protein 2 [Beta vulgaris subsp. vulgaris]	GO:0003677(DNA binding);GO:0003700(DNA binding transcription factor activity);GO:0005634(nucleus);GO:0006351(transcription, DNA-templated);GO:0006355(regulation of transcription, DNA-templated);GO:0043565(sequence-specific DNA binding);GO:0044212(transcription regulatory region DNA binding);GO:0046872(metal ion binding);GO:0048510(regulation of timing of transition from vegetative to reproductive…	-
9	fve-miR156f	TTGACAGAAGATAGAGAGCAC	MSTRG.18413.2	2	1548-1568	-	-	-
9	fve-miR156f	TTGACAGAAGATAGAGAGCAC	MSTRG.18413.4	2	1608-1628	-	-	-
9	fve-miR156f	TTGACAGAAGATAGAGAGCAC	MSTRG.18413.3	2	1838-1858	-	-	-
9	fve-miR156f	TTGACAGAAGATAGAGAGCAC	MSTRG.16488.2	2.5	2142-2162	-	-	-
9	fve-miR156f	TTGACAGAAGATAGAGAGCAC	Bv6_136190_cygi.t1	2.5	1185-1205	PREDICTED: squamosa promoter-binding-like protein 6 isoform X1 [Beta vulgaris subsp. vulgaris]	GO:0003677(DNA binding);GO:0003700(DNA binding transcription factor activity);GO:0005515(protein binding);GO:0005634(nucleus);GO:0006351(transcription, DNA-templated);GO:0006355(regulation of transcription, DNA-templated);GO:0010468(regulation of gene expression);GO:0042742(defense response to bacterium);GO:0046872(metal ion binding)	-
9	fve-miR156f	TTGACAGAAGATAGAGAGCAC	MSTRG.16488.1	2.5	2181-2201	-	-	-
9	fve-miR156f	TTGACAGAAGATAGAGAGCAC	Bv2_043830_ritt.t1	3	401-422	hypothetical protein BVRB_2g043830 [Beta vulgaris subsp. vulgaris]	-	ko00620(Pyruvate metabolism);ko00640(Propanoate metabolism);ko00061(Fatty acid biosynthesis)
9	fve-miR156f	TTGACAGAAGATAGAGAGCAC	Bv5_126210_qiqh.t1	3.5	269-290	hypothetical protein BVRB_5g126210 [Beta vulgaris subsp. vulgaris]	-	-
9	fve-miR156f	TTGACAGAAGATAGAGAGCAC	Bv6_131170_gezt.t1	2	1063-1083	PREDICTED: squamosa promoter-binding-like protein 16 isoform X1 [Beta vulgaris subsp. vulgaris]	GO:0003677(DNA binding);GO:0003700(DNA binding transcription factor activity);GO:0005634(nucleus);GO:0006355(regulation of transcription, DNA-templated);GO:0048653(anther development)	-
9	fve-miR156f	TTGACAGAAGATAGAGAGCAC	Bv6_150510_oyfw.t1	3	1183-1203	PREDICTED: squamosa promoter-binding-like protein 16 [Beta vulgaris subsp. vulgaris]	GO:0003677(DNA binding);GO:0003700(DNA binding transcription factor activity);GO:0005634(nucleus);GO:0006355(regulation of transcription, DNA-templated);GO:0048653(anther development)	-
9	fve-miR156f	TTGACAGAAGATAGAGAGCAC	Bv8_182810_pick.t1	1	530-550	hypothetical protein BVRB_8g182810 [Beta vulgaris subsp. vulgaris]	GO:0003677(DNA binding);GO:0003700(DNA binding transcription factor activity);GO:0005634(nucleus);GO:0005737(cytoplasm);GO:0006351(transcription, DNA-templated);GO:0006355(regulation of transcription, DNA-templated);GO:0009908(flower development);GO:0010321(regulation of vegetative phase change);GO:0046872(metal ion binding)	ko04075(Plant hormone signal transduction)
9	fve-miR156f	TTGACAGAAGATAGAGAGCAC	Bv8_198290_mtkj.t1	3.5	3684-3704	PREDICTED: villin-4 [Beta vulgaris subsp. vulgaris]	GO:0003779(actin binding);GO:0005737(cytoplasm);GO:0005856(cytoskeleton);GO:0007010(cytoskeleton organization);GO:0051015(actin filament binding);GO:0051017(actin filament bundle assembly);GO:0051693(actin filament capping)	-
9	fve-miR156f	TTGACAGAAGATAGAGAGCAC	Bv_001030_mynf.t1	3.5	460-481	PREDICTED: artemisinic aldehyde Delta(11(13)) reductase [Beta vulgaris subsp. vulgaris]	GO:0003959(NADPH dehydrogenase activity);GO:0005777(peroxisome);GO:0009695(jasmonic acid biosynthetic process);GO:0016629(12-oxophytodienoate reductase activity);GO:0031408(oxylipin biosynthetic process)	ko00592(alpha-Linolenic acid metabolism)
9	fve-miR156f	TTGACAGAAGATAGAGAGCAC	Bv_010700_xqkf.t1	3	1808-1828	PREDICTED: squamosa promoter-binding-like protein 6 [Beta vulgaris subsp. vulgaris]	GO:0003677(DNA binding);GO:0003700(DNA binding transcription factor activity);GO:0005515(protein binding);GO:0005634(nucleus);GO:0006351(transcription, DNA-templated);GO:0006355(regulation of transcription, DNA-templated);GO:0010468(regulation of gene expression);GO:0042742(defense response to bacterium);GO:0046872(metal ion binding)	-
9	fve-miR156f	TTGACAGAAGATAGAGAGCAC	MSTRG.11465.1	4	415-434	-	-	-
9	fve-miR156f	TTGACAGAAGATAGAGAGCAC	MSTRG.17135.1	4	969-988	-	-	-
9	fve-miR156f	TTGACAGAAGATAGAGAGCAC	MSTRG.18388.1	3	1407-1427	-	-	-
9	fve-miR156f	TTGACAGAAGATAGAGAGCAC	MSTRG.18388.2	3	2917-2937	-	-	-
9	fve-miR156f	TTGACAGAAGATAGAGAGCAC	MSTRG.23639.1	4	1471-1490	-	-	-
9	fve-miR156f	TTGACAGAAGATAGAGAGCAC	MSTRG.24190.1	3.5	5292-5312	-	-	-
9	fve-miR156f	TTGACAGAAGATAGAGAGCAC	MSTRG.25809.16	3.5	1771-1792	-	-	-
9	fve-miR156f	TTGACAGAAGATAGAGAGCAC	MSTRG.25813.1	3.5	1004-1025	-	-	-
9	fve-miR156f	TTGACAGAAGATAGAGAGCAC	MSTRG.28862.1	4	209-228	-	-	-
9	fve-miR156f	TTGACAGAAGATAGAGAGCAC	MSTRG.29313.1	3.5	586-607	-	-	-
9	fve-miR156f	TTGACAGAAGATAGAGAGCAC	MSTRG.29313.2	3.5	1750-1771	-	-	-
9	fve-miR156f	TTGACAGAAGATAGAGAGCAC	MSTRG.29313.3	3.5	586-607	-	-	-
9	fve-miR156f	TTGACAGAAGATAGAGAGCAC	MSTRG.29313.5	3.5	593-614	-	-	-
9	fve-miR156f	TTGACAGAAGATAGAGAGCAC	MSTRG.29313.6	3.5	593-614	-	-	-
9	fve-miR156f	TTGACAGAAGATAGAGAGCAC	MSTRG.30104.3	4	1354-1373	-	-	-
9	fve-miR156f	TTGACAGAAGATAGAGAGCAC	MSTRG.30104.4	4	4045-4064	-	-	-
9	fve-miR156f	TTGACAGAAGATAGAGAGCAC	MSTRG.30714.1	3	3675-3695	-	-	-
9	fve-miR156f	TTGACAGAAGATAGAGAGCAC	MSTRG.30714.2	3	2550-2570	-	-	-
10	ptc-miR156g_R+1	TTGACAGAAGATAGAGAGCACT	Bv3_060480_yxxg.t1	3	845-866	PREDICTED: squamosa promoter-binding-like protein 9 [Beta vulgaris subsp. vulgaris]	GO:0003677(DNA binding);GO:0003700(DNA binding transcription factor activity);GO:0005634(nucleus);GO:0005737(cytoplasm);GO:0006351(transcription, DNA-templated);GO:0006355(regulation of transcription, DNA-templated);GO:0010228(vegetative to reproductive phase transition of meristem);GO:0046872(metal ion binding);GO:0048366(leaf development);GO:0048653(anther development);GO:2000025(regulation of …	-
10	ptc-miR156g_R+1	TTGACAGAAGATAGAGAGCACT	MSTRG.18413.3	3	1837-1858	-	-	-
10	ptc-miR156g_R+1	TTGACAGAAGATAGAGAGCACT	MSTRG.18413.4	3	1607-1628	-	-	-
10	ptc-miR156g_R+1	TTGACAGAAGATAGAGAGCACT	MSTRG.18413.2	3	1547-1568	-	-	-
10	ptc-miR156g_R+1	TTGACAGAAGATAGAGAGCACT	Bv6_150690_wmrr.t1	3	1668-1689	PREDICTED: squamosa promoter-binding-like protein 2 [Beta vulgaris subsp. vulgaris]	GO:0003677(DNA binding);GO:0003700(DNA binding transcription factor activity);GO:0005634(nucleus);GO:0006351(transcription, DNA-templated);GO:0006355(regulation of transcription, DNA-templated);GO:0043565(sequence-specific DNA binding);GO:0044212(transcription regulatory region DNA binding);GO:0046872(metal ion binding);GO:0048510(regulation of timing of transition from vegetative to reproductive…	-
10	ptc-miR156g_R+1	TTGACAGAAGATAGAGAGCACT	MSTRG.16488.2	3.5	2141-2162	-	-	-
10	ptc-miR156g_R+1	TTGACAGAAGATAGAGAGCACT	Bv6_136190_cygi.t1	3.5	1184-1205	PREDICTED: squamosa promoter-binding-like protein 6 isoform X1 [Beta vulgaris subsp. vulgaris]	GO:0003677(DNA binding);GO:0003700(DNA binding transcription factor activity);GO:0005515(protein binding);GO:0005634(nucleus);GO:0006351(transcription, DNA-templated);GO:0006355(regulation of transcription, DNA-templated);GO:0010468(regulation of gene expression);GO:0042742(defense response to bacterium);GO:0046872(metal ion binding)	-
10	ptc-miR156g_R+1	TTGACAGAAGATAGAGAGCACT	MSTRG.16488.1	3.5	2180-2201	-	-	-
10	ptc-miR156g_R+1	TTGACAGAAGATAGAGAGCACT	Bv2_043830_ritt.t1	4	400-422	hypothetical protein BVRB_2g043830 [Beta vulgaris subsp. vulgaris]	-	ko00620(Pyruvate metabolism);ko00640(Propanoate metabolism);ko00061(Fatty acid biosynthesis)
10	ptc-miR156g_R+1	TTGACAGAAGATAGAGAGCACT	Bv6_131170_gezt.t1	3	1062-1083	PREDICTED: squamosa promoter-binding-like protein 16 isoform X1 [Beta vulgaris subsp. vulgaris]	GO:0003677(DNA binding);GO:0003700(DNA binding transcription factor activity);GO:0005634(nucleus);GO:0006355(regulation of transcription, DNA-templated);GO:0048653(anther development)	-
10	ptc-miR156g_R+1	TTGACAGAAGATAGAGAGCACT	Bv6_150510_oyfw.t1	4	1182-1203	PREDICTED: squamosa promoter-binding-like protein 16 [Beta vulgaris subsp. vulgaris]	GO:0003677(DNA binding);GO:0003700(DNA binding transcription factor activity);GO:0005634(nucleus);GO:0006355(regulation of transcription, DNA-templated);GO:0048653(anther development)	-
10	ptc-miR156g_R+1	TTGACAGAAGATAGAGAGCACT	Bv8_182810_pick.t1	1	529-550	hypothetical protein BVRB_8g182810 [Beta vulgaris subsp. vulgaris]	GO:0003677(DNA binding);GO:0003700(DNA binding transcription factor activity);GO:0005634(nucleus);GO:0005737(cytoplasm);GO:0006351(transcription, DNA-templated);GO:0006355(regulation of transcription, DNA-templated);GO:0009908(flower development);GO:0010321(regulation of vegetative phase change);GO:0046872(metal ion binding)	ko04075(Plant hormone signal transduction)
10	ptc-miR156g_R+1	TTGACAGAAGATAGAGAGCACT	Bv8_198290_mtkj.t1	4	3683-3704	PREDICTED: villin-4 [Beta vulgaris subsp. vulgaris]	GO:0003779(actin binding);GO:0005737(cytoplasm);GO:0005856(cytoskeleton);GO:0007010(cytoskeleton organization);GO:0051015(actin filament binding);GO:0051017(actin filament bundle assembly);GO:0051693(actin filament capping)	-
10	ptc-miR156g_R+1	TTGACAGAAGATAGAGAGCACT	Bv_001030_mynf.t1	3.5	459-481	PREDICTED: artemisinic aldehyde Delta(11(13)) reductase [Beta vulgaris subsp. vulgaris]	GO:0003959(NADPH dehydrogenase activity);GO:0005777(peroxisome);GO:0009695(jasmonic acid biosynthetic process);GO:0016629(12-oxophytodienoate reductase activity);GO:0031408(oxylipin biosynthetic process)	ko00592(alpha-Linolenic acid metabolism)
10	ptc-miR156g_R+1	TTGACAGAAGATAGAGAGCACT	Bv_010700_xqkf.t1	4	1807-1828	PREDICTED: squamosa promoter-binding-like protein 6 [Beta vulgaris subsp. vulgaris]	GO:0003677(DNA binding);GO:0003700(DNA binding transcription factor activity);GO:0005515(protein binding);GO:0005634(nucleus);GO:0006351(transcription, DNA-templated);GO:0006355(regulation of transcription, DNA-templated);GO:0010468(regulation of gene expression);GO:0042742(defense response to bacterium);GO:0046872(metal ion binding)	-
10	ptc-miR156g_R+1	TTGACAGAAGATAGAGAGCACT	MSTRG.18388.1	4	1406-1427	-	-	-
10	ptc-miR156g_R+1	TTGACAGAAGATAGAGAGCACT	MSTRG.18388.2	4	2916-2937	-	-	-
10	ptc-miR156g_R+1	TTGACAGAAGATAGAGAGCACT	MSTRG.24190.1	4	5291-5312	-	-	-
10	ptc-miR156g_R+1	TTGACAGAAGATAGAGAGCACT	MSTRG.25809.16	4	1770-1792	-	-	-
10	ptc-miR156g_R+1	TTGACAGAAGATAGAGAGCACT	MSTRG.25813.1	4	1003-1025	-	-	-
10	ptc-miR156g_R+1	TTGACAGAAGATAGAGAGCACT	MSTRG.29313.1	3.5	585-607	-	-	-
10	ptc-miR156g_R+1	TTGACAGAAGATAGAGAGCACT	MSTRG.29313.2	3.5	1749-1771	-	-	-
10	ptc-miR156g_R+1	TTGACAGAAGATAGAGAGCACT	MSTRG.29313.3	3.5	585-607	-	-	-
10	ptc-miR156g_R+1	TTGACAGAAGATAGAGAGCACT	MSTRG.29313.5	3.5	592-614	-	-	-
10	ptc-miR156g_R+1	TTGACAGAAGATAGAGAGCACT	MSTRG.29313.6	3.5	592-614	-	-	-
10	ptc-miR156g_R+1	TTGACAGAAGATAGAGAGCACT	MSTRG.30714.1	4	3674-3695	-	-	-
10	ptc-miR156g_R+1	TTGACAGAAGATAGAGAGCACT	MSTRG.30714.2	4	2549-2570	-	-	-
11	mdm-miR156t	TTGACAGAAGAGAGAGAGCAC	Bv3_060480_yxxg.t1	0	846-866	PREDICTED: squamosa promoter-binding-like protein 9 [Beta vulgaris subsp. vulgaris]	GO:0003677(DNA binding);GO:0003700(DNA binding transcription factor activity);GO:0005634(nucleus);GO:0005737(cytoplasm);GO:0006351(transcription, DNA-templated);GO:0006355(regulation of transcription, DNA-templated);GO:0010228(vegetative to reproductive phase transition of meristem);GO:0046872(metal ion binding);GO:0048366(leaf development);GO:0048653(anther development);GO:2000025(regulation of …	-
11	mdm-miR156t	TTGACAGAAGAGAGAGAGCAC	Bv6_150690_wmrr.t1	0	1669-1689	PREDICTED: squamosa promoter-binding-like protein 2 [Beta vulgaris subsp. vulgaris]	GO:0003677(DNA binding);GO:0003700(DNA binding transcription factor activity);GO:0005634(nucleus);GO:0006351(transcription, DNA-templated);GO:0006355(regulation of transcription, DNA-templated);GO:0043565(sequence-specific DNA binding);GO:0044212(transcription regulatory region DNA binding);GO:0046872(metal ion binding);GO:0048510(regulation of timing of transition from vegetative to reproductive…	-
11	mdm-miR156t	TTGACAGAAGAGAGAGAGCAC	MSTRG.18413.3	0	1838-1858	-	-	-
11	mdm-miR156t	TTGACAGAAGAGAGAGAGCAC	MSTRG.18413.4	0	1608-1628	-	-	-
11	mdm-miR156t	TTGACAGAAGAGAGAGAGCAC	MSTRG.18413.2	0	1548-1568	-	-	-
11	mdm-miR156t	TTGACAGAAGAGAGAGAGCAC	MSTRG.16488.1	0.5	2181-2201	-	-	-
11	mdm-miR156t	TTGACAGAAGAGAGAGAGCAC	Bv6_136190_cygi.t1	0.5	1185-1205	PREDICTED: squamosa promoter-binding-like protein 6 isoform X1 [Beta vulgaris subsp. vulgaris]	GO:0003677(DNA binding);GO:0003700(DNA binding transcription factor activity);GO:0005515(protein binding);GO:0005634(nucleus);GO:0006351(transcription, DNA-templated);GO:0006355(regulation of transcription, DNA-templated);GO:0010468(regulation of gene expression);GO:0042742(defense response to bacterium);GO:0046872(metal ion binding)	-
11	mdm-miR156t	TTGACAGAAGAGAGAGAGCAC	MSTRG.16488.2	0.5	2142-2162	-	-	-
11	mdm-miR156t	TTGACAGAAGAGAGAGAGCAC	Bv1_005970_qxpi.t1	3.5	278-298	PREDICTED: myb-related protein Myb4 [Beta vulgaris subsp. vulgaris]	GO:0000981(RNA polymerase II transcription factor activity, sequence-specific DNA binding);GO:0001135(transcription factor activity, RNA polymerase II transcription factor recruiting);GO:0003677(DNA binding);GO:0003700(DNA binding transcription factor activity);GO:0005515(protein binding);GO:0005634(nucleus);GO:0006351(transcription, DNA-templated);GO:0006355(regulation of transcription, DNA-temp…	-
11	mdm-miR156t	TTGACAGAAGAGAGAGAGCAC	Bv2_037350_jdqi.t1	4	1703-1722	-	-	-
11	mdm-miR156t	TTGACAGAAGAGAGAGAGCAC	Bv2_047320_fqhz.t1	4	31-51	PREDICTED: nudix hydrolase 16, mitochondrial isoform X1 [Beta vulgaris subsp. vulgaris]	GO:0005634(nucleus);GO:0005737(cytoplasm);GO:0005739(mitochondrion);GO:0016787(hydrolase activity);GO:0016818(hydrolase activity, acting on acid anhydrides, in phosphorus-containing anhydrides);GO:0046872(metal ion binding)	-
11	mdm-miR156t	TTGACAGAAGAGAGAGAGCAC	Bv3_056080_iafj.t1	4	64-83	PREDICTED: beta-fructofuranosidase, soluble isoenzyme I [Beta vulgaris subsp. vulgaris]	GO:0000139(Golgi membrane);GO:0000325(plant-type vacuole);GO:0004553(hydrolase activity, hydrolyzing O-glycosyl compounds);GO:0004564(beta-fructofuranosidase activity);GO:0004575(sucrose alpha-glucosidase activity);GO:0005773(vacuole);GO:0005774(vacuolar membrane);GO:0005775(vacuolar lumen);GO:0005789(endoplasmic reticulum membrane);GO:0005985(sucrose metabolic process);GO:0009505(plant-type cell…	ko00052(Galactose metabolism);ko00500(Starch and sucrose metabolism)
11	mdm-miR156t	TTGACAGAAGAGAGAGAGCAC	Bv4_085400_guoy.t1	3	439-459	-	-	-
11	mdm-miR156t	TTGACAGAAGAGAGAGAGCAC	Bv4_086850_ncij.t1	3	896-916	PREDICTED: squamosa promoter-binding-like protein 4 [Beta vulgaris subsp. vulgaris]	GO:0003677(DNA binding);GO:0003700(DNA binding transcription factor activity);GO:0005634(nucleus);GO:0005737(cytoplasm);GO:0006351(transcription, DNA-templated);GO:0006355(regulation of transcription, DNA-templated);GO:0009908(flower development);GO:0009911(positive regulation of flower development);GO:0010228(vegetative to reproductive phase transition of meristem);GO:0010229(inflorescence devel…	ko04075(Plant hormone signal transduction)
11	mdm-miR156t	TTGACAGAAGAGAGAGAGCAC	Bv4_086850_ncij.t2	3	941-961	hypothetical protein BVRB_4g086850 isoform B [Beta vulgaris subsp. vulgaris]	GO:0003677(DNA binding);GO:0003700(DNA binding transcription factor activity);GO:0005634(nucleus);GO:0005737(cytoplasm);GO:0006351(transcription, DNA-templated);GO:0006355(regulation of transcription, DNA-templated);GO:0009908(flower development);GO:0009911(positive regulation of flower development);GO:0010228(vegetative to reproductive phase transition of meristem);GO:0010229(inflorescence devel…	ko04075(Plant hormone signal transduction)
11	mdm-miR156t	TTGACAGAAGAGAGAGAGCAC	Bv6_131170_gezt.t1	0	1063-1083	PREDICTED: squamosa promoter-binding-like protein 16 isoform X1 [Beta vulgaris subsp. vulgaris]	GO:0003677(DNA binding);GO:0003700(DNA binding transcription factor activity);GO:0005634(nucleus);GO:0006355(regulation of transcription, DNA-templated);GO:0048653(anther development)	-
11	mdm-miR156t	TTGACAGAAGAGAGAGAGCAC	Bv6_142880_sftg.t1	4	268-287	PREDICTED: uncharacterized protein LOC104896625 [Beta vulgaris subsp. vulgaris]	GO:0003674(molecular_function);GO:0005576(extracellular region);GO:0016021(integral component of membrane)	-
11	mdm-miR156t	TTGACAGAAGAGAGAGAGCAC	Bv6_144540_zaet.t1	2.5	785-805	PREDICTED: squamosa promoter-binding-like protein 16 isoform X1 [Beta vulgaris subsp. vulgaris]	-	-
11	mdm-miR156t	TTGACAGAAGAGAGAGAGCAC	Bv6_144550_ktyn.t1	2.5	644-664	hypothetical protein BVRB_4g085400 [Beta vulgaris subsp. vulgaris]	GO:0000981(RNA polymerase II transcription factor activity, sequence-specific DNA binding);GO:0001135(transcription factor activity, RNA polymerase II transcription factor recruiting);GO:0003677(DNA binding);GO:0003700(DNA binding transcription factor activity);GO:0005515(protein binding);GO:0005634(nucleus);GO:0006351(transcription, DNA-templated);GO:0006355(regulation of transcription, DNA-temp…	-
11	mdm-miR156t	TTGACAGAAGAGAGAGAGCAC	Bv6_150510_oyfw.t1	1	1183-1203	PREDICTED: squamosa promoter-binding-like protein 16 [Beta vulgaris subsp. vulgaris]	GO:0003677(DNA binding);GO:0003700(DNA binding transcription factor activity);GO:0005634(nucleus);GO:0006355(regulation of transcription, DNA-templated);GO:0048653(anther development)	-
11	mdm-miR156t	TTGACAGAAGAGAGAGAGCAC	Bv8_182810_pick.t1	3	530-550	hypothetical protein BVRB_8g182810 [Beta vulgaris subsp. vulgaris]	GO:0003677(DNA binding);GO:0003700(DNA binding transcription factor activity);GO:0005634(nucleus);GO:0005737(cytoplasm);GO:0006351(transcription, DNA-templated);GO:0006355(regulation of transcription, DNA-templated);GO:0009908(flower development);GO:0010321(regulation of vegetative phase change);GO:0046872(metal ion binding)	ko04075(Plant hormone signal transduction)
11	mdm-miR156t	TTGACAGAAGAGAGAGAGCAC	Bv8_197690_cgew.t1	3.5	1762-1783	PREDICTED: glucan endo-1,3-beta-glucosidase 13 [Beta vulgaris subsp. vulgaris]	GO:0004553(hydrolase activity, hydrolyzing O-glycosyl compounds);GO:0030247(polysaccharide binding);GO:0046658(anchored component of plasma membrane)	ko00500(Starch and sucrose metabolism)
11	mdm-miR156t	TTGACAGAAGAGAGAGAGCAC	Bv9_203340_spea.t1	4	34-55	PREDICTED: delta(24)-sterol reductase [Beta vulgaris subsp. vulgaris]	GO:0008202(steroid metabolic process)	ko00100(Steroid biosynthesis)
11	mdm-miR156t	TTGACAGAAGAGAGAGAGCAC	Bv_010700_xqkf.t1	1	1808-1828	PREDICTED: squamosa promoter-binding-like protein 6 [Beta vulgaris subsp. vulgaris]	GO:0003677(DNA binding);GO:0003700(DNA binding transcription factor activity);GO:0005515(protein binding);GO:0005634(nucleus);GO:0006351(transcription, DNA-templated);GO:0006355(regulation of transcription, DNA-templated);GO:0010468(regulation of gene expression);GO:0042742(defense response to bacterium);GO:0046872(metal ion binding)	-
11	mdm-miR156t	TTGACAGAAGAGAGAGAGCAC	MSTRG.16418.2	4	1446-1466	-	-	-
11	mdm-miR156t	TTGACAGAAGAGAGAGAGCAC	MSTRG.16418.3	4	1876-1896	-	-	-
11	mdm-miR156t	TTGACAGAAGAGAGAGAGCAC	MSTRG.18173.1	4	877-897	-	-	-
11	mdm-miR156t	TTGACAGAAGAGAGAGAGCAC	MSTRG.18388.1	1	1407-1427	-	-	-
11	mdm-miR156t	TTGACAGAAGAGAGAGAGCAC	MSTRG.18388.2	1	2917-2937	-	-	-
11	mdm-miR156t	TTGACAGAAGAGAGAGAGCAC	MSTRG.27514.1	3	6057-6076	-	-	-
11	mdm-miR156t	TTGACAGAAGAGAGAGAGCAC	MSTRG.27514.2	3	8752-8771	-	-	-
11	mdm-miR156t	TTGACAGAAGAGAGAGAGCAC	MSTRG.27514.3	3	4913-4932	-	-	-
11	mdm-miR156t	TTGACAGAAGAGAGAGAGCAC	MSTRG.27514.5	3	5149-5168	-	-	-
11	mdm-miR156t	TTGACAGAAGAGAGAGAGCAC	MSTRG.30714.1	1	3675-3695	-	-	-
11	mdm-miR156t	TTGACAGAAGAGAGAGAGCAC	MSTRG.30714.2	1	2550-2570	-	-	-
11	mdm-miR156t	TTGACAGAAGAGAGAGAGCAC	MSTRG.4490.1	4	1766-1785	-	-	-
11	mdm-miR156t	TTGACAGAAGAGAGAGAGCAC	MSTRG.4490.2	4	1780-1799	-	-	-
11	mdm-miR156t	TTGACAGAAGAGAGAGAGCAC	MSTRG.4490.3	4	1633-1652	-	-	-
11	mdm-miR156t	TTGACAGAAGAGAGAGAGCAC	MSTRG.6757.1	4	93-112	-	-	-
11	mdm-miR156t	TTGACAGAAGAGAGAGAGCAC	MSTRG.885.1	4	1777-1798	-	-	-
11	mdm-miR156t	TTGACAGAAGAGAGAGAGCAC	MSTRG.885.4	4	1731-1752	-	-	-
11	mdm-miR156t	TTGACAGAAGAGAGAGAGCAC	MSTRG.885.5	4	2422-2443	-	-	-
11	mdm-miR156t	TTGACAGAAGAGAGAGAGCAC	MSTRG.885.6	4	2386-2407	-	-	-
11	mdm-miR156t	TTGACAGAAGAGAGAGAGCAC	MSTRG.885.8	4	1777-1798	-	-	-
12	mtr-miR159a	TTTGGATTGAAGGGAGCTCTA	Bv4_074370_ygxg.t1	3.5	1823-1843	PREDICTED: transcription factor GAMYB-like [Beta vulgaris subsp. vulgaris]	GO:0000981(RNA polymerase II transcription factor activity, sequence-specific DNA binding);GO:0001135(transcription factor activity, RNA polymerase II transcription factor recruiting);GO:0003677(DNA binding);GO:0003700(DNA binding transcription factor activity);GO:0005634(nucleus);GO:0006351(transcription, DNA-templated);GO:0006355(regulation of transcription, DNA-templated);GO:0006357(regulation…	-
12	mtr-miR159a	TTTGGATTGAAGGGAGCTCTA	MSTRG.8988.2	3.5	1199-1219	-	-	-
12	mtr-miR159a	TTTGGATTGAAGGGAGCTCTA	MSTRG.8988.3	3.5	1118-1138	-	-	-
12	mtr-miR159a	TTTGGATTGAAGGGAGCTCTA	Bv_016490_fotd.t1	1.5	1165-1185	hypothetical protein BVRB_016490, partial [Beta vulgaris subsp. vulgaris]	-	ko00460(Cyanoamino acid metabolism);ko00966(Glucosinolate biosynthesis)
12	mtr-miR159a	TTTGGATTGAAGGGAGCTCTA	Bv2_030100_xyfu.t1	4	384-404	PREDICTED: endo-1,3;1,4-beta-D-glucanase isoform X1 [Beta vulgaris subsp. vulgaris]	GO:0005634(nucleus);GO:0005737(cytoplasm);GO:0005829(cytosol);GO:0005886(plasma membrane);GO:0009651(response to salt stress);GO:0016787(hydrolase activity);GO:0048046(apoplast)	-
12	mtr-miR159a	TTTGGATTGAAGGGAGCTCTA	MSTRG.5036.2	4	1523-1543	-	-	-
12	mtr-miR159a	TTTGGATTGAAGGGAGCTCTA	MSTRG.5036.1	4	1823-1843	-	-	-
12	mtr-miR159a	TTTGGATTGAAGGGAGCTCTA	MSTRG.4042.4	3	1229-1249	-	-	-
12	mtr-miR159a	TTTGGATTGAAGGGAGCTCTA	Bv2_033790_wpxj.t2	3	1222-1242	hypothetical protein BVRB_2g033790 isoform B [Beta vulgaris subsp. vulgaris]	GO:0003774(motor activity);GO:0003779(actin binding);GO:0005515(protein binding);GO:0005516(calmodulin binding);GO:0005524(ATP binding);GO:0005634(nucleus);GO:0005737(cytoplasm);GO:0007097(nuclear migration);GO:0016459(myosin complex);GO:0030048(actin filament-based movement);GO:0031965(nuclear membrane);GO:2000769(regulation of establishment or maintenance of cell polarity regulating cell shape)	-
12	mtr-miR159a	TTTGGATTGAAGGGAGCTCTA	MSTRG.4042.9	3	839-859	-	-	-
12	mtr-miR159a	TTTGGATTGAAGGGAGCTCTA	MSTRG.4042.7	3	1180-1200	-	-	-
12	mtr-miR159a	TTTGGATTGAAGGGAGCTCTA	Bv2_033790_wpxj.t1	3	1222-1242	hypothetical protein BVRB_2g033790 isoform A [Beta vulgaris subsp. vulgaris]	GO:0003774(motor activity);GO:0003779(actin binding);GO:0005515(protein binding);GO:0005516(calmodulin binding);GO:0005524(ATP binding);GO:0005634(nucleus);GO:0005737(cytoplasm);GO:0007097(nuclear migration);GO:0016459(myosin complex);GO:0030048(actin filament-based movement);GO:0031965(nuclear membrane);GO:2000769(regulation of establishment or maintenance of cell polarity regulating cell shape)	-
12	mtr-miR159a	TTTGGATTGAAGGGAGCTCTA	MSTRG.4042.8	3	828-848	-	-	-
12	mtr-miR159a	TTTGGATTGAAGGGAGCTCTA	MSTRG.4042.5	3	1191-1211	-	-	-
12	mtr-miR159a	TTTGGATTGAAGGGAGCTCTA	Bv2_033790_wpxj.t3	3	1231-1251	-	-	-
12	mtr-miR159a	TTTGGATTGAAGGGAGCTCTA	Bv4_085890_rouj.t1	3.5	846-866	hypothetical protein BVRB_4g085890 [Beta vulgaris subsp. vulgaris]	-	ko04144(Endocytosis)
12	mtr-miR159a	TTTGGATTGAAGGGAGCTCTA	Bv1_017950_nniq.t1	4	116-136	PREDICTED: peptidyl-prolyl cis-trans isomerase FKBP20-2, chloroplastic [Beta vulgaris subsp. vulgaris]	GO:0003755(peptidyl-prolyl cis-trans isomerase activity);GO:0005528(FK506 binding);GO:0005789(endoplasmic reticulum membrane);GO:0061077(chaperone-mediated protein folding)	-
12	mtr-miR159a	TTTGGATTGAAGGGAGCTCTA	Bv4_093380_nuwu.t1	4	513-534	PREDICTED: peroxisomal membrane protein PEX14-like [Beta vulgaris subsp. vulgaris]	-	-
12	mtr-miR159a	TTTGGATTGAAGGGAGCTCTA	Bv7_161280_gszr.t1	4	135-154	PREDICTED: RING-H2 finger protein ATL73-like [Beta vulgaris subsp. vulgaris]	GO:0005886(plasma membrane);GO:0006952(defense response);GO:0008270(zinc ion binding);GO:0009507(chloroplast);GO:0009909(regulation of flower development);GO:0010200(response to chitin);GO:0010966(regulation of phosphate transport);GO:0016021(integral component of membrane);GO:0016567(protein ubiquitination);GO:0043161(proteasome-mediated ubiquitin-dependent protein catabolic process);GO:0046872(…	-
12	mtr-miR159a	TTTGGATTGAAGGGAGCTCTA	Bv8_181180_qppw.t1	4	986-1006	PREDICTED: F-box protein CPR30 [Beta vulgaris subsp. vulgaris]	GO:0004842(ubiquitin-protein transferase activity);GO:0005515(protein binding);GO:0005634(nucleus);GO:0005737(cytoplasm);GO:0009626(plant-type hypersensitive response);GO:0016567(protein ubiquitination);GO:0031146(SCF-dependent proteasomal ubiquitin-dependent protein catabolic process);GO:0031348(negative regulation of defense response);GO:0042177(negative regulation of protein catabolic process)	-
12	mtr-miR159a	TTTGGATTGAAGGGAGCTCTA	Bv8_201470_dyus.t1	4	2540-2560	PREDICTED: G-type lectin S-receptor-like serine/threonine-protein kinase At5g24080 [Beta vulgaris subsp. vulgaris]	GO:0004674(protein serine/threonine kinase activity);GO:0005886(plasma membrane);GO:0006468(protein phosphorylation)	-
12	mtr-miR159a	TTTGGATTGAAGGGAGCTCTA	Bv_000790_ezhe.t1	4	984-1004	PREDICTED: myb-like protein A [Beta vulgaris subsp. vulgaris]	GO:0000981(RNA polymerase II transcription factor activity, sequence-specific DNA binding);GO:0001135(transcription factor activity, RNA polymerase II transcription factor recruiting);GO:0003677(DNA binding);GO:0003700(DNA binding transcription factor activity);GO:0005634(nucleus);GO:0006351(transcription, DNA-templated);GO:0006357(regulation of transcription by RNA polymerase II);GO:0009860(poll…	-
12	mtr-miR159a	TTTGGATTGAAGGGAGCTCTA	Bv_008720_sucs.t1	4	2176-2195	PREDICTED: chloride channel protein CLC-d isoform X2 [Beta vulgaris subsp. vulgaris]	GO:0005247(voltage-gated chloride channel activity);GO:0005253(anion channel activity);GO:0005622(intracellular);GO:0005802(trans-Golgi network);GO:0009826(unidimensional cell growth);GO:0010038(response to metal ion);GO:0016021(integral component of membrane);GO:0030002(cellular anion homeostasis);GO:0034707(chloride channel complex);GO:0034765(regulation of ion transmembrane transport)	-
12	mtr-miR159a	TTTGGATTGAAGGGAGCTCTA	MSTRG.2186.1	4	116-136	-	-	-
12	mtr-miR159a	TTTGGATTGAAGGGAGCTCTA	MSTRG.28741.1	3.5	53-74	-	-	-
12	mtr-miR159a	TTTGGATTGAAGGGAGCTCTA	MSTRG.30432.1	4	2176-2195	-	-	-
12	mtr-miR159a	TTTGGATTGAAGGGAGCTCTA	MSTRG.30432.2	4	2257-2276	-	-	-
12	mtr-miR159a	TTTGGATTGAAGGGAGCTCTA	MSTRG.30432.4	4	2183-2202	-	-	-
13	mtr-miR159a_L-1	TTGGATTGAAGGGAGCTCTA	Bv2_030100_xyfu.t1	4	384-403	PREDICTED: endo-1,3;1,4-beta-D-glucanase isoform X1 [Beta vulgaris subsp. vulgaris]	GO:0005634(nucleus);GO:0005737(cytoplasm);GO:0005829(cytosol);GO:0005886(plasma membrane);GO:0009651(response to salt stress);GO:0016787(hydrolase activity);GO:0048046(apoplast)	-
13	mtr-miR159a_L-1	TTGGATTGAAGGGAGCTCTA	Bv1_017950_nniq.t1	4	116-135	PREDICTED: peptidyl-prolyl cis-trans isomerase FKBP20-2, chloroplastic [Beta vulgaris subsp. vulgaris]	GO:0003755(peptidyl-prolyl cis-trans isomerase activity);GO:0005528(FK506 binding);GO:0005789(endoplasmic reticulum membrane);GO:0061077(chaperone-mediated protein folding)	-
13	mtr-miR159a_L-1	TTGGATTGAAGGGAGCTCTA	Bv2_027900_dprt.t1	4	142-162	PREDICTED: receptor-like protein kinase FERONIA [Beta vulgaris subsp. vulgaris]	GO:0004672(protein kinase activity);GO:0004674(protein serine/threonine kinase activity);GO:0005515(protein binding);GO:0005524(ATP binding);GO:0005576(extracellular region);GO:0005886(plasma membrane);GO:0007338(single fertilization);GO:0009506(plasmodesma);GO:0009723(response to ethylene);GO:0009738(abscisic acid-activated signaling pathway);GO:0009741(response to brassinosteroid);GO:0009742(br…	-
13	mtr-miR159a_L-1	TTGGATTGAAGGGAGCTCTA	Bv2_033620_pqrr.t1	4	136-155	hypothetical protein BVRB_2g033620 [Beta vulgaris subsp. vulgaris]	GO:0003674(molecular_function);GO:0005634(nucleus);GO:0071456(cellular response to hypoxia)	-
13	mtr-miR159a_L-1	TTGGATTGAAGGGAGCTCTA	Bv2_033790_wpxj.t1	3	1222-1241	hypothetical protein BVRB_2g033790 isoform A [Beta vulgaris subsp. vulgaris]	GO:0003774(motor activity);GO:0003779(actin binding);GO:0005515(protein binding);GO:0005516(calmodulin binding);GO:0005524(ATP binding);GO:0005634(nucleus);GO:0005737(cytoplasm);GO:0007097(nuclear migration);GO:0016459(myosin complex);GO:0030048(actin filament-based movement);GO:0031965(nuclear membrane);GO:2000769(regulation of establishment or maintenance of cell polarity regulating cell shape)	-
13	mtr-miR159a_L-1	TTGGATTGAAGGGAGCTCTA	Bv2_033790_wpxj.t2	3	1222-1241	hypothetical protein BVRB_2g033790 isoform B [Beta vulgaris subsp. vulgaris]	GO:0003774(motor activity);GO:0003779(actin binding);GO:0005515(protein binding);GO:0005516(calmodulin binding);GO:0005524(ATP binding);GO:0005634(nucleus);GO:0005737(cytoplasm);GO:0007097(nuclear migration);GO:0016459(myosin complex);GO:0030048(actin filament-based movement);GO:0031965(nuclear membrane);GO:2000769(regulation of establishment or maintenance of cell polarity regulating cell shape)	-
13	mtr-miR159a_L-1	TTGGATTGAAGGGAGCTCTA	Bv2_033790_wpxj.t3	3	1231-1250	-	-	-
13	mtr-miR159a_L-1	TTGGATTGAAGGGAGCTCTA	Bv3_059950_rqwu.t1	4	142-161	PREDICTED: DNA-3-methyladenine glycosylase [Beta vulgaris subsp. vulgaris]	GO:0003905(alkylbase DNA N-glycosylase activity);GO:0006284(base-excision repair)	ko03410(Base excision repair)
13	mtr-miR159a_L-1	TTGGATTGAAGGGAGCTCTA	Bv3_069230_gakn.t1	4	151-170	PREDICTED: uncharacterized protein LOC104906799 [Beta vulgaris subsp. vulgaris]	GO:0003674(molecular_function);GO:0008150(biological_process)	-
13	mtr-miR159a_L-1	TTGGATTGAAGGGAGCTCTA	Bv4_074370_ygxg.t1	2.5	1823-1842	PREDICTED: transcription factor GAMYB-like [Beta vulgaris subsp. vulgaris]	GO:0000981(RNA polymerase II transcription factor activity, sequence-specific DNA binding);GO:0001135(transcription factor activity, RNA polymerase II transcription factor recruiting);GO:0003677(DNA binding);GO:0003700(DNA binding transcription factor activity);GO:0005634(nucleus);GO:0006351(transcription, DNA-templated);GO:0006355(regulation of transcription, DNA-templated);GO:0006357(regulation…	-
13	mtr-miR159a_L-1	TTGGATTGAAGGGAGCTCTA	Bv4_082440_fsxt.t1	4	927-946	PREDICTED: aldehyde oxidase GLOX [Beta vulgaris subsp. vulgaris]	GO:0003674(molecular_function);GO:0005576(extracellular region);GO:0008150(biological_process)	-
13	mtr-miR159a_L-1	TTGGATTGAAGGGAGCTCTA	Bv4_085890_rouj.t1	3.5	846-865	hypothetical protein BVRB_4g085890 [Beta vulgaris subsp. vulgaris]	-	ko04144(Endocytosis)
13	mtr-miR159a_L-1	TTGGATTGAAGGGAGCTCTA	Bv4_092150_uotf.t1	3.5	4110-4128	PREDICTED: uncharacterized protein LOC104907084 [Beta vulgaris subsp. vulgaris]	-	-
13	mtr-miR159a_L-1	TTGGATTGAAGGGAGCTCTA	Bv4_093380_nuwu.t1	4	513-533	PREDICTED: peroxisomal membrane protein PEX14-like [Beta vulgaris subsp. vulgaris]	-	-
13	mtr-miR159a_L-1	TTGGATTGAAGGGAGCTCTA	Bv8_195660_pnxf.t1	4	541-559	PREDICTED: E3 ubiquitin-protein ligase At1g63170 [Beta vulgaris subsp. vulgaris]	GO:0043161(proteasome-mediated ubiquitin-dependent protein catabolic process);GO:0061630(ubiquitin protein ligase activity)	-
13	mtr-miR159a_L-1	TTGGATTGAAGGGAGCTCTA	Bv_000790_ezhe.t1	3	984-1003	PREDICTED: myb-like protein A [Beta vulgaris subsp. vulgaris]	GO:0000981(RNA polymerase II transcription factor activity, sequence-specific DNA binding);GO:0001135(transcription factor activity, RNA polymerase II transcription factor recruiting);GO:0003677(DNA binding);GO:0003700(DNA binding transcription factor activity);GO:0005634(nucleus);GO:0006351(transcription, DNA-templated);GO:0006357(regulation of transcription by RNA polymerase II);GO:0009860(poll…	-
13	mtr-miR159a_L-1	TTGGATTGAAGGGAGCTCTA	Bv_016490_fotd.t1	1	1165-1184	hypothetical protein BVRB_016490, partial [Beta vulgaris subsp. vulgaris]	-	ko00460(Cyanoamino acid metabolism);ko00966(Glucosinolate biosynthesis)
13	mtr-miR159a_L-1	TTGGATTGAAGGGAGCTCTA	MSTRG.16839.1	3.5	472-491	-	-	-
13	mtr-miR159a_L-1	TTGGATTGAAGGGAGCTCTA	MSTRG.2186.1	4	116-135	-	-	-
13	mtr-miR159a_L-1	TTGGATTGAAGGGAGCTCTA	MSTRG.28741.1	3	53-73	-	-	-
13	mtr-miR159a_L-1	TTGGATTGAAGGGAGCTCTA	MSTRG.3320.1	4	142-162	-	-	-
13	mtr-miR159a_L-1	TTGGATTGAAGGGAGCTCTA	MSTRG.3320.3	4	30-50	-	-	-
13	mtr-miR159a_L-1	TTGGATTGAAGGGAGCTCTA	MSTRG.3863.1	3	1518-1537	-	-	-
13	mtr-miR159a_L-1	TTGGATTGAAGGGAGCTCTA	MSTRG.4042.4	3	1229-1248	-	-	-
13	mtr-miR159a_L-1	TTGGATTGAAGGGAGCTCTA	MSTRG.4042.5	3	1191-1210	-	-	-
13	mtr-miR159a_L-1	TTGGATTGAAGGGAGCTCTA	MSTRG.4042.7	3	1180-1199	-	-	-
13	mtr-miR159a_L-1	TTGGATTGAAGGGAGCTCTA	MSTRG.4042.8	3	828-847	-	-	-
13	mtr-miR159a_L-1	TTGGATTGAAGGGAGCTCTA	MSTRG.4042.9	3	839-858	-	-	-
13	mtr-miR159a_L-1	TTGGATTGAAGGGAGCTCTA	MSTRG.5036.1	2	1823-1842	-	-	-
13	mtr-miR159a_L-1	TTGGATTGAAGGGAGCTCTA	MSTRG.5036.2	2	1523-1542	-	-	-
13	mtr-miR159a_L-1	TTGGATTGAAGGGAGCTCTA	MSTRG.8988.2	2.5	1199-1218	-	-	-
13	mtr-miR159a_L-1	TTGGATTGAAGGGAGCTCTA	MSTRG.8988.3	2.5	1118-1137	-	-	-
14	mtr-miR159a_L-1_1ss21AT	TTGGATTGAAGGGAGCTCTT	Bv9_209170_oise.t1	3.5	1441-1460	PREDICTED: transcription factor TCP4 [Beta vulgaris subsp. vulgaris]	GO:0003677(DNA binding);GO:0003700(DNA binding transcription factor activity);GO:0005515(protein binding);GO:0005634(nucleus);GO:0006351(transcription, DNA-templated);GO:0006355(regulation of transcription, DNA-templated);GO:0009793(embryo development ending in seed dormancy);GO:0009965(leaf morphogenesis);GO:0010150(leaf senescence);GO:0030154(cell differentiation);GO:0045962(positive regulation…	-
14	mtr-miR159a_L-1_1ss21AT	TTGGATTGAAGGGAGCTCTT	MSTRG.25655.1	3.5	1441-1460	-	-	-
14	mtr-miR159a_L-1_1ss21AT	TTGGATTGAAGGGAGCTCTT	MSTRG.16764.1	4	1346-1364	-	-	-
14	mtr-miR159a_L-1_1ss21AT	TTGGATTGAAGGGAGCTCTT	Bv6_138600_cywg.t1	4	93-111	PREDICTED: protein IWS1 homolog isoform X1 [Beta vulgaris subsp. vulgaris]	-	-
14	mtr-miR159a_L-1_1ss21AT	TTGGATTGAAGGGAGCTCTT	MSTRG.16764.2	4	1247-1265	-	-	-
14	mtr-miR159a_L-1_1ss21AT	TTGGATTGAAGGGAGCTCTT	MSTRG.16764.3	4	2577-2595	-	-	-
14	mtr-miR159a_L-1_1ss21AT	TTGGATTGAAGGGAGCTCTT	MSTRG.22939.1	4	1564-1583	-	-	-
14	mtr-miR159a_L-1_1ss21AT	TTGGATTGAAGGGAGCTCTT	Bv8_188010_ypde.t1	4	1564-1583	PREDICTED: transcription factor TCP2 [Beta vulgaris subsp. vulgaris]	GO:0003677(DNA binding);GO:0003700(DNA binding transcription factor activity);GO:0005515(protein binding);GO:0005634(nucleus);GO:0006351(transcription, DNA-templated);GO:0006355(regulation of transcription, DNA-templated);GO:0009637(response to blue light);GO:0009965(leaf morphogenesis);GO:0030154(cell differentiation);GO:0045962(positive regulation of development, heterochronic);GO:0048366(leaf …	-
14	mtr-miR159a_L-1_1ss21AT	TTGGATTGAAGGGAGCTCTT	Bv2_027900_dprt.t1	4	143-162	PREDICTED: receptor-like protein kinase FERONIA [Beta vulgaris subsp. vulgaris]	GO:0004672(protein kinase activity);GO:0004674(protein serine/threonine kinase activity);GO:0005515(protein binding);GO:0005524(ATP binding);GO:0005576(extracellular region);GO:0005886(plasma membrane);GO:0007338(single fertilization);GO:0009506(plasmodesma);GO:0009723(response to ethylene);GO:0009738(abscisic acid-activated signaling pathway);GO:0009741(response to brassinosteroid);GO:0009742(br…	-
14	mtr-miR159a_L-1_1ss21AT	TTGGATTGAAGGGAGCTCTT	Bv2_033790_wpxj.t1	2	1222-1241	hypothetical protein BVRB_2g033790 isoform A [Beta vulgaris subsp. vulgaris]	GO:0003774(motor activity);GO:0003779(actin binding);GO:0005515(protein binding);GO:0005516(calmodulin binding);GO:0005524(ATP binding);GO:0005634(nucleus);GO:0005737(cytoplasm);GO:0007097(nuclear migration);GO:0016459(myosin complex);GO:0030048(actin filament-based movement);GO:0031965(nuclear membrane);GO:2000769(regulation of establishment or maintenance of cell polarity regulating cell shape)	-
14	mtr-miR159a_L-1_1ss21AT	TTGGATTGAAGGGAGCTCTT	Bv2_033790_wpxj.t2	2	1222-1241	hypothetical protein BVRB_2g033790 isoform B [Beta vulgaris subsp. vulgaris]	GO:0003774(motor activity);GO:0003779(actin binding);GO:0005515(protein binding);GO:0005516(calmodulin binding);GO:0005524(ATP binding);GO:0005634(nucleus);GO:0005737(cytoplasm);GO:0007097(nuclear migration);GO:0016459(myosin complex);GO:0030048(actin filament-based movement);GO:0031965(nuclear membrane);GO:2000769(regulation of establishment or maintenance of cell polarity regulating cell shape)	-
14	mtr-miR159a_L-1_1ss21AT	TTGGATTGAAGGGAGCTCTT	Bv2_033790_wpxj.t3	2	1231-1250	-	-	-
14	mtr-miR159a_L-1_1ss21AT	TTGGATTGAAGGGAGCTCTT	Bv2_035611z390.t1	4	363-383	-	-	-
14	mtr-miR159a_L-1_1ss21AT	TTGGATTGAAGGGAGCTCTT	Bv2_042420_qzgr.t1	4	1940-1959	PREDICTED: uncharacterized protein LOC104887626 isoform X1 [Beta vulgaris subsp. vulgaris]	GO:0003674(molecular_function);GO:0005634(nucleus);GO:0008150(biological_process)	-
14	mtr-miR159a_L-1_1ss21AT	TTGGATTGAAGGGAGCTCTT	Bv4_074370_ygxg.t1	3.5	1823-1842	PREDICTED: transcription factor GAMYB-like [Beta vulgaris subsp. vulgaris]	GO:0000981(RNA polymerase II transcription factor activity, sequence-specific DNA binding);GO:0001135(transcription factor activity, RNA polymerase II transcription factor recruiting);GO:0003677(DNA binding);GO:0003700(DNA binding transcription factor activity);GO:0005634(nucleus);GO:0006351(transcription, DNA-templated);GO:0006355(regulation of transcription, DNA-templated);GO:0006357(regulation…	-
14	mtr-miR159a_L-1_1ss21AT	TTGGATTGAAGGGAGCTCTT	Bv4_082440_fsxt.t1	3	927-946	PREDICTED: aldehyde oxidase GLOX [Beta vulgaris subsp. vulgaris]	GO:0003674(molecular_function);GO:0005576(extracellular region);GO:0008150(biological_process)	-
14	mtr-miR159a_L-1_1ss21AT	TTGGATTGAAGGGAGCTCTT	Bv4_093380_nuwu.t1	4	513-533	PREDICTED: peroxisomal membrane protein PEX14-like [Beta vulgaris subsp. vulgaris]	-	-
14	mtr-miR159a_L-1_1ss21AT	TTGGATTGAAGGGAGCTCTT	Bv6_148720_sqho.t1	4	416-436	hypothetical protein BVRB_6g148720 isoform A [Beta vulgaris subsp. vulgaris]	GO:0000793(condensed chromosome);GO:0003918(DNA topoisomerase type II (ATP-hydrolyzing) activity);GO:0005515(protein binding);GO:0007131(reciprocal meiotic recombination);GO:0009507(chloroplast);GO:0030674(protein binding, bridging);GO:0042138(meiotic DNA double-strand break formation);GO:0048235(pollen sperm cell differentiation);GO:0048314(embryo sac morphogenesis)	-
14	mtr-miR159a_L-1_1ss21AT	TTGGATTGAAGGGAGCTCTT	Bv6_148720_sqho.t2	4	307-327	hypothetical protein BVRB_6g148720 isoform A [Beta vulgaris subsp. vulgaris]	GO:0000793(condensed chromosome);GO:0003918(DNA topoisomerase type II (ATP-hydrolyzing) activity);GO:0005515(protein binding);GO:0007131(reciprocal meiotic recombination);GO:0009507(chloroplast);GO:0030674(protein binding, bridging);GO:0042138(meiotic DNA double-strand break formation);GO:0048235(pollen sperm cell differentiation);GO:0048314(embryo sac morphogenesis)	-
14	mtr-miR159a_L-1_1ss21AT	TTGGATTGAAGGGAGCTCTT	Bv7_156630_ccdk.t1	4	708-728	PREDICTED: short-chain dehydrogenase TIC 32, chloroplastic [Beta vulgaris subsp. vulgaris]	GO:0016491(oxidoreductase activity);GO:0055114(oxidation-reduction process);GO:0016021(integral component of membrane)	ko03018(RNA degradation)
14	mtr-miR159a_L-1_1ss21AT	TTGGATTGAAGGGAGCTCTT	Bv7_156630_ccdk.t2	4	708-728	hypothetical protein BVRB_7g156630 isoform B [Beta vulgaris subsp. vulgaris]	GO:0016491(oxidoreductase activity);GO:0055114(oxidation-reduction process);GO:0016021(integral component of membrane)	ko03018(RNA degradation)
14	mtr-miR159a_L-1_1ss21AT	TTGGATTGAAGGGAGCTCTT	Bv_000790_ezhe.t1	4	984-1003	PREDICTED: myb-like protein A [Beta vulgaris subsp. vulgaris]	GO:0000981(RNA polymerase II transcription factor activity, sequence-specific DNA binding);GO:0001135(transcription factor activity, RNA polymerase II transcription factor recruiting);GO:0003677(DNA binding);GO:0003700(DNA binding transcription factor activity);GO:0005634(nucleus);GO:0006351(transcription, DNA-templated);GO:0006357(regulation of transcription by RNA polymerase II);GO:0009860(poll…	-
14	mtr-miR159a_L-1_1ss21AT	TTGGATTGAAGGGAGCTCTT	Bv_016490_fotd.t1	2	1165-1184	hypothetical protein BVRB_016490, partial [Beta vulgaris subsp. vulgaris]	-	ko00460(Cyanoamino acid metabolism);ko00966(Glucosinolate biosynthesis)
14	mtr-miR159a_L-1_1ss21AT	TTGGATTGAAGGGAGCTCTT	Bv_039510_xeda.t1	4	274-292	-	-	-
14	mtr-miR159a_L-1_1ss21AT	TTGGATTGAAGGGAGCTCTT	MSTRG.16839.1	3.5	472-491	-	-	-
14	mtr-miR159a_L-1_1ss21AT	TTGGATTGAAGGGAGCTCTT	MSTRG.19375.1	4	399-417	-	-	-
14	mtr-miR159a_L-1_1ss21AT	TTGGATTGAAGGGAGCTCTT	MSTRG.20865.1	4	1793-1812	-	-	-
14	mtr-miR159a_L-1_1ss21AT	TTGGATTGAAGGGAGCTCTT	MSTRG.28741.1	4	53-73	-	-	-
14	mtr-miR159a_L-1_1ss21AT	TTGGATTGAAGGGAGCTCTT	MSTRG.3320.1	4	143-162	-	-	-
14	mtr-miR159a_L-1_1ss21AT	TTGGATTGAAGGGAGCTCTT	MSTRG.3320.3	4	31-50	-	-	-
14	mtr-miR159a_L-1_1ss21AT	TTGGATTGAAGGGAGCTCTT	MSTRG.3863.1	4	1518-1537	-	-	-
14	mtr-miR159a_L-1_1ss21AT	TTGGATTGAAGGGAGCTCTT	MSTRG.4042.4	2	1229-1248	-	-	-
14	mtr-miR159a_L-1_1ss21AT	TTGGATTGAAGGGAGCTCTT	MSTRG.4042.5	2	1191-1210	-	-	-
14	mtr-miR159a_L-1_1ss21AT	TTGGATTGAAGGGAGCTCTT	MSTRG.4042.7	2	1180-1199	-	-	-
14	mtr-miR159a_L-1_1ss21AT	TTGGATTGAAGGGAGCTCTT	MSTRG.4042.8	2	828-847	-	-	-
14	mtr-miR159a_L-1_1ss21AT	TTGGATTGAAGGGAGCTCTT	MSTRG.4042.9	2	839-858	-	-	-
14	mtr-miR159a_L-1_1ss21AT	TTGGATTGAAGGGAGCTCTT	MSTRG.4784.4	4	2703-2722	-	-	-
14	mtr-miR159a_L-1_1ss21AT	TTGGATTGAAGGGAGCTCTT	MSTRG.5036.1	3	1823-1842	-	-	-
14	mtr-miR159a_L-1_1ss21AT	TTGGATTGAAGGGAGCTCTT	MSTRG.5036.2	3	1523-1542	-	-	-
14	mtr-miR159a_L-1_1ss21AT	TTGGATTGAAGGGAGCTCTT	MSTRG.8988.2	3.5	1199-1218	-	-	-
14	mtr-miR159a_L-1_1ss21AT	TTGGATTGAAGGGAGCTCTT	MSTRG.8988.3	3.5	1118-1137	-	-	-
14	mtr-miR159a_L-1_1ss21AT	TTGGATTGAAGGGAGCTCTT	MSTRG.9312.5	4	804-822	-	-	-
15	mtr-miR159a_L-2	TGGATTGAAGGGAGCTCTA	Bv2_030100_xyfu.t1	3	384-402	PREDICTED: endo-1,3;1,4-beta-D-glucanase isoform X1 [Beta vulgaris subsp. vulgaris]	GO:0005634(nucleus);GO:0005737(cytoplasm);GO:0005829(cytosol);GO:0005886(plasma membrane);GO:0009651(response to salt stress);GO:0016787(hydrolase activity);GO:0048046(apoplast)	-
15	mtr-miR159a_L-2	TGGATTGAAGGGAGCTCTA	Bv6_153050_uaqg.t1	4	2853-2870	PREDICTED: leucine-rich repeat receptor-like serine/threonine-protein kinase BAM1 [Beta vulgaris subsp. vulgaris]	GO:0004672(protein kinase activity);GO:0004674(protein serine/threonine kinase activity);GO:0005515(protein binding);GO:0005524(ATP binding);GO:0005886(plasma membrane);GO:0006468(protein phosphorylation);GO:0007169(transmembrane receptor protein tyrosine kinase signaling pathway);GO:0009934(regulation of meristem structural organization);GO:0010075(regulation of meristem growth);GO:0010480(micro…	-
15	mtr-miR159a_L-2	TGGATTGAAGGGAGCTCTA	Bv1_017950_nniq.t1	4	116-134	PREDICTED: peptidyl-prolyl cis-trans isomerase FKBP20-2, chloroplastic [Beta vulgaris subsp. vulgaris]	GO:0003755(peptidyl-prolyl cis-trans isomerase activity);GO:0005528(FK506 binding);GO:0005789(endoplasmic reticulum membrane);GO:0061077(chaperone-mediated protein folding)	-
15	mtr-miR159a_L-2	TGGATTGAAGGGAGCTCTA	Bv2_027900_dprt.t1	4	142-161	PREDICTED: receptor-like protein kinase FERONIA [Beta vulgaris subsp. vulgaris]	GO:0004672(protein kinase activity);GO:0004674(protein serine/threonine kinase activity);GO:0005515(protein binding);GO:0005524(ATP binding);GO:0005576(extracellular region);GO:0005886(plasma membrane);GO:0007338(single fertilization);GO:0009506(plasmodesma);GO:0009723(response to ethylene);GO:0009738(abscisic acid-activated signaling pathway);GO:0009741(response to brassinosteroid);GO:0009742(br…	-
15	mtr-miR159a_L-2	TGGATTGAAGGGAGCTCTA	Bv2_033790_wpxj.t1	3	1222-1240	hypothetical protein BVRB_2g033790 isoform A [Beta vulgaris subsp. vulgaris]	GO:0003774(motor activity);GO:0003779(actin binding);GO:0005515(protein binding);GO:0005516(calmodulin binding);GO:0005524(ATP binding);GO:0005634(nucleus);GO:0005737(cytoplasm);GO:0007097(nuclear migration);GO:0016459(myosin complex);GO:0030048(actin filament-based movement);GO:0031965(nuclear membrane);GO:2000769(regulation of establishment or maintenance of cell polarity regulating cell shape)	-
15	mtr-miR159a_L-2	TGGATTGAAGGGAGCTCTA	Bv2_033790_wpxj.t2	3	1222-1240	hypothetical protein BVRB_2g033790 isoform B [Beta vulgaris subsp. vulgaris]	GO:0003774(motor activity);GO:0003779(actin binding);GO:0005515(protein binding);GO:0005516(calmodulin binding);GO:0005524(ATP binding);GO:0005634(nucleus);GO:0005737(cytoplasm);GO:0007097(nuclear migration);GO:0016459(myosin complex);GO:0030048(actin filament-based movement);GO:0031965(nuclear membrane);GO:2000769(regulation of establishment or maintenance of cell polarity regulating cell shape)	-
15	mtr-miR159a_L-2	TGGATTGAAGGGAGCTCTA	Bv2_033790_wpxj.t3	3	1231-1249	-	-	-
15	mtr-miR159a_L-2	TGGATTGAAGGGAGCTCTA	Bv3_059950_rqwu.t1	4	142-160	PREDICTED: DNA-3-methyladenine glycosylase [Beta vulgaris subsp. vulgaris]	GO:0003905(alkylbase DNA N-glycosylase activity);GO:0006284(base-excision repair)	ko03410(Base excision repair)
15	mtr-miR159a_L-2	TGGATTGAAGGGAGCTCTA	Bv3_065220_jynp.t1	4	857-875	PREDICTED: xyloglucan endotransglucosylase/hydrolase protein 24 [Beta vulgaris subsp. vulgaris]	GO:0004553(hydrolase activity, hydrolyzing O-glycosyl compounds);GO:0005576(extracellular region);GO:0005618(cell wall);GO:0010411(xyloglucan metabolic process);GO:0016762(xyloglucan:xyloglucosyl transferase activity);GO:0016798(hydrolase activity, acting on glycosyl bonds);GO:0042546(cell wall biogenesis);GO:0048046(apoplast);GO:0071555(cell wall organization)	-
15	mtr-miR159a_L-2	TGGATTGAAGGGAGCTCTA	Bv3_069230_gakn.t1	4	151-169	PREDICTED: uncharacterized protein LOC104906799 [Beta vulgaris subsp. vulgaris]	GO:0003674(molecular_function);GO:0008150(biological_process)	-
15	mtr-miR159a_L-2	TGGATTGAAGGGAGCTCTA	Bv4_074370_ygxg.t1	2.5	1823-1841	PREDICTED: transcription factor GAMYB-like [Beta vulgaris subsp. vulgaris]	GO:0000981(RNA polymerase II transcription factor activity, sequence-specific DNA binding);GO:0001135(transcription factor activity, RNA polymerase II transcription factor recruiting);GO:0003677(DNA binding);GO:0003700(DNA binding transcription factor activity);GO:0005634(nucleus);GO:0006351(transcription, DNA-templated);GO:0006355(regulation of transcription, DNA-templated);GO:0006357(regulation…	-
15	mtr-miR159a_L-2	TGGATTGAAGGGAGCTCTA	Bv4_082440_fsxt.t1	3	927-945	PREDICTED: aldehyde oxidase GLOX [Beta vulgaris subsp. vulgaris]	GO:0003674(molecular_function);GO:0005576(extracellular region);GO:0008150(biological_process)	-
15	mtr-miR159a_L-2	TGGATTGAAGGGAGCTCTA	Bv4_092150_uotf.t1	3.5	4110-4127	PREDICTED: uncharacterized protein LOC104907084 [Beta vulgaris subsp. vulgaris]	-	-
15	mtr-miR159a_L-2	TGGATTGAAGGGAGCTCTA	Bv5_113920_xtag.t1	3.5	2117-2136	PREDICTED: U3 small nucleolar RNA-associated protein 18 homolog [Beta vulgaris subsp. vulgaris]	GO:0000462(maturation of SSU-rRNA from tricistronic rRNA transcript (SSU-rRNA, 5.8S rRNA, LSU-rRNA));GO:0032040(small-subunit processome);GO:0034388(Pwp2p-containing subcomplex of 90S preribosome)	ko03008(Ribosome biogenesis in eukaryotes)
15	mtr-miR159a_L-2	TGGATTGAAGGGAGCTCTA	Bv5_116750_zqhy.t1	4	1426-1443	PREDICTED: aldehyde dehydrogenase family 2 member B4, mitochondrial [Beta vulgaris subsp. vulgaris]	GO:0004029(aldehyde dehydrogenase (NAD) activity)	ko00010(Glycolysis / Gluconeogenesis);ko00053(Ascorbate and aldarate metabolism);ko00620(Pyruvate metabolism);ko00071(Fatty acid degradation);ko00561(Glycerolipid metabolism);ko00280(Valine, leucine and isoleucine degradation);ko00310(Lysine degradation);ko00330(Arginine and proline metabolism);ko00340(Histidine metabolism);ko00380(Tryptophan metabolism);ko00410(beta-Alanine metabolism);ko00903(L…
15	mtr-miR159a_L-2	TGGATTGAAGGGAGCTCTA	Bv6_144860_qitg.t1	3.5	37-54	-	-	-
15	mtr-miR159a_L-2	TGGATTGAAGGGAGCTCTA	Bv7_171181z2593.t1	3.5	509-526	PREDICTED: uncharacterized protein LOC104898424 [Beta vulgaris subsp. vulgaris]	-	-
15	mtr-miR159a_L-2	TGGATTGAAGGGAGCTCTA	Bv7_179810_aypm.t1	4	1406-1425	hypothetical protein BVRB_7g179810 [Beta vulgaris subsp. vulgaris]	-	-
15	mtr-miR159a_L-2	TGGATTGAAGGGAGCTCTA	Bv8_195660_pnxf.t1	3.5	541-558	PREDICTED: E3 ubiquitin-protein ligase At1g63170 [Beta vulgaris subsp. vulgaris]	GO:0043161(proteasome-mediated ubiquitin-dependent protein catabolic process);GO:0061630(ubiquitin protein ligase activity)	-
15	mtr-miR159a_L-2	TGGATTGAAGGGAGCTCTA	Bv8_196570_mewk.t1	4	147-164	PREDICTED: chloroplast processing peptidase [Beta vulgaris subsp. vulgaris]	GO:0004252(serine-type endopeptidase activity);GO:0006465(signal peptide processing);GO:0006627(protein processing involved in protein targeting to mitochondrion);GO:0009535(chloroplast thylakoid membrane);GO:0010027(thylakoid membrane organization);GO:0033108(mitochondrial respiratory chain complex assembly);GO:0042720(mitochondrial inner membrane peptidase complex)	ko03060(Protein export)
15	mtr-miR159a_L-2	TGGATTGAAGGGAGCTCTA	Bv9_214280_rudo.t1	4	1338-1356	PREDICTED: protein NUCLEAR FUSION DEFECTIVE 4 [Beta vulgaris subsp. vulgaris]	GO:0009507(chloroplast);GO:0016021(integral component of membrane);GO:0080167(response to karrikin)	-
15	mtr-miR159a_L-2	TGGATTGAAGGGAGCTCTA	Bv9_215950_ujjq.t1	3.5	122-140	-	-	-
15	mtr-miR159a_L-2	TGGATTGAAGGGAGCTCTA	Bv_000790_ezhe.t1	3	984-1002	PREDICTED: myb-like protein A [Beta vulgaris subsp. vulgaris]	GO:0000981(RNA polymerase II transcription factor activity, sequence-specific DNA binding);GO:0001135(transcription factor activity, RNA polymerase II transcription factor recruiting);GO:0003677(DNA binding);GO:0003700(DNA binding transcription factor activity);GO:0005634(nucleus);GO:0006351(transcription, DNA-templated);GO:0006357(regulation of transcription by RNA polymerase II);GO:0009860(poll…	-
15	mtr-miR159a_L-2	TGGATTGAAGGGAGCTCTA	Bv_016490_fotd.t1	1	1165-1183	hypothetical protein BVRB_016490, partial [Beta vulgaris subsp. vulgaris]	-	ko00460(Cyanoamino acid metabolism);ko00966(Glucosinolate biosynthesis)
15	mtr-miR159a_L-2	TGGATTGAAGGGAGCTCTA	MSTRG.12508.1	4	301-319	-	-	-
15	mtr-miR159a_L-2	TGGATTGAAGGGAGCTCTA	MSTRG.15843.2	4	34-52	-	-	-
15	mtr-miR159a_L-2	TGGATTGAAGGGAGCTCTA	MSTRG.16839.1	2.5	472-490	-	-	-
15	mtr-miR159a_L-2	TGGATTGAAGGGAGCTCTA	MSTRG.17382.4	3.5	3060-3077	-	-	-
15	mtr-miR159a_L-2	TGGATTGAAGGGAGCTCTA	MSTRG.20272.5	4	4616-4634	-	-	-
15	mtr-miR159a_L-2	TGGATTGAAGGGAGCTCTA	MSTRG.20272.6	4	2099-2117	-	-	-
15	mtr-miR159a_L-2	TGGATTGAAGGGAGCTCTA	MSTRG.20272.7	4	2144-2162	-	-	-
15	mtr-miR159a_L-2	TGGATTGAAGGGAGCTCTA	MSTRG.20620.1	4	1203-1221	-	-	-
15	mtr-miR159a_L-2	TGGATTGAAGGGAGCTCTA	MSTRG.20620.2	4	176-194	-	-	-
15	mtr-miR159a_L-2	TGGATTGAAGGGAGCTCTA	MSTRG.2186.1	4	116-134	-	-	-
15	mtr-miR159a_L-2	TGGATTGAAGGGAGCTCTA	MSTRG.22025.1	4	516-534	-	-	-
15	mtr-miR159a_L-2	TGGATTGAAGGGAGCTCTA	MSTRG.23868.1	4	138-156	-	-	-
15	mtr-miR159a_L-2	TGGATTGAAGGGAGCTCTA	MSTRG.24988.1	4	1765-1783	-	-	-
15	mtr-miR159a_L-2	TGGATTGAAGGGAGCTCTA	MSTRG.26340.1	4	2834-2852	-	-	-
15	mtr-miR159a_L-2	TGGATTGAAGGGAGCTCTA	MSTRG.26527.1	3.5	216-234	-	-	-
15	mtr-miR159a_L-2	TGGATTGAAGGGAGCTCTA	MSTRG.26527.2	3.5	122-140	-	-	-
15	mtr-miR159a_L-2	TGGATTGAAGGGAGCTCTA	MSTRG.28741.1	3.5	53-72	-	-	-
15	mtr-miR159a_L-2	TGGATTGAAGGGAGCTCTA	MSTRG.30299.1	4	1526-1544	-	-	-
15	mtr-miR159a_L-2	TGGATTGAAGGGAGCTCTA	MSTRG.31199.1	3.5	181-198	-	-	-
15	mtr-miR159a_L-2	TGGATTGAAGGGAGCTCTA	MSTRG.3320.1	4	142-161	-	-	-
15	mtr-miR159a_L-2	TGGATTGAAGGGAGCTCTA	MSTRG.3320.3	4	30-49	-	-	-
15	mtr-miR159a_L-2	TGGATTGAAGGGAGCTCTA	MSTRG.3863.1	2	1518-1536	-	-	-
15	mtr-miR159a_L-2	TGGATTGAAGGGAGCTCTA	MSTRG.4042.4	3	1229-1247	-	-	-
15	mtr-miR159a_L-2	TGGATTGAAGGGAGCTCTA	MSTRG.4042.5	3	1191-1209	-	-	-
15	mtr-miR159a_L-2	TGGATTGAAGGGAGCTCTA	MSTRG.4042.7	3	1180-1198	-	-	-
15	mtr-miR159a_L-2	TGGATTGAAGGGAGCTCTA	MSTRG.4042.8	3	828-846	-	-	-
15	mtr-miR159a_L-2	TGGATTGAAGGGAGCTCTA	MSTRG.4042.9	3	839-857	-	-	-
15	mtr-miR159a_L-2	TGGATTGAAGGGAGCTCTA	MSTRG.5036.1	1	1823-1841	-	-	-
15	mtr-miR159a_L-2	TGGATTGAAGGGAGCTCTA	MSTRG.5036.2	1	1523-1541	-	-	-
15	mtr-miR159a_L-2	TGGATTGAAGGGAGCTCTA	MSTRG.7058.2	4	895-913	-	-	-
15	mtr-miR159a_L-2	TGGATTGAAGGGAGCTCTA	MSTRG.7058.3	4	869-887	-	-	-
15	mtr-miR159a_L-2	TGGATTGAAGGGAGCTCTA	MSTRG.7058.5	4	762-780	-	-	-
15	mtr-miR159a_L-2	TGGATTGAAGGGAGCTCTA	MSTRG.7058.6	4	747-765	-	-	-
15	mtr-miR159a_L-2	TGGATTGAAGGGAGCTCTA	MSTRG.8988.2	2.5	1199-1217	-	-	-
15	mtr-miR159a_L-2	TGGATTGAAGGGAGCTCTA	MSTRG.8988.3	2.5	1118-1136	-	-	-
15	mtr-miR159a_L-2	TGGATTGAAGGGAGCTCTA	MSTRG.9312.5	4	804-821	-	-	-
16	mtr-miR159a_R-1_1ss19CT	TTTGGATTGAAGGGAGCTTT	Bv4_074370_ygxg.t1	4	1824-1843	PREDICTED: transcription factor GAMYB-like [Beta vulgaris subsp. vulgaris]	GO:0000981(RNA polymerase II transcription factor activity, sequence-specific DNA binding);GO:0001135(transcription factor activity, RNA polymerase II transcription factor recruiting);GO:0003677(DNA binding);GO:0003700(DNA binding transcription factor activity);GO:0005634(nucleus);GO:0006351(transcription, DNA-templated);GO:0006355(regulation of transcription, DNA-templated);GO:0006357(regulation…	-
16	mtr-miR159a_R-1_1ss19CT	TTTGGATTGAAGGGAGCTTT	MSTRG.8988.2	4	1200-1219	-	-	-
16	mtr-miR159a_R-1_1ss19CT	TTTGGATTGAAGGGAGCTTT	MSTRG.8988.3	4	1119-1138	-	-	-
16	mtr-miR159a_R-1_1ss19CT	TTTGGATTGAAGGGAGCTTT	Bv_016490_fotd.t1	2	1166-1185	hypothetical protein BVRB_016490, partial [Beta vulgaris subsp. vulgaris]	-	ko00460(Cyanoamino acid metabolism);ko00966(Glucosinolate biosynthesis)
16	mtr-miR159a_R-1_1ss19CT	TTTGGATTGAAGGGAGCTTT	MSTRG.3863.1	4	1519-1538	-	-	-
16	mtr-miR159a_R-1_1ss19CT	TTTGGATTGAAGGGAGCTTT	MSTRG.4042.9	2.5	840-859	-	-	-
16	mtr-miR159a_R-1_1ss19CT	TTTGGATTGAAGGGAGCTTT	Bv2_033790_wpxj.t2	2.5	1223-1242	hypothetical protein BVRB_2g033790 isoform B [Beta vulgaris subsp. vulgaris]	GO:0003774(motor activity);GO:0003779(actin binding);GO:0005515(protein binding);GO:0005516(calmodulin binding);GO:0005524(ATP binding);GO:0005634(nucleus);GO:0005737(cytoplasm);GO:0007097(nuclear migration);GO:0016459(myosin complex);GO:0030048(actin filament-based movement);GO:0031965(nuclear membrane);GO:2000769(regulation of establishment or maintenance of cell polarity regulating cell shape)	-
16	mtr-miR159a_R-1_1ss19CT	TTTGGATTGAAGGGAGCTTT	Bv2_033790_wpxj.t1	2.5	1223-1242	hypothetical protein BVRB_2g033790 isoform A [Beta vulgaris subsp. vulgaris]	GO:0003774(motor activity);GO:0003779(actin binding);GO:0005515(protein binding);GO:0005516(calmodulin binding);GO:0005524(ATP binding);GO:0005634(nucleus);GO:0005737(cytoplasm);GO:0007097(nuclear migration);GO:0016459(myosin complex);GO:0030048(actin filament-based movement);GO:0031965(nuclear membrane);GO:2000769(regulation of establishment or maintenance of cell polarity regulating cell shape)	-
16	mtr-miR159a_R-1_1ss19CT	TTTGGATTGAAGGGAGCTTT	MSTRG.4042.5	2.5	1192-1211	-	-	-
16	mtr-miR159a_R-1_1ss19CT	TTTGGATTGAAGGGAGCTTT	MSTRG.4042.4	2.5	1230-1249	-	-	-
16	mtr-miR159a_R-1_1ss19CT	TTTGGATTGAAGGGAGCTTT	MSTRG.4042.8	2.5	829-848	-	-	-
16	mtr-miR159a_R-1_1ss19CT	TTTGGATTGAAGGGAGCTTT	Bv2_033790_wpxj.t3	2.5	1232-1251	-	-	-
16	mtr-miR159a_R-1_1ss19CT	TTTGGATTGAAGGGAGCTTT	MSTRG.4042.7	2.5	1181-1200	-	-	-
16	mtr-miR159a_R-1_1ss19CT	TTTGGATTGAAGGGAGCTTT	Bv4_085890_rouj.t1	4	847-866	hypothetical protein BVRB_4g085890 [Beta vulgaris subsp. vulgaris]	-	ko04144(Endocytosis)
16	mtr-miR159a_R-1_1ss19CT	TTTGGATTGAAGGGAGCTTT	Bv1_012281z107.t1	3.5	203-221	-	-	-
16	mtr-miR159a_R-1_1ss19CT	TTTGGATTGAAGGGAGCTTT	Bv1_017950_nniq.t1	3	117-136	PREDICTED: peptidyl-prolyl cis-trans isomerase FKBP20-2, chloroplastic [Beta vulgaris subsp. vulgaris]	GO:0003755(peptidyl-prolyl cis-trans isomerase activity);GO:0005528(FK506 binding);GO:0005789(endoplasmic reticulum membrane);GO:0061077(chaperone-mediated protein folding)	-
16	mtr-miR159a_R-1_1ss19CT	TTTGGATTGAAGGGAGCTTT	Bv2_023890_wppw.t1	4	195-215	PREDICTED: multiple organellar RNA editing factor 3, mitochondrial [Beta vulgaris subsp. vulgaris]	GO:0005515(protein binding);GO:0005739(mitochondrion);GO:0006397(mRNA processing);GO:0009507(chloroplast);GO:0050897(cobalt ion binding);GO:0080156(mitochondrial mRNA modification);GO:1900864(mitochondrial RNA modification)	ko00640(Propanoate metabolism);ko00280(Valine, leucine and isoleucine degradation)
16	mtr-miR159a_R-1_1ss19CT	TTTGGATTGAAGGGAGCTTT	Bv2_024610_uixa.t1	4	156-174	PREDICTED: uncharacterized protein LOC104903972 [Beta vulgaris subsp. vulgaris]	GO:0003674(molecular_function);GO:0005634(nucleus);GO:0008150(biological_process)	-
16	mtr-miR159a_R-1_1ss19CT	TTTGGATTGAAGGGAGCTTT	Bv2_033620_pqrr.t1	3.5	137-156	hypothetical protein BVRB_2g033620 [Beta vulgaris subsp. vulgaris]	GO:0003674(molecular_function);GO:0005634(nucleus);GO:0071456(cellular response to hypoxia)	-
16	mtr-miR159a_R-1_1ss19CT	TTTGGATTGAAGGGAGCTTT	Bv2_035611z390.t1	4	364-384	-	-	-
16	mtr-miR159a_R-1_1ss19CT	TTTGGATTGAAGGGAGCTTT	Bv3_061630_xsuc.t1	4	837-856	PREDICTED: ABC transporter A family member 1 [Beta vulgaris subsp. vulgaris]	GO:0006869(lipid transport);GO:0042626(ATPase activity, coupled to transmembrane movement of substances);GO:0043231(intracellular membrane-bounded organelle)	ko02010(ABC transporters)
16	mtr-miR159a_R-1_1ss19CT	TTTGGATTGAAGGGAGCTTT	Bv3_069230_gakn.t1	4	152-171	PREDICTED: uncharacterized protein LOC104906799 [Beta vulgaris subsp. vulgaris]	GO:0003674(molecular_function);GO:0008150(biological_process)	-
16	mtr-miR159a_R-1_1ss19CT	TTTGGATTGAAGGGAGCTTT	Bv4_092150_uotf.t1	3.5	4111-4129	PREDICTED: uncharacterized protein LOC104907084 [Beta vulgaris subsp. vulgaris]	-	-
16	mtr-miR159a_R-1_1ss19CT	TTTGGATTGAAGGGAGCTTT	Bv4_093380_nuwu.t1	3.5	514-534	PREDICTED: peroxisomal membrane protein PEX14-like [Beta vulgaris subsp. vulgaris]	-	-
16	mtr-miR159a_R-1_1ss19CT	TTTGGATTGAAGGGAGCTTT	Bv4_094800_etgk.t1	4	1320-1338	PREDICTED: protein SIEVE ELEMENT OCCLUSION B-like [Beta vulgaris subsp. vulgaris]	GO:0005634(nucleus);GO:0010088(phloem development);GO:0042803(protein homodimerization activity);GO:0043621(protein self-association)	-
16	mtr-miR159a_R-1_1ss19CT	TTTGGATTGAAGGGAGCTTT	Bv6_143991z2036.t1	4	405-424	hypothetical protein BVRB_7g165340 [Beta vulgaris subsp. vulgaris]	-	-
16	mtr-miR159a_R-1_1ss19CT	TTTGGATTGAAGGGAGCTTT	Bv6_144251z2051.t1	4	36-55	-	-	-
16	mtr-miR159a_R-1_1ss19CT	TTTGGATTGAAGGGAGCTTT	Bv6_148720_sqho.t1	3	417-437	hypothetical protein BVRB_6g148720 isoform A [Beta vulgaris subsp. vulgaris]	GO:0000793(condensed chromosome);GO:0003918(DNA topoisomerase type II (ATP-hydrolyzing) activity);GO:0005515(protein binding);GO:0007131(reciprocal meiotic recombination);GO:0009507(chloroplast);GO:0030674(protein binding, bridging);GO:0042138(meiotic DNA double-strand break formation);GO:0048235(pollen sperm cell differentiation);GO:0048314(embryo sac morphogenesis)	-
16	mtr-miR159a_R-1_1ss19CT	TTTGGATTGAAGGGAGCTTT	Bv6_148720_sqho.t2	3	308-328	hypothetical protein BVRB_6g148720 isoform A [Beta vulgaris subsp. vulgaris]	GO:0000793(condensed chromosome);GO:0003918(DNA topoisomerase type II (ATP-hydrolyzing) activity);GO:0005515(protein binding);GO:0007131(reciprocal meiotic recombination);GO:0009507(chloroplast);GO:0030674(protein binding, bridging);GO:0042138(meiotic DNA double-strand break formation);GO:0048235(pollen sperm cell differentiation);GO:0048314(embryo sac morphogenesis)	-
16	mtr-miR159a_R-1_1ss19CT	TTTGGATTGAAGGGAGCTTT	Bv7_161280_gszr.t1	4	136-154	PREDICTED: RING-H2 finger protein ATL73-like [Beta vulgaris subsp. vulgaris]	GO:0005886(plasma membrane);GO:0006952(defense response);GO:0008270(zinc ion binding);GO:0009507(chloroplast);GO:0009909(regulation of flower development);GO:0010200(response to chitin);GO:0010966(regulation of phosphate transport);GO:0016021(integral component of membrane);GO:0016567(protein ubiquitination);GO:0043161(proteasome-mediated ubiquitin-dependent protein catabolic process);GO:0046872(…	-
16	mtr-miR159a_R-1_1ss19CT	TTTGGATTGAAGGGAGCTTT	Bv8_181180_qppw.t1	4	987-1006	PREDICTED: F-box protein CPR30 [Beta vulgaris subsp. vulgaris]	GO:0004842(ubiquitin-protein transferase activity);GO:0005515(protein binding);GO:0005634(nucleus);GO:0005737(cytoplasm);GO:0009626(plant-type hypersensitive response);GO:0016567(protein ubiquitination);GO:0031146(SCF-dependent proteasomal ubiquitin-dependent protein catabolic process);GO:0031348(negative regulation of defense response);GO:0042177(negative regulation of protein catabolic process)	-
16	mtr-miR159a_R-1_1ss19CT	TTTGGATTGAAGGGAGCTTT	Bv8_196570_mewk.t1	4	148-166	PREDICTED: chloroplast processing peptidase [Beta vulgaris subsp. vulgaris]	GO:0004252(serine-type endopeptidase activity);GO:0006465(signal peptide processing);GO:0006627(protein processing involved in protein targeting to mitochondrion);GO:0009535(chloroplast thylakoid membrane);GO:0010027(thylakoid membrane organization);GO:0033108(mitochondrial respiratory chain complex assembly);GO:0042720(mitochondrial inner membrane peptidase complex)	ko03060(Protein export)
16	mtr-miR159a_R-1_1ss19CT	TTTGGATTGAAGGGAGCTTT	Bv8_201470_dyus.t1	4	2541-2560	PREDICTED: G-type lectin S-receptor-like serine/threonine-protein kinase At5g24080 [Beta vulgaris subsp. vulgaris]	GO:0004674(protein serine/threonine kinase activity);GO:0005886(plasma membrane);GO:0006468(protein phosphorylation)	-
16	mtr-miR159a_R-1_1ss19CT	TTTGGATTGAAGGGAGCTTT	Bv9_206230_eusy.t1	4	1293-1311	PREDICTED: pheophorbide a oxygenase, chloroplastic [Beta vulgaris subsp. vulgaris]	GO:0008219(cell death);GO:0009507(chloroplast);GO:0009534(chloroplast thylakoid);GO:0009535(chloroplast thylakoid membrane);GO:0009706(chloroplast inner membrane);GO:0009816(defense response to bacterium, incompatible interaction);GO:0009908(flower development);GO:0009941(chloroplast envelope);GO:0010154(fruit development);GO:0010277(chlorophyllide a oxygenase [overall] activity);GO:0015996(chlor…	ko00860(Porphyrin and chlorophyll metabolism)
16	mtr-miR159a_R-1_1ss19CT	TTTGGATTGAAGGGAGCTTT	Bv_035900_esqr.t1	4	407-426	-	-	-
16	mtr-miR159a_R-1_1ss19CT	TTTGGATTGAAGGGAGCTTT	MSTRG.13426.1	4	1629-1648	-	-	-
16	mtr-miR159a_R-1_1ss19CT	TTTGGATTGAAGGGAGCTTT	MSTRG.17793.1	4	1797-1816	-	-	-
16	mtr-miR159a_R-1_1ss19CT	TTTGGATTGAAGGGAGCTTT	MSTRG.17967.1	4	58-78	-	-	-
16	mtr-miR159a_R-1_1ss19CT	TTTGGATTGAAGGGAGCTTT	MSTRG.17967.5	4	33-53	-	-	-
16	mtr-miR159a_R-1_1ss19CT	TTTGGATTGAAGGGAGCTTT	MSTRG.20620.1	4	1204-1223	-	-	-
16	mtr-miR159a_R-1_1ss19CT	TTTGGATTGAAGGGAGCTTT	MSTRG.20620.2	4	177-196	-	-	-
16	mtr-miR159a_R-1_1ss19CT	TTTGGATTGAAGGGAGCTTT	MSTRG.20657.8	3.5	4118-4137	-	-	-
16	mtr-miR159a_R-1_1ss19CT	TTTGGATTGAAGGGAGCTTT	MSTRG.2186.1	3	117-136	-	-	-
16	mtr-miR159a_R-1_1ss19CT	TTTGGATTGAAGGGAGCTTT	MSTRG.2368.1	4	1453-1471	-	-	-
16	mtr-miR159a_R-1_1ss19CT	TTTGGATTGAAGGGAGCTTT	MSTRG.28741.1	4	54-74	-	-	-
16	mtr-miR159a_R-1_1ss19CT	TTTGGATTGAAGGGAGCTTT	MSTRG.2968.1	4	156-174	-	-	-
16	mtr-miR159a_R-1_1ss19CT	TTTGGATTGAAGGGAGCTTT	MSTRG.30174.2	4	3051-3070	-	-	-
16	mtr-miR159a_R-1_1ss19CT	TTTGGATTGAAGGGAGCTTT	MSTRG.30174.4	4	3604-3623	-	-	-
16	mtr-miR159a_R-1_1ss19CT	TTTGGATTGAAGGGAGCTTT	MSTRG.30174.7	4	1767-1786	-	-	-
16	mtr-miR159a_R-1_1ss19CT	TTTGGATTGAAGGGAGCTTT	MSTRG.4784.4	2.5	2704-2723	-	-	-
16	mtr-miR159a_R-1_1ss19CT	TTTGGATTGAAGGGAGCTTT	MSTRG.7471.1	4	919-938	-	-	-
16	mtr-miR159a_R-1_1ss19CT	TTTGGATTGAAGGGAGCTTT	MSTRG.7471.5	4	5435-5454	-	-	-
17	mtr-miR159a_R-2	TTTGGATTGAAGGGAGCTC	Bv4_074370_ygxg.t1	3	1825-1843	PREDICTED: transcription factor GAMYB-like [Beta vulgaris subsp. vulgaris]	GO:0000981(RNA polymerase II transcription factor activity, sequence-specific DNA binding);GO:0001135(transcription factor activity, RNA polymerase II transcription factor recruiting);GO:0003677(DNA binding);GO:0003700(DNA binding transcription factor activity);GO:0005634(nucleus);GO:0006351(transcription, DNA-templated);GO:0006355(regulation of transcription, DNA-templated);GO:0006357(regulation…	-
17	mtr-miR159a_R-2	TTTGGATTGAAGGGAGCTC	MSTRG.8988.3	3	1120-1138	-	-	-
17	mtr-miR159a_R-2	TTTGGATTGAAGGGAGCTC	MSTRG.8988.2	3	1201-1219	-	-	-
17	mtr-miR159a_R-2	TTTGGATTGAAGGGAGCTC	Bv_016490_fotd.t1	1.5	1167-1185	hypothetical protein BVRB_016490, partial [Beta vulgaris subsp. vulgaris]	-	ko00460(Cyanoamino acid metabolism);ko00966(Glucosinolate biosynthesis)
17	mtr-miR159a_R-2	TTTGGATTGAAGGGAGCTC	Bv2_036820_jhha.t1	4	683-701	PREDICTED: UDP-glycosyltransferase 708C1 [Beta vulgaris subsp. vulgaris]	GO:0035251(UDP-glucosyltransferase activity);GO:0042285(xylosyltransferase activity)	ko00942(Anthocyanin biosynthesis)
17	mtr-miR159a_R-2	TTTGGATTGAAGGGAGCTC	Bv2_030100_xyfu.t1	3.5	386-404	PREDICTED: endo-1,3;1,4-beta-D-glucanase isoform X1 [Beta vulgaris subsp. vulgaris]	GO:0005634(nucleus);GO:0005737(cytoplasm);GO:0005829(cytosol);GO:0005886(plasma membrane);GO:0009651(response to salt stress);GO:0016787(hydrolase activity);GO:0048046(apoplast)	-
17	mtr-miR159a_R-2	TTTGGATTGAAGGGAGCTC	MSTRG.5036.1	4	1825-1843	-	-	-
17	mtr-miR159a_R-2	TTTGGATTGAAGGGAGCTC	MSTRG.5036.2	4	1525-1543	-	-	-
17	mtr-miR159a_R-2	TTTGGATTGAAGGGAGCTC	MSTRG.4042.9	2	841-859	-	-	-
17	mtr-miR159a_R-2	TTTGGATTGAAGGGAGCTC	Bv2_033790_wpxj.t3	2	1233-1251	-	-	-
17	mtr-miR159a_R-2	TTTGGATTGAAGGGAGCTC	MSTRG.4042.5	2	1193-1211	-	-	-
17	mtr-miR159a_R-2	TTTGGATTGAAGGGAGCTC	MSTRG.4042.7	2	1182-1200	-	-	-
17	mtr-miR159a_R-2	TTTGGATTGAAGGGAGCTC	Bv2_033790_wpxj.t1	2	1224-1242	hypothetical protein BVRB_2g033790 isoform A [Beta vulgaris subsp. vulgaris]	GO:0003774(motor activity);GO:0003779(actin binding);GO:0005515(protein binding);GO:0005516(calmodulin binding);GO:0005524(ATP binding);GO:0005634(nucleus);GO:0005737(cytoplasm);GO:0007097(nuclear migration);GO:0016459(myosin complex);GO:0030048(actin filament-based movement);GO:0031965(nuclear membrane);GO:2000769(regulation of establishment or maintenance of cell polarity regulating cell shape)	-
17	mtr-miR159a_R-2	TTTGGATTGAAGGGAGCTC	MSTRG.4042.4	2	1231-1249	-	-	-
17	mtr-miR159a_R-2	TTTGGATTGAAGGGAGCTC	Bv2_033790_wpxj.t2	2	1224-1242	hypothetical protein BVRB_2g033790 isoform B [Beta vulgaris subsp. vulgaris]	GO:0003774(motor activity);GO:0003779(actin binding);GO:0005515(protein binding);GO:0005516(calmodulin binding);GO:0005524(ATP binding);GO:0005634(nucleus);GO:0005737(cytoplasm);GO:0007097(nuclear migration);GO:0016459(myosin complex);GO:0030048(actin filament-based movement);GO:0031965(nuclear membrane);GO:2000769(regulation of establishment or maintenance of cell polarity regulating cell shape)	-
17	mtr-miR159a_R-2	TTTGGATTGAAGGGAGCTC	MSTRG.4042.8	2	830-848	-	-	-
17	mtr-miR159a_R-2	TTTGGATTGAAGGGAGCTC	Bv4_085890_rouj.t1	3	848-866	hypothetical protein BVRB_4g085890 [Beta vulgaris subsp. vulgaris]	-	ko04144(Endocytosis)
17	mtr-miR159a_R-2	TTTGGATTGAAGGGAGCTC	Bv1_010840_hqne.t1	4	1128-1147	PREDICTED: putative UDP-glucuronate:xylan alpha-glucuronosyltransferase 3 [Beta vulgaris subsp. vulgaris]	GO:0000139(Golgi membrane);GO:0005739(mitochondrion);GO:0005768(endosome);GO:0005794(Golgi apparatus);GO:0005802(trans-Golgi network);GO:0009058(biosynthetic process);GO:0009834(plant-type secondary cell wall biogenesis);GO:0015020(glucuronosyltransferase activity);GO:0016021(integral component of membrane);GO:0016757(transferase activity, transferring glycosyl groups);GO:0045492(xylan biosynthet…	-
17	mtr-miR159a_R-2	TTTGGATTGAAGGGAGCTC	Bv1_012281z107.t1	4	203-221	-	-	-
17	mtr-miR159a_R-2	TTTGGATTGAAGGGAGCTC	Bv1_017950_nniq.t1	3	118-136	PREDICTED: peptidyl-prolyl cis-trans isomerase FKBP20-2, chloroplastic [Beta vulgaris subsp. vulgaris]	GO:0003755(peptidyl-prolyl cis-trans isomerase activity);GO:0005528(FK506 binding);GO:0005789(endoplasmic reticulum membrane);GO:0061077(chaperone-mediated protein folding)	-
17	mtr-miR159a_R-2	TTTGGATTGAAGGGAGCTC	Bv2_027900_dprt.t1	4	145-163	PREDICTED: receptor-like protein kinase FERONIA [Beta vulgaris subsp. vulgaris]	GO:0004672(protein kinase activity);GO:0004674(protein serine/threonine kinase activity);GO:0005515(protein binding);GO:0005524(ATP binding);GO:0005576(extracellular region);GO:0005886(plasma membrane);GO:0007338(single fertilization);GO:0009506(plasmodesma);GO:0009723(response to ethylene);GO:0009738(abscisic acid-activated signaling pathway);GO:0009741(response to brassinosteroid);GO:0009742(br…	-
17	mtr-miR159a_R-2	TTTGGATTGAAGGGAGCTC	Bv2_028580_zsnk.t1	4	158-175	PREDICTED: basic leucine zipper 43 [Beta vulgaris subsp. vulgaris]	GO:0003677(DNA binding);GO:0003700(DNA binding transcription factor activity);GO:0005634(nucleus);GO:0006355(regulation of transcription, DNA-templated)	-
17	mtr-miR159a_R-2	TTTGGATTGAAGGGAGCTC	Bv2_030970_mpjm.t1	4	255-273	hypothetical protein BVRB_2g030970 [Beta vulgaris subsp. vulgaris]	-	-
17	mtr-miR159a_R-2	TTTGGATTGAAGGGAGCTC	Bv2_033570_wico.t1	3.5	1495-1512	hypothetical protein BVRB_2g033580 [Beta vulgaris subsp. vulgaris]	-	-
17	mtr-miR159a_R-2	TTTGGATTGAAGGGAGCTC	Bv2_033580_wqjg.t1	3.5	1451-1468	hypothetical protein BVRB_2g033580 [Beta vulgaris subsp. vulgaris]	-	-
17	mtr-miR159a_R-2	TTTGGATTGAAGGGAGCTC	Bv3_059950_rqwu.t1	4	144-162	PREDICTED: DNA-3-methyladenine glycosylase [Beta vulgaris subsp. vulgaris]	GO:0003905(alkylbase DNA N-glycosylase activity);GO:0006284(base-excision repair)	ko03410(Base excision repair)
17	mtr-miR159a_R-2	TTTGGATTGAAGGGAGCTC	Bv3_062100_fzsq.t1	4	1192-1210	PREDICTED: cytokinin dehydrogenase 1 [Beta vulgaris subsp. vulgaris]	GO:0005576(extracellular region);GO:0005773(vacuole);GO:0009690(cytokinin metabolic process);GO:0009823(cytokinin catabolic process);GO:0016614(oxidoreductase activity, acting on CH-OH group of donors);GO:0019139(cytokinin dehydrogenase activity);GO:0048507(meristem development);GO:0050660(flavin adenine dinucleotide binding);GO:0055114(oxidation-reduction process)	ko00908(Zeatin biosynthesis)
17	mtr-miR159a_R-2	TTTGGATTGAAGGGAGCTC	Bv3_062990_pkrq.t1	4	114-131	PREDICTED: B3 domain-containing protein Os03g0212300 [Beta vulgaris subsp. vulgaris]	-	-
17	mtr-miR159a_R-2	TTTGGATTGAAGGGAGCTC	Bv3_063570_fwmi.t1	4	288-307	hypothetical protein BVRB_3g063570 [Beta vulgaris subsp. vulgaris]	GO:0003755(peptidyl-prolyl cis-trans isomerase activity);GO:0005528(FK506 binding);GO:0005789(endoplasmic reticulum membrane);GO:0061077(chaperone-mediated protein folding)	-
17	mtr-miR159a_R-2	TTTGGATTGAAGGGAGCTC	Bv3_069230_gakn.t1	4	153-171	PREDICTED: uncharacterized protein LOC104906799 [Beta vulgaris subsp. vulgaris]	GO:0003674(molecular_function);GO:0008150(biological_process)	-
17	mtr-miR159a_R-2	TTTGGATTGAAGGGAGCTC	Bv4_092150_uotf.t1	4	4111-4129	PREDICTED: uncharacterized protein LOC104907084 [Beta vulgaris subsp. vulgaris]	-	-
17	mtr-miR159a_R-2	TTTGGATTGAAGGGAGCTC	Bv4_093380_nuwu.t1	2.5	515-534	PREDICTED: peroxisomal membrane protein PEX14-like [Beta vulgaris subsp. vulgaris]	-	-
17	mtr-miR159a_R-2	TTTGGATTGAAGGGAGCTC	Bv4_096990_jwmm.t1	4	958-975	PREDICTED: MLO-like protein 14 isoform X1 [Beta vulgaris subsp. vulgaris]	GO:0005886(plasma membrane);GO:0006952(defense response)	-
17	mtr-miR159a_R-2	TTTGGATTGAAGGGAGCTC	Bv6_132090_hxzh.t1	3	427-445	-	-	-
17	mtr-miR159a_R-2	TTTGGATTGAAGGGAGCTC	Bv6_143991z2036.t1	4	406-424	hypothetical protein BVRB_7g165340 [Beta vulgaris subsp. vulgaris]	-	-
17	mtr-miR159a_R-2	TTTGGATTGAAGGGAGCTC	Bv6_144251z2051.t1	4	37-55	-	-	-
17	mtr-miR159a_R-2	TTTGGATTGAAGGGAGCTC	Bv6_148720_sqho.t1	3	418-437	hypothetical protein BVRB_6g148720 isoform A [Beta vulgaris subsp. vulgaris]	GO:0000793(condensed chromosome);GO:0003918(DNA topoisomerase type II (ATP-hydrolyzing) activity);GO:0005515(protein binding);GO:0007131(reciprocal meiotic recombination);GO:0009507(chloroplast);GO:0030674(protein binding, bridging);GO:0042138(meiotic DNA double-strand break formation);GO:0048235(pollen sperm cell differentiation);GO:0048314(embryo sac morphogenesis)	-
17	mtr-miR159a_R-2	TTTGGATTGAAGGGAGCTC	Bv6_148720_sqho.t2	3	309-328	hypothetical protein BVRB_6g148720 isoform A [Beta vulgaris subsp. vulgaris]	GO:0000793(condensed chromosome);GO:0003918(DNA topoisomerase type II (ATP-hydrolyzing) activity);GO:0005515(protein binding);GO:0007131(reciprocal meiotic recombination);GO:0009507(chloroplast);GO:0030674(protein binding, bridging);GO:0042138(meiotic DNA double-strand break formation);GO:0048235(pollen sperm cell differentiation);GO:0048314(embryo sac morphogenesis)	-
17	mtr-miR159a_R-2	TTTGGATTGAAGGGAGCTC	Bv7_179810_aypm.t1	3.5	1409-1427	hypothetical protein BVRB_7g179810 [Beta vulgaris subsp. vulgaris]	-	-
17	mtr-miR159a_R-2	TTTGGATTGAAGGGAGCTC	Bv8_181180_qppw.t1	4	988-1006	PREDICTED: F-box protein CPR30 [Beta vulgaris subsp. vulgaris]	GO:0004842(ubiquitin-protein transferase activity);GO:0005515(protein binding);GO:0005634(nucleus);GO:0005737(cytoplasm);GO:0009626(plant-type hypersensitive response);GO:0016567(protein ubiquitination);GO:0031146(SCF-dependent proteasomal ubiquitin-dependent protein catabolic process);GO:0031348(negative regulation of defense response);GO:0042177(negative regulation of protein catabolic process)	-
17	mtr-miR159a_R-2	TTTGGATTGAAGGGAGCTC	Bv8_197060_nehz.t1	4	1427-1445	PREDICTED: protein phosphatase 2C and cyclic nucleotide-binding/kinase domain-containing protein isoform X1 [Beta vulgaris subsp. vulgaris]	GO:0004672(protein kinase activity);GO:0004674(protein serine/threonine kinase activity);GO:0004721(phosphoprotein phosphatase activity);GO:0004722(protein serine/threonine phosphatase activity);GO:0005524(ATP binding);GO:0005886(plasma membrane);GO:0006468(protein phosphorylation);GO:0046872(metal ion binding)	-
17	mtr-miR159a_R-2	TTTGGATTGAAGGGAGCTC	Bv8_201470_dyus.t1	4	2542-2560	PREDICTED: G-type lectin S-receptor-like serine/threonine-protein kinase At5g24080 [Beta vulgaris subsp. vulgaris]	GO:0004674(protein serine/threonine kinase activity);GO:0005886(plasma membrane);GO:0006468(protein phosphorylation)	-
17	mtr-miR159a_R-2	TTTGGATTGAAGGGAGCTC	Bv9_209170_oise.t1	4	1443-1461	PREDICTED: transcription factor TCP4 [Beta vulgaris subsp. vulgaris]	GO:0003677(DNA binding);GO:0003700(DNA binding transcription factor activity);GO:0005515(protein binding);GO:0005634(nucleus);GO:0006351(transcription, DNA-templated);GO:0006355(regulation of transcription, DNA-templated);GO:0009793(embryo development ending in seed dormancy);GO:0009965(leaf morphogenesis);GO:0010150(leaf senescence);GO:0030154(cell differentiation);GO:0045962(positive regulation…	-
17	mtr-miR159a_R-2	TTTGGATTGAAGGGAGCTC	Bv_000790_ezhe.t1	3	986-1004	PREDICTED: myb-like protein A [Beta vulgaris subsp. vulgaris]	GO:0000981(RNA polymerase II transcription factor activity, sequence-specific DNA binding);GO:0001135(transcription factor activity, RNA polymerase II transcription factor recruiting);GO:0003677(DNA binding);GO:0003700(DNA binding transcription factor activity);GO:0005634(nucleus);GO:0006351(transcription, DNA-templated);GO:0006357(regulation of transcription by RNA polymerase II);GO:0009860(poll…	-
17	mtr-miR159a_R-2	TTTGGATTGAAGGGAGCTC	Bv_008720_sucs.t1	3.5	2178-2195	PREDICTED: chloride channel protein CLC-d isoform X2 [Beta vulgaris subsp. vulgaris]	GO:0005247(voltage-gated chloride channel activity);GO:0005253(anion channel activity);GO:0005622(intracellular);GO:0005802(trans-Golgi network);GO:0009826(unidimensional cell growth);GO:0010038(response to metal ion);GO:0016021(integral component of membrane);GO:0030002(cellular anion homeostasis);GO:0034707(chloride channel complex);GO:0034765(regulation of ion transmembrane transport)	-
17	mtr-miR159a_R-2	TTTGGATTGAAGGGAGCTC	Bv_011280_rtix.t1	3	885-902	PREDICTED: uncharacterized protein LOC104884693 [Beta vulgaris subsp. vulgaris]	GO:0003674(molecular_function);GO:0008150(biological_process)	-
17	mtr-miR159a_R-2	TTTGGATTGAAGGGAGCTC	Bv_021951z1622.t1	4	661-678	-	-	-
17	mtr-miR159a_R-2	TTTGGATTGAAGGGAGCTC	Bv_032711z4188.t1	4	365-382	-	-	-
17	mtr-miR159a_R-2	TTTGGATTGAAGGGAGCTC	Bv_032811z4219.t1	4	205-223	-	-	-
17	mtr-miR159a_R-2	TTTGGATTGAAGGGAGCTC	MSTRG.1266.1	4	1252-1271	-	-	-
17	mtr-miR159a_R-2	TTTGGATTGAAGGGAGCTC	MSTRG.13417.4	4	3230-3248	-	-	-
17	mtr-miR159a_R-2	TTTGGATTGAAGGGAGCTC	MSTRG.16839.1	3.5	474-492	-	-	-
17	mtr-miR159a_R-2	TTTGGATTGAAGGGAGCTC	MSTRG.19375.1	4	401-418	-	-	-
17	mtr-miR159a_R-2	TTTGGATTGAAGGGAGCTC	MSTRG.2084.1	3.5	1773-1791	-	-	-
17	mtr-miR159a_R-2	TTTGGATTGAAGGGAGCTC	MSTRG.20865.1	3	1796-1813	-	-	-
17	mtr-miR159a_R-2	TTTGGATTGAAGGGAGCTC	MSTRG.2186.1	3	118-136	-	-	-
17	mtr-miR159a_R-2	TTTGGATTGAAGGGAGCTC	MSTRG.24049.1	4	1249-1267	-	-	-
17	mtr-miR159a_R-2	TTTGGATTGAAGGGAGCTC	MSTRG.24049.3	4	1291-1309	-	-	-
17	mtr-miR159a_R-2	TTTGGATTGAAGGGAGCTC	MSTRG.25146.4	4	1768-1786	-	-	-
17	mtr-miR159a_R-2	TTTGGATTGAAGGGAGCTC	MSTRG.25655.1	4	1443-1461	-	-	-
17	mtr-miR159a_R-2	TTTGGATTGAAGGGAGCTC	MSTRG.27583.1	3.5	1199-1217	-	-	-
17	mtr-miR159a_R-2	TTTGGATTGAAGGGAGCTC	MSTRG.28741.1	3.5	55-74	-	-	-
17	mtr-miR159a_R-2	TTTGGATTGAAGGGAGCTC	MSTRG.30286.1	4	1515-1532	-	-	-
17	mtr-miR159a_R-2	TTTGGATTGAAGGGAGCTC	MSTRG.30286.2	4	1543-1560	-	-	-
17	mtr-miR159a_R-2	TTTGGATTGAAGGGAGCTC	MSTRG.30432.1	3.5	2178-2195	-	-	-
17	mtr-miR159a_R-2	TTTGGATTGAAGGGAGCTC	MSTRG.30432.2	3.5	2259-2276	-	-	-
17	mtr-miR159a_R-2	TTTGGATTGAAGGGAGCTC	MSTRG.30432.4	3.5	2185-2202	-	-	-
17	mtr-miR159a_R-2	TTTGGATTGAAGGGAGCTC	MSTRG.3320.1	4	145-163	-	-	-
17	mtr-miR159a_R-2	TTTGGATTGAAGGGAGCTC	MSTRG.3320.3	4	33-51	-	-	-
17	mtr-miR159a_R-2	TTTGGATTGAAGGGAGCTC	MSTRG.4784.4	3.5	2705-2723	-	-	-
17	mtr-miR159a_R-2	TTTGGATTGAAGGGAGCTC	MSTRG.7700.1	4	295-314	-	-	-
18	mtr-miR159a_R-2_1ss19CT	TTTGGATTGAAGGGAGCTT	Bv4_074370_ygxg.t1	3.5	1825-1843	PREDICTED: transcription factor GAMYB-like [Beta vulgaris subsp. vulgaris]	GO:0000981(RNA polymerase II transcription factor activity, sequence-specific DNA binding);GO:0001135(transcription factor activity, RNA polymerase II transcription factor recruiting);GO:0003677(DNA binding);GO:0003700(DNA binding transcription factor activity);GO:0005634(nucleus);GO:0006351(transcription, DNA-templated);GO:0006355(regulation of transcription, DNA-templated);GO:0006357(regulation…	-
18	mtr-miR159a_R-2_1ss19CT	TTTGGATTGAAGGGAGCTT	MSTRG.8988.2	3.5	1201-1219	-	-	-
18	mtr-miR159a_R-2_1ss19CT	TTTGGATTGAAGGGAGCTT	MSTRG.8988.3	3.5	1120-1138	-	-	-
18	mtr-miR159a_R-2_1ss19CT	TTTGGATTGAAGGGAGCTT	Bv_016490_fotd.t1	2	1167-1185	hypothetical protein BVRB_016490, partial [Beta vulgaris subsp. vulgaris]	-	ko00460(Cyanoamino acid metabolism);ko00966(Glucosinolate biosynthesis)
18	mtr-miR159a_R-2_1ss19CT	TTTGGATTGAAGGGAGCTT	Bv2_036820_jhha.t1	4	683-701	PREDICTED: UDP-glycosyltransferase 708C1 [Beta vulgaris subsp. vulgaris]	GO:0035251(UDP-glucosyltransferase activity);GO:0042285(xylosyltransferase activity)	ko00942(Anthocyanin biosynthesis)
18	mtr-miR159a_R-2_1ss19CT	TTTGGATTGAAGGGAGCTT	Bv2_030100_xyfu.t1	4	386-404	PREDICTED: endo-1,3;1,4-beta-D-glucanase isoform X1 [Beta vulgaris subsp. vulgaris]	GO:0005634(nucleus);GO:0005737(cytoplasm);GO:0005829(cytosol);GO:0005886(plasma membrane);GO:0009651(response to salt stress);GO:0016787(hydrolase activity);GO:0048046(apoplast)	-
18	mtr-miR159a_R-2_1ss19CT	TTTGGATTGAAGGGAGCTT	MSTRG.3863.1	4	1520-1538	-	-	-
18	mtr-miR159a_R-2_1ss19CT	TTTGGATTGAAGGGAGCTT	MSTRG.4042.7	2.5	1182-1200	-	-	-
18	mtr-miR159a_R-2_1ss19CT	TTTGGATTGAAGGGAGCTT	MSTRG.4042.8	2.5	830-848	-	-	-
18	mtr-miR159a_R-2_1ss19CT	TTTGGATTGAAGGGAGCTT	MSTRG.4042.4	2.5	1231-1249	-	-	-
18	mtr-miR159a_R-2_1ss19CT	TTTGGATTGAAGGGAGCTT	MSTRG.4042.5	2.5	1193-1211	-	-	-
18	mtr-miR159a_R-2_1ss19CT	TTTGGATTGAAGGGAGCTT	MSTRG.4042.9	2.5	841-859	-	-	-
18	mtr-miR159a_R-2_1ss19CT	TTTGGATTGAAGGGAGCTT	Bv2_033790_wpxj.t2	2.5	1224-1242	hypothetical protein BVRB_2g033790 isoform B [Beta vulgaris subsp. vulgaris]	GO:0003774(motor activity);GO:0003779(actin binding);GO:0005515(protein binding);GO:0005516(calmodulin binding);GO:0005524(ATP binding);GO:0005634(nucleus);GO:0005737(cytoplasm);GO:0007097(nuclear migration);GO:0016459(myosin complex);GO:0030048(actin filament-based movement);GO:0031965(nuclear membrane);GO:2000769(regulation of establishment or maintenance of cell polarity regulating cell shape)	-
18	mtr-miR159a_R-2_1ss19CT	TTTGGATTGAAGGGAGCTT	Bv2_033790_wpxj.t1	2.5	1224-1242	hypothetical protein BVRB_2g033790 isoform A [Beta vulgaris subsp. vulgaris]	GO:0003774(motor activity);GO:0003779(actin binding);GO:0005515(protein binding);GO:0005516(calmodulin binding);GO:0005524(ATP binding);GO:0005634(nucleus);GO:0005737(cytoplasm);GO:0007097(nuclear migration);GO:0016459(myosin complex);GO:0030048(actin filament-based movement);GO:0031965(nuclear membrane);GO:2000769(regulation of establishment or maintenance of cell polarity regulating cell shape)	-
18	mtr-miR159a_R-2_1ss19CT	TTTGGATTGAAGGGAGCTT	Bv2_033790_wpxj.t3	2.5	1233-1251	-	-	-
18	mtr-miR159a_R-2_1ss19CT	TTTGGATTGAAGGGAGCTT	Bv9_223020_aszf.t1	4	960-979	PREDICTED: probable N-acetyltransferase HLS1 [Beta vulgaris subsp. vulgaris]	GO:0004596(peptide alpha-N-acetyltransferase activity);GO:0006474(N-terminal protein amino acid acetylation);GO:0031248(protein acetyltransferase complex)	-
18	mtr-miR159a_R-2_1ss19CT	TTTGGATTGAAGGGAGCTT	Bv4_085890_rouj.t1	3.5	848-866	hypothetical protein BVRB_4g085890 [Beta vulgaris subsp. vulgaris]	-	ko04144(Endocytosis)
18	mtr-miR159a_R-2_1ss19CT	TTTGGATTGAAGGGAGCTT	Bv1_012281z107.t1	3	204-221	-	-	-
18	mtr-miR159a_R-2_1ss19CT	TTTGGATTGAAGGGAGCTT	Bv1_017950_nniq.t1	2	118-136	PREDICTED: peptidyl-prolyl cis-trans isomerase FKBP20-2, chloroplastic [Beta vulgaris subsp. vulgaris]	GO:0003755(peptidyl-prolyl cis-trans isomerase activity);GO:0005528(FK506 binding);GO:0005789(endoplasmic reticulum membrane);GO:0061077(chaperone-mediated protein folding)	-
18	mtr-miR159a_R-2_1ss19CT	TTTGGATTGAAGGGAGCTT	Bv2_023890_wppw.t1	4	196-215	PREDICTED: multiple organellar RNA editing factor 3, mitochondrial [Beta vulgaris subsp. vulgaris]	GO:0005515(protein binding);GO:0005739(mitochondrion);GO:0006397(mRNA processing);GO:0009507(chloroplast);GO:0050897(cobalt ion binding);GO:0080156(mitochondrial mRNA modification);GO:1900864(mitochondrial RNA modification)	ko00640(Propanoate metabolism);ko00280(Valine, leucine and isoleucine degradation)
18	mtr-miR159a_R-2_1ss19CT	TTTGGATTGAAGGGAGCTT	Bv2_024610_uixa.t1	4	157-174	PREDICTED: uncharacterized protein LOC104903972 [Beta vulgaris subsp. vulgaris]	GO:0003674(molecular_function);GO:0005634(nucleus);GO:0008150(biological_process)	-
18	mtr-miR159a_R-2_1ss19CT	TTTGGATTGAAGGGAGCTT	Bv2_028580_zsnk.t1	4	158-175	PREDICTED: basic leucine zipper 43 [Beta vulgaris subsp. vulgaris]	GO:0003677(DNA binding);GO:0003700(DNA binding transcription factor activity);GO:0005634(nucleus);GO:0006355(regulation of transcription, DNA-templated)	-
18	mtr-miR159a_R-2_1ss19CT	TTTGGATTGAAGGGAGCTT	Bv2_029370_kqsm.t1	4	1535-1553	PREDICTED: zinc finger CCCH domain-containing protein 24 [Beta vulgaris subsp. vulgaris]	GO:0003676(nucleic acid binding);GO:0003677(DNA binding);GO:0003700(DNA binding transcription factor activity);GO:0005634(nucleus);GO:0005737(cytoplasm);GO:0006355(regulation of transcription, DNA-templated);GO:0046872(metal ion binding)	-
18	mtr-miR159a_R-2_1ss19CT	TTTGGATTGAAGGGAGCTT	Bv2_033570_wico.t1	4	1495-1512	hypothetical protein BVRB_2g033580 [Beta vulgaris subsp. vulgaris]	-	-
18	mtr-miR159a_R-2_1ss19CT	TTTGGATTGAAGGGAGCTT	Bv2_033580_wqjg.t1	4	1451-1468	hypothetical protein BVRB_2g033580 [Beta vulgaris subsp. vulgaris]	-	-
18	mtr-miR159a_R-2_1ss19CT	TTTGGATTGAAGGGAGCTT	Bv2_033620_pqrr.t1	3.5	138-156	hypothetical protein BVRB_2g033620 [Beta vulgaris subsp. vulgaris]	GO:0003674(molecular_function);GO:0005634(nucleus);GO:0071456(cellular response to hypoxia)	-
18	mtr-miR159a_R-2_1ss19CT	TTTGGATTGAAGGGAGCTT	Bv2_035611z390.t1	4	365-384	-	-	-
18	mtr-miR159a_R-2_1ss19CT	TTTGGATTGAAGGGAGCTT	Bv3_059950_rqwu.t1	4	144-162	PREDICTED: DNA-3-methyladenine glycosylase [Beta vulgaris subsp. vulgaris]	GO:0003905(alkylbase DNA N-glycosylase activity);GO:0006284(base-excision repair)	ko03410(Base excision repair)
18	mtr-miR159a_R-2_1ss19CT	TTTGGATTGAAGGGAGCTT	Bv3_061610_amak.t1	4	110-128	PREDICTED: pentatricopeptide repeat-containing protein At2g41720 isoform X2 [Beta vulgaris subsp. vulgaris]	GO:0003723(RNA binding);GO:0003735(structural constituent of ribosome);GO:0004519(endonuclease activity);GO:0005739(mitochondrion);GO:0008380(RNA splicing);GO:0009451(RNA modification);GO:0009507(chloroplast);GO:0009793(embryo development ending in seed dormancy);GO:0010239(chloroplast mRNA processing)	-
18	mtr-miR159a_R-2_1ss19CT	TTTGGATTGAAGGGAGCTT	Bv3_061610_amak.t2	4	90-108	hypothetical protein BVRB_3g061610 isoform B [Beta vulgaris subsp. vulgaris]	GO:0003723(RNA binding);GO:0003735(structural constituent of ribosome);GO:0004519(endonuclease activity);GO:0005739(mitochondrion);GO:0008380(RNA splicing);GO:0009451(RNA modification);GO:0009507(chloroplast);GO:0009793(embryo development ending in seed dormancy);GO:0010239(chloroplast mRNA processing)	-
18	mtr-miR159a_R-2_1ss19CT	TTTGGATTGAAGGGAGCTT	Bv3_061630_xsuc.t1	4	838-856	PREDICTED: ABC transporter A family member 1 [Beta vulgaris subsp. vulgaris]	GO:0006869(lipid transport);GO:0042626(ATPase activity, coupled to transmembrane movement of substances);GO:0043231(intracellular membrane-bounded organelle)	ko02010(ABC transporters)
18	mtr-miR159a_R-2_1ss19CT	TTTGGATTGAAGGGAGCTT	Bv3_066930_ftiy.t1	4	2482-2499	PREDICTED: protein ENHANCED DOWNY MILDEW 2 [Beta vulgaris subsp. vulgaris]	GO:0003700(DNA binding transcription factor activity);GO:0005634(nucleus);GO:0007165(signal transduction);GO:0009911(positive regulation of flower development);GO:0010228(vegetative to reproductive phase transition of meristem);GO:0050832(defense response to fungus)	-
18	mtr-miR159a_R-2_1ss19CT	TTTGGATTGAAGGGAGCTT	Bv3_069230_gakn.t1	3	153-171	PREDICTED: uncharacterized protein LOC104906799 [Beta vulgaris subsp. vulgaris]	GO:0003674(molecular_function);GO:0008150(biological_process)	-
18	mtr-miR159a_R-2_1ss19CT	TTTGGATTGAAGGGAGCTT	Bv4_076540_xufo.t1	3.5	669-687	hypothetical protein BVRB_4g076540 [Beta vulgaris subsp. vulgaris]	-	-
18	mtr-miR159a_R-2_1ss19CT	TTTGGATTGAAGGGAGCTT	Bv4_079360_xhxe.t1	4	729-747	-	-	-
18	mtr-miR159a_R-2_1ss19CT	TTTGGATTGAAGGGAGCTT	Bv4_092150_uotf.t1	3	4112-4129	PREDICTED: uncharacterized protein LOC104907084 [Beta vulgaris subsp. vulgaris]	-	-
18	mtr-miR159a_R-2_1ss19CT	TTTGGATTGAAGGGAGCTT	Bv4_093380_nuwu.t1	3	515-534	PREDICTED: peroxisomal membrane protein PEX14-like [Beta vulgaris subsp. vulgaris]	-	-
18	mtr-miR159a_R-2_1ss19CT	TTTGGATTGAAGGGAGCTT	Bv4_094800_etgk.t1	4	1321-1338	PREDICTED: protein SIEVE ELEMENT OCCLUSION B-like [Beta vulgaris subsp. vulgaris]	GO:0005634(nucleus);GO:0010088(phloem development);GO:0042803(protein homodimerization activity);GO:0043621(protein self-association)	-
18	mtr-miR159a_R-2_1ss19CT	TTTGGATTGAAGGGAGCTT	Bv5_102380_otmn.t1	4	1879-1898	-	-	-
18	mtr-miR159a_R-2_1ss19CT	TTTGGATTGAAGGGAGCTT	Bv5_108980_qmcr.t1	4	834-852	hypothetical protein BVRB_5g108980 [Beta vulgaris subsp. vulgaris]	-	-
18	mtr-miR159a_R-2_1ss19CT	TTTGGATTGAAGGGAGCTT	Bv5_121640_ifix.t1	4	121-140	PREDICTED: uncharacterized protein LOC104894753 [Beta vulgaris subsp. vulgaris]	GO:0003674(molecular_function);GO:0005634(nucleus)	-
18	mtr-miR159a_R-2_1ss19CT	TTTGGATTGAAGGGAGCTT	Bv6_132090_hxzh.t1	3.5	427-445	-	-	-
18	mtr-miR159a_R-2_1ss19CT	TTTGGATTGAAGGGAGCTT	Bv6_143501z2012.t1	4	618-636	hypothetical protein BVRB_7g165340 [Beta vulgaris subsp. vulgaris]	-	-
18	mtr-miR159a_R-2_1ss19CT	TTTGGATTGAAGGGAGCTT	Bv6_143991z2036.t1	3	406-424	hypothetical protein BVRB_7g165340 [Beta vulgaris subsp. vulgaris]	-	-
18	mtr-miR159a_R-2_1ss19CT	TTTGGATTGAAGGGAGCTT	Bv6_144251z2051.t1	3	37-55	-	-	-
18	mtr-miR159a_R-2_1ss19CT	TTTGGATTGAAGGGAGCTT	Bv6_144860_qitg.t1	3.5	38-56	-	-	-
18	mtr-miR159a_R-2_1ss19CT	TTTGGATTGAAGGGAGCTT	Bv6_148720_sqho.t1	2	418-437	hypothetical protein BVRB_6g148720 isoform A [Beta vulgaris subsp. vulgaris]	GO:0000793(condensed chromosome);GO:0003918(DNA topoisomerase type II (ATP-hydrolyzing) activity);GO:0005515(protein binding);GO:0007131(reciprocal meiotic recombination);GO:0009507(chloroplast);GO:0030674(protein binding, bridging);GO:0042138(meiotic DNA double-strand break formation);GO:0048235(pollen sperm cell differentiation);GO:0048314(embryo sac morphogenesis)	-
18	mtr-miR159a_R-2_1ss19CT	TTTGGATTGAAGGGAGCTT	Bv6_148720_sqho.t2	2	309-328	hypothetical protein BVRB_6g148720 isoform A [Beta vulgaris subsp. vulgaris]	GO:0000793(condensed chromosome);GO:0003918(DNA topoisomerase type II (ATP-hydrolyzing) activity);GO:0005515(protein binding);GO:0007131(reciprocal meiotic recombination);GO:0009507(chloroplast);GO:0030674(protein binding, bridging);GO:0042138(meiotic DNA double-strand break formation);GO:0048235(pollen sperm cell differentiation);GO:0048314(embryo sac morphogenesis)	-
18	mtr-miR159a_R-2_1ss19CT	TTTGGATTGAAGGGAGCTT	Bv7_156630_ccdk.t1	3.5	711-729	PREDICTED: short-chain dehydrogenase TIC 32, chloroplastic [Beta vulgaris subsp. vulgaris]	GO:0016491(oxidoreductase activity);GO:0055114(oxidation-reduction process);GO:0016021(integral component of membrane)	ko03018(RNA degradation)
18	mtr-miR159a_R-2_1ss19CT	TTTGGATTGAAGGGAGCTT	Bv7_156630_ccdk.t2	3.5	711-729	hypothetical protein BVRB_7g156630 isoform B [Beta vulgaris subsp. vulgaris]	GO:0016491(oxidoreductase activity);GO:0055114(oxidation-reduction process);GO:0016021(integral component of membrane)	ko03018(RNA degradation)
18	mtr-miR159a_R-2_1ss19CT	TTTGGATTGAAGGGAGCTT	Bv7_165251z2462.t1	4	632-650	hypothetical protein BVRB_7g165340 [Beta vulgaris subsp. vulgaris]	-	-
18	mtr-miR159a_R-2_1ss19CT	TTTGGATTGAAGGGAGCTT	Bv7_179810_aypm.t1	4	1409-1427	hypothetical protein BVRB_7g179810 [Beta vulgaris subsp. vulgaris]	-	-
18	mtr-miR159a_R-2_1ss19CT	TTTGGATTGAAGGGAGCTT	Bv8_181180_qppw.t1	4	988-1006	PREDICTED: F-box protein CPR30 [Beta vulgaris subsp. vulgaris]	GO:0004842(ubiquitin-protein transferase activity);GO:0005515(protein binding);GO:0005634(nucleus);GO:0005737(cytoplasm);GO:0009626(plant-type hypersensitive response);GO:0016567(protein ubiquitination);GO:0031146(SCF-dependent proteasomal ubiquitin-dependent protein catabolic process);GO:0031348(negative regulation of defense response);GO:0042177(negative regulation of protein catabolic process)	-
18	mtr-miR159a_R-2_1ss19CT	TTTGGATTGAAGGGAGCTT	Bv8_196570_mewk.t1	4	149-166	PREDICTED: chloroplast processing peptidase [Beta vulgaris subsp. vulgaris]	GO:0004252(serine-type endopeptidase activity);GO:0006465(signal peptide processing);GO:0006627(protein processing involved in protein targeting to mitochondrion);GO:0009535(chloroplast thylakoid membrane);GO:0010027(thylakoid membrane organization);GO:0033108(mitochondrial respiratory chain complex assembly);GO:0042720(mitochondrial inner membrane peptidase complex)	ko03060(Protein export)
18	mtr-miR159a_R-2_1ss19CT	TTTGGATTGAAGGGAGCTT	Bv8_201470_dyus.t1	4	2542-2560	PREDICTED: G-type lectin S-receptor-like serine/threonine-protein kinase At5g24080 [Beta vulgaris subsp. vulgaris]	GO:0004674(protein serine/threonine kinase activity);GO:0005886(plasma membrane);GO:0006468(protein phosphorylation)	-
18	mtr-miR159a_R-2_1ss19CT	TTTGGATTGAAGGGAGCTT	Bv9_206230_eusy.t1	4	1294-1311	PREDICTED: pheophorbide a oxygenase, chloroplastic [Beta vulgaris subsp. vulgaris]	GO:0008219(cell death);GO:0009507(chloroplast);GO:0009534(chloroplast thylakoid);GO:0009535(chloroplast thylakoid membrane);GO:0009706(chloroplast inner membrane);GO:0009816(defense response to bacterium, incompatible interaction);GO:0009908(flower development);GO:0009941(chloroplast envelope);GO:0010154(fruit development);GO:0010277(chlorophyllide a oxygenase [overall] activity);GO:0015996(chlor…	ko00860(Porphyrin and chlorophyll metabolism)
18	mtr-miR159a_R-2_1ss19CT	TTTGGATTGAAGGGAGCTT	Bv9_215700_srft.t1	4	68-86	PREDICTED: homoserine kinase [Beta vulgaris subsp. vulgaris]	GO:0004413(homoserine kinase activity);GO:0005524(ATP binding);GO:0006952(defense response);GO:0009086(methionine biosynthetic process);GO:0009088(threonine biosynthetic process);GO:0009092(homoserine metabolic process);GO:0009507(chloroplast);GO:0009570(chloroplast stroma);GO:0009617(response to bacterium);GO:0009620(response to fungus);GO:0016310(phosphorylation)	ko00260(Glycine, serine and threonine metabolism)
18	mtr-miR159a_R-2_1ss19CT	TTTGGATTGAAGGGAGCTT	Bv9_224240_jwox.t1	4	140-159	PREDICTED: protein IRX15-LIKE [Beta vulgaris subsp. vulgaris]	GO:0000139(Golgi membrane);GO:0003674(molecular_function);GO:0005794(Golgi apparatus);GO:0009834(plant-type secondary cell wall biogenesis);GO:0016021(integral component of membrane);GO:0045492(xylan biosynthetic process)	-
18	mtr-miR159a_R-2_1ss19CT	TTTGGATTGAAGGGAGCTT	Bv_000790_ezhe.t1	3.5	986-1004	PREDICTED: myb-like protein A [Beta vulgaris subsp. vulgaris]	GO:0000981(RNA polymerase II transcription factor activity, sequence-specific DNA binding);GO:0001135(transcription factor activity, RNA polymerase II transcription factor recruiting);GO:0003677(DNA binding);GO:0003700(DNA binding transcription factor activity);GO:0005634(nucleus);GO:0006351(transcription, DNA-templated);GO:0006357(regulation of transcription by RNA polymerase II);GO:0009860(poll…	-
18	mtr-miR159a_R-2_1ss19CT	TTTGGATTGAAGGGAGCTT	Bv_005210_rrwz.t1	4	1359-1377	PREDICTED: activating signal cointegrator 1 [Beta vulgaris subsp. vulgaris]	GO:0003713(transcription coactivator activity);GO:0005634(nucleus);GO:0006366(transcription by RNA polymerase II);GO:0045893(positive regulation of transcription, DNA-templated)	-
18	mtr-miR159a_R-2_1ss19CT	TTTGGATTGAAGGGAGCTT	Bv_008720_sucs.t1	4	2178-2195	PREDICTED: chloride channel protein CLC-d isoform X2 [Beta vulgaris subsp. vulgaris]	GO:0005247(voltage-gated chloride channel activity);GO:0005253(anion channel activity);GO:0005622(intracellular);GO:0005802(trans-Golgi network);GO:0009826(unidimensional cell growth);GO:0010038(response to metal ion);GO:0016021(integral component of membrane);GO:0030002(cellular anion homeostasis);GO:0034707(chloride channel complex);GO:0034765(regulation of ion transmembrane transport)	-
18	mtr-miR159a_R-2_1ss19CT	TTTGGATTGAAGGGAGCTT	Bv_011280_rtix.t1	3.5	885-902	PREDICTED: uncharacterized protein LOC104884693 [Beta vulgaris subsp. vulgaris]	GO:0003674(molecular_function);GO:0008150(biological_process)	-
18	mtr-miR159a_R-2_1ss19CT	TTTGGATTGAAGGGAGCTT	Bv_032711z4188.t1	4	365-382	-	-	-
18	mtr-miR159a_R-2_1ss19CT	TTTGGATTGAAGGGAGCTT	Bv_035900_esqr.t1	3.5	408-426	-	-	-
18	mtr-miR159a_R-2_1ss19CT	TTTGGATTGAAGGGAGCTT	MSTRG.12348.1	4	2214-2233	-	-	-
18	mtr-miR159a_R-2_1ss19CT	TTTGGATTGAAGGGAGCTT	MSTRG.12348.2	4	1879-1898	-	-	-
18	mtr-miR159a_R-2_1ss19CT	TTTGGATTGAAGGGAGCTT	MSTRG.12348.3	4	2801-2820	-	-	-
18	mtr-miR159a_R-2_1ss19CT	TTTGGATTGAAGGGAGCTT	MSTRG.12348.4	4	1932-1951	-	-	-
18	mtr-miR159a_R-2_1ss19CT	TTTGGATTGAAGGGAGCTT	MSTRG.12348.6	4	5008-5027	-	-	-
18	mtr-miR159a_R-2_1ss19CT	TTTGGATTGAAGGGAGCTT	MSTRG.12348.7	4	2120-2139	-	-	-
18	mtr-miR159a_R-2_1ss19CT	TTTGGATTGAAGGGAGCTT	MSTRG.12348.8	4	2652-2671	-	-	-
18	mtr-miR159a_R-2_1ss19CT	TTTGGATTGAAGGGAGCTT	MSTRG.13426.1	4	1630-1648	-	-	-
18	mtr-miR159a_R-2_1ss19CT	TTTGGATTGAAGGGAGCTT	MSTRG.14731.2	4	198-217	-	-	-
18	mtr-miR159a_R-2_1ss19CT	TTTGGATTGAAGGGAGCTT	MSTRG.15800.1	4	1162-1181	-	-	-
18	mtr-miR159a_R-2_1ss19CT	TTTGGATTGAAGGGAGCTT	MSTRG.16839.1	4	474-492	-	-	-
18	mtr-miR159a_R-2_1ss19CT	TTTGGATTGAAGGGAGCTT	MSTRG.17793.1	4	1798-1816	-	-	-
18	mtr-miR159a_R-2_1ss19CT	TTTGGATTGAAGGGAGCTT	MSTRG.17967.1	4	59-78	-	-	-
18	mtr-miR159a_R-2_1ss19CT	TTTGGATTGAAGGGAGCTT	MSTRG.17967.5	4	34-53	-	-	-
18	mtr-miR159a_R-2_1ss19CT	TTTGGATTGAAGGGAGCTT	MSTRG.19075.5	4	3867-3884	-	-	-
18	mtr-miR159a_R-2_1ss19CT	TTTGGATTGAAGGGAGCTT	MSTRG.20620.1	4	1205-1223	-	-	-
18	mtr-miR159a_R-2_1ss19CT	TTTGGATTGAAGGGAGCTT	MSTRG.20620.2	4	178-196	-	-	-
18	mtr-miR159a_R-2_1ss19CT	TTTGGATTGAAGGGAGCTT	MSTRG.20657.8	3.5	4119-4137	-	-	-
18	mtr-miR159a_R-2_1ss19CT	TTTGGATTGAAGGGAGCTT	MSTRG.2084.1	4	1773-1791	-	-	-
18	mtr-miR159a_R-2_1ss19CT	TTTGGATTGAAGGGAGCTT	MSTRG.2186.1	2	118-136	-	-	-
18	mtr-miR159a_R-2_1ss19CT	TTTGGATTGAAGGGAGCTT	MSTRG.2368.1	4	1454-1471	-	-	-
18	mtr-miR159a_R-2_1ss19CT	TTTGGATTGAAGGGAGCTT	MSTRG.25146.4	4	1768-1786	-	-	-
18	mtr-miR159a_R-2_1ss19CT	TTTGGATTGAAGGGAGCTT	MSTRG.26501.1	4	68-86	-	-	-
18	mtr-miR159a_R-2_1ss19CT	TTTGGATTGAAGGGAGCTT	MSTRG.26501.3	4	37-55	-	-	-
18	mtr-miR159a_R-2_1ss19CT	TTTGGATTGAAGGGAGCTT	MSTRG.27583.1	4	1199-1217	-	-	-
18	mtr-miR159a_R-2_1ss19CT	TTTGGATTGAAGGGAGCTT	MSTRG.28741.1	4	55-74	-	-	-
18	mtr-miR159a_R-2_1ss19CT	TTTGGATTGAAGGGAGCTT	MSTRG.2968.1	4	157-174	-	-	-
18	mtr-miR159a_R-2_1ss19CT	TTTGGATTGAAGGGAGCTT	MSTRG.29868.2	4	1815-1833	-	-	-
18	mtr-miR159a_R-2_1ss19CT	TTTGGATTGAAGGGAGCTT	MSTRG.30174.2	4	3052-3070	-	-	-
18	mtr-miR159a_R-2_1ss19CT	TTTGGATTGAAGGGAGCTT	MSTRG.30174.4	4	3605-3623	-	-	-
18	mtr-miR159a_R-2_1ss19CT	TTTGGATTGAAGGGAGCTT	MSTRG.30174.7	4	1768-1786	-	-	-
18	mtr-miR159a_R-2_1ss19CT	TTTGGATTGAAGGGAGCTT	MSTRG.30432.1	4	2178-2195	-	-	-
18	mtr-miR159a_R-2_1ss19CT	TTTGGATTGAAGGGAGCTT	MSTRG.30432.2	4	2259-2276	-	-	-
18	mtr-miR159a_R-2_1ss19CT	TTTGGATTGAAGGGAGCTT	MSTRG.30432.4	4	2185-2202	-	-	-
18	mtr-miR159a_R-2_1ss19CT	TTTGGATTGAAGGGAGCTT	MSTRG.4784.4	2.5	2705-2723	-	-	-
18	mtr-miR159a_R-2_1ss19CT	TTTGGATTGAAGGGAGCTT	MSTRG.5488.3	4	2730-2749	-	-	-
18	mtr-miR159a_R-2_1ss19CT	TTTGGATTGAAGGGAGCTT	MSTRG.5488.4	4	3057-3076	-	-	-
18	mtr-miR159a_R-2_1ss19CT	TTTGGATTGAAGGGAGCTT	MSTRG.5488.5	4	3998-4017	-	-	-
18	mtr-miR159a_R-2_1ss19CT	TTTGGATTGAAGGGAGCTT	MSTRG.5488.6	4	2956-2975	-	-	-
18	mtr-miR159a_R-2_1ss19CT	TTTGGATTGAAGGGAGCTT	MSTRG.7471.1	4	920-938	-	-	-
18	mtr-miR159a_R-2_1ss19CT	TTTGGATTGAAGGGAGCTT	MSTRG.7471.5	4	5436-5454	-	-	-
18	mtr-miR159a_R-2_1ss19CT	TTTGGATTGAAGGGAGCTT	MSTRG.8037.1	3.5	172-190	-	-	-
18	mtr-miR159a_R-2_1ss19CT	TTTGGATTGAAGGGAGCTT	MSTRG.8074.1	4	659-676	-	-	-
18	mtr-miR159a_R-2_1ss19CT	TTTGGATTGAAGGGAGCTT	MSTRG.8074.2	4	448-465	-	-	-
18	mtr-miR159a_R-2_1ss19CT	TTTGGATTGAAGGGAGCTT	MSTRG.9505.1	4	807-825	-	-	-
19	csi-miR159a-5p_L-1_1ss10GT	AGCTCCTTTAAGTCCAAAAG	Bv1_021330_sfoa.t1	3	403-423	PREDICTED: heavy metal-associated isoprenylated plant protein 24 [Beta vulgaris subsp. vulgaris]	GO:0005737(cytoplasm);GO:0030001(metal ion transport);GO:0046914(transition metal ion binding);GO:0046916(cellular transition metal ion homeostasis)	-
19	csi-miR159a-5p_L-1_1ss10GT	AGCTCCTTTAAGTCCAAAAG	Bv1_015410_neco.t1	1	1442-1461	PREDICTED: subtilisin-like protease SBT1.7 [Beta vulgaris subsp. vulgaris]	GO:0004252(serine-type endopeptidase activity);GO:0005618(cell wall)	-
19	csi-miR159a-5p_L-1_1ss10GT	AGCTCCTTTAAGTCCAAAAG	MSTRG.7164.1	4	668-687	-	-	-
19	csi-miR159a-5p_L-1_1ss10GT	AGCTCCTTTAAGTCCAAAAG	MSTRG.7164.3	4	654-673	-	-	-
19	csi-miR159a-5p_L-1_1ss10GT	AGCTCCTTTAAGTCCAAAAG	Bv3_059230_eszg.t1	4	755-774	hypothetical protein BVRB_3g059230 [Beta vulgaris subsp. vulgaris]	GO:0005737(cytoplasm);GO:0005829(cytosol);GO:0008168(methyltransferase activity);GO:0009507(chloroplast);GO:0009941(chloroplast envelope);GO:0018708(thiol S-methyltransferase activity);GO:0032259(methylation)	-
19	csi-miR159a-5p_L-1_1ss10GT	AGCTCCTTTAAGTCCAAAAG	Bv1_023321z325.t1	4	638-657	-	-	-
19	csi-miR159a-5p_L-1_1ss10GT	AGCTCCTTTAAGTCCAAAAG	Bv4_095040_meid.t1	4	670-690	PREDICTED: rab9 effector protein with kelch motifs isoform X1 [Beta vulgaris subsp. vulgaris]	GO:0005634(nucleus);GO:0005737(cytoplasm);GO:0005829(cytosol);GO:0008150(biological_process)	-
19	csi-miR159a-5p_L-1_1ss10GT	AGCTCCTTTAAGTCCAAAAG	Bv5_102920_xthe.t1	3	289-309	PREDICTED: chlorophyll synthase, chloroplastic [Beta vulgaris subsp. vulgaris]	GO:0009507(chloroplast);GO:0009534(chloroplast thylakoid);GO:0009535(chloroplast thylakoid membrane);GO:0015995(chlorophyll biosynthetic process);GO:0016021(integral component of membrane);GO:0031969(chloroplast membrane);GO:0046408(chlorophyll synthetase activity)	ko00860(Porphyrin and chlorophyll metabolism)
19	csi-miR159a-5p_L-1_1ss10GT	AGCTCCTTTAAGTCCAAAAG	Bv5_110240_psis.t1	4	2120-2139	PREDICTED: uncharacterized protein LOC104893468 [Beta vulgaris subsp. vulgaris]	GO:0003674(molecular_function);GO:0005634(nucleus);GO:0048235(pollen sperm cell differentiation)	-
19	csi-miR159a-5p_L-1_1ss10GT	AGCTCCTTTAAGTCCAAAAG	Bv5_111100_tepp.t1	4	699-718	PREDICTED: thiol-disulfide oxidoreductase LTO1 isoform X1 [Beta vulgaris subsp. vulgaris]	GO:0003955(NAD(P)H dehydrogenase (quinone) activity);GO:0005515(protein binding);GO:0009507(chloroplast);GO:0009535(chloroplast thylakoid membrane);GO:0009536(plastid);GO:0010207(photosystem II assembly);GO:0016021(integral component of membrane);GO:0048038(quinone binding);GO:0055114(oxidation-reduction process)	-
19	csi-miR159a-5p_L-1_1ss10GT	AGCTCCTTTAAGTCCAAAAG	Bv6_134440_odhw.t1	4	1508-1527	PREDICTED: CDPK-related kinase 5 [Beta vulgaris subsp. vulgaris]	GO:0004683(calmodulin-dependent protein kinase activity);GO:0005516(calmodulin binding);GO:0005634(nucleus);GO:0005737(cytoplasm);GO:0005886(plasma membrane);GO:0009738(abscisic acid-activated signaling pathway);GO:0009931(calcium-dependent protein serine/threonine kinase activity);GO:0018105(peptidyl-serine phosphorylation);GO:0035556(intracellular signal transduction);GO:0046777(protein autopho…	-
19	csi-miR159a-5p_L-1_1ss10GT	AGCTCCTTTAAGTCCAAAAG	Bv6_136830_deem.t1	4	1031-1050	PREDICTED: probable mitochondrial-processing peptidase subunit beta, mitochondrial [Beta vulgaris subsp. vulgaris]	GO:0004222(metalloendopeptidase activity);GO:0005750(mitochondrial respiratory chain complex III);GO:0006122(mitochondrial electron transport, ubiquinol to cytochrome c);GO:0008270(zinc ion binding);GO:0009060(aerobic respiration);GO:0016485(protein processing)	-
19	csi-miR159a-5p_L-1_1ss10GT	AGCTCCTTTAAGTCCAAAAG	Bv7_173550_exhw.t1	4	590-609	PREDICTED: abscisic acid 8'-hydroxylase 2 isoform X1 [Beta vulgaris subsp. vulgaris]	GO:0007275(multicellular organism development);GO:0009687(abscisic acid metabolic process);GO:0010268(brassinosteroid homeostasis);GO:0016125(sterol metabolic process);GO:0016132(brassinosteroid biosynthetic process);GO:0016709(oxidoreductase activity, acting on paired donors, with incorporation or reduction of molecular oxygen, NAD(P)H as one donor, and incorporation of one atom of oxygen)	ko00906(Carotenoid biosynthesis)
19	csi-miR159a-5p_L-1_1ss10GT	AGCTCCTTTAAGTCCAAAAG	Bv7_173550_exhw.t2	4	757-776	PREDICTED: abscisic acid 8'-hydroxylase 2 isoform X1 [Beta vulgaris subsp. vulgaris]	GO:0007275(multicellular organism development);GO:0009687(abscisic acid metabolic process);GO:0010268(brassinosteroid homeostasis);GO:0016125(sterol metabolic process);GO:0016132(brassinosteroid biosynthetic process);GO:0016709(oxidoreductase activity, acting on paired donors, with incorporation or reduction of molecular oxygen, NAD(P)H as one donor, and incorporation of one atom of oxygen)	ko00906(Carotenoid biosynthesis)
19	csi-miR159a-5p_L-1_1ss10GT	AGCTCCTTTAAGTCCAAAAG	Bv9_220500_yszy.t1	4	430-449	PREDICTED: uncharacterized protein CENP-C isoform X2 [Beta vulgaris subsp. vulgaris]	GO:0000775(chromosome, centromeric region);GO:0000776(kinetochore);GO:0000778(condensed nuclear chromosome kinetochore);GO:0005634(nucleus);GO:0019237(centromeric DNA binding);GO:0051301(cell division);GO:0051315(attachment of mitotic spindle microtubules to kinetochore);GO:0051382(kinetochore assembly);GO:0051455(attachment of spindle microtubules to kinetochore involved in homologous chromosome…	-
19	csi-miR159a-5p_L-1_1ss10GT	AGCTCCTTTAAGTCCAAAAG	Bv9_220500_yszy.t2	4	430-449	PREDICTED: uncharacterized protein CENP-C isoform X1 [Beta vulgaris subsp. vulgaris]	GO:0000775(chromosome, centromeric region);GO:0000776(kinetochore);GO:0000778(condensed nuclear chromosome kinetochore);GO:0005634(nucleus);GO:0019237(centromeric DNA binding);GO:0051301(cell division);GO:0051315(attachment of mitotic spindle microtubules to kinetochore);GO:0051382(kinetochore assembly);GO:0051455(attachment of spindle microtubules to kinetochore involved in homologous chromosome…	-
19	csi-miR159a-5p_L-1_1ss10GT	AGCTCCTTTAAGTCCAAAAG	MSTRG.11413.1	4	1814-1834	-	-	-
19	csi-miR159a-5p_L-1_1ss10GT	AGCTCCTTTAAGTCCAAAAG	MSTRG.11413.3	4	1250-1270	-	-	-
19	csi-miR159a-5p_L-1_1ss10GT	AGCTCCTTTAAGTCCAAAAG	MSTRG.13483.1	4	748-767	-	-	-
19	csi-miR159a-5p_L-1_1ss10GT	AGCTCCTTTAAGTCCAAAAG	MSTRG.13483.2	4	699-718	-	-	-
19	csi-miR159a-5p_L-1_1ss10GT	AGCTCCTTTAAGTCCAAAAG	MSTRG.13483.3	4	748-767	-	-	-
19	csi-miR159a-5p_L-1_1ss10GT	AGCTCCTTTAAGTCCAAAAG	MSTRG.16274.1	4	1074-1093	-	-	-
19	csi-miR159a-5p_L-1_1ss10GT	AGCTCCTTTAAGTCCAAAAG	MSTRG.16274.4	4	1127-1146	-	-	-
19	csi-miR159a-5p_L-1_1ss10GT	AGCTCCTTTAAGTCCAAAAG	MSTRG.16274.6	4	1617-1636	-	-	-
19	csi-miR159a-5p_L-1_1ss10GT	AGCTCCTTTAAGTCCAAAAG	MSTRG.16554.1	4	1031-1050	-	-	-
19	csi-miR159a-5p_L-1_1ss10GT	AGCTCCTTTAAGTCCAAAAG	MSTRG.26999.2	4	525-544	-	-	-
19	csi-miR159a-5p_L-1_1ss10GT	AGCTCCTTTAAGTCCAAAAG	MSTRG.5025.2	4	1717-1736	-	-	-
20	mtr-MIR159a-p5_2ss17CT19CT	TTTGGATTGAAGGGAGTTTT	Bv_016490_fotd.t1	2.5	1166-1185	hypothetical protein BVRB_016490, partial [Beta vulgaris subsp. vulgaris]	-	ko00460(Cyanoamino acid metabolism);ko00966(Glucosinolate biosynthesis)
20	mtr-MIR159a-p5_2ss17CT19CT	TTTGGATTGAAGGGAGTTTT	MSTRG.3863.1	4	1519-1538	-	-	-
20	mtr-MIR159a-p5_2ss17CT19CT	TTTGGATTGAAGGGAGTTTT	Bv9_223970_huhh.t1	3.5	92-110	PREDICTED: protein RALF-like 33 [Beta vulgaris subsp. vulgaris]	GO:0005179(hormone activity);GO:0019722(calcium-mediated signaling)	-
20	mtr-MIR159a-p5_2ss17CT19CT	TTTGGATTGAAGGGAGTTTT	MSTRG.4042.4	2.5	1230-1249	-	-	-
20	mtr-MIR159a-p5_2ss17CT19CT	TTTGGATTGAAGGGAGTTTT	MSTRG.4042.8	2.5	829-848	-	-	-
20	mtr-MIR159a-p5_2ss17CT19CT	TTTGGATTGAAGGGAGTTTT	Bv2_033790_wpxj.t3	2.5	1232-1251	-	-	-
20	mtr-MIR159a-p5_2ss17CT19CT	TTTGGATTGAAGGGAGTTTT	MSTRG.4042.7	2.5	1181-1200	-	-	-
20	mtr-MIR159a-p5_2ss17CT19CT	TTTGGATTGAAGGGAGTTTT	MSTRG.4042.5	2.5	1192-1211	-	-	-
20	mtr-MIR159a-p5_2ss17CT19CT	TTTGGATTGAAGGGAGTTTT	MSTRG.4042.9	2.5	840-859	-	-	-
20	mtr-MIR159a-p5_2ss17CT19CT	TTTGGATTGAAGGGAGTTTT	Bv2_033790_wpxj.t2	2.5	1223-1242	hypothetical protein BVRB_2g033790 isoform B [Beta vulgaris subsp. vulgaris]	GO:0003774(motor activity);GO:0003779(actin binding);GO:0005515(protein binding);GO:0005516(calmodulin binding);GO:0005524(ATP binding);GO:0005634(nucleus);GO:0005737(cytoplasm);GO:0007097(nuclear migration);GO:0016459(myosin complex);GO:0030048(actin filament-based movement);GO:0031965(nuclear membrane);GO:2000769(regulation of establishment or maintenance of cell polarity regulating cell shape)	-
20	mtr-MIR159a-p5_2ss17CT19CT	TTTGGATTGAAGGGAGTTTT	Bv2_033790_wpxj.t1	2.5	1223-1242	hypothetical protein BVRB_2g033790 isoform A [Beta vulgaris subsp. vulgaris]	GO:0003774(motor activity);GO:0003779(actin binding);GO:0005515(protein binding);GO:0005516(calmodulin binding);GO:0005524(ATP binding);GO:0005634(nucleus);GO:0005737(cytoplasm);GO:0007097(nuclear migration);GO:0016459(myosin complex);GO:0030048(actin filament-based movement);GO:0031965(nuclear membrane);GO:2000769(regulation of establishment or maintenance of cell polarity regulating cell shape)	-
20	mtr-MIR159a-p5_2ss17CT19CT	TTTGGATTGAAGGGAGTTTT	Bv1_017950_nniq.t1	3	117-136	PREDICTED: peptidyl-prolyl cis-trans isomerase FKBP20-2, chloroplastic [Beta vulgaris subsp. vulgaris]	GO:0003755(peptidyl-prolyl cis-trans isomerase activity);GO:0005528(FK506 binding);GO:0005789(endoplasmic reticulum membrane);GO:0061077(chaperone-mediated protein folding)	-
20	mtr-MIR159a-p5_2ss17CT19CT	TTTGGATTGAAGGGAGTTTT	Bv2_023890_wppw.t1	3	195-215	PREDICTED: multiple organellar RNA editing factor 3, mitochondrial [Beta vulgaris subsp. vulgaris]	GO:0005515(protein binding);GO:0005739(mitochondrion);GO:0006397(mRNA processing);GO:0009507(chloroplast);GO:0050897(cobalt ion binding);GO:0080156(mitochondrial mRNA modification);GO:1900864(mitochondrial RNA modification)	ko00640(Propanoate metabolism);ko00280(Valine, leucine and isoleucine degradation)
20	mtr-MIR159a-p5_2ss17CT19CT	TTTGGATTGAAGGGAGTTTT	Bv2_033620_pqrr.t1	3.5	137-156	hypothetical protein BVRB_2g033620 [Beta vulgaris subsp. vulgaris]	GO:0003674(molecular_function);GO:0005634(nucleus);GO:0071456(cellular response to hypoxia)	-
20	mtr-MIR159a-p5_2ss17CT19CT	TTTGGATTGAAGGGAGTTTT	Bv3_059950_rqwu.t1	4	143-162	PREDICTED: DNA-3-methyladenine glycosylase [Beta vulgaris subsp. vulgaris]	GO:0003905(alkylbase DNA N-glycosylase activity);GO:0006284(base-excision repair)	ko03410(Base excision repair)
20	mtr-MIR159a-p5_2ss17CT19CT	TTTGGATTGAAGGGAGTTTT	Bv3_068220_npwd.t1	4	394-414	PREDICTED: uncharacterized protein LOC104906675 isoform X1 [Beta vulgaris subsp. vulgaris]	GO:0005634(nucleus);GO:0016021(integral component of membrane);GO:0016853(isomerase activity)	-
20	mtr-MIR159a-p5_2ss17CT19CT	TTTGGATTGAAGGGAGTTTT	Bv3_068220_npwd.t2	4	394-414	hypothetical protein BVRB_3g068220 isoform B [Beta vulgaris subsp. vulgaris]	GO:0005634(nucleus);GO:0016021(integral component of membrane);GO:0016853(isomerase activity)	-
20	mtr-MIR159a-p5_2ss17CT19CT	TTTGGATTGAAGGGAGTTTT	Bv4_093380_nuwu.t1	4	514-534	PREDICTED: peroxisomal membrane protein PEX14-like [Beta vulgaris subsp. vulgaris]	-	-
20	mtr-MIR159a-p5_2ss17CT19CT	TTTGGATTGAAGGGAGTTTT	Bv4_095430_rkft.t1	4	190-210	PREDICTED: leucine-rich repeat extensin-like protein 3 [Beta vulgaris subsp. vulgaris]	-	-
20	mtr-MIR159a-p5_2ss17CT19CT	TTTGGATTGAAGGGAGTTTT	Bv5_099220_nkon.t1	4	283-301	PREDICTED: protein trichome birefringence-like 23 [Beta vulgaris subsp. vulgaris]	GO:0005794(Golgi apparatus);GO:0016413(O-acetyltransferase activity);GO:0071554(cell wall organization or biogenesis)	-
20	mtr-MIR159a-p5_2ss17CT19CT	TTTGGATTGAAGGGAGTTTT	Bv5_102380_otmn.t1	4	1878-1898	-	-	-
20	mtr-MIR159a-p5_2ss17CT19CT	TTTGGATTGAAGGGAGTTTT	Bv5_110181z1474.t1	4	278-298	-	-	-
20	mtr-MIR159a-p5_2ss17CT19CT	TTTGGATTGAAGGGAGTTTT	Bv6_130260_rphg.t2	4	1097-1116	PREDICTED: cell cycle checkpoint protein RAD17 isoform X1 [Beta vulgaris subsp. vulgaris]	GO:0000077(DNA damage checkpoint);GO:0000790(nuclear chromatin);GO:0003682(chromatin binding);GO:0003689(DNA clamp loader activity);GO:0005515(protein binding);GO:0005524(ATP binding);GO:0005634(nucleus);GO:0006281(DNA repair);GO:0006282(regulation of DNA repair);GO:0006952(defense response);GO:0007049(cell cycle);GO:0031347(regulation of defense response);GO:0033314(mitotic DNA replication check…	-
20	mtr-MIR159a-p5_2ss17CT19CT	TTTGGATTGAAGGGAGTTTT	Bv6_130260_rphg.t4	4	596-615	PREDICTED: cell cycle checkpoint protein RAD17 isoform X1 [Beta vulgaris subsp. vulgaris]	GO:0000077(DNA damage checkpoint);GO:0000790(nuclear chromatin);GO:0003682(chromatin binding);GO:0003689(DNA clamp loader activity);GO:0005515(protein binding);GO:0005524(ATP binding);GO:0005634(nucleus);GO:0006281(DNA repair);GO:0006282(regulation of DNA repair);GO:0006952(defense response);GO:0007049(cell cycle);GO:0031347(regulation of defense response);GO:0033314(mitotic DNA replication check…	-
20	mtr-MIR159a-p5_2ss17CT19CT	TTTGGATTGAAGGGAGTTTT	Bv6_148720_sqho.t1	3.5	417-437	hypothetical protein BVRB_6g148720 isoform A [Beta vulgaris subsp. vulgaris]	GO:0000793(condensed chromosome);GO:0003918(DNA topoisomerase type II (ATP-hydrolyzing) activity);GO:0005515(protein binding);GO:0007131(reciprocal meiotic recombination);GO:0009507(chloroplast);GO:0030674(protein binding, bridging);GO:0042138(meiotic DNA double-strand break formation);GO:0048235(pollen sperm cell differentiation);GO:0048314(embryo sac morphogenesis)	-
20	mtr-MIR159a-p5_2ss17CT19CT	TTTGGATTGAAGGGAGTTTT	Bv6_148720_sqho.t2	3.5	308-328	hypothetical protein BVRB_6g148720 isoform A [Beta vulgaris subsp. vulgaris]	GO:0000793(condensed chromosome);GO:0003918(DNA topoisomerase type II (ATP-hydrolyzing) activity);GO:0005515(protein binding);GO:0007131(reciprocal meiotic recombination);GO:0009507(chloroplast);GO:0030674(protein binding, bridging);GO:0042138(meiotic DNA double-strand break formation);GO:0048235(pollen sperm cell differentiation);GO:0048314(embryo sac morphogenesis)	-
20	mtr-MIR159a-p5_2ss17CT19CT	TTTGGATTGAAGGGAGTTTT	Bv7_161280_gszr.t1	3	136-154	PREDICTED: RING-H2 finger protein ATL73-like [Beta vulgaris subsp. vulgaris]	GO:0005886(plasma membrane);GO:0006952(defense response);GO:0008270(zinc ion binding);GO:0009507(chloroplast);GO:0009909(regulation of flower development);GO:0010200(response to chitin);GO:0010966(regulation of phosphate transport);GO:0016021(integral component of membrane);GO:0016567(protein ubiquitination);GO:0043161(proteasome-mediated ubiquitin-dependent protein catabolic process);GO:0046872(…	-
20	mtr-MIR159a-p5_2ss17CT19CT	TTTGGATTGAAGGGAGTTTT	Bv7_163820_rrim.t1	3.5	700-720	PREDICTED: nuclear pore complex protein NUP98A isoform X1 [Beta vulgaris subsp. vulgaris]	GO:0000973(posttranscriptional tethering of RNA polymerase II gene DNA at nuclear periphery);GO:0003723(RNA binding);GO:0006405(RNA export from nucleus);GO:0006606(protein import into nucleus);GO:0008139(nuclear localization sequence binding);GO:0017056(structural constituent of nuclear pore);GO:0034398(telomere tethering at nuclear periphery);GO:0044614(nuclear pore cytoplasmic filaments)	ko03013(RNA transport)
20	mtr-MIR159a-p5_2ss17CT19CT	TTTGGATTGAAGGGAGTTTT	Bv8_181810_ozpk.t1	4	76-96	PREDICTED: uncharacterized protein LOC104900568 [Beta vulgaris subsp. vulgaris]	-	-
20	mtr-MIR159a-p5_2ss17CT19CT	TTTGGATTGAAGGGAGTTTT	Bv8_184580_wmtj.t1	4	189-208	PREDICTED: uncharacterized protein LOC104900815 [Beta vulgaris subsp. vulgaris]	GO:0003674(molecular_function);GO:0008150(biological_process);GO:0009507(chloroplast);GO:0016021(integral component of membrane)	-
20	mtr-MIR159a-p5_2ss17CT19CT	TTTGGATTGAAGGGAGTTTT	Bv8_194990_ycpo.t1	4	441-459	PREDICTED: early nodulin-93 [Beta vulgaris subsp. vulgaris]	GO:0003674(molecular_function);GO:0005739(mitochondrion);GO:0016021(integral component of membrane)	-
20	mtr-MIR159a-p5_2ss17CT19CT	TTTGGATTGAAGGGAGTTTT	Bv8_201470_dyus.t1	3	2541-2560	PREDICTED: G-type lectin S-receptor-like serine/threonine-protein kinase At5g24080 [Beta vulgaris subsp. vulgaris]	GO:0004674(protein serine/threonine kinase activity);GO:0005886(plasma membrane);GO:0006468(protein phosphorylation)	-
20	mtr-MIR159a-p5_2ss17CT19CT	TTTGGATTGAAGGGAGTTTT	Bv9_206230_eusy.t1	4	1292-1311	PREDICTED: pheophorbide a oxygenase, chloroplastic [Beta vulgaris subsp. vulgaris]	GO:0008219(cell death);GO:0009507(chloroplast);GO:0009534(chloroplast thylakoid);GO:0009535(chloroplast thylakoid membrane);GO:0009706(chloroplast inner membrane);GO:0009816(defense response to bacterium, incompatible interaction);GO:0009908(flower development);GO:0009941(chloroplast envelope);GO:0010154(fruit development);GO:0010277(chlorophyllide a oxygenase [overall] activity);GO:0015996(chlor…	ko00860(Porphyrin and chlorophyll metabolism)
20	mtr-MIR159a-p5_2ss17CT19CT	TTTGGATTGAAGGGAGTTTT	Bv_011280_rtix.t1	3.5	884-902	PREDICTED: uncharacterized protein LOC104884693 [Beta vulgaris subsp. vulgaris]	GO:0003674(molecular_function);GO:0008150(biological_process)	-
20	mtr-MIR159a-p5_2ss17CT19CT	TTTGGATTGAAGGGAGTTTT	Bv_032811z4219.t1	4	203-223	-	-	-
20	mtr-MIR159a-p5_2ss17CT19CT	TTTGGATTGAAGGGAGTTTT	MSTRG.11965.2	4	260-278	-	-	-
20	mtr-MIR159a-p5_2ss17CT19CT	TTTGGATTGAAGGGAGTTTT	MSTRG.12348.1	4	2213-2233	-	-	-
20	mtr-MIR159a-p5_2ss17CT19CT	TTTGGATTGAAGGGAGTTTT	MSTRG.12348.2	4	1878-1898	-	-	-
20	mtr-MIR159a-p5_2ss17CT19CT	TTTGGATTGAAGGGAGTTTT	MSTRG.12348.3	4	2800-2820	-	-	-
20	mtr-MIR159a-p5_2ss17CT19CT	TTTGGATTGAAGGGAGTTTT	MSTRG.12348.4	4	1931-1951	-	-	-
20	mtr-MIR159a-p5_2ss17CT19CT	TTTGGATTGAAGGGAGTTTT	MSTRG.12348.6	4	5007-5027	-	-	-
20	mtr-MIR159a-p5_2ss17CT19CT	TTTGGATTGAAGGGAGTTTT	MSTRG.12348.7	4	2119-2139	-	-	-
20	mtr-MIR159a-p5_2ss17CT19CT	TTTGGATTGAAGGGAGTTTT	MSTRG.12348.8	4	2651-2671	-	-	-
20	mtr-MIR159a-p5_2ss17CT19CT	TTTGGATTGAAGGGAGTTTT	MSTRG.15800.1	4	1162-1181	-	-	-
20	mtr-MIR159a-p5_2ss17CT19CT	TTTGGATTGAAGGGAGTTTT	MSTRG.16875.1	4	289-307	-	-	-
20	mtr-MIR159a-p5_2ss17CT19CT	TTTGGATTGAAGGGAGTTTT	MSTRG.18391.5	4	12537-12556	-	-	-
20	mtr-MIR159a-p5_2ss17CT19CT	TTTGGATTGAAGGGAGTTTT	MSTRG.19997.1	3.5	1193-1213	-	-	-
20	mtr-MIR159a-p5_2ss17CT19CT	TTTGGATTGAAGGGAGTTTT	MSTRG.19997.2	3.5	6047-6067	-	-	-
20	mtr-MIR159a-p5_2ss17CT19CT	TTTGGATTGAAGGGAGTTTT	MSTRG.19997.3	3.5	1529-1549	-	-	-
20	mtr-MIR159a-p5_2ss17CT19CT	TTTGGATTGAAGGGAGTTTT	MSTRG.19997.4	3.5	6170-6190	-	-	-
20	mtr-MIR159a-p5_2ss17CT19CT	TTTGGATTGAAGGGAGTTTT	MSTRG.19997.5	3.5	5290-5310	-	-	-
20	mtr-MIR159a-p5_2ss17CT19CT	TTTGGATTGAAGGGAGTTTT	MSTRG.19997.6	3.5	6192-6212	-	-	-
20	mtr-MIR159a-p5_2ss17CT19CT	TTTGGATTGAAGGGAGTTTT	MSTRG.19997.7	3.5	5727-5747	-	-	-
20	mtr-MIR159a-p5_2ss17CT19CT	TTTGGATTGAAGGGAGTTTT	MSTRG.19997.9	3.5	1064-1084	-	-	-
20	mtr-MIR159a-p5_2ss17CT19CT	TTTGGATTGAAGGGAGTTTT	MSTRG.20620.1	4	1204-1223	-	-	-
20	mtr-MIR159a-p5_2ss17CT19CT	TTTGGATTGAAGGGAGTTTT	MSTRG.20620.2	4	177-196	-	-	-
20	mtr-MIR159a-p5_2ss17CT19CT	TTTGGATTGAAGGGAGTTTT	MSTRG.20657.8	4	4118-4137	-	-	-
20	mtr-MIR159a-p5_2ss17CT19CT	TTTGGATTGAAGGGAGTTTT	MSTRG.20865.1	3.5	1794-1813	-	-	-
20	mtr-MIR159a-p5_2ss17CT19CT	TTTGGATTGAAGGGAGTTTT	MSTRG.2186.1	3	117-136	-	-	-
20	mtr-MIR159a-p5_2ss17CT19CT	TTTGGATTGAAGGGAGTTTT	MSTRG.27583.1	3.5	1198-1217	-	-	-
20	mtr-MIR159a-p5_2ss17CT19CT	TTTGGATTGAAGGGAGTTTT	MSTRG.3945.2	3.5	2664-2683	-	-	-
20	mtr-MIR159a-p5_2ss17CT19CT	TTTGGATTGAAGGGAGTTTT	MSTRG.3945.4	3.5	2591-2610	-	-	-
20	mtr-MIR159a-p5_2ss17CT19CT	TTTGGATTGAAGGGAGTTTT	MSTRG.4784.4	2	2703-2723	-	-	-
21	lus-miR159c_1ss9GT	TTTGGATTTAAGGGAGCTCTT	MSTRG.4042.4	4	1229-1249	-	-	-
21	lus-miR159c_1ss9GT	TTTGGATTTAAGGGAGCTCTT	Bv2_033790_wpxj.t2	4	1222-1242	hypothetical protein BVRB_2g033790 isoform B [Beta vulgaris subsp. vulgaris]	GO:0003774(motor activity);GO:0003779(actin binding);GO:0005515(protein binding);GO:0005516(calmodulin binding);GO:0005524(ATP binding);GO:0005634(nucleus);GO:0005737(cytoplasm);GO:0007097(nuclear migration);GO:0016459(myosin complex);GO:0030048(actin filament-based movement);GO:0031965(nuclear membrane);GO:2000769(regulation of establishment or maintenance of cell polarity regulating cell shape)	-
21	lus-miR159c_1ss9GT	TTTGGATTTAAGGGAGCTCTT	MSTRG.4042.7	4	1180-1200	-	-	-
21	lus-miR159c_1ss9GT	TTTGGATTTAAGGGAGCTCTT	Bv2_033790_wpxj.t1	4	1222-1242	hypothetical protein BVRB_2g033790 isoform A [Beta vulgaris subsp. vulgaris]	GO:0003774(motor activity);GO:0003779(actin binding);GO:0005515(protein binding);GO:0005516(calmodulin binding);GO:0005524(ATP binding);GO:0005634(nucleus);GO:0005737(cytoplasm);GO:0007097(nuclear migration);GO:0016459(myosin complex);GO:0030048(actin filament-based movement);GO:0031965(nuclear membrane);GO:2000769(regulation of establishment or maintenance of cell polarity regulating cell shape)	-
21	lus-miR159c_1ss9GT	TTTGGATTTAAGGGAGCTCTT	MSTRG.4042.9	4	839-859	-	-	-
21	lus-miR159c_1ss9GT	TTTGGATTTAAGGGAGCTCTT	MSTRG.4042.5	4	1191-1211	-	-	-
21	lus-miR159c_1ss9GT	TTTGGATTTAAGGGAGCTCTT	MSTRG.4042.8	4	828-848	-	-	-
21	lus-miR159c_1ss9GT	TTTGGATTTAAGGGAGCTCTT	Bv2_033790_wpxj.t3	4	1231-1251	-	-	-
21	lus-miR159c_1ss9GT	TTTGGATTTAAGGGAGCTCTT	Bv4_079320_gsmr.t1	4	2353-2372	PREDICTED: transcription factor PIF3 isoform X1 [Beta vulgaris subsp. vulgaris]	GO:0005634(nucleus)	ko04075(Plant hormone signal transduction);ko04712(Circadian rhythm - plant)
21	lus-miR159c_1ss9GT	TTTGGATTTAAGGGAGCTCTT	Bv4_079320_gsmr.t2	4	2242-2261	-	-	-
21	lus-miR159c_1ss9GT	TTTGGATTTAAGGGAGCTCTT	Bv4_084150_zhme.t1	4	2037-2057	PREDICTED: DDT domain-containing protein DDB_G0282237 [Beta vulgaris subsp. vulgaris]	GO:0003674(molecular_function);GO:0005634(nucleus);GO:0008150(biological_process)	-
21	lus-miR159c_1ss9GT	TTTGGATTTAAGGGAGCTCTT	Bv5_125150_kppp.t1	3	813-833	PREDICTED: type IV inositol polyphosphate 5-phosphatase 7 [Beta vulgaris subsp. vulgaris]	GO:0004439(phosphatidylinositol-4,5-bisphosphate 5-phosphatase activity);GO:0005634(nucleus);GO:0005737(cytoplasm);GO:0005886(plasma membrane);GO:0010305(leaf vascular tissue pattern formation);GO:0016787(hydrolase activity);GO:0034485(phosphatidylinositol-3,4,5-trisphosphate 5-phosphatase activity);GO:0046856(phosphatidylinositol dephosphorylation);GO:0071472(cellular response to salt stress);GO…	ko00562(Inositol phosphate metabolism);ko04070(Phosphatidylinositol signaling system)
21	lus-miR159c_1ss9GT	TTTGGATTTAAGGGAGCTCTT	Bv6_149610_fixy.t1	3.5	236-256	PREDICTED: uncharacterized protein LOC104897452 [Beta vulgaris subsp. vulgaris]	GO:0004801(sedoheptulose-7-phosphate:D-glyceraldehyde-3-phosphate glyceronetransferase activity);GO:0005739(mitochondrion);GO:0005829(cytosol);GO:0005975(carbohydrate metabolic process);GO:0006098(pentose-phosphate shunt);GO:0009507(chloroplast);GO:0009536(plastid);GO:0009570(chloroplast stroma);GO:0009809(lignin biosynthetic process);GO:0033587(shikimate biosynthetic process);GO:0046686(response…	ko00030(Pentose phosphate pathway)
21	lus-miR159c_1ss9GT	TTTGGATTTAAGGGAGCTCTT	MSTRG.12480.2	4	56-75	-	-	-
21	lus-miR159c_1ss9GT	TTTGGATTTAAGGGAGCTCTT	MSTRG.3471.1	4	1188-1208	-	-	-
21	lus-miR159c_1ss9GT	TTTGGATTTAAGGGAGCTCTT	MSTRG.9503.3	4	2391-2410	-	-	-
21	lus-miR159c_1ss9GT	TTTGGATTTAAGGGAGCTCTT	MSTRG.9503.4	4	2273-2292	-	-	-
21	lus-miR159c_1ss9GT	TTTGGATTTAAGGGAGCTCTT	MSTRG.9503.5	4	2388-2407	-	-	-
21	lus-miR159c_1ss9GT	TTTGGATTTAAGGGAGCTCTT	MSTRG.9503.6	4	2389-2408	-	-	-
21	lus-miR159c_1ss9GT	TTTGGATTTAAGGGAGCTCTT	MSTRG.9503.7	4	2467-2486	-	-	-
21	lus-miR159c_1ss9GT	TTTGGATTTAAGGGAGCTCTT	MSTRG.9503.8	4	2169-2188	-	-	-
22	mdm-miR160a	TGCCTGGCTCCCTGTATGCCA	Bv1_000500_ghtj.t1	0.5	1412-1432	PREDICTED: auxin response factor 17 [Beta vulgaris subsp. vulgaris]	GO:0000987(proximal promoter sequence-specific DNA binding);GO:0003700(DNA binding transcription factor activity);GO:0005634(nucleus);GO:0006351(transcription, DNA-templated);GO:0006355(regulation of transcription, DNA-templated);GO:0009555(pollen development);GO:0009653(anatomical structure morphogenesis);GO:0009734(auxin-activated signaling pathway);GO:0010208(pollen wall assembly);GO:0048830(a…	ko04075(Plant hormone signal transduction)
22	mdm-miR160a	TGCCTGGCTCCCTGTATGCCA	Bv7_161770_eqms.t1	0.5	2208-2228	-	-	-
22	mdm-miR160a	TGCCTGGCTCCCTGTATGCCA	MSTRG.19727.1	0.5	2331-2351	-	-	-
22	mdm-miR160a	TGCCTGGCTCCCTGTATGCCA	MSTRG.5860.4	4	1573-1593	-	-	-
22	mdm-miR160a	TGCCTGGCTCCCTGTATGCCA	MSTRG.5860.1	4	1628-1648	-	-	-
22	mdm-miR160a	TGCCTGGCTCCCTGTATGCCA	Bv2_047650_jrpi.t1	4	1616-1636	PREDICTED: auxin response factor 18 isoform X1 [Beta vulgaris subsp. vulgaris]	GO:0003677(DNA binding);GO:0003700(DNA binding transcription factor activity);GO:0005634(nucleus);GO:0006351(transcription, DNA-templated);GO:0006355(regulation of transcription, DNA-templated);GO:0007389(pattern specification process);GO:0009734(auxin-activated signaling pathway);GO:0009738(abscisic acid-activated signaling pathway);GO:0009743(response to carbohydrate);GO:0010154(fruit developme…	ko04075(Plant hormone signal transduction)
22	mdm-miR160a	TGCCTGGCTCCCTGTATGCCA	MSTRG.5860.3	4	1450-1470	-	-	-
22	mdm-miR160a	TGCCTGGCTCCCTGTATGCCA	Bv7_162200_mpgo.t1	2.5	352-372	hypothetical protein BVRB_7g162200 [Beta vulgaris subsp. vulgaris]	-	-
22	mdm-miR160a	TGCCTGGCTCCCTGTATGCCA	Bv8_190380_fcje.t1	0	464-484	hypothetical protein BVRB_8g190380 [Beta vulgaris subsp. vulgaris]	-	-
22	mdm-miR160a	TGCCTGGCTCCCTGTATGCCA	MSTRG.13089.2	3.5	2004-2023	-	-	-
23	osa-miR160a-5p_L+1R-1	ATGCCTGGCTCCCTGTATGCC	Bv1_000500_ghtj.t1	1.5	1413-1433	PREDICTED: auxin response factor 17 [Beta vulgaris subsp. vulgaris]	GO:0000987(proximal promoter sequence-specific DNA binding);GO:0003700(DNA binding transcription factor activity);GO:0005634(nucleus);GO:0006351(transcription, DNA-templated);GO:0006355(regulation of transcription, DNA-templated);GO:0009555(pollen development);GO:0009653(anatomical structure morphogenesis);GO:0009734(auxin-activated signaling pathway);GO:0010208(pollen wall assembly);GO:0048830(a…	ko04075(Plant hormone signal transduction)
23	osa-miR160a-5p_L+1R-1	ATGCCTGGCTCCCTGTATGCC	Bv7_161770_eqms.t1	0.5	2209-2229	-	-	-
23	osa-miR160a-5p_L+1R-1	ATGCCTGGCTCCCTGTATGCC	MSTRG.19727.1	0.5	2332-2352	-	-	-
23	osa-miR160a-5p_L+1R-1	ATGCCTGGCTCCCTGTATGCC	Bv2_047650_jrpi.t1	3	1617-1637	PREDICTED: auxin response factor 18 isoform X1 [Beta vulgaris subsp. vulgaris]	GO:0003677(DNA binding);GO:0003700(DNA binding transcription factor activity);GO:0005634(nucleus);GO:0006351(transcription, DNA-templated);GO:0006355(regulation of transcription, DNA-templated);GO:0007389(pattern specification process);GO:0009734(auxin-activated signaling pathway);GO:0009738(abscisic acid-activated signaling pathway);GO:0009743(response to carbohydrate);GO:0010154(fruit developme…	ko04075(Plant hormone signal transduction)
23	osa-miR160a-5p_L+1R-1	ATGCCTGGCTCCCTGTATGCC	Bv7_162200_mpgo.t1	2.5	353-373	hypothetical protein BVRB_7g162200 [Beta vulgaris subsp. vulgaris]	-	-
23	osa-miR160a-5p_L+1R-1	ATGCCTGGCTCCCTGTATGCC	Bv8_190380_fcje.t1	0	465-485	hypothetical protein BVRB_8g190380 [Beta vulgaris subsp. vulgaris]	-	-
23	osa-miR160a-5p_L+1R-1	ATGCCTGGCTCCCTGTATGCC	MSTRG.13089.2	3.5	2005-2024	-	-	-
23	osa-miR160a-5p_L+1R-1	ATGCCTGGCTCCCTGTATGCC	MSTRG.5860.1	3	1629-1649	-	-	-
23	osa-miR160a-5p_L+1R-1	ATGCCTGGCTCCCTGTATGCC	MSTRG.5860.3	3	1451-1471	-	-	-
23	osa-miR160a-5p_L+1R-1	ATGCCTGGCTCCCTGTATGCC	MSTRG.5860.4	3	1574-1594	-	-	-
24	mdm-MIR160c-p3	GCGTATGAGGAGCCAAGCATA	Bv8_190380_fcje.t1	0	403-423	hypothetical protein BVRB_8g190380 [Beta vulgaris subsp. vulgaris]	-	-
24	mdm-MIR160c-p3	GCGTATGAGGAGCCAAGCATA	MSTRG.13957.1	4	133-152	-	-	-
24	mdm-MIR160c-p3	GCGTATGAGGAGCCAAGCATA	MSTRG.8034.3	3.5	1076-1096	-	-	-
25	osa-miR160e-5p_R-1_1ss20CT	TGCCTGGCTCCCTGTATGCT	Bv1_000500_ghtj.t1	1	1413-1432	PREDICTED: auxin response factor 17 [Beta vulgaris subsp. vulgaris]	GO:0000987(proximal promoter sequence-specific DNA binding);GO:0003700(DNA binding transcription factor activity);GO:0005634(nucleus);GO:0006351(transcription, DNA-templated);GO:0006355(regulation of transcription, DNA-templated);GO:0009555(pollen development);GO:0009653(anatomical structure morphogenesis);GO:0009734(auxin-activated signaling pathway);GO:0010208(pollen wall assembly);GO:0048830(a…	ko04075(Plant hormone signal transduction)
25	osa-miR160e-5p_R-1_1ss20CT	TGCCTGGCTCCCTGTATGCT	Bv7_161770_eqms.t1	1	2209-2228	-	-	-
25	osa-miR160e-5p_R-1_1ss20CT	TGCCTGGCTCCCTGTATGCT	MSTRG.19727.1	1	2332-2351	-	-	-
25	osa-miR160e-5p_R-1_1ss20CT	TGCCTGGCTCCCTGTATGCT	MSTRG.5860.1	3.5	1629-1648	-	-	-
25	osa-miR160e-5p_R-1_1ss20CT	TGCCTGGCTCCCTGTATGCT	Bv2_047650_jrpi.t1	3.5	1617-1636	PREDICTED: auxin response factor 18 isoform X1 [Beta vulgaris subsp. vulgaris]	GO:0003677(DNA binding);GO:0003700(DNA binding transcription factor activity);GO:0005634(nucleus);GO:0006351(transcription, DNA-templated);GO:0006355(regulation of transcription, DNA-templated);GO:0007389(pattern specification process);GO:0009734(auxin-activated signaling pathway);GO:0009738(abscisic acid-activated signaling pathway);GO:0009743(response to carbohydrate);GO:0010154(fruit developme…	ko04075(Plant hormone signal transduction)
25	osa-miR160e-5p_R-1_1ss20CT	TGCCTGGCTCCCTGTATGCT	MSTRG.5860.3	3.5	1451-1470	-	-	-
25	osa-miR160e-5p_R-1_1ss20CT	TGCCTGGCTCCCTGTATGCT	MSTRG.5860.4	3.5	1574-1593	-	-	-
25	osa-miR160e-5p_R-1_1ss20CT	TGCCTGGCTCCCTGTATGCT	Bv6_127310_ukmr.t1	4	1221-1239	PREDICTED: tRNA-dihydrouridine(16/17) synthase [NAD(P)(+)]-like isoform X1 [Beta vulgaris subsp. vulgaris]	GO:0005829(cytosol);GO:0017150(tRNA dihydrouridine synthase activity)	-
25	osa-miR160e-5p_R-1_1ss20CT	TGCCTGGCTCCCTGTATGCT	Bv6_127310_ukmr.t2	4	1230-1248	hypothetical protein BVRB_6g127310 isoform B [Beta vulgaris subsp. vulgaris]	GO:0005829(cytosol);GO:0017150(tRNA dihydrouridine synthase activity)	-
25	osa-miR160e-5p_R-1_1ss20CT	TGCCTGGCTCCCTGTATGCT	Bv7_162200_mpgo.t1	3	353-372	hypothetical protein BVRB_7g162200 [Beta vulgaris subsp. vulgaris]	-	-
25	osa-miR160e-5p_R-1_1ss20CT	TGCCTGGCTCCCTGTATGCT	Bv8_190380_fcje.t1	0.5	465-484	hypothetical protein BVRB_8g190380 [Beta vulgaris subsp. vulgaris]	-	-
25	osa-miR160e-5p_R-1_1ss20CT	TGCCTGGCTCCCTGTATGCT	Bv9_207360_tggr.t1	4	124-143	PREDICTED: uncharacterized protein LOC104903123 [Beta vulgaris subsp. vulgaris]	GO:0003674(molecular_function);GO:0005634(nucleus);GO:0008150(biological_process)	-
25	osa-miR160e-5p_R-1_1ss20CT	TGCCTGGCTCCCTGTATGCT	Bv_007760_erjc.t1	4	1645-1665	PREDICTED: enhanced ethylene response protein 5 isoform X1 [Beta vulgaris subsp. vulgaris]	GO:0000502(proteasome complex);GO:0000973(posttranscriptional tethering of RNA polymerase II gene DNA at nuclear periphery);GO:0003690(double-stranded DNA binding);GO:0003723(RNA binding);GO:0005515(protein binding);GO:0005634(nucleus);GO:0005643(nuclear pore);GO:0005739(mitochondrion);GO:0006368(transcription elongation from RNA polymerase II promoter);GO:0009723(response to ethylene);GO:0009873…	-
25	osa-miR160e-5p_R-1_1ss20CT	TGCCTGGCTCCCTGTATGCT	Bv_026581z2579.t1	3	412-431	-	-	-
25	osa-miR160e-5p_R-1_1ss20CT	TGCCTGGCTCCCTGTATGCT	Bv_041061z7732.t1	4	118-136	-	-	-
25	osa-miR160e-5p_R-1_1ss20CT	TGCCTGGCTCCCTGTATGCT	MSTRG.13089.2	4	2005-2023	-	-	-
25	osa-miR160e-5p_R-1_1ss20CT	TGCCTGGCTCCCTGTATGCT	MSTRG.30283.2	4	1592-1612	-	-	-
26	mtr-miR162	TCGATAAACCTCTGCATCCAG	Bv1_001910_imjw.t1	2	3740-3761	PREDICTED: endoribonuclease Dicer homolog 1 [Beta vulgaris subsp. vulgaris]	GO:0003723(RNA binding);GO:0004525(ribonuclease III activity);GO:0005634(nucleus);GO:0005737(cytoplasm);GO:0016442(RISC complex);GO:0030422(production of siRNA involved in RNA interference)	-
26	mtr-miR162	TCGATAAACCTCTGCATCCAG	MSTRG.199.1	2	3870-3891	-	-	-
26	mtr-miR162	TCGATAAACCTCTGCATCCAG	MSTRG.199.4	2	3875-3896	-	-	-
26	mtr-miR162	TCGATAAACCTCTGCATCCAG	Bv1_001910_imjw.t2	2	3740-3761	hypothetical protein BVRB_1g001910 isoform B [Beta vulgaris subsp. vulgaris]	GO:0003723(RNA binding);GO:0004525(ribonuclease III activity);GO:0005634(nucleus);GO:0005737(cytoplasm);GO:0016442(RISC complex);GO:0030422(production of siRNA involved in RNA interference)	-
26	mtr-miR162	TCGATAAACCTCTGCATCCAG	MSTRG.15426.1	0	257-277	-	-	-
27	ath-miR162a-5p_L-1	GGAGGCAGCGGTTCATCGATC	MSTRG.15426.1	0	321-341	-	-	-
28	mtr-miR164a	TGGAGAAGCAGGGCACGTGCA	Bv5_114390_pjnp.t1	2	1099-1119	PREDICTED: NAC domain-containing protein 100 [Beta vulgaris subsp. vulgaris]	GO:0003677(DNA binding);GO:0003700(DNA binding transcription factor activity);GO:0005634(nucleus);GO:0006351(transcription, DNA-templated);GO:0006355(regulation of transcription, DNA-templated);GO:0007275(multicellular organism development)	ko03013(RNA transport);ko03015(mRNA surveillance pathway);ko03018(RNA degradation)
28	mtr-miR164a	TGGAGAAGCAGGGCACGTGCA	MSTRG.13960.2	2	1228-1248	-	-	-
28	mtr-miR164a	TGGAGAAGCAGGGCACGTGCA	Bv_000470_dyzk.t1	2	719-739	PREDICTED: NAC domain-containing protein 21/22 isoform X2 [Beta vulgaris subsp. vulgaris]	GO:0003677(DNA binding);GO:0003700(DNA binding transcription factor activity);GO:0005634(nucleus);GO:0006351(transcription, DNA-templated);GO:0006355(regulation of transcription, DNA-templated);GO:0007275(multicellular organism development);GO:0009734(auxin-activated signaling pathway);GO:0010072(primary shoot apical meristem specification);GO:0048527(lateral root development)	-
28	mtr-miR164a	TGGAGAAGCAGGGCACGTGCA	Bv_000470_dyzk.t3	2	722-742	PREDICTED: NAC domain-containing protein 21/22 isoform X1 [Beta vulgaris subsp. vulgaris]	GO:0003677(DNA binding);GO:0003700(DNA binding transcription factor activity);GO:0005634(nucleus);GO:0006351(transcription, DNA-templated);GO:0006355(regulation of transcription, DNA-templated);GO:0007275(multicellular organism development);GO:0009734(auxin-activated signaling pathway);GO:0010072(primary shoot apical meristem specification);GO:0048527(lateral root development)	-
28	mtr-miR164a	TGGAGAAGCAGGGCACGTGCA	Bv_000470_dyzk.t2	2	713-733	hypothetical protein BVRB_000470 isoform B [Beta vulgaris subsp. vulgaris]	GO:0003677(DNA binding);GO:0003700(DNA binding transcription factor activity);GO:0005634(nucleus);GO:0006351(transcription, DNA-templated);GO:0006355(regulation of transcription, DNA-templated);GO:0007275(multicellular organism development);GO:0009734(auxin-activated signaling pathway);GO:0010072(primary shoot apical meristem specification);GO:0048527(lateral root development)	-
28	mtr-miR164a	TGGAGAAGCAGGGCACGTGCA	MSTRG.29236.1	2	716-736	-	-	-
28	mtr-miR164a	TGGAGAAGCAGGGCACGTGCA	Bv2_036470_uude.t1	3.5	1548-1567	PREDICTED: protein IQ-DOMAIN 1 [Beta vulgaris subsp. vulgaris]	GO:0005516(calmodulin binding);GO:0005634(nucleus);GO:0005886(plasma membrane);GO:0008150(biological_process)	ko03015(mRNA surveillance pathway)
28	mtr-miR164a	TGGAGAAGCAGGGCACGTGCA	Bv3_065840_uspi.t1	3	621-641	PREDICTED: PLASMODESMATA CALLOSE-BINDING PROTEIN 3 [Beta vulgaris subsp. vulgaris]	GO:0004553(hydrolase activity, hydrolyzing O-glycosyl compounds);GO:0030247(polysaccharide binding);GO:0046658(anchored component of plasma membrane)	ko00500(Starch and sucrose metabolism)
28	mtr-miR164a	TGGAGAAGCAGGGCACGTGCA	Bv3_066991z824.t1	3	1485-1505	hypothetical protein BVRB_5g125410 [Beta vulgaris subsp. vulgaris]	GO:0004553(hydrolase activity, hydrolyzing O-glycosyl compounds);GO:0030247(polysaccharide binding);GO:0046658(anchored component of plasma membrane)	ko00500(Starch and sucrose metabolism)
28	mtr-miR164a	TGGAGAAGCAGGGCACGTGCA	Bv4_086610_cugw.t1	3	843-863	-	-	-
28	mtr-miR164a	TGGAGAAGCAGGGCACGTGCA	Bv6_134740_guat.t1	4	1325-1344	PREDICTED: dof zinc finger protein DOF3.4 [Beta vulgaris subsp. vulgaris]	GO:0003677(DNA binding);GO:0003700(DNA binding transcription factor activity);GO:0005515(protein binding);GO:0005634(nucleus);GO:0006351(transcription, DNA-templated);GO:0009733(response to auxin);GO:0009751(response to salicylic acid);GO:0042545(cell wall modification);GO:0044212(transcription regulatory region DNA binding);GO:0045787(positive regulation of cell cycle);GO:0045893(positive regula…	-
28	mtr-miR164a	TGGAGAAGCAGGGCACGTGCA	Bv7_180730_hwdi.t1	3.5	2404-2423	PREDICTED: nodulin homeobox isoform X1 [Beta vulgaris subsp. vulgaris]	GO:0005739(mitochondrion)	-
28	mtr-miR164a	TGGAGAAGCAGGGCACGTGCA	Bv7_180730_hwdi.t2	3.5	2580-2599	PREDICTED: nodulin homeobox isoform X1 [Beta vulgaris subsp. vulgaris]	GO:0005739(mitochondrion)	-
28	mtr-miR164a	TGGAGAAGCAGGGCACGTGCA	Bv7_180730_hwdi.t3	3.5	3092-3111	PREDICTED: nodulin homeobox isoform X1 [Beta vulgaris subsp. vulgaris]	GO:0005739(mitochondrion)	-
28	mtr-miR164a	TGGAGAAGCAGGGCACGTGCA	Bv8_182780_qshn.t1	3.5	556-575	PREDICTED: glyoxysomal processing protease, glyoxysomal [Beta vulgaris subsp. vulgaris]	GO:0004252(serine-type endopeptidase activity);GO:0005777(peroxisome);GO:0016485(protein processing)	-
28	mtr-miR164a	TGGAGAAGCAGGGCACGTGCA	Bv_040091z7201.t1	2.5	460-479	-	-	-
28	mtr-miR164a	TGGAGAAGCAGGGCACGTGCA	MSTRG.17462.4	3.5	4971-4990	-	-	-
28	mtr-miR164a	TGGAGAAGCAGGGCACGTGCA	MSTRG.22080.5	3.5	3722-3741	-	-	-
28	mtr-miR164a	TGGAGAAGCAGGGCACGTGCA	MSTRG.22080.7	3.5	2890-2909	-	-	-
28	mtr-miR164a	TGGAGAAGCAGGGCACGTGCA	MSTRG.22080.9	3.5	2999-3018	-	-	-
28	mtr-miR164a	TGGAGAAGCAGGGCACGTGCA	MSTRG.22307.1	3.5	547-566	-	-	-
28	mtr-miR164a	TGGAGAAGCAGGGCACGTGCA	MSTRG.22307.2	3.5	513-532	-	-	-
28	mtr-miR164a	TGGAGAAGCAGGGCACGTGCA	MSTRG.22307.3	3.5	535-554	-	-	-
28	mtr-miR164a	TGGAGAAGCAGGGCACGTGCA	MSTRG.22307.4	3.5	508-527	-	-	-
28	mtr-miR164a	TGGAGAAGCAGGGCACGTGCA	MSTRG.22307.5	3.5	531-550	-	-	-
28	mtr-miR164a	TGGAGAAGCAGGGCACGTGCA	MSTRG.22307.6	3.5	531-550	-	-	-
28	mtr-miR164a	TGGAGAAGCAGGGCACGTGCA	MSTRG.22307.8	3.5	664-683	-	-	-
28	mtr-miR164a	TGGAGAAGCAGGGCACGTGCA	MSTRG.22307.9	3.5	658-677	-	-	-
28	mtr-miR164a	TGGAGAAGCAGGGCACGTGCA	MSTRG.22800.1	3.5	1514-1534	-	-	-
28	mtr-miR164a	TGGAGAAGCAGGGCACGTGCA	MSTRG.22800.2	3.5	1127-1147	-	-	-
28	mtr-miR164a	TGGAGAAGCAGGGCACGTGCA	MSTRG.4369.1	3.5	2053-2072	-	-	-
28	mtr-miR164a	TGGAGAAGCAGGGCACGTGCA	MSTRG.7466.4	4	1998-2017	-	-	-
29	mtr-miR164a_L+2	AATGGAGAAGCAGGGCACGTGCA	Bv4_086610_cugw.t1	2.5	843-865	-	-	-
29	mtr-miR164a_L+2	AATGGAGAAGCAGGGCACGTGCA	Bv5_114390_pjnp.t1	4	1099-1121	PREDICTED: NAC domain-containing protein 100 [Beta vulgaris subsp. vulgaris]	GO:0003677(DNA binding);GO:0003700(DNA binding transcription factor activity);GO:0005634(nucleus);GO:0006351(transcription, DNA-templated);GO:0006355(regulation of transcription, DNA-templated);GO:0007275(multicellular organism development)	ko03013(RNA transport);ko03015(mRNA surveillance pathway);ko03018(RNA degradation)
29	mtr-miR164a_L+2	AATGGAGAAGCAGGGCACGTGCA	Bv7_180730_hwdi.t1	4	2404-2425	PREDICTED: nodulin homeobox isoform X1 [Beta vulgaris subsp. vulgaris]	GO:0005739(mitochondrion)	-
29	mtr-miR164a_L+2	AATGGAGAAGCAGGGCACGTGCA	Bv7_180730_hwdi.t2	4	2580-2601	PREDICTED: nodulin homeobox isoform X1 [Beta vulgaris subsp. vulgaris]	GO:0005739(mitochondrion)	-
29	mtr-miR164a_L+2	AATGGAGAAGCAGGGCACGTGCA	Bv7_180730_hwdi.t3	4	3092-3113	PREDICTED: nodulin homeobox isoform X1 [Beta vulgaris subsp. vulgaris]	GO:0005739(mitochondrion)	-
29	mtr-miR164a_L+2	AATGGAGAAGCAGGGCACGTGCA	Bv9_220470_amkw.t1	3.5	1427-1448	PREDICTED: uncharacterized protein DDB_G0283697 [Beta vulgaris subsp. vulgaris]	GO:0005737(cytoplasm);GO:0030001(metal ion transport);GO:0046914(transition metal ion binding);GO:0046916(cellular transition metal ion homeostasis)	-
29	mtr-miR164a_L+2	AATGGAGAAGCAGGGCACGTGCA	Bv_000470_dyzk.t1	2	719-741	PREDICTED: NAC domain-containing protein 21/22 isoform X2 [Beta vulgaris subsp. vulgaris]	GO:0003677(DNA binding);GO:0003700(DNA binding transcription factor activity);GO:0005634(nucleus);GO:0006351(transcription, DNA-templated);GO:0006355(regulation of transcription, DNA-templated);GO:0007275(multicellular organism development);GO:0009734(auxin-activated signaling pathway);GO:0010072(primary shoot apical meristem specification);GO:0048527(lateral root development)	-
29	mtr-miR164a_L+2	AATGGAGAAGCAGGGCACGTGCA	Bv_000470_dyzk.t2	2	713-735	hypothetical protein BVRB_000470 isoform B [Beta vulgaris subsp. vulgaris]	GO:0003677(DNA binding);GO:0003700(DNA binding transcription factor activity);GO:0005634(nucleus);GO:0006351(transcription, DNA-templated);GO:0006355(regulation of transcription, DNA-templated);GO:0007275(multicellular organism development);GO:0009734(auxin-activated signaling pathway);GO:0010072(primary shoot apical meristem specification);GO:0048527(lateral root development)	-
29	mtr-miR164a_L+2	AATGGAGAAGCAGGGCACGTGCA	Bv_000470_dyzk.t3	2	722-744	PREDICTED: NAC domain-containing protein 21/22 isoform X1 [Beta vulgaris subsp. vulgaris]	GO:0003677(DNA binding);GO:0003700(DNA binding transcription factor activity);GO:0005634(nucleus);GO:0006351(transcription, DNA-templated);GO:0006355(regulation of transcription, DNA-templated);GO:0007275(multicellular organism development);GO:0009734(auxin-activated signaling pathway);GO:0010072(primary shoot apical meristem specification);GO:0048527(lateral root development)	-
29	mtr-miR164a_L+2	AATGGAGAAGCAGGGCACGTGCA	MSTRG.13960.2	4	1228-1250	-	-	-
29	mtr-miR164a_L+2	AATGGAGAAGCAGGGCACGTGCA	MSTRG.22080.5	4	3722-3743	-	-	-
29	mtr-miR164a_L+2	AATGGAGAAGCAGGGCACGTGCA	MSTRG.22080.7	4	2890-2911	-	-	-
29	mtr-miR164a_L+2	AATGGAGAAGCAGGGCACGTGCA	MSTRG.22080.9	4	2999-3020	-	-	-
29	mtr-miR164a_L+2	AATGGAGAAGCAGGGCACGTGCA	MSTRG.26996.2	3.5	848-869	-	-	-
29	mtr-miR164a_L+2	AATGGAGAAGCAGGGCACGTGCA	MSTRG.26996.3	3.5	846-867	-	-	-
29	mtr-miR164a_L+2	AATGGAGAAGCAGGGCACGTGCA	MSTRG.26996.4	3.5	846-867	-	-	-
29	mtr-miR164a_L+2	AATGGAGAAGCAGGGCACGTGCA	MSTRG.26996.5	3.5	1009-1030	-	-	-
29	mtr-miR164a_L+2	AATGGAGAAGCAGGGCACGTGCA	MSTRG.29236.1	2	716-738	-	-	-
29	mtr-miR164a_L+2	AATGGAGAAGCAGGGCACGTGCA	MSTRG.7466.4	4	1998-2019	-	-	-
30	mtr-miR164a_R+1	TGGAGAAGCAGGGCACGTGCAT	MSTRG.13960.2	3	1227-1248	-	-	-
30	mtr-miR164a_R+1	TGGAGAAGCAGGGCACGTGCAT	Bv5_114390_pjnp.t1	3	1098-1119	PREDICTED: NAC domain-containing protein 100 [Beta vulgaris subsp. vulgaris]	GO:0003677(DNA binding);GO:0003700(DNA binding transcription factor activity);GO:0005634(nucleus);GO:0006351(transcription, DNA-templated);GO:0006355(regulation of transcription, DNA-templated);GO:0007275(multicellular organism development)	ko03013(RNA transport);ko03015(mRNA surveillance pathway);ko03018(RNA degradation)
30	mtr-miR164a_R+1	TGGAGAAGCAGGGCACGTGCAT	MSTRG.29236.1	3	715-736	-	-	-
30	mtr-miR164a_R+1	TGGAGAAGCAGGGCACGTGCAT	Bv_000470_dyzk.t3	3	721-742	PREDICTED: NAC domain-containing protein 21/22 isoform X1 [Beta vulgaris subsp. vulgaris]	GO:0003677(DNA binding);GO:0003700(DNA binding transcription factor activity);GO:0005634(nucleus);GO:0006351(transcription, DNA-templated);GO:0006355(regulation of transcription, DNA-templated);GO:0007275(multicellular organism development);GO:0009734(auxin-activated signaling pathway);GO:0010072(primary shoot apical meristem specification);GO:0048527(lateral root development)	-
30	mtr-miR164a_R+1	TGGAGAAGCAGGGCACGTGCAT	Bv_000470_dyzk.t1	3	718-739	PREDICTED: NAC domain-containing protein 21/22 isoform X2 [Beta vulgaris subsp. vulgaris]	GO:0003677(DNA binding);GO:0003700(DNA binding transcription factor activity);GO:0005634(nucleus);GO:0006351(transcription, DNA-templated);GO:0006355(regulation of transcription, DNA-templated);GO:0007275(multicellular organism development);GO:0009734(auxin-activated signaling pathway);GO:0010072(primary shoot apical meristem specification);GO:0048527(lateral root development)	-
30	mtr-miR164a_R+1	TGGAGAAGCAGGGCACGTGCAT	Bv_000470_dyzk.t2	3	712-733	hypothetical protein BVRB_000470 isoform B [Beta vulgaris subsp. vulgaris]	GO:0003677(DNA binding);GO:0003700(DNA binding transcription factor activity);GO:0005634(nucleus);GO:0006351(transcription, DNA-templated);GO:0006355(regulation of transcription, DNA-templated);GO:0007275(multicellular organism development);GO:0009734(auxin-activated signaling pathway);GO:0010072(primary shoot apical meristem specification);GO:0048527(lateral root development)	-
30	mtr-miR164a_R+1	TGGAGAAGCAGGGCACGTGCAT	Bv3_065840_uspi.t1	4	620-641	PREDICTED: PLASMODESMATA CALLOSE-BINDING PROTEIN 3 [Beta vulgaris subsp. vulgaris]	GO:0004553(hydrolase activity, hydrolyzing O-glycosyl compounds);GO:0030247(polysaccharide binding);GO:0046658(anchored component of plasma membrane)	ko00500(Starch and sucrose metabolism)
30	mtr-miR164a_R+1	TGGAGAAGCAGGGCACGTGCAT	Bv3_066991z824.t1	4	1484-1505	hypothetical protein BVRB_5g125410 [Beta vulgaris subsp. vulgaris]	GO:0004553(hydrolase activity, hydrolyzing O-glycosyl compounds);GO:0030247(polysaccharide binding);GO:0046658(anchored component of plasma membrane)	ko00500(Starch and sucrose metabolism)
30	mtr-miR164a_R+1	TGGAGAAGCAGGGCACGTGCAT	Bv4_086610_cugw.t1	3.5	842-863	-	-	-
30	mtr-miR164a_R+1	TGGAGAAGCAGGGCACGTGCAT	Bv7_180730_hwdi.t1	3.5	2403-2423	PREDICTED: nodulin homeobox isoform X1 [Beta vulgaris subsp. vulgaris]	GO:0005739(mitochondrion)	-
30	mtr-miR164a_R+1	TGGAGAAGCAGGGCACGTGCAT	Bv7_180730_hwdi.t2	3.5	2579-2599	PREDICTED: nodulin homeobox isoform X1 [Beta vulgaris subsp. vulgaris]	GO:0005739(mitochondrion)	-
30	mtr-miR164a_R+1	TGGAGAAGCAGGGCACGTGCAT	Bv7_180730_hwdi.t3	3.5	3091-3111	PREDICTED: nodulin homeobox isoform X1 [Beta vulgaris subsp. vulgaris]	GO:0005739(mitochondrion)	-
30	mtr-miR164a_R+1	TGGAGAAGCAGGGCACGTGCAT	Bv8_182780_qshn.t1	4	555-575	PREDICTED: glyoxysomal processing protease, glyoxysomal [Beta vulgaris subsp. vulgaris]	GO:0004252(serine-type endopeptidase activity);GO:0005777(peroxisome);GO:0016485(protein processing)	-
30	mtr-miR164a_R+1	TGGAGAAGCAGGGCACGTGCAT	Bv_040091z7201.t1	3.5	459-479	-	-	-
30	mtr-miR164a_R+1	TGGAGAAGCAGGGCACGTGCAT	MSTRG.17462.4	3.5	4970-4990	-	-	-
30	mtr-miR164a_R+1	TGGAGAAGCAGGGCACGTGCAT	MSTRG.22080.5	3.5	3721-3741	-	-	-
30	mtr-miR164a_R+1	TGGAGAAGCAGGGCACGTGCAT	MSTRG.22080.7	3.5	2889-2909	-	-	-
30	mtr-miR164a_R+1	TGGAGAAGCAGGGCACGTGCAT	MSTRG.22080.9	3.5	2998-3018	-	-	-
30	mtr-miR164a_R+1	TGGAGAAGCAGGGCACGTGCAT	MSTRG.22307.1	4	546-566	-	-	-
30	mtr-miR164a_R+1	TGGAGAAGCAGGGCACGTGCAT	MSTRG.22307.2	4	512-532	-	-	-
30	mtr-miR164a_R+1	TGGAGAAGCAGGGCACGTGCAT	MSTRG.22307.3	4	534-554	-	-	-
30	mtr-miR164a_R+1	TGGAGAAGCAGGGCACGTGCAT	MSTRG.22307.4	4	507-527	-	-	-
30	mtr-miR164a_R+1	TGGAGAAGCAGGGCACGTGCAT	MSTRG.22307.5	4	530-550	-	-	-
30	mtr-miR164a_R+1	TGGAGAAGCAGGGCACGTGCAT	MSTRG.22307.6	4	530-550	-	-	-
30	mtr-miR164a_R+1	TGGAGAAGCAGGGCACGTGCAT	MSTRG.22307.8	4	663-683	-	-	-
30	mtr-miR164a_R+1	TGGAGAAGCAGGGCACGTGCAT	MSTRG.22307.9	4	657-677	-	-	-
30	mtr-miR164a_R+1	TGGAGAAGCAGGGCACGTGCAT	MSTRG.7466.4	4	1997-2017	-	-	-
31	aly-miR164a-3p_1ss6AG	CACGTGCTCCCCTTCTCCAAC	MSTRG.25364.10	4	1199-1219	-	-	-
32	csi-miR164a-3p_2ss9CT10TG	CATGTGCCTGTCTTCCCCATC	Bv_033810_joie.t1	4	265-285	-	-	-
33	mtr-MIR164c-p3_2ss17GT19GT	TGGAGAAGCAGGGCACTTT	Bv2_028360_kfyw.t1	4	1013-1032	PREDICTED: GDSL esterase/lipase 7 [Beta vulgaris subsp. vulgaris]	GO:0005576(extracellular region);GO:0016042(lipid catabolic process);GO:0016298(lipase activity);GO:0016788(hydrolase activity, acting on ester bonds);GO:0052689(carboxylic ester hydrolase activity)	ko00561(Glycerolipid metabolism)
33	mtr-MIR164c-p3_2ss17GT19GT	TGGAGAAGCAGGGCACTTT	MSTRG.3369.2	4	785-804	-	-	-
33	mtr-MIR164c-p3_2ss17GT19GT	TGGAGAAGCAGGGCACTTT	MSTRG.10592.3	4	1235-1252	-	-	-
33	mtr-MIR164c-p3_2ss17GT19GT	TGGAGAAGCAGGGCACTTT	Bv4_088250_gytd.t1	4	1153-1170	-	-	-
33	mtr-MIR164c-p3_2ss17GT19GT	TGGAGAAGCAGGGCACTTT	MSTRG.10592.1	4	1626-1643	-	-	-
33	mtr-MIR164c-p3_2ss17GT19GT	TGGAGAAGCAGGGCACTTT	Bv5_114390_pjnp.t1	2	1101-1119	PREDICTED: NAC domain-containing protein 100 [Beta vulgaris subsp. vulgaris]	GO:0003677(DNA binding);GO:0003700(DNA binding transcription factor activity);GO:0005634(nucleus);GO:0006351(transcription, DNA-templated);GO:0006355(regulation of transcription, DNA-templated);GO:0007275(multicellular organism development)	ko03013(RNA transport);ko03015(mRNA surveillance pathway);ko03018(RNA degradation)
33	mtr-MIR164c-p3_2ss17GT19GT	TGGAGAAGCAGGGCACTTT	MSTRG.13960.2	2	1230-1248	-	-	-
33	mtr-MIR164c-p3_2ss17GT19GT	TGGAGAAGCAGGGCACTTT	Bv_000470_dyzk.t1	1	721-739	PREDICTED: NAC domain-containing protein 21/22 isoform X2 [Beta vulgaris subsp. vulgaris]	GO:0003677(DNA binding);GO:0003700(DNA binding transcription factor activity);GO:0005634(nucleus);GO:0006351(transcription, DNA-templated);GO:0006355(regulation of transcription, DNA-templated);GO:0007275(multicellular organism development);GO:0009734(auxin-activated signaling pathway);GO:0010072(primary shoot apical meristem specification);GO:0048527(lateral root development)	-
33	mtr-MIR164c-p3_2ss17GT19GT	TGGAGAAGCAGGGCACTTT	Bv_000470_dyzk.t2	1	715-733	hypothetical protein BVRB_000470 isoform B [Beta vulgaris subsp. vulgaris]	GO:0003677(DNA binding);GO:0003700(DNA binding transcription factor activity);GO:0005634(nucleus);GO:0006351(transcription, DNA-templated);GO:0006355(regulation of transcription, DNA-templated);GO:0007275(multicellular organism development);GO:0009734(auxin-activated signaling pathway);GO:0010072(primary shoot apical meristem specification);GO:0048527(lateral root development)	-
33	mtr-MIR164c-p3_2ss17GT19GT	TGGAGAAGCAGGGCACTTT	MSTRG.29236.1	1	718-736	-	-	-
33	mtr-MIR164c-p3_2ss17GT19GT	TGGAGAAGCAGGGCACTTT	Bv_000470_dyzk.t3	1	724-742	PREDICTED: NAC domain-containing protein 21/22 isoform X1 [Beta vulgaris subsp. vulgaris]	GO:0003677(DNA binding);GO:0003700(DNA binding transcription factor activity);GO:0005634(nucleus);GO:0006351(transcription, DNA-templated);GO:0006355(regulation of transcription, DNA-templated);GO:0007275(multicellular organism development);GO:0009734(auxin-activated signaling pathway);GO:0010072(primary shoot apical meristem specification);GO:0048527(lateral root development)	-
33	mtr-MIR164c-p3_2ss17GT19GT	TGGAGAAGCAGGGCACTTT	Bv1_012570_onxp.t1	3	140-158	PREDICTED: GDSL esterase/lipase At1g33811 [Beta vulgaris subsp. vulgaris]	GO:0005576(extracellular region);GO:0016042(lipid catabolic process);GO:0016788(hydrolase activity, acting on ester bonds);GO:0052689(carboxylic ester hydrolase activity)	ko00561(Glycerolipid metabolism)
33	mtr-MIR164c-p3_2ss17GT19GT	TGGAGAAGCAGGGCACTTT	Bv1_016090_fcis.t1	3.5	1761-1778	PREDICTED: uncharacterized protein LOC104905104 [Beta vulgaris subsp. vulgaris]	GO:0005634(nucleus);GO:0005737(cytoplasm);GO:0005623(cell);GO:0071333(cellular response to glucose stimulus)	ko03015(mRNA surveillance pathway)
33	mtr-MIR164c-p3_2ss17GT19GT	TGGAGAAGCAGGGCACTTT	Bv1_016090_fcis.t3	3.5	1337-1354	hypothetical protein BVRB_1g016090 isoform C [Beta vulgaris subsp. vulgaris]	GO:0005634(nucleus);GO:0005737(cytoplasm);GO:0005623(cell);GO:0071333(cellular response to glucose stimulus)	ko03015(mRNA surveillance pathway)
33	mtr-MIR164c-p3_2ss17GT19GT	TGGAGAAGCAGGGCACTTT	Bv2_025280_khii.t1	4	1409-1427	-	-	-
33	mtr-MIR164c-p3_2ss17GT19GT	TGGAGAAGCAGGGCACTTT	Bv2_030320_wdqa.t1	4	154-172	hypothetical protein BVRB_2g030320 [Beta vulgaris subsp. vulgaris]	GO:0006979(response to oxidative stress);GO:0016020(membrane)	-
33	mtr-MIR164c-p3_2ss17GT19GT	TGGAGAAGCAGGGCACTTT	Bv2_036690_kgxj.t1	4	304-321	PREDICTED: nitrilase-like protein 2 isoform X2 [Beta vulgaris subsp. vulgaris]	GO:0000257(nitrilase activity);GO:0006807(nitrogen compound metabolic process);GO:0009536(plastid);GO:0016810(hydrolase activity, acting on carbon-nitrogen (but not peptide) bonds);GO:0046686(response to cadmium ion)	ko00250(Alanine, aspartate and glutamate metabolism)
33	mtr-MIR164c-p3_2ss17GT19GT	TGGAGAAGCAGGGCACTTT	Bv2_043690_zctz.t1	4	125-142	PREDICTED: psbP domain-containing protein 5, chloroplastic [Beta vulgaris subsp. vulgaris]	GO:0005509(calcium ion binding);GO:0009507(chloroplast);GO:0009535(chloroplast thylakoid membrane);GO:0009543(chloroplast thylakoid lumen);GO:0009579(thylakoid);GO:0009654(photosystem II oxygen evolving complex);GO:0015979(photosynthesis);GO:0019898(extrinsic component of membrane);GO:0031977(thylakoid lumen)	-
33	mtr-MIR164c-p3_2ss17GT19GT	TGGAGAAGCAGGGCACTTT	Bv2_046560_sphj.t2	2	665-682	-	-	-
33	mtr-MIR164c-p3_2ss17GT19GT	TGGAGAAGCAGGGCACTTT	Bv2_046950_hasi.t1	3.5	729-747	PREDICTED: NAC domain-containing protein 92 [Beta vulgaris subsp. vulgaris]	GO:0003677(DNA binding);GO:0003700(DNA binding transcription factor activity);GO:0005634(nucleus);GO:0006351(transcription, DNA-templated);GO:0006355(regulation of transcription, DNA-templated);GO:0007275(multicellular organism development)	ko03013(RNA transport);ko03015(mRNA surveillance pathway);ko03018(RNA degradation)
33	mtr-MIR164c-p3_2ss17GT19GT	TGGAGAAGCAGGGCACTTT	Bv3_050120_cttz.t1	4	703-720	PREDICTED: uncharacterized protein LOC104888038 [Beta vulgaris subsp. vulgaris]	GO:0003674(molecular_function);GO:0005576(extracellular region);GO:0008150(biological_process);GO:0016021(integral component of membrane)	-
33	mtr-MIR164c-p3_2ss17GT19GT	TGGAGAAGCAGGGCACTTT	Bv3_063870_jjky.t1	4	2187-2205	PREDICTED: putative disease resistance protein RGA3 [Beta vulgaris subsp. vulgaris]	GO:0005515(protein binding);GO:0005524(ATP binding);GO:0005576(extracellular region);GO:0006952(defense response);GO:0043531(ADP binding)	-
33	mtr-MIR164c-p3_2ss17GT19GT	TGGAGAAGCAGGGCACTTT	Bv4_072790_okui.t1	4	941-959	PREDICTED: sulfite reductase 1 [ferredoxin], chloroplastic [Beta vulgaris subsp. vulgaris]	GO:0003677(DNA binding);GO:0006275(regulation of DNA replication);GO:0006323(DNA packaging);GO:0009570(chloroplast stroma);GO:0019424(sulfide oxidation, using siroheme sulfite reductase);GO:0042644(chloroplast nucleoid);GO:0045892(negative regulation of transcription, DNA-templated);GO:0050311(sulfite reductase (ferredoxin) activity)	ko00920(Sulfur metabolism)
33	mtr-MIR164c-p3_2ss17GT19GT	TGGAGAAGCAGGGCACTTT	Bv4_078960_dgho.t1	3	831-849	PREDICTED: uncharacterized protein LOC104890591 [Beta vulgaris subsp. vulgaris]	GO:0003677(DNA binding);GO:0005634(nucleus);GO:0006355(regulation of transcription, DNA-templated);GO:0010200(response to chitin);GO:0046872(metal ion binding)	-
33	mtr-MIR164c-p3_2ss17GT19GT	TGGAGAAGCAGGGCACTTT	Bv4_078960_dgho.t2	3	831-849	hypothetical protein BVRB_4g078960 isoform B [Beta vulgaris subsp. vulgaris]	GO:0003677(DNA binding);GO:0005634(nucleus);GO:0006355(regulation of transcription, DNA-templated);GO:0010200(response to chitin);GO:0046872(metal ion binding)	-
33	mtr-MIR164c-p3_2ss17GT19GT	TGGAGAAGCAGGGCACTTT	Bv4_086610_cugw.t1	4	845-863	-	-	-
33	mtr-MIR164c-p3_2ss17GT19GT	TGGAGAAGCAGGGCACTTT	Bv4_087330_rqdh.t1	3.5	3198-3216	PREDICTED: trafficking protein particle complex II-specific subunit 130 homolog [Beta vulgaris subsp. vulgaris]	GO:0006891(intra-Golgi vesicle-mediated transport);GO:0034498(early endosome to Golgi transport);GO:1990071(TRAPPII protein complex)	-
33	mtr-MIR164c-p3_2ss17GT19GT	TGGAGAAGCAGGGCACTTT	Bv4_088470_xzhw.t1	4	510-529	PREDICTED: CASP-like protein 2D1 [Beta vulgaris subsp. vulgaris]	GO:0003954(NADH dehydrogenase activity);GO:0005634(nucleus);GO:0005886(plasma membrane);GO:0016021(integral component of membrane);GO:0051536(iron-sulfur cluster binding)	-
33	mtr-MIR164c-p3_2ss17GT19GT	TGGAGAAGCAGGGCACTTT	Bv5_106870_saaw.t1	4	22-40	PREDICTED: uncharacterized protein LOC104893015 [Beta vulgaris subsp. vulgaris]	-	-
33	mtr-MIR164c-p3_2ss17GT19GT	TGGAGAAGCAGGGCACTTT	Bv5_107790_zdkk.t1	4	160-178	PREDICTED: uncharacterized protein LOC104893094 [Beta vulgaris subsp. vulgaris]	GO:0009295(nucleoid);GO:0009507(chloroplast);GO:0009508(plastid chromosome);GO:0009570(chloroplast stroma)	-
33	mtr-MIR164c-p3_2ss17GT19GT	TGGAGAAGCAGGGCACTTT	Bv5_117340_peer.t1	4	1195-1214	hypothetical protein BVRB_5g117340 [Beta vulgaris subsp. vulgaris]	GO:0003674(molecular_function);GO:0008150(biological_process);GO:0009507(chloroplast);GO:0016021(integral component of membrane)	-
33	mtr-MIR164c-p3_2ss17GT19GT	TGGAGAAGCAGGGCACTTT	Bv5_119840_oyrc.t1	3.5	922-941	-	-	-
33	mtr-MIR164c-p3_2ss17GT19GT	TGGAGAAGCAGGGCACTTT	Bv5_122040_imwh.t1	4	221-238	PREDICTED: pentatricopeptide repeat-containing protein At2g31400, chloroplastic [Beta vulgaris subsp. vulgaris]	GO:0003677(DNA binding);GO:0003723(RNA binding);GO:0004519(endonuclease activity);GO:0009451(RNA modification);GO:0009507(chloroplast);GO:0010019(chloroplast-nucleus signaling pathway);GO:0031930(mitochondria-nucleus signaling pathway)	-
33	mtr-MIR164c-p3_2ss17GT19GT	TGGAGAAGCAGGGCACTTT	Bv6_128120_yfds.t1	3.5	3099-3117	PREDICTED: uncharacterized protein LOC104894948 [Beta vulgaris subsp. vulgaris]	GO:0005634(nucleus);GO:0005739(mitochondrion)	-
33	mtr-MIR164c-p3_2ss17GT19GT	TGGAGAAGCAGGGCACTTT	Bv6_134740_guat.t1	4	1326-1344	PREDICTED: dof zinc finger protein DOF3.4 [Beta vulgaris subsp. vulgaris]	GO:0003677(DNA binding);GO:0003700(DNA binding transcription factor activity);GO:0005515(protein binding);GO:0005634(nucleus);GO:0006351(transcription, DNA-templated);GO:0009733(response to auxin);GO:0009751(response to salicylic acid);GO:0042545(cell wall modification);GO:0044212(transcription regulatory region DNA binding);GO:0045787(positive regulation of cell cycle);GO:0045893(positive regula…	-
33	mtr-MIR164c-p3_2ss17GT19GT	TGGAGAAGCAGGGCACTTT	Bv6_138160_oani.t1	4	708-727	PREDICTED: probable aquaporin NIP5-1 [Beta vulgaris subsp. vulgaris]	GO:0005887(integral component of plasma membrane);GO:0009992(cellular water homeostasis);GO:0015250(water channel activity);GO:0015254(glycerol channel activity);GO:0034220(ion transmembrane transport)	-
33	mtr-MIR164c-p3_2ss17GT19GT	TGGAGAAGCAGGGCACTTT	Bv6_155461z2213.t1	4	446-465	PREDICTED: uncharacterized protein LOC104896515 [Beta vulgaris subsp. vulgaris]	-	-
33	mtr-MIR164c-p3_2ss17GT19GT	TGGAGAAGCAGGGCACTTT	Bv7_180730_hwdi.t1	2.5	2405-2423	PREDICTED: nodulin homeobox isoform X1 [Beta vulgaris subsp. vulgaris]	GO:0005739(mitochondrion)	-
33	mtr-MIR164c-p3_2ss17GT19GT	TGGAGAAGCAGGGCACTTT	Bv7_180730_hwdi.t2	2.5	2581-2599	PREDICTED: nodulin homeobox isoform X1 [Beta vulgaris subsp. vulgaris]	GO:0005739(mitochondrion)	-
33	mtr-MIR164c-p3_2ss17GT19GT	TGGAGAAGCAGGGCACTTT	Bv7_180730_hwdi.t3	2.5	3093-3111	PREDICTED: nodulin homeobox isoform X1 [Beta vulgaris subsp. vulgaris]	GO:0005739(mitochondrion)	-
33	mtr-MIR164c-p3_2ss17GT19GT	TGGAGAAGCAGGGCACTTT	Bv8_182780_qshn.t1	3.5	558-575	PREDICTED: glyoxysomal processing protease, glyoxysomal [Beta vulgaris subsp. vulgaris]	GO:0004252(serine-type endopeptidase activity);GO:0005777(peroxisome);GO:0016485(protein processing)	-
33	mtr-MIR164c-p3_2ss17GT19GT	TGGAGAAGCAGGGCACTTT	Bv8_201670_oaqg.t1	2.5	5444-5462	PREDICTED: nuclear-pore anchor [Beta vulgaris subsp. vulgaris]	GO:0005643(nuclear pore);GO:0006913(nucleocytoplasmic transport);GO:0007094(mitotic spindle assembly checkpoint)	ko03013(RNA transport)
33	mtr-MIR164c-p3_2ss17GT19GT	TGGAGAAGCAGGGCACTTT	Bv9_211021z3249.t1	3.5	472-491	hypothetical protein BVRB_1g023030 [Beta vulgaris subsp. vulgaris]	-	-
33	mtr-MIR164c-p3_2ss17GT19GT	TGGAGAAGCAGGGCACTTT	Bv_006020_syfo.t1	4	189-207	PREDICTED: E3 ubiquitin-protein ligase ORTHRUS 2 [Beta vulgaris subsp. vulgaris]	GO:0005720(nuclear heterochromatin);GO:0010216(maintenance of DNA methylation);GO:0016567(protein ubiquitination);GO:0061630(ubiquitin protein ligase activity);GO:0090308(regulation of methylation-dependent chromatin silencing)	-
33	mtr-MIR164c-p3_2ss17GT19GT	TGGAGAAGCAGGGCACTTT	Bv_022380_xwmn.t1	4	190-207	-	-	-
33	mtr-MIR164c-p3_2ss17GT19GT	TGGAGAAGCAGGGCACTTT	Bv_042491z8720.t1	4	370-388	-	-	-
33	mtr-MIR164c-p3_2ss17GT19GT	TGGAGAAGCAGGGCACTTT	MSTRG.10484.1	3.5	4298-4316	-	-	-
33	mtr-MIR164c-p3_2ss17GT19GT	TGGAGAAGCAGGGCACTTT	MSTRG.12902.2	4	22-40	-	-	-
33	mtr-MIR164c-p3_2ss17GT19GT	TGGAGAAGCAGGGCACTTT	MSTRG.14299.1	4	1625-1644	-	-	-
33	mtr-MIR164c-p3_2ss17GT19GT	TGGAGAAGCAGGGCACTTT	MSTRG.14299.2	4	1708-1727	-	-	-
33	mtr-MIR164c-p3_2ss17GT19GT	TGGAGAAGCAGGGCACTTT	MSTRG.14538.1	3.5	1002-1021	-	-	-
33	mtr-MIR164c-p3_2ss17GT19GT	TGGAGAAGCAGGGCACTTT	MSTRG.14538.2	3.5	989-1008	-	-	-
33	mtr-MIR164c-p3_2ss17GT19GT	TGGAGAAGCAGGGCACTTT	MSTRG.14771.1	4	221-238	-	-	-
33	mtr-MIR164c-p3_2ss17GT19GT	TGGAGAAGCAGGGCACTTT	MSTRG.14771.2	4	221-238	-	-	-
33	mtr-MIR164c-p3_2ss17GT19GT	TGGAGAAGCAGGGCACTTT	MSTRG.14771.3	4	221-238	-	-	-
33	mtr-MIR164c-p3_2ss17GT19GT	TGGAGAAGCAGGGCACTTT	MSTRG.15552.1	3.5	3756-3774	-	-	-
33	mtr-MIR164c-p3_2ss17GT19GT	TGGAGAAGCAGGGCACTTT	MSTRG.15552.3	3.5	3058-3076	-	-	-
33	mtr-MIR164c-p3_2ss17GT19GT	TGGAGAAGCAGGGCACTTT	MSTRG.16101.3	4	1049-1067	-	-	-
33	mtr-MIR164c-p3_2ss17GT19GT	TGGAGAAGCAGGGCACTTT	MSTRG.16967.1	2	977-994	-	-	-
33	mtr-MIR164c-p3_2ss17GT19GT	TGGAGAAGCAGGGCACTTT	MSTRG.16967.10	2	959-976	-	-	-
33	mtr-MIR164c-p3_2ss17GT19GT	TGGAGAAGCAGGGCACTTT	MSTRG.16967.11	2	986-1003	-	-	-
33	mtr-MIR164c-p3_2ss17GT19GT	TGGAGAAGCAGGGCACTTT	MSTRG.16967.12	2	1020-1037	-	-	-
33	mtr-MIR164c-p3_2ss17GT19GT	TGGAGAAGCAGGGCACTTT	MSTRG.16967.13	2	908-925	-	-	-
33	mtr-MIR164c-p3_2ss17GT19GT	TGGAGAAGCAGGGCACTTT	MSTRG.16967.14	2	1004-1021	-	-	-
33	mtr-MIR164c-p3_2ss17GT19GT	TGGAGAAGCAGGGCACTTT	MSTRG.16967.15	2	1004-1021	-	-	-
33	mtr-MIR164c-p3_2ss17GT19GT	TGGAGAAGCAGGGCACTTT	MSTRG.16967.2	2	1017-1034	-	-	-
33	mtr-MIR164c-p3_2ss17GT19GT	TGGAGAAGCAGGGCACTTT	MSTRG.16967.20	2	766-783	-	-	-
33	mtr-MIR164c-p3_2ss17GT19GT	TGGAGAAGCAGGGCACTTT	MSTRG.16967.3	2	1064-1081	-	-	-
33	mtr-MIR164c-p3_2ss17GT19GT	TGGAGAAGCAGGGCACTTT	MSTRG.16967.4	2	977-994	-	-	-
33	mtr-MIR164c-p3_2ss17GT19GT	TGGAGAAGCAGGGCACTTT	MSTRG.16967.5	2	1015-1032	-	-	-
33	mtr-MIR164c-p3_2ss17GT19GT	TGGAGAAGCAGGGCACTTT	MSTRG.16967.6	2	976-993	-	-	-
33	mtr-MIR164c-p3_2ss17GT19GT	TGGAGAAGCAGGGCACTTT	MSTRG.16967.7	2	986-1003	-	-	-
33	mtr-MIR164c-p3_2ss17GT19GT	TGGAGAAGCAGGGCACTTT	MSTRG.16967.8	2	980-997	-	-	-
33	mtr-MIR164c-p3_2ss17GT19GT	TGGAGAAGCAGGGCACTTT	MSTRG.16967.9	2	948-965	-	-	-
33	mtr-MIR164c-p3_2ss17GT19GT	TGGAGAAGCAGGGCACTTT	MSTRG.17462.4	3.5	4972-4990	-	-	-
33	mtr-MIR164c-p3_2ss17GT19GT	TGGAGAAGCAGGGCACTTT	MSTRG.1975.1	3.5	2837-2854	-	-	-
33	mtr-MIR164c-p3_2ss17GT19GT	TGGAGAAGCAGGGCACTTT	MSTRG.22080.5	2.5	3723-3741	-	-	-
33	mtr-MIR164c-p3_2ss17GT19GT	TGGAGAAGCAGGGCACTTT	MSTRG.22080.7	2.5	2891-2909	-	-	-
33	mtr-MIR164c-p3_2ss17GT19GT	TGGAGAAGCAGGGCACTTT	MSTRG.22080.9	2.5	3000-3018	-	-	-
33	mtr-MIR164c-p3_2ss17GT19GT	TGGAGAAGCAGGGCACTTT	MSTRG.22307.1	3.5	549-566	-	-	-
33	mtr-MIR164c-p3_2ss17GT19GT	TGGAGAAGCAGGGCACTTT	MSTRG.22307.2	3.5	515-532	-	-	-
33	mtr-MIR164c-p3_2ss17GT19GT	TGGAGAAGCAGGGCACTTT	MSTRG.22307.3	3.5	537-554	-	-	-
33	mtr-MIR164c-p3_2ss17GT19GT	TGGAGAAGCAGGGCACTTT	MSTRG.22307.4	3.5	510-527	-	-	-
33	mtr-MIR164c-p3_2ss17GT19GT	TGGAGAAGCAGGGCACTTT	MSTRG.22307.5	3.5	533-550	-	-	-
33	mtr-MIR164c-p3_2ss17GT19GT	TGGAGAAGCAGGGCACTTT	MSTRG.22307.6	3.5	533-550	-	-	-
33	mtr-MIR164c-p3_2ss17GT19GT	TGGAGAAGCAGGGCACTTT	MSTRG.22307.8	3.5	666-683	-	-	-
33	mtr-MIR164c-p3_2ss17GT19GT	TGGAGAAGCAGGGCACTTT	MSTRG.22307.9	3.5	660-677	-	-	-
33	mtr-MIR164c-p3_2ss17GT19GT	TGGAGAAGCAGGGCACTTT	MSTRG.22800.1	3.5	1516-1534	-	-	-
33	mtr-MIR164c-p3_2ss17GT19GT	TGGAGAAGCAGGGCACTTT	MSTRG.22800.2	3.5	1129-1147	-	-	-
33	mtr-MIR164c-p3_2ss17GT19GT	TGGAGAAGCAGGGCACTTT	MSTRG.29463.3	4	2210-2227	-	-	-
33	mtr-MIR164c-p3_2ss17GT19GT	TGGAGAAGCAGGGCACTTT	MSTRG.29996.1	4	180-198	-	-	-
33	mtr-MIR164c-p3_2ss17GT19GT	TGGAGAAGCAGGGCACTTT	MSTRG.29996.3	4	194-212	-	-	-
33	mtr-MIR164c-p3_2ss17GT19GT	TGGAGAAGCAGGGCACTTT	MSTRG.3039.1	4	1409-1427	-	-	-
33	mtr-MIR164c-p3_2ss17GT19GT	TGGAGAAGCAGGGCACTTT	MSTRG.3039.3	4	1437-1455	-	-	-
33	mtr-MIR164c-p3_2ss17GT19GT	TGGAGAAGCAGGGCACTTT	MSTRG.3039.4	4	1436-1454	-	-	-
33	mtr-MIR164c-p3_2ss17GT19GT	TGGAGAAGCAGGGCACTTT	MSTRG.3039.5	4	1517-1535	-	-	-
33	mtr-MIR164c-p3_2ss17GT19GT	TGGAGAAGCAGGGCACTTT	MSTRG.3039.6	4	1434-1452	-	-	-
33	mtr-MIR164c-p3_2ss17GT19GT	TGGAGAAGCAGGGCACTTT	MSTRG.3039.7	4	1859-1877	-	-	-
33	mtr-MIR164c-p3_2ss17GT19GT	TGGAGAAGCAGGGCACTTT	MSTRG.31155.3	4	124-142	-	-	-
33	mtr-MIR164c-p3_2ss17GT19GT	TGGAGAAGCAGGGCACTTT	MSTRG.4395.1	4	1607-1624	-	-	-
33	mtr-MIR164c-p3_2ss17GT19GT	TGGAGAAGCAGGGCACTTT	MSTRG.4395.3	4	304-321	-	-	-
33	mtr-MIR164c-p3_2ss17GT19GT	TGGAGAAGCAGGGCACTTT	MSTRG.4395.4	4	1607-1624	-	-	-
33	mtr-MIR164c-p3_2ss17GT19GT	TGGAGAAGCAGGGCACTTT	MSTRG.4395.6	4	1602-1619	-	-	-
33	mtr-MIR164c-p3_2ss17GT19GT	TGGAGAAGCAGGGCACTTT	MSTRG.4395.7	4	524-541	-	-	-
33	mtr-MIR164c-p3_2ss17GT19GT	TGGAGAAGCAGGGCACTTT	MSTRG.5370.2	4	125-142	-	-	-
33	mtr-MIR164c-p3_2ss17GT19GT	TGGAGAAGCAGGGCACTTT	MSTRG.5702.1	2	1191-1208	-	-	-
33	mtr-MIR164c-p3_2ss17GT19GT	TGGAGAAGCAGGGCACTTT	MSTRG.5702.3	2	860-877	-	-	-
33	mtr-MIR164c-p3_2ss17GT19GT	TGGAGAAGCAGGGCACTTT	MSTRG.7749.1	4	2845-2863	-	-	-
33	mtr-MIR164c-p3_2ss17GT19GT	TGGAGAAGCAGGGCACTTT	MSTRG.8822.2	4	941-959	-	-	-
33	mtr-MIR164c-p3_2ss17GT19GT	TGGAGAAGCAGGGCACTTT	MSTRG.9465.1	3	840-858	-	-	-
34	mtr-miR164d	TGGAGAAGCAGGGCACATGCT	Bv5_114390_pjnp.t1	3	1099-1119	PREDICTED: NAC domain-containing protein 100 [Beta vulgaris subsp. vulgaris]	GO:0003677(DNA binding);GO:0003700(DNA binding transcription factor activity);GO:0005634(nucleus);GO:0006351(transcription, DNA-templated);GO:0006355(regulation of transcription, DNA-templated);GO:0007275(multicellular organism development)	ko03013(RNA transport);ko03015(mRNA surveillance pathway);ko03018(RNA degradation)
34	mtr-miR164d	TGGAGAAGCAGGGCACATGCT	MSTRG.13960.2	3	1228-1248	-	-	-
34	mtr-miR164d	TGGAGAAGCAGGGCACATGCT	MSTRG.29236.1	1	716-736	-	-	-
34	mtr-miR164d	TGGAGAAGCAGGGCACATGCT	Bv_000470_dyzk.t3	1	722-742	PREDICTED: NAC domain-containing protein 21/22 isoform X1 [Beta vulgaris subsp. vulgaris]	GO:0003677(DNA binding);GO:0003700(DNA binding transcription factor activity);GO:0005634(nucleus);GO:0006351(transcription, DNA-templated);GO:0006355(regulation of transcription, DNA-templated);GO:0007275(multicellular organism development);GO:0009734(auxin-activated signaling pathway);GO:0010072(primary shoot apical meristem specification);GO:0048527(lateral root development)	-
34	mtr-miR164d	TGGAGAAGCAGGGCACATGCT	Bv_000470_dyzk.t2	1	713-733	hypothetical protein BVRB_000470 isoform B [Beta vulgaris subsp. vulgaris]	GO:0003677(DNA binding);GO:0003700(DNA binding transcription factor activity);GO:0005634(nucleus);GO:0006351(transcription, DNA-templated);GO:0006355(regulation of transcription, DNA-templated);GO:0007275(multicellular organism development);GO:0009734(auxin-activated signaling pathway);GO:0010072(primary shoot apical meristem specification);GO:0048527(lateral root development)	-
34	mtr-miR164d	TGGAGAAGCAGGGCACATGCT	Bv_000470_dyzk.t1	1	719-739	PREDICTED: NAC domain-containing protein 21/22 isoform X2 [Beta vulgaris subsp. vulgaris]	GO:0003677(DNA binding);GO:0003700(DNA binding transcription factor activity);GO:0005634(nucleus);GO:0006351(transcription, DNA-templated);GO:0006355(regulation of transcription, DNA-templated);GO:0007275(multicellular organism development);GO:0009734(auxin-activated signaling pathway);GO:0010072(primary shoot apical meristem specification);GO:0048527(lateral root development)	-
34	mtr-miR164d	TGGAGAAGCAGGGCACATGCT	Bv1_005510_iqjh.t1	4	645-665	PREDICTED: protein DYAD isoform X2 [Beta vulgaris subsp. vulgaris]	GO:0005634(nucleus);GO:0007065(male meiosis sister chromatid cohesion);GO:0007066(female meiosis sister chromatid cohesion);GO:0007131(reciprocal meiotic recombination);GO:0007275(multicellular organism development)	ko03008(Ribosome biogenesis in eukaryotes)
34	mtr-miR164d	TGGAGAAGCAGGGCACATGCT	Bv3_063870_jjky.t1	4	2184-2205	PREDICTED: putative disease resistance protein RGA3 [Beta vulgaris subsp. vulgaris]	GO:0005515(protein binding);GO:0005524(ATP binding);GO:0005576(extracellular region);GO:0006952(defense response);GO:0043531(ADP binding)	-
34	mtr-miR164d	TGGAGAAGCAGGGCACATGCT	Bv3_065840_uspi.t1	3.5	621-641	PREDICTED: PLASMODESMATA CALLOSE-BINDING PROTEIN 3 [Beta vulgaris subsp. vulgaris]	GO:0004553(hydrolase activity, hydrolyzing O-glycosyl compounds);GO:0030247(polysaccharide binding);GO:0046658(anchored component of plasma membrane)	ko00500(Starch and sucrose metabolism)
34	mtr-miR164d	TGGAGAAGCAGGGCACATGCT	Bv3_066991z824.t1	3.5	1485-1505	hypothetical protein BVRB_5g125410 [Beta vulgaris subsp. vulgaris]	GO:0004553(hydrolase activity, hydrolyzing O-glycosyl compounds);GO:0030247(polysaccharide binding);GO:0046658(anchored component of plasma membrane)	ko00500(Starch and sucrose metabolism)
34	mtr-miR164d	TGGAGAAGCAGGGCACATGCT	Bv4_086610_cugw.t1	3	843-863	-	-	-
34	mtr-miR164d	TGGAGAAGCAGGGCACATGCT	Bv6_134740_guat.t1	3	1325-1344	PREDICTED: dof zinc finger protein DOF3.4 [Beta vulgaris subsp. vulgaris]	GO:0003677(DNA binding);GO:0003700(DNA binding transcription factor activity);GO:0005515(protein binding);GO:0005634(nucleus);GO:0006351(transcription, DNA-templated);GO:0009733(response to auxin);GO:0009751(response to salicylic acid);GO:0042545(cell wall modification);GO:0044212(transcription regulatory region DNA binding);GO:0045787(positive regulation of cell cycle);GO:0045893(positive regula…	-
34	mtr-miR164d	TGGAGAAGCAGGGCACATGCT	Bv7_180730_hwdi.t1	3	2404-2423	PREDICTED: nodulin homeobox isoform X1 [Beta vulgaris subsp. vulgaris]	GO:0005739(mitochondrion)	-
34	mtr-miR164d	TGGAGAAGCAGGGCACATGCT	Bv7_180730_hwdi.t2	3	2580-2599	PREDICTED: nodulin homeobox isoform X1 [Beta vulgaris subsp. vulgaris]	GO:0005739(mitochondrion)	-
34	mtr-miR164d	TGGAGAAGCAGGGCACATGCT	Bv7_180730_hwdi.t3	3	3092-3111	PREDICTED: nodulin homeobox isoform X1 [Beta vulgaris subsp. vulgaris]	GO:0005739(mitochondrion)	-
34	mtr-miR164d	TGGAGAAGCAGGGCACATGCT	Bv8_182780_qshn.t1	4	556-575	PREDICTED: glyoxysomal processing protease, glyoxysomal [Beta vulgaris subsp. vulgaris]	GO:0004252(serine-type endopeptidase activity);GO:0005777(peroxisome);GO:0016485(protein processing)	-
34	mtr-miR164d	TGGAGAAGCAGGGCACATGCT	MSTRG.22080.5	3	3722-3741	-	-	-
34	mtr-miR164d	TGGAGAAGCAGGGCACATGCT	MSTRG.22080.7	3	2890-2909	-	-	-
34	mtr-miR164d	TGGAGAAGCAGGGCACATGCT	MSTRG.22080.9	3	2999-3018	-	-	-
34	mtr-miR164d	TGGAGAAGCAGGGCACATGCT	MSTRG.22307.1	4	547-566	-	-	-
34	mtr-miR164d	TGGAGAAGCAGGGCACATGCT	MSTRG.22307.2	4	513-532	-	-	-
34	mtr-miR164d	TGGAGAAGCAGGGCACATGCT	MSTRG.22307.3	4	535-554	-	-	-
34	mtr-miR164d	TGGAGAAGCAGGGCACATGCT	MSTRG.22307.4	4	508-527	-	-	-
34	mtr-miR164d	TGGAGAAGCAGGGCACATGCT	MSTRG.22307.5	4	531-550	-	-	-
34	mtr-miR164d	TGGAGAAGCAGGGCACATGCT	MSTRG.22307.6	4	531-550	-	-	-
34	mtr-miR164d	TGGAGAAGCAGGGCACATGCT	MSTRG.22307.8	4	664-683	-	-	-
34	mtr-miR164d	TGGAGAAGCAGGGCACATGCT	MSTRG.22307.9	4	658-677	-	-	-
35	mtr-miR166a	TCGGACCAGGCTTCATTCCCC	MSTRG.25459.2	3	1010-1030	-	-	-
35	mtr-miR166a	TCGGACCAGGCTTCATTCCCC	Bv9_207830_hxcw.t1	3	954-974	PREDICTED: homeobox-leucine zipper protein REVOLUTA [Beta vulgaris subsp. vulgaris]	GO:0003677(DNA binding);GO:0003700(DNA binding transcription factor activity);GO:0005634(nucleus);GO:0006351(transcription, DNA-templated);GO:0006355(regulation of transcription, DNA-templated);GO:0008289(lipid binding);GO:0009855(determination of bilateral symmetry);GO:0009944(polarity specification of adaxial/abaxial axis);GO:0009956(radial pattern formation);GO:0010014(meristem initiation);GO:…	-
35	mtr-miR166a	TCGGACCAGGCTTCATTCCCC	Bv9_221790_dgis.t1	2.5	687-707	PREDICTED: homeobox-leucine zipper protein ATHB-15 isoform X1 [Beta vulgaris subsp. vulgaris]	GO:0003677(DNA binding);GO:0003700(DNA binding transcription factor activity);GO:0005634(nucleus);GO:0006351(transcription, DNA-templated);GO:0006355(regulation of transcription, DNA-templated);GO:0008289(lipid binding);GO:0009855(determination of bilateral symmetry);GO:0009965(leaf morphogenesis);GO:0010014(meristem initiation);GO:0010073(meristem maintenance);GO:0010075(regulation of meristem g…	-
35	mtr-miR166a	TCGGACCAGGCTTCATTCCCC	Bv9_221790_dgis.t2	2.5	378-398	PREDICTED: homeobox-leucine zipper protein ATHB-15 isoform X1 [Beta vulgaris subsp. vulgaris]	GO:0003677(DNA binding);GO:0003700(DNA binding transcription factor activity);GO:0005634(nucleus);GO:0006351(transcription, DNA-templated);GO:0006355(regulation of transcription, DNA-templated);GO:0008289(lipid binding);GO:0009855(determination of bilateral symmetry);GO:0009965(leaf morphogenesis);GO:0010014(meristem initiation);GO:0010073(meristem maintenance);GO:0010075(regulation of meristem g…	-
35	mtr-miR166a	TCGGACCAGGCTTCATTCCCC	MSTRG.27138.3	2.5	687-707	-	-	-
35	mtr-miR166a	TCGGACCAGGCTTCATTCCCC	MSTRG.3887.2	2.5	787-807	-	-	-
35	mtr-miR166a	TCGGACCAGGCTTCATTCCCC	Bv2_032530_xysi.t1	2.5	691-711	PREDICTED: homeobox-leucine zipper protein ATHB-8 [Beta vulgaris subsp. vulgaris]	GO:0003677(DNA binding);GO:0003700(DNA binding transcription factor activity);GO:0005634(nucleus);GO:0006351(transcription, DNA-templated);GO:0006355(regulation of transcription, DNA-templated);GO:0008284(positive regulation of cell proliferation);GO:0008289(lipid binding);GO:0009733(response to auxin);GO:0010014(meristem initiation);GO:0010067(procambium histogenesis);GO:0010072(primary shoot ap…	-
35	mtr-miR166a	TCGGACCAGGCTTCATTCCCC	MSTRG.3887.1	2.5	691-711	-	-	-
35	mtr-miR166a	TCGGACCAGGCTTCATTCCCC	Bv5_120530_koad.t1	0	706-726	hypothetical protein BVRB_5g120530 [Beta vulgaris subsp. vulgaris]	-	-
35	mtr-miR166a	TCGGACCAGGCTTCATTCCCC	Bv8_186140_dinp.t1	4	956-976	PREDICTED: probable beta-1,3-galactosyltransferase 3 [Beta vulgaris subsp. vulgaris]	GO:0000139(Golgi membrane);GO:0005794(Golgi apparatus);GO:0006486(protein glycosylation);GO:0008378(galactosyltransferase activity);GO:0016021(integral component of membrane);GO:0016757(transferase activity, transferring glycosyl groups);GO:0016758(transferase activity, transferring hexosyl groups)	-
35	mtr-miR166a	TCGGACCAGGCTTCATTCCCC	MSTRG.22679.1	4	1051-1071	-	-	-
36	mtr-miR166a_1ss1TA	ACGGACCAGGCTTCATTCCCC	Bv9_207830_hxcw.t1	3.5	954-974	PREDICTED: homeobox-leucine zipper protein REVOLUTA [Beta vulgaris subsp. vulgaris]	GO:0003677(DNA binding);GO:0003700(DNA binding transcription factor activity);GO:0005634(nucleus);GO:0006351(transcription, DNA-templated);GO:0006355(regulation of transcription, DNA-templated);GO:0008289(lipid binding);GO:0009855(determination of bilateral symmetry);GO:0009944(polarity specification of adaxial/abaxial axis);GO:0009956(radial pattern formation);GO:0010014(meristem initiation);GO:…	-
36	mtr-miR166a_1ss1TA	ACGGACCAGGCTTCATTCCCC	MSTRG.25459.2	3.5	1010-1030	-	-	-
36	mtr-miR166a_1ss1TA	ACGGACCAGGCTTCATTCCCC	Bv9_221790_dgis.t1	3	687-707	PREDICTED: homeobox-leucine zipper protein ATHB-15 isoform X1 [Beta vulgaris subsp. vulgaris]	GO:0003677(DNA binding);GO:0003700(DNA binding transcription factor activity);GO:0005634(nucleus);GO:0006351(transcription, DNA-templated);GO:0006355(regulation of transcription, DNA-templated);GO:0008289(lipid binding);GO:0009855(determination of bilateral symmetry);GO:0009965(leaf morphogenesis);GO:0010014(meristem initiation);GO:0010073(meristem maintenance);GO:0010075(regulation of meristem g…	-
36	mtr-miR166a_1ss1TA	ACGGACCAGGCTTCATTCCCC	MSTRG.27138.3	3	687-707	-	-	-
36	mtr-miR166a_1ss1TA	ACGGACCAGGCTTCATTCCCC	Bv9_221790_dgis.t2	3	378-398	PREDICTED: homeobox-leucine zipper protein ATHB-15 isoform X1 [Beta vulgaris subsp. vulgaris]	GO:0003677(DNA binding);GO:0003700(DNA binding transcription factor activity);GO:0005634(nucleus);GO:0006351(transcription, DNA-templated);GO:0006355(regulation of transcription, DNA-templated);GO:0008289(lipid binding);GO:0009855(determination of bilateral symmetry);GO:0009965(leaf morphogenesis);GO:0010014(meristem initiation);GO:0010073(meristem maintenance);GO:0010075(regulation of meristem g…	-
36	mtr-miR166a_1ss1TA	ACGGACCAGGCTTCATTCCCC	MSTRG.3887.1	3	691-711	-	-	-
36	mtr-miR166a_1ss1TA	ACGGACCAGGCTTCATTCCCC	Bv2_032530_xysi.t1	3	691-711	PREDICTED: homeobox-leucine zipper protein ATHB-8 [Beta vulgaris subsp. vulgaris]	GO:0003677(DNA binding);GO:0003700(DNA binding transcription factor activity);GO:0005634(nucleus);GO:0006351(transcription, DNA-templated);GO:0006355(regulation of transcription, DNA-templated);GO:0008284(positive regulation of cell proliferation);GO:0008289(lipid binding);GO:0009733(response to auxin);GO:0010014(meristem initiation);GO:0010067(procambium histogenesis);GO:0010072(primary shoot ap…	-
36	mtr-miR166a_1ss1TA	ACGGACCAGGCTTCATTCCCC	MSTRG.3887.2	3	787-807	-	-	-
36	mtr-miR166a_1ss1TA	ACGGACCAGGCTTCATTCCCC	Bv5_120530_koad.t1	1	706-726	hypothetical protein BVRB_5g120530 [Beta vulgaris subsp. vulgaris]	-	-
37	mtr-miR166a_L+1R-1	TTCGGACCAGGCTTCATTCCC	Bv9_207830_hxcw.t1	2.5	955-975	PREDICTED: homeobox-leucine zipper protein REVOLUTA [Beta vulgaris subsp. vulgaris]	GO:0003677(DNA binding);GO:0003700(DNA binding transcription factor activity);GO:0005634(nucleus);GO:0006351(transcription, DNA-templated);GO:0006355(regulation of transcription, DNA-templated);GO:0008289(lipid binding);GO:0009855(determination of bilateral symmetry);GO:0009944(polarity specification of adaxial/abaxial axis);GO:0009956(radial pattern formation);GO:0010014(meristem initiation);GO:…	-
37	mtr-miR166a_L+1R-1	TTCGGACCAGGCTTCATTCCC	MSTRG.25459.2	2.5	1011-1031	-	-	-
37	mtr-miR166a_L+1R-1	TTCGGACCAGGCTTCATTCCC	Bv9_221790_dgis.t1	2	688-708	PREDICTED: homeobox-leucine zipper protein ATHB-15 isoform X1 [Beta vulgaris subsp. vulgaris]	GO:0003677(DNA binding);GO:0003700(DNA binding transcription factor activity);GO:0005634(nucleus);GO:0006351(transcription, DNA-templated);GO:0006355(regulation of transcription, DNA-templated);GO:0008289(lipid binding);GO:0009855(determination of bilateral symmetry);GO:0009965(leaf morphogenesis);GO:0010014(meristem initiation);GO:0010073(meristem maintenance);GO:0010075(regulation of meristem g…	-
37	mtr-miR166a_L+1R-1	TTCGGACCAGGCTTCATTCCC	MSTRG.3887.1	2	692-712	-	-	-
37	mtr-miR166a_L+1R-1	TTCGGACCAGGCTTCATTCCC	Bv9_221790_dgis.t2	2	379-399	PREDICTED: homeobox-leucine zipper protein ATHB-15 isoform X1 [Beta vulgaris subsp. vulgaris]	GO:0003677(DNA binding);GO:0003700(DNA binding transcription factor activity);GO:0005634(nucleus);GO:0006351(transcription, DNA-templated);GO:0006355(regulation of transcription, DNA-templated);GO:0008289(lipid binding);GO:0009855(determination of bilateral symmetry);GO:0009965(leaf morphogenesis);GO:0010014(meristem initiation);GO:0010073(meristem maintenance);GO:0010075(regulation of meristem g…	-
37	mtr-miR166a_L+1R-1	TTCGGACCAGGCTTCATTCCC	MSTRG.27138.3	2	688-708	-	-	-
37	mtr-miR166a_L+1R-1	TTCGGACCAGGCTTCATTCCC	Bv2_032530_xysi.t1	2	692-712	PREDICTED: homeobox-leucine zipper protein ATHB-8 [Beta vulgaris subsp. vulgaris]	GO:0003677(DNA binding);GO:0003700(DNA binding transcription factor activity);GO:0005634(nucleus);GO:0006351(transcription, DNA-templated);GO:0006355(regulation of transcription, DNA-templated);GO:0008284(positive regulation of cell proliferation);GO:0008289(lipid binding);GO:0009733(response to auxin);GO:0010014(meristem initiation);GO:0010067(procambium histogenesis);GO:0010072(primary shoot ap…	-
37	mtr-miR166a_L+1R-1	TTCGGACCAGGCTTCATTCCC	MSTRG.3887.2	2	788-808	-	-	-
37	mtr-miR166a_L+1R-1	TTCGGACCAGGCTTCATTCCC	Bv5_120530_koad.t1	0	707-727	hypothetical protein BVRB_5g120530 [Beta vulgaris subsp. vulgaris]	-	-
38	mtr-miR166e-5p	GGAATGTTGGCTGGCTCGAGG	MSTRG.24703.4	4	2301-2321	-	-	-
39	mtr-miR166e-5p_2ss3AT10GT	GGTATGTTGTCTGGCTCGAGG	Bv7_169010_nztm.t1	4	347-367	hypothetical protein BVRB_7g169010 [Beta vulgaris subsp. vulgaris]	-	-
39	mtr-miR166e-5p_2ss3AT10GT	GGTATGTTGTCTGGCTCGAGG	MSTRG.20693.1	4	9586-9606	-	-	-
39	mtr-miR166e-5p_2ss3AT10GT	GGTATGTTGTCTGGCTCGAGG	MSTRG.7158.1	4	1975-1994	-	-	-
40	mtr-miR166e-5p_3ss10GT11CT20GA	GGAATGTTGTTTGGCTCGAAG	Bv1_002250_mgis.t1	4	127-146	hypothetical protein BVRB_1g002250 [Beta vulgaris subsp. vulgaris]	-	-
40	mtr-miR166e-5p_3ss10GT11CT20GA	GGAATGTTGTTTGGCTCGAAG	Bv5_120530_koad.t1	2	760-780	hypothetical protein BVRB_5g120530 [Beta vulgaris subsp. vulgaris]	-	-
40	mtr-miR166e-5p_3ss10GT11CT20GA	GGAATGTTGTTTGGCTCGAAG	Bv8_191080_zfdo.t1	4	1226-1245	PREDICTED: phosphoinositide phosphatase SAC3 [Beta vulgaris subsp. vulgaris]	GO:0004439(phosphatidylinositol-4,5-bisphosphate 5-phosphatase activity);GO:0005634(nucleus);GO:0005774(vacuolar membrane);GO:0007033(vacuole organization);GO:0016021(integral component of membrane);GO:0036092(phosphatidylinositol-3-phosphate biosynthetic process);GO:0042578(phosphoric ester hydrolase activity)	ko00562(Inositol phosphate metabolism);ko04070(Phosphatidylinositol signaling system)
40	mtr-miR166e-5p_3ss10GT11CT20GA	GGAATGTTGTTTGGCTCGAAG	Bv8_196790_dpga.t1	4	2022-2041	hypothetical protein BVRB_8g196790 [Beta vulgaris subsp. vulgaris]	GO:0004252(serine-type endopeptidase activity);GO:0005618(cell wall)	-
40	mtr-miR166e-5p_3ss10GT11CT20GA	GGAATGTTGTTTGGCTCGAAG	MSTRG.10330.1	3.5	381-400	-	-	-
40	mtr-miR166e-5p_3ss10GT11CT20GA	GGAATGTTGTTTGGCTCGAAG	MSTRG.13417.4	4	3237-3257	-	-	-
40	mtr-miR166e-5p_3ss10GT11CT20GA	GGAATGTTGTTTGGCTCGAAG	MSTRG.23397.1	4	1226-1245	-	-	-
40	mtr-miR166e-5p_3ss10GT11CT20GA	GGAATGTTGTTTGGCTCGAAG	MSTRG.23397.2	4	1226-1245	-	-	-
40	mtr-miR166e-5p_3ss10GT11CT20GA	GGAATGTTGTTTGGCTCGAAG	MSTRG.23397.3	4	1226-1245	-	-	-
40	mtr-miR166e-5p_3ss10GT11CT20GA	GGAATGTTGTTTGGCTCGAAG	MSTRG.23397.6	4	1226-1245	-	-	-
40	mtr-miR166e-5p_3ss10GT11CT20GA	GGAATGTTGTTTGGCTCGAAG	MSTRG.5758.1	4	185-206	-	-	-
41	mtr-miR166e-5p_L-1R+1_3ss10GT11CT20GA	GAATGTTGTTTGGCTCGAAGA	Bv1_020140_qjyj.t1	3	1309-1329	PREDICTED: uncharacterized acetyltransferase At3g50280 [Beta vulgaris subsp. vulgaris]	GO:0005737(cytoplasm);GO:0005829(cytosol);GO:0016740(transferase activity);GO:0016747(transferase activity, transferring acyl groups other than amino-acyl groups)	-
41	mtr-miR166e-5p_L-1R+1_3ss10GT11CT20GA	GAATGTTGTTTGGCTCGAAGA	Bv3_067170_eajj.t1	4	778-798	PREDICTED: lipoamide acyltransferase component of branched-chain alpha-keto acid dehydrogenase complex, mitochondrial [Beta vulgaris subsp. vulgaris]	GO:0003826(alpha-ketoacid dehydrogenase activity);GO:0004147(dihydrolipoamide branched chain acyltransferase activity);GO:0005739(mitochondrion);GO:0005759(mitochondrial matrix);GO:0006633(fatty acid biosynthetic process);GO:0008270(zinc ion binding);GO:0009646(response to absence of light);GO:0009744(response to sucrose);GO:0016407(acetyltransferase activity);GO:0031405(lipoic acid binding);GO:0…	ko00640(Propanoate metabolism);ko00280(Valine, leucine and isoleucine degradation)
41	mtr-miR166e-5p_L-1R+1_3ss10GT11CT20GA	GAATGTTGTTTGGCTCGAAGA	Bv5_120530_koad.t1	3	759-779	hypothetical protein BVRB_5g120530 [Beta vulgaris subsp. vulgaris]	-	-
41	mtr-miR166e-5p_L-1R+1_3ss10GT11CT20GA	GAATGTTGTTTGGCTCGAAGA	Bv7_178241z2644.t1	3.5	913-932	-	-	-
41	mtr-miR166e-5p_L-1R+1_3ss10GT11CT20GA	GAATGTTGTTTGGCTCGAAGA	MSTRG.10330.1	4	380-399	-	-	-
41	mtr-miR166e-5p_L-1R+1_3ss10GT11CT20GA	GAATGTTGTTTGGCTCGAAGA	MSTRG.13417.4	3	3236-3256	-	-	-
41	mtr-miR166e-5p_L-1R+1_3ss10GT11CT20GA	GAATGTTGTTTGGCTCGAAGA	MSTRG.14352.3	4	2559-2578	-	-	-
41	mtr-miR166e-5p_L-1R+1_3ss10GT11CT20GA	GAATGTTGTTTGGCTCGAAGA	MSTRG.14353.10	4	2692-2711	-	-	-
41	mtr-miR166e-5p_L-1R+1_3ss10GT11CT20GA	GAATGTTGTTTGGCTCGAAGA	MSTRG.14353.11	4	1938-1957	-	-	-
41	mtr-miR166e-5p_L-1R+1_3ss10GT11CT20GA	GAATGTTGTTTGGCTCGAAGA	MSTRG.14353.2	4	2168-2187	-	-	-
41	mtr-miR166e-5p_L-1R+1_3ss10GT11CT20GA	GAATGTTGTTTGGCTCGAAGA	MSTRG.14353.3	4	3230-3249	-	-	-
41	mtr-miR166e-5p_L-1R+1_3ss10GT11CT20GA	GAATGTTGTTTGGCTCGAAGA	MSTRG.14353.4	4	2698-2717	-	-	-
41	mtr-miR166e-5p_L-1R+1_3ss10GT11CT20GA	GAATGTTGTTTGGCTCGAAGA	MSTRG.14353.5	4	2849-2868	-	-	-
41	mtr-miR166e-5p_L-1R+1_3ss10GT11CT20GA	GAATGTTGTTTGGCTCGAAGA	MSTRG.14353.6	4	2629-2648	-	-	-
41	mtr-miR166e-5p_L-1R+1_3ss10GT11CT20GA	GAATGTTGTTTGGCTCGAAGA	MSTRG.14353.9	4	995-1014	-	-	-
41	mtr-miR166e-5p_L-1R+1_3ss10GT11CT20GA	GAATGTTGTTTGGCTCGAAGA	MSTRG.18224.1	3.5	825-844	-	-	-
41	mtr-miR166e-5p_L-1R+1_3ss10GT11CT20GA	GAATGTTGTTTGGCTCGAAGA	MSTRG.22372.1	3.5	604-623	-	-	-
41	mtr-miR166e-5p_L-1R+1_3ss10GT11CT20GA	GAATGTTGTTTGGCTCGAAGA	MSTRG.22595.1	4	122-142	-	-	-
41	mtr-miR166e-5p_L-1R+1_3ss10GT11CT20GA	GAATGTTGTTTGGCTCGAAGA	MSTRG.3994.1	3.5	474-493	-	-	-
41	mtr-miR166e-5p_L-1R+1_3ss10GT11CT20GA	GAATGTTGTTTGGCTCGAAGA	MSTRG.8122.1	4	793-813	-	-	-
41	mtr-miR166e-5p_L-1R+1_3ss10GT11CT20GA	GAATGTTGTTTGGCTCGAAGA	MSTRG.8122.2	4	3164-3184	-	-	-
42	mtr-miR166e-5p_L-2R+2	AATGTTGGCTGGCTCGAGGCT	Bv6_136530_xszd.t1	3.5	324-344	hypothetical protein BVRB_6g136530 [Beta vulgaris subsp. vulgaris]	GO:0005576(extracellular region)	ko00073(Cutin, suberine and wax biosynthesis)
42	mtr-miR166e-5p_L-2R+2	AATGTTGGCTGGCTCGAGGCT	MSTRG.16520.1	3.5	322-342	-	-	-
42	mtr-miR166e-5p_L-2R+2	AATGTTGGCTGGCTCGAGGCT	MSTRG.16520.3	3.5	324-344	-	-	-
42	mtr-miR166e-5p_L-2R+2	AATGTTGGCTGGCTCGAGGCT	MSTRG.20292.1	4	2274-2293	-	-	-
43	mtr-miR167a_1ss21AG	TGAAGCTGCCAGCATGATCTG	MSTRG.7668.4	4	676-695	-	-	-
43	mtr-miR167a_1ss21AG	TGAAGCTGCCAGCATGATCTG	MSTRG.7668.2	4	676-695	-	-	-
43	mtr-miR167a_1ss21AG	TGAAGCTGCCAGCATGATCTG	MSTRG.7668.3	4	676-695	-	-	-
43	mtr-miR167a_1ss21AG	TGAAGCTGCCAGCATGATCTG	Bv3_063270_down.t1	4	676-695	PREDICTED: probable mediator of RNA polymerase II transcription subunit 26b [Beta vulgaris subsp. vulgaris]	GO:0006368(transcription elongation from RNA polymerase II promoter);GO:0070449(elongin complex)	-
43	mtr-miR167a_1ss21AG	TGAAGCTGCCAGCATGATCTG	MSTRG.7668.5	4	676-695	-	-	-
43	mtr-miR167a_1ss21AG	TGAAGCTGCCAGCATGATCTG	MSTRG.7668.1	4	676-695	-	-	-
43	mtr-miR167a_1ss21AG	TGAAGCTGCCAGCATGATCTG	MSTRG.7668.6	4	676-695	-	-	-
43	mtr-miR167a_1ss21AG	TGAAGCTGCCAGCATGATCTG	Bv1_020300_mpwm.t1	3.5	1188-1209	PREDICTED: uncharacterized protein At1g04910 [Beta vulgaris subsp. vulgaris]	GO:0005794(Golgi apparatus);GO:0006004(fucose metabolic process);GO:0006486(protein glycosylation);GO:0016021(integral component of membrane);GO:0016757(transferase activity, transferring glycosyl groups)	-
43	mtr-miR167a_1ss21AG	TGAAGCTGCCAGCATGATCTG	Bv4_081760_quft.t1	3.5	187-206	hypothetical protein BVRB_4g081760 [Beta vulgaris subsp. vulgaris]	-	-
43	mtr-miR167a_1ss21AG	TGAAGCTGCCAGCATGATCTG	Bv9_219120_kjzt.t1	4	1620-1639	PREDICTED: uncharacterized protein LOC104904511 [Beta vulgaris subsp. vulgaris]	GO:0003700(DNA binding transcription factor activity);GO:0005634(nucleus);GO:0006351(transcription, DNA-templated);GO:0006355(regulation of transcription, DNA-templated)	-
43	mtr-miR167a_1ss21AG	TGAAGCTGCCAGCATGATCTG	Bv_032411z4076.t1	4	109-130	-	-	-
43	mtr-miR167a_1ss21AG	TGAAGCTGCCAGCATGATCTG	MSTRG.2447.1	3.5	1188-1209	-	-	-
43	mtr-miR167a_1ss21AG	TGAAGCTGCCAGCATGATCTG	MSTRG.2447.2	3.5	1117-1138	-	-	-
43	mtr-miR167a_1ss21AG	TGAAGCTGCCAGCATGATCTG	MSTRG.7485.3	4	2240-2259	-	-	-
43	mtr-miR167a_1ss21AG	TGAAGCTGCCAGCATGATCTG	MSTRG.7485.4	4	2239-2258	-	-	-
43	mtr-miR167a_1ss21AG	TGAAGCTGCCAGCATGATCTG	MSTRG.9763.2	3.5	185-204	-	-	-
44	csi-miR167b-5p_1ss19CT	TGAAGCTGCCAGCATGATTTT	Bv4_092220_pdgr.t1	4	1201-1220	PREDICTED: kinesin-like protein KIN-14N isoform X1 [Beta vulgaris subsp. vulgaris]	GO:0003777(microtubule motor activity);GO:0005871(kinesin complex);GO:0007018(microtubule-based movement);GO:0016887(ATPase activity)	-
44	csi-miR167b-5p_1ss19CT	TGAAGCTGCCAGCATGATTTT	Bv4_092220_pdgr.t2	4	1198-1217	PREDICTED: kinesin-like protein KIN-14N isoform X2 [Beta vulgaris subsp. vulgaris]	GO:0003777(microtubule motor activity);GO:0005871(kinesin complex);GO:0007018(microtubule-based movement);GO:0016887(ATPase activity)	-
44	csi-miR167b-5p_1ss19CT	TGAAGCTGCCAGCATGATTTT	Bv5_126150_sxat.t1	4	259-278	PREDICTED: probable protein phosphatase 2C 8 [Beta vulgaris subsp. vulgaris]	GO:0004722(protein serine/threonine phosphatase activity);GO:0005737(cytoplasm);GO:0006470(protein dephosphorylation);GO:0046872(metal ion binding)	-
44	csi-miR167b-5p_1ss19CT	TGAAGCTGCCAGCATGATTTT	Bv6_139820_sgma.t1	3	826-845	PREDICTED: uncharacterized protein LOC104896127 isoform X1 [Beta vulgaris subsp. vulgaris]	GO:0005737(cytoplasm);GO:0005774(vacuolar membrane);GO:0008150(biological_process)	-
44	csi-miR167b-5p_1ss19CT	TGAAGCTGCCAGCATGATTTT	Bv8_188820_pifa.t2	4	1364-1385	PREDICTED: DNA-binding protein RHL1 isoform X1 [Beta vulgaris subsp. vulgaris]	-	-
44	csi-miR167b-5p_1ss19CT	TGAAGCTGCCAGCATGATTTT	MSTRG.11014.1	4	639-658	-	-	-
44	csi-miR167b-5p_1ss19CT	TGAAGCTGCCAGCATGATTTT	MSTRG.15283.1	4	259-278	-	-	-
44	csi-miR167b-5p_1ss19CT	TGAAGCTGCCAGCATGATTTT	MSTRG.15283.2	4	259-278	-	-	-
44	csi-miR167b-5p_1ss19CT	TGAAGCTGCCAGCATGATTTT	MSTRG.15283.3	4	259-278	-	-	-
44	csi-miR167b-5p_1ss19CT	TGAAGCTGCCAGCATGATTTT	MSTRG.16926.2	3	826-845	-	-	-
45	mtr-miR167b-5p_1ss21GC	TGAAGCTGCCAGCATGATCTC	MSTRG.10108.3	4	4735-4756	-	-	-
45	mtr-miR167b-5p_1ss21GC	TGAAGCTGCCAGCATGATCTC	Bv4_084470_okdq.t1	4	2872-2893	PREDICTED: auxin response factor 8 [Beta vulgaris subsp. vulgaris]	GO:0003700(DNA binding transcription factor activity);GO:0005515(protein binding);GO:0005634(nucleus);GO:0006351(transcription, DNA-templated);GO:0006355(regulation of transcription, DNA-templated);GO:0009733(response to auxin);GO:0009734(auxin-activated signaling pathway);GO:0009908(flower development);GO:0043565(sequence-specific DNA binding)	ko04075(Plant hormone signal transduction)
45	mtr-miR167b-5p_1ss21GC	TGAAGCTGCCAGCATGATCTC	MSTRG.10108.2	4	3287-3308	-	-	-
45	mtr-miR167b-5p_1ss21GC	TGAAGCTGCCAGCATGATCTC	Bv9_203750_gcik.t2	4	3115-3136	PREDICTED: auxin response factor 6 isoform X1 [Beta vulgaris subsp. vulgaris]	GO:0003677(DNA binding);GO:0003700(DNA binding transcription factor activity);GO:0005515(protein binding);GO:0005634(nucleus);GO:0006351(transcription, DNA-templated);GO:0006355(regulation of transcription, DNA-templated);GO:0009733(response to auxin);GO:0009734(auxin-activated signaling pathway);GO:0009908(flower development)	ko04075(Plant hormone signal transduction)
45	mtr-miR167b-5p_1ss21GC	TGAAGCTGCCAGCATGATCTC	MSTRG.24901.1	4	833-854	-	-	-
45	mtr-miR167b-5p_1ss21GC	TGAAGCTGCCAGCATGATCTC	Bv9_203750_gcik.t1	4	3106-3127	PREDICTED: auxin response factor 6 isoform X2 [Beta vulgaris subsp. vulgaris]	GO:0003677(DNA binding);GO:0003700(DNA binding transcription factor activity);GO:0005515(protein binding);GO:0005634(nucleus);GO:0006351(transcription, DNA-templated);GO:0006355(regulation of transcription, DNA-templated);GO:0009733(response to auxin);GO:0009734(auxin-activated signaling pathway);GO:0009908(flower development)	ko04075(Plant hormone signal transduction)
45	mtr-miR167b-5p_1ss21GC	TGAAGCTGCCAGCATGATCTC	Bv1_020300_mpwm.t1	4	1188-1209	PREDICTED: uncharacterized protein At1g04910 [Beta vulgaris subsp. vulgaris]	GO:0005794(Golgi apparatus);GO:0006004(fucose metabolic process);GO:0006486(protein glycosylation);GO:0016021(integral component of membrane);GO:0016757(transferase activity, transferring glycosyl groups)	-
45	mtr-miR167b-5p_1ss21GC	TGAAGCTGCCAGCATGATCTC	Bv4_081760_quft.t1	4	187-206	hypothetical protein BVRB_4g081760 [Beta vulgaris subsp. vulgaris]	-	-
45	mtr-miR167b-5p_1ss21GC	TGAAGCTGCCAGCATGATCTC	MSTRG.2090.2	4	3338-3357	-	-	-
45	mtr-miR167b-5p_1ss21GC	TGAAGCTGCCAGCATGATCTC	MSTRG.2447.1	4	1188-1209	-	-	-
45	mtr-miR167b-5p_1ss21GC	TGAAGCTGCCAGCATGATCTC	MSTRG.2447.2	4	1117-1138	-	-	-
45	mtr-miR167b-5p_1ss21GC	TGAAGCTGCCAGCATGATCTC	MSTRG.9763.2	4	185-204	-	-	-
46	mtr-miR167b-5p_1ss8GA	TGAAGCTACCAGCATGATCTG	Bv1_004550_iyof.t1	4	638-657	hypothetical protein BVRB_1g004550 isoform A [Beta vulgaris subsp. vulgaris]	GO:0005765(lysosomal membrane);GO:0006465(signal peptide processing);GO:0030660(Golgi-associated vesicle membrane);GO:0033619(membrane protein proteolysis);GO:0042500(aspartic endopeptidase activity, intramembrane cleaving);GO:0071458(integral component of cytoplasmic side of endoplasmic reticulum membrane);GO:0071556(integral component of lumenal side of endoplasmic reticulum membrane)	-
46	mtr-miR167b-5p_1ss8GA	TGAAGCTACCAGCATGATCTG	Bv1_004550_iyof.t2	4	638-657	PREDICTED: signal peptide peptidase-like 4 isoform X1 [Beta vulgaris subsp. vulgaris]	GO:0005765(lysosomal membrane);GO:0006465(signal peptide processing);GO:0030660(Golgi-associated vesicle membrane);GO:0033619(membrane protein proteolysis);GO:0042500(aspartic endopeptidase activity, intramembrane cleaving);GO:0071458(integral component of cytoplasmic side of endoplasmic reticulum membrane);GO:0071556(integral component of lumenal side of endoplasmic reticulum membrane)	-
46	mtr-miR167b-5p_1ss8GA	TGAAGCTACCAGCATGATCTG	Bv2_036030_xhiz.t1	3.5	723-742	PREDICTED: uncharacterized protein LOC104886802 isoform X1 [Beta vulgaris subsp. vulgaris]	GO:0004373(glycogen (starch) synthase activity);GO:0005515(protein binding);GO:0005982(starch metabolic process);GO:0009011(starch synthase activity);GO:0009501(amyloplast);GO:0009507(chloroplast);GO:0016757(transferase activity, transferring glycosyl groups);GO:0019252(starch biosynthetic process);GO:0033201(alpha-1,4-glucan synthase activity)	ko00500(Starch and sucrose metabolism)
46	mtr-miR167b-5p_1ss8GA	TGAAGCTACCAGCATGATCTG	Bv2_036030_xhiz.t2	3.5	544-563	PREDICTED: uncharacterized protein LOC104886802 isoform X2 [Beta vulgaris subsp. vulgaris]	GO:0004373(glycogen (starch) synthase activity);GO:0005515(protein binding);GO:0005982(starch metabolic process);GO:0009011(starch synthase activity);GO:0009501(amyloplast);GO:0009507(chloroplast);GO:0016757(transferase activity, transferring glycosyl groups);GO:0019252(starch biosynthetic process);GO:0033201(alpha-1,4-glucan synthase activity)	ko00500(Starch and sucrose metabolism)
46	mtr-miR167b-5p_1ss8GA	TGAAGCTACCAGCATGATCTG	Bv4_081760_quft.t1	2.5	187-206	hypothetical protein BVRB_4g081760 [Beta vulgaris subsp. vulgaris]	-	-
46	mtr-miR167b-5p_1ss8GA	TGAAGCTACCAGCATGATCTG	Bv6_132040_dgmq.t1	4	478-499	PREDICTED: probable NOT transcription complex subunit VIP2 isoform X1 [Beta vulgaris subsp. vulgaris]	GO:0000288(nuclear-transcribed mRNA catabolic process, deadenylation-dependent decay);GO:0000932(P-body);GO:0017148(negative regulation of translation);GO:0030015(CCR4-NOT core complex)	ko03018(RNA degradation)
46	mtr-miR167b-5p_1ss8GA	TGAAGCTACCAGCATGATCTG	Bv6_137090_ugit.t1	4	1400-1420	PREDICTED: chitotriosidase-1 [Beta vulgaris subsp. vulgaris]	GO:0004568(chitinase activity);GO:0005576(extracellular region);GO:0006032(chitin catabolic process);GO:0008061(chitin binding)	ko00520(Amino sugar and nucleotide sugar metabolism)
46	mtr-miR167b-5p_1ss8GA	TGAAGCTACCAGCATGATCTG	Bv7_161070_wfui.t1	4	41-62	hypothetical protein BVRB_7g161070 [Beta vulgaris subsp. vulgaris]	GO:0004794(L-threonine ammonia-lyase activity);GO:0005737(cytoplasm);GO:0009097(isoleucine biosynthetic process);GO:0030170(pyridoxal phosphate binding)	ko00260(Glycine, serine and threonine metabolism);ko00290(Valine, leucine and isoleucine biosynthesis)
46	mtr-miR167b-5p_1ss8GA	TGAAGCTACCAGCATGATCTG	Bv9_212790_fihz.t1	4	847-866	hypothetical protein BVRB_9g212790 [Beta vulgaris subsp. vulgaris]	GO:0006855(drug transmembrane transport)	-
46	mtr-miR167b-5p_1ss8GA	TGAAGCTACCAGCATGATCTG	Bv_000941z26.t1	4	157-178	-	-	-
46	mtr-miR167b-5p_1ss8GA	TGAAGCTACCAGCATGATCTG	MSTRG.15996.2	4	395-416	-	-	-
46	mtr-miR167b-5p_1ss8GA	TGAAGCTACCAGCATGATCTG	MSTRG.15996.3	4	376-397	-	-	-
46	mtr-miR167b-5p_1ss8GA	TGAAGCTACCAGCATGATCTG	MSTRG.496.10	4	725-744	-	-	-
46	mtr-miR167b-5p_1ss8GA	TGAAGCTACCAGCATGATCTG	MSTRG.496.2	4	1354-1373	-	-	-
46	mtr-miR167b-5p_1ss8GA	TGAAGCTACCAGCATGATCTG	MSTRG.496.3	4	1332-1351	-	-	-
46	mtr-miR167b-5p_1ss8GA	TGAAGCTACCAGCATGATCTG	MSTRG.496.4	4	494-513	-	-	-
46	mtr-miR167b-5p_1ss8GA	TGAAGCTACCAGCATGATCTG	MSTRG.496.5	4	520-539	-	-	-
46	mtr-miR167b-5p_1ss8GA	TGAAGCTACCAGCATGATCTG	MSTRG.496.7	4	523-542	-	-	-
46	mtr-miR167b-5p_1ss8GA	TGAAGCTACCAGCATGATCTG	MSTRG.496.8	4	523-542	-	-	-
46	mtr-miR167b-5p_1ss8GA	TGAAGCTACCAGCATGATCTG	MSTRG.9763.2	2.5	185-204	-	-	-
47	osa-MIR167c-p3_1ss11GA	TCATGCTGCGACAGCCTCACTTCT	Bv6_139910_xstu.t1	3	260-283	PREDICTED: D-aminoacyl-tRNA deacylase isoform X2 [Beta vulgaris subsp. vulgaris]	GO:0005634(nucleus);GO:0005829(cytosol);GO:0009507(chloroplast);GO:0009636(response to toxic substance);GO:0019478(D-amino acid catabolic process);GO:0046872(metal ion binding);GO:0051499(D-aminoacyl-tRNA deacylase activity)	-
47	osa-MIR167c-p3_1ss11GA	TCATGCTGCGACAGCCTCACTTCT	MSTRG.16940.1	3	265-288	-	-	-
47	osa-MIR167c-p3_1ss11GA	TCATGCTGCGACAGCCTCACTTCT	MSTRG.16940.2	3	260-283	-	-	-
47	osa-MIR167c-p3_1ss11GA	TCATGCTGCGACAGCCTCACTTCT	MSTRG.16940.4	3	221-244	-	-	-
48	stu-miR167d-3p_1ss12TA	GATCATGTGGTAGCTTCACC	Bv1_000090_pnxw.t1	3.5	867-885	PREDICTED: ethylene-responsive transcription factor ERF014 [Beta vulgaris subsp. vulgaris]	GO:0003677(DNA binding);GO:0003700(DNA binding transcription factor activity);GO:0005634(nucleus);GO:0006351(transcription, DNA-templated);GO:0006355(regulation of transcription, DNA-templated);GO:0009873(ethylene-activated signaling pathway)	-
48	stu-miR167d-3p_1ss12TA	GATCATGTGGTAGCTTCACC	Bv2_025710_odqo.t1	4	808-827	PREDICTED: protein GUCD1 [Beta vulgaris subsp. vulgaris]	GO:0003674(molecular_function);GO:0005634(nucleus);GO:0008150(biological_process)	-
48	stu-miR167d-3p_1ss12TA	GATCATGTGGTAGCTTCACC	Bv2_042100_aseq.t1	4	211-230	PREDICTED: protein DOWNY MILDEW RESISTANCE 6 [Beta vulgaris subsp. vulgaris]	GO:0051213(dioxygenase activity)	ko00941(Flavonoid biosynthesis)
48	stu-miR167d-3p_1ss12TA	GATCATGTGGTAGCTTCACC	Bv4_081760_quft.t1	4	104-124	hypothetical protein BVRB_4g081760 [Beta vulgaris subsp. vulgaris]	-	-
48	stu-miR167d-3p_1ss12TA	GATCATGTGGTAGCTTCACC	Bv8_198810_mkwo.t1	3.5	1790-1810	PREDICTED: uncharacterized protein LOC104902428 [Beta vulgaris subsp. vulgaris]	GO:0044255(cellular lipid metabolic process);GO:0052689(carboxylic ester hydrolase activity)	ko00040(Pentose and glucuronate interconversions);ko00051(Fructose and mannose metabolism)
48	stu-miR167d-3p_1ss12TA	GATCATGTGGTAGCTTCACC	Bv_020561z1374.t1	4	156-176	-	-	-
48	stu-miR167d-3p_1ss12TA	GATCATGTGGTAGCTTCACC	MSTRG.13442.1	4	6018-6037	-	-	-
48	stu-miR167d-3p_1ss12TA	GATCATGTGGTAGCTTCACC	MSTRG.14564.1	4	205-225	-	-	-
48	stu-miR167d-3p_1ss12TA	GATCATGTGGTAGCTTCACC	MSTRG.14564.2	4	126-146	-	-	-
48	stu-miR167d-3p_1ss12TA	GATCATGTGGTAGCTTCACC	MSTRG.24245.2	3.5	1690-1710	-	-	-
48	stu-miR167d-3p_1ss12TA	GATCATGTGGTAGCTTCACC	MSTRG.3087.1	4	2087-2106	-	-	-
48	stu-miR167d-3p_1ss12TA	GATCATGTGGTAGCTTCACC	MSTRG.3087.3	4	2049-2068	-	-	-
48	stu-miR167d-3p_1ss12TA	GATCATGTGGTAGCTTCACC	MSTRG.3087.4	4	754-773	-	-	-
48	stu-miR167d-3p_1ss12TA	GATCATGTGGTAGCTTCACC	MSTRG.3087.5	4	2173-2192	-	-	-
48	stu-miR167d-3p_1ss12TA	GATCATGTGGTAGCTTCACC	MSTRG.3087.6	4	894-913	-	-	-
48	stu-miR167d-3p_1ss12TA	GATCATGTGGTAGCTTCACC	MSTRG.3941.1	3.5	247-266	-	-	-
48	stu-miR167d-3p_1ss12TA	GATCATGTGGTAGCTTCACC	MSTRG.6301.2	3.5	1441-1459	-	-	-
48	stu-miR167d-3p_1ss12TA	GATCATGTGGTAGCTTCACC	MSTRG.9763.2	4	102-122	-	-	-
49	mtr-miR169a_L+2R-2	TGCAGCCAAGGATGACTTGCC	MSTRG.13500.1	3.5	995-1015	-	-	-
49	mtr-miR169a_L+2R-2	TGCAGCCAAGGATGACTTGCC	Bv5_111250_rrji.t1	3.5	995-1015	PREDICTED: probable ADP-ribosylation factor GTPase-activating protein AGD6 [Beta vulgaris subsp. vulgaris]	GO:0003677(DNA binding);GO:0005096(GTPase activator activity);GO:0005634(nucleus);GO:0005829(cytosol);GO:0032012(regulation of ARF protein signal transduction);GO:0046872(metal ion binding)	ko04144(Endocytosis)
49	mtr-miR169a_L+2R-2	TGCAGCCAAGGATGACTTGCC	MSTRG.13500.3	3.5	175-195	-	-	-
49	mtr-miR169a_L+2R-2	TGCAGCCAAGGATGACTTGCC	Bv2_029330_kios.t1	4	1345-1365	PREDICTED: nuclear transcription factor Y subunit A-4 [Beta vulgaris subsp. vulgaris]	GO:0003677(DNA binding);GO:0003700(DNA binding transcription factor activity);GO:0005634(nucleus);GO:0006351(transcription, DNA-templated);GO:0006355(regulation of transcription, DNA-templated);GO:0009793(embryo development ending in seed dormancy);GO:0010262(somatic embryogenesis);GO:0016602(CCAAT-binding factor complex);GO:0048316(seed development);GO:0048510(regulation of timing of transition …	-
49	mtr-miR169a_L+2R-2	TGCAGCCAAGGATGACTTGCC	Bv2_032750_hwas.t1	4	1480-1499	PREDICTED: amino acid permease 8 [Beta vulgaris subsp. vulgaris]	GO:0003333(amino acid transmembrane transport);GO:0005886(plasma membrane);GO:0015171(amino acid transmembrane transporter activity)	-
49	mtr-miR169a_L+2R-2	TGCAGCCAAGGATGACTTGCC	Bv4_072720_ohdu.t1	4	1307-1327	PREDICTED: nuclear transcription factor Y subunit A-1 [Beta vulgaris subsp. vulgaris]	GO:0003677(DNA binding);GO:0003700(DNA binding transcription factor activity);GO:0005634(nucleus);GO:0006351(transcription, DNA-templated);GO:0006355(regulation of transcription, DNA-templated);GO:0009793(embryo development ending in seed dormancy);GO:0010262(somatic embryogenesis);GO:0016602(CCAAT-binding factor complex);GO:0048316(seed development);GO:0048510(regulation of timing of transition …	-
49	mtr-miR169a_L+2R-2	TGCAGCCAAGGATGACTTGCC	Bv5_119740_odai.t1	4	774-794	PREDICTED: methylcrotonoyl-CoA carboxylase subunit alpha, mitochondrial [Beta vulgaris subsp. vulgaris]	GO:0004075(biotin carboxylase activity);GO:0004485(methylcrotonoyl-CoA carboxylase activity);GO:0005524(ATP binding);GO:0005739(mitochondrion);GO:0005759(mitochondrial matrix);GO:0006552(leucine catabolic process);GO:0022626(cytosolic ribosome);GO:0050897(cobalt ion binding)	ko00280(Valine, leucine and isoleucine degradation)
49	mtr-miR169a_L+2R-2	TGCAGCCAAGGATGACTTGCC	Bv7_170190_qoni.t1	3	1533-1552	PREDICTED: nuclear transcription factor Y subunit A-3 [Beta vulgaris subsp. vulgaris]	GO:0003677(DNA binding);GO:0003700(DNA binding transcription factor activity);GO:0005634(nucleus);GO:0006351(transcription, DNA-templated);GO:0006355(regulation of transcription, DNA-templated);GO:0016602(CCAAT-binding factor complex)	-
49	mtr-miR169a_L+2R-2	TGCAGCCAAGGATGACTTGCC	Bv7_178080_ocxa.t1	4	707-727	PREDICTED: myb family transcription factor PHL6 [Beta vulgaris subsp. vulgaris]	GO:0003700(DNA binding transcription factor activity);GO:0005634(nucleus);GO:0006355(regulation of transcription, DNA-templated)	ko04933(AGE-RAGE signaling pathway in diabetic complications)
49	mtr-miR169a_L+2R-2	TGCAGCCAAGGATGACTTGCC	Bv8_198090_ntou.t1	4	183-203	hypothetical protein BVRB_8g198090 [Beta vulgaris subsp. vulgaris]	-	-
49	mtr-miR169a_L+2R-2	TGCAGCCAAGGATGACTTGCC	MSTRG.14533.10	4	447-467	-	-	-
49	mtr-miR169a_L+2R-2	TGCAGCCAAGGATGACTTGCC	MSTRG.14533.11	4	299-319	-	-	-
49	mtr-miR169a_L+2R-2	TGCAGCCAAGGATGACTTGCC	MSTRG.14533.12	4	642-662	-	-	-
49	mtr-miR169a_L+2R-2	TGCAGCCAAGGATGACTTGCC	MSTRG.14533.13	4	810-830	-	-	-
49	mtr-miR169a_L+2R-2	TGCAGCCAAGGATGACTTGCC	MSTRG.14533.14	4	662-682	-	-	-
49	mtr-miR169a_L+2R-2	TGCAGCCAAGGATGACTTGCC	MSTRG.14533.15	4	642-662	-	-	-
49	mtr-miR169a_L+2R-2	TGCAGCCAAGGATGACTTGCC	MSTRG.14533.16	4	790-810	-	-	-
49	mtr-miR169a_L+2R-2	TGCAGCCAAGGATGACTTGCC	MSTRG.14533.17	4	761-781	-	-	-
49	mtr-miR169a_L+2R-2	TGCAGCCAAGGATGACTTGCC	MSTRG.14533.18	4	792-812	-	-	-
49	mtr-miR169a_L+2R-2	TGCAGCCAAGGATGACTTGCC	MSTRG.14533.19	4	792-812	-	-	-
49	mtr-miR169a_L+2R-2	TGCAGCCAAGGATGACTTGCC	MSTRG.3486.1	4	1977-1997	-	-	-
49	mtr-miR169a_L+2R-2	TGCAGCCAAGGATGACTTGCC	MSTRG.3486.3	4	2007-2027	-	-	-
49	mtr-miR169a_L+2R-2	TGCAGCCAAGGATGACTTGCC	MSTRG.3669.4	4	1362-1383	-	-	-
49	mtr-miR169a_L+2R-2	TGCAGCCAAGGATGACTTGCC	MSTRG.3917.1	4	1641-1660	-	-	-
49	mtr-miR169a_L+2R-2	TGCAGCCAAGGATGACTTGCC	MSTRG.3917.2	4	1552-1571	-	-	-
49	mtr-miR169a_L+2R-2	TGCAGCCAAGGATGACTTGCC	MSTRG.3917.4	4	1544-1563	-	-	-
49	mtr-miR169a_L+2R-2	TGCAGCCAAGGATGACTTGCC	MSTRG.8815.2	4	3105-3125	-	-	-
49	mtr-miR169a_L+2R-2	TGCAGCCAAGGATGACTTGCC	MSTRG.8815.3	4	1519-1539	-	-	-
49	mtr-miR169a_L+2R-2	TGCAGCCAAGGATGACTTGCC	MSTRG.8815.4	4	3356-3376	-	-	-
50	stu-miR169a-3p_L+2_1ss19CT	AGGCAGTCTCCTTGGCTATT	Bv1_009550_niny.t1	3.5	725-745	PREDICTED: random slug protein 5 [Beta vulgaris subsp. vulgaris]	GO:0003674(molecular_function);GO:0005794(Golgi apparatus);GO:0008150(biological_process)	ko03015(mRNA surveillance pathway)
50	stu-miR169a-3p_L+2_1ss19CT	AGGCAGTCTCCTTGGCTATT	Bv1_011810_wtnm.t1	4	319-337	-	-	-
50	stu-miR169a-3p_L+2_1ss19CT	AGGCAGTCTCCTTGGCTATT	Bv3_050320_azzi.t1	4	5753-5772	-	-	-
50	stu-miR169a-3p_L+2_1ss19CT	AGGCAGTCTCCTTGGCTATT	Bv3_069930_zsar.t1	4	721-741	PREDICTED: nuclear transcription factor Y subunit C-2 [Beta vulgaris subsp. vulgaris]	GO:0003677(DNA binding);GO:0003700(DNA binding transcription factor activity);GO:0003712(transcription cofactor activity);GO:0005515(protein binding);GO:0005634(nucleus);GO:0005829(cytosol);GO:0006351(transcription, DNA-templated);GO:0006355(regulation of transcription, DNA-templated);GO:0009738(abscisic acid-activated signaling pathway);GO:0009740(gibberellic acid mediated signaling pathway);GO:…	-
50	stu-miR169a-3p_L+2_1ss19CT	AGGCAGTCTCCTTGGCTATT	Bv5_104100_unef.t1	4	200-219	PREDICTED: endoglucanase 1-like [Beta vulgaris subsp. vulgaris]	GO:0004553(hydrolase activity, hydrolyzing O-glycosyl compounds);GO:0005576(extracellular region);GO:0008810(cellulase activity);GO:0030245(cellulose catabolic process);GO:0071555(cell wall organization)	ko00500(Starch and sucrose metabolism)
50	stu-miR169a-3p_L+2_1ss19CT	AGGCAGTCTCCTTGGCTATT	Bv5_109291z1440.t1	3.5	640-658	-	-	-
50	stu-miR169a-3p_L+2_1ss19CT	AGGCAGTCTCCTTGGCTATT	Bv5_111780_pkqm.t1	4	935-954	PREDICTED: ribonuclease II, chloroplastic/mitochondrial [Beta vulgaris subsp. vulgaris]	GO:0000175(3'-5'-exoribonuclease activity);GO:0000178(exosome (RNase complex));GO:0005739(mitochondrion);GO:0006364(rRNA processing);GO:0006401(RNA catabolic process)	-
50	stu-miR169a-3p_L+2_1ss19CT	AGGCAGTCTCCTTGGCTATT	Bv5_119540_mqyo.t1	4	292-311	PREDICTED: PLAT domain-containing protein 1-like [Beta vulgaris subsp. vulgaris]	GO:0005262(calcium channel activity);GO:0016020(membrane);GO:0050982(detection of mechanical stimulus)	-
50	stu-miR169a-3p_L+2_1ss19CT	AGGCAGTCTCCTTGGCTATT	Bv6_149340_qthm.t1	3.5	73-91	PREDICTED: 23 kDa jasmonate-induced protein [Beta vulgaris subsp. vulgaris]	-	-
50	stu-miR169a-3p_L+2_1ss19CT	AGGCAGTCTCCTTGGCTATT	Bv7_164410_pxwo.t1	3	571-589	pentatricopeptide repeat-containing protein At1g12620-like [Chenopodium quinoa]	-	-
50	stu-miR169a-3p_L+2_1ss19CT	AGGCAGTCTCCTTGGCTATT	Bv8_185550_wkja.t1	4	806-824	hypothetical protein BVRB_8g185550 isoform A [Beta vulgaris subsp. vulgaris]	GO:0005768(endosome);GO:0005794(Golgi apparatus);GO:0005802(trans-Golgi network);GO:0008150(biological_process);GO:0016757(transferase activity, transferring glycosyl groups)	-
50	stu-miR169a-3p_L+2_1ss19CT	AGGCAGTCTCCTTGGCTATT	Bv8_185550_wkja.t2	4	833-851	PREDICTED: uncharacterized protein At1g04910 [Beta vulgaris subsp. vulgaris]	GO:0005768(endosome);GO:0005794(Golgi apparatus);GO:0005802(trans-Golgi network);GO:0008150(biological_process);GO:0016757(transferase activity, transferring glycosyl groups)	-
50	stu-miR169a-3p_L+2_1ss19CT	AGGCAGTCTCCTTGGCTATT	Bv_005931z184.t1	3.5	1207-1226	-	-	-
50	stu-miR169a-3p_L+2_1ss19CT	AGGCAGTCTCCTTGGCTATT	Bv_042701z8901.t1	4	45-65	-	-	-
50	stu-miR169a-3p_L+2_1ss19CT	AGGCAGTCTCCTTGGCTATT	MSTRG.1086.1	3.5	848-868	-	-	-
50	stu-miR169a-3p_L+2_1ss19CT	AGGCAGTCTCCTTGGCTATT	MSTRG.13585.2	4	487-506	-	-	-
50	stu-miR169a-3p_L+2_1ss19CT	AGGCAGTCTCCTTGGCTATT	MSTRG.22617.1	4	901-919	-	-	-
50	stu-miR169a-3p_L+2_1ss19CT	AGGCAGTCTCCTTGGCTATT	MSTRG.22617.4	4	811-829	-	-	-
50	stu-miR169a-3p_L+2_1ss19CT	AGGCAGTCTCCTTGGCTATT	MSTRG.6597.1	4	886-904	-	-	-
50	stu-miR169a-3p_L+2_1ss19CT	AGGCAGTCTCCTTGGCTATT	MSTRG.8150.1	4	929-949	-	-	-
51	ath-miR169b-3p_L+1R-1_2ss6AG16C-	CGGCAGGTTGTCCTTGGCTAC	Bv3_052550_nuer.t1	4	287-307	hypothetical protein BVRB_3g052550 [Beta vulgaris subsp. vulgaris]	-	-
51	ath-miR169b-3p_L+1R-1_2ss6AG16C-	CGGCAGGTTGTCCTTGGCTAC	Bv8_198090_ntou.t1	4	128-148	hypothetical protein BVRB_8g198090 [Beta vulgaris subsp. vulgaris]	-	-
51	ath-miR169b-3p_L+1R-1_2ss6AG16C-	CGGCAGGTTGTCCTTGGCTAC	Bv_038931z6649.t1	4	325-344	-	-	-
52	bdi-MIR169b-p5_1ss19TG	CAAGGATGACTTGCCGGGGAT	MSTRG.12375.1	3	151-171	-	-	-
52	bdi-MIR169b-p5_1ss19TG	CAAGGATGACTTGCCGGGGAT	MSTRG.30921.1	4	1398-1418	-	-	-
53	bna-MIR169c-p3_1ss9CA	TAGGCAGTATCCTTGGCTATC	Bv1_004790_geew.t1	4	1344-1363	PREDICTED: riboflavin biosynthesis protein PYRD, chloroplastic [Beta vulgaris subsp. vulgaris]	GO:0009451(RNA modification);GO:0019239(deaminase activity)	ko00740(Riboflavin metabolism)
53	bna-MIR169c-p3_1ss9CA	TAGGCAGTATCCTTGGCTATC	Bv5_110540_snec.t1	3.5	529-549	PREDICTED: beta-glucosidase 13 [Beta vulgaris subsp. vulgaris]	GO:0004338(glucan exo-1,3-beta-glucosidase activity);GO:0004565(beta-galactosidase activity);GO:0008422(beta-glucosidase activity);GO:0033907(beta-D-fucosidase activity);GO:0047701(beta-L-arabinosidase activity);GO:0080083(beta-gentiobiose beta-glucosidase activity);GO:1901657(glycosyl compound metabolic process)	ko00500(Starch and sucrose metabolism);ko00460(Cyanoamino acid metabolism);ko00940(Phenylpropanoid biosynthesis)
53	bna-MIR169c-p3_1ss9CA	TAGGCAGTATCCTTGGCTATC	Bv8_185550_wkja.t1	4	806-825	hypothetical protein BVRB_8g185550 isoform A [Beta vulgaris subsp. vulgaris]	GO:0005768(endosome);GO:0005794(Golgi apparatus);GO:0005802(trans-Golgi network);GO:0008150(biological_process);GO:0016757(transferase activity, transferring glycosyl groups)	-
53	bna-MIR169c-p3_1ss9CA	TAGGCAGTATCCTTGGCTATC	Bv8_185550_wkja.t2	4	833-852	PREDICTED: uncharacterized protein At1g04910 [Beta vulgaris subsp. vulgaris]	GO:0005768(endosome);GO:0005794(Golgi apparatus);GO:0005802(trans-Golgi network);GO:0008150(biological_process);GO:0016757(transferase activity, transferring glycosyl groups)	-
53	bna-MIR169c-p3_1ss9CA	TAGGCAGTATCCTTGGCTATC	Bv9_214130_dujh.t1	4	960-981	PREDICTED: beta-galactosidase 14 [Beta vulgaris subsp. vulgaris]	GO:0004565(beta-galactosidase activity);GO:0005618(cell wall);GO:0005773(vacuole)	ko00052(Galactose metabolism);ko00600(Sphingolipid metabolism);ko00531(Glycosaminoglycan degradation);ko00604(Glycosphingolipid biosynthesis - ganglio series);ko00511(Other glycan degradation)
53	bna-MIR169c-p3_1ss9CA	TAGGCAGTATCCTTGGCTATC	MSTRG.13403.1	3.5	545-565	-	-	-
53	bna-MIR169c-p3_1ss9CA	TAGGCAGTATCCTTGGCTATC	MSTRG.22617.1	4	901-920	-	-	-
53	bna-MIR169c-p3_1ss9CA	TAGGCAGTATCCTTGGCTATC	MSTRG.22617.4	4	811-830	-	-	-
54	bdi-miR169e-3p_L+1_1ss19GT	AGGCAGTCTCCTTGGCTATC	Bv4_072120_puin.t1	4	764-782	PREDICTED: FT-interacting protein 1 [Beta vulgaris subsp. vulgaris]	GO:0005618(cell wall);GO:0005739(mitochondrion);GO:0005783(endoplasmic reticulum);GO:0009506(plasmodesma);GO:0016021(integral component of membrane);GO:0016757(transferase activity, transferring glycosyl groups)	ko00270(Cysteine and methionine metabolism);ko00450(Selenocompound metabolism)
54	bdi-miR169e-3p_L+1_1ss19GT	AGGCAGTCTCCTTGGCTATC	Bv5_109291z1440.t1	3.5	640-658	-	-	-
54	bdi-miR169e-3p_L+1_1ss19GT	AGGCAGTCTCCTTGGCTATC	Bv5_111780_pkqm.t1	4	934-954	PREDICTED: ribonuclease II, chloroplastic/mitochondrial [Beta vulgaris subsp. vulgaris]	GO:0000175(3'-5'-exoribonuclease activity);GO:0000178(exosome (RNase complex));GO:0005739(mitochondrion);GO:0006364(rRNA processing);GO:0006401(RNA catabolic process)	-
54	bdi-miR169e-3p_L+1_1ss19GT	AGGCAGTCTCCTTGGCTATC	Bv5_122060_qwqm.t1	4	236-255	PREDICTED: glycine-rich cell wall structural protein [Beta vulgaris subsp. vulgaris]	-	-
54	bdi-miR169e-3p_L+1_1ss19GT	AGGCAGTCTCCTTGGCTATC	Bv7_164410_pxwo.t1	2.5	571-589	pentatricopeptide repeat-containing protein At1g12620-like [Chenopodium quinoa]	-	-
54	bdi-miR169e-3p_L+1_1ss19GT	AGGCAGTCTCCTTGGCTATC	Bv8_184510_jeja.t1	4	713-732	hypothetical protein BVRB_8g184510 isoform A [Beta vulgaris subsp. vulgaris]	GO:0009507(chloroplast);GO:0042646(plastid nucleoid)	-
54	bdi-miR169e-3p_L+1_1ss19GT	AGGCAGTCTCCTTGGCTATC	Bv8_184510_jeja.t2	4	716-735	PREDICTED: uncharacterized protein LOC104900809 [Beta vulgaris subsp. vulgaris]	GO:0009507(chloroplast);GO:0042646(plastid nucleoid)	-
54	bdi-miR169e-3p_L+1_1ss19GT	AGGCAGTCTCCTTGGCTATC	Bv8_185550_wkja.t1	3.5	806-824	hypothetical protein BVRB_8g185550 isoform A [Beta vulgaris subsp. vulgaris]	GO:0005768(endosome);GO:0005794(Golgi apparatus);GO:0005802(trans-Golgi network);GO:0008150(biological_process);GO:0016757(transferase activity, transferring glycosyl groups)	-
54	bdi-miR169e-3p_L+1_1ss19GT	AGGCAGTCTCCTTGGCTATC	Bv8_185550_wkja.t2	3.5	833-851	PREDICTED: uncharacterized protein At1g04910 [Beta vulgaris subsp. vulgaris]	GO:0005768(endosome);GO:0005794(Golgi apparatus);GO:0005802(trans-Golgi network);GO:0008150(biological_process);GO:0016757(transferase activity, transferring glycosyl groups)	-
54	bdi-miR169e-3p_L+1_1ss19GT	AGGCAGTCTCCTTGGCTATC	MSTRG.13585.2	4	486-506	-	-	-
54	bdi-miR169e-3p_L+1_1ss19GT	AGGCAGTCTCCTTGGCTATC	MSTRG.14773.1	4	236-255	-	-	-
54	bdi-miR169e-3p_L+1_1ss19GT	AGGCAGTCTCCTTGGCTATC	MSTRG.14773.11	4	223-242	-	-	-
54	bdi-miR169e-3p_L+1_1ss19GT	AGGCAGTCTCCTTGGCTATC	MSTRG.14773.12	4	223-242	-	-	-
54	bdi-miR169e-3p_L+1_1ss19GT	AGGCAGTCTCCTTGGCTATC	MSTRG.14773.13	4	223-242	-	-	-
54	bdi-miR169e-3p_L+1_1ss19GT	AGGCAGTCTCCTTGGCTATC	MSTRG.14773.14	4	186-205	-	-	-
54	bdi-miR169e-3p_L+1_1ss19GT	AGGCAGTCTCCTTGGCTATC	MSTRG.14773.15	4	222-241	-	-	-
54	bdi-miR169e-3p_L+1_1ss19GT	AGGCAGTCTCCTTGGCTATC	MSTRG.14773.2	4	236-255	-	-	-
54	bdi-miR169e-3p_L+1_1ss19GT	AGGCAGTCTCCTTGGCTATC	MSTRG.14773.3	4	236-255	-	-	-
54	bdi-miR169e-3p_L+1_1ss19GT	AGGCAGTCTCCTTGGCTATC	MSTRG.14773.4	4	236-255	-	-	-
54	bdi-miR169e-3p_L+1_1ss19GT	AGGCAGTCTCCTTGGCTATC	MSTRG.14773.5	4	236-255	-	-	-
54	bdi-miR169e-3p_L+1_1ss19GT	AGGCAGTCTCCTTGGCTATC	MSTRG.14773.6	4	236-255	-	-	-
54	bdi-miR169e-3p_L+1_1ss19GT	AGGCAGTCTCCTTGGCTATC	MSTRG.14773.7	4	236-255	-	-	-
54	bdi-miR169e-3p_L+1_1ss19GT	AGGCAGTCTCCTTGGCTATC	MSTRG.14773.8	4	236-255	-	-	-
54	bdi-miR169e-3p_L+1_1ss19GT	AGGCAGTCTCCTTGGCTATC	MSTRG.14773.9	4	236-255	-	-	-
54	bdi-miR169e-3p_L+1_1ss19GT	AGGCAGTCTCCTTGGCTATC	MSTRG.22494.1	4	802-821	-	-	-
54	bdi-miR169e-3p_L+1_1ss19GT	AGGCAGTCTCCTTGGCTATC	MSTRG.22494.2	4	805-824	-	-	-
54	bdi-miR169e-3p_L+1_1ss19GT	AGGCAGTCTCCTTGGCTATC	MSTRG.22494.3	4	1347-1366	-	-	-
54	bdi-miR169e-3p_L+1_1ss19GT	AGGCAGTCTCCTTGGCTATC	MSTRG.22617.1	3.5	901-919	-	-	-
54	bdi-miR169e-3p_L+1_1ss19GT	AGGCAGTCTCCTTGGCTATC	MSTRG.22617.4	3.5	811-829	-	-	-
54	bdi-miR169e-3p_L+1_1ss19GT	AGGCAGTCTCCTTGGCTATC	MSTRG.8749.3	4	1777-1795	-	-	-
54	bdi-miR169e-3p_L+1_1ss19GT	AGGCAGTCTCCTTGGCTATC	MSTRG.8749.5	4	647-665	-	-	-
54	bdi-miR169e-3p_L+1_1ss19GT	AGGCAGTCTCCTTGGCTATC	MSTRG.8749.6	4	732-750	-	-	-
55	mtr-MIR169g-p5_2ss9GT20GT	CAGCCAAGTATGACTTGCCT	Bv_002120_fpmp.t1	4	1452-1471	PREDICTED: nuclear transcription factor Y subunit A-7-like [Beta vulgaris subsp. vulgaris]	GO:0003677(DNA binding);GO:0003700(DNA binding transcription factor activity);GO:0005634(nucleus);GO:0006351(transcription, DNA-templated);GO:0006355(regulation of transcription, DNA-templated);GO:0016602(CCAAT-binding factor complex)	-
55	mtr-MIR169g-p5_2ss9GT20GT	CAGCCAAGTATGACTTGCCT	MSTRG.29463.2	4	2279-2298	-	-	-
55	mtr-MIR169g-p5_2ss9GT20GT	CAGCCAAGTATGACTTGCCT	MSTRG.29463.3	4	6618-6637	-	-	-
55	mtr-MIR169g-p5_2ss9GT20GT	CAGCCAAGTATGACTTGCCT	Bv2_029330_kios.t1	3	1344-1363	PREDICTED: nuclear transcription factor Y subunit A-4 [Beta vulgaris subsp. vulgaris]	GO:0003677(DNA binding);GO:0003700(DNA binding transcription factor activity);GO:0005634(nucleus);GO:0006351(transcription, DNA-templated);GO:0006355(regulation of transcription, DNA-templated);GO:0009793(embryo development ending in seed dormancy);GO:0010262(somatic embryogenesis);GO:0016602(CCAAT-binding factor complex);GO:0048316(seed development);GO:0048510(regulation of timing of transition …	-
55	mtr-MIR169g-p5_2ss9GT20GT	CAGCCAAGTATGACTTGCCT	MSTRG.3486.1	3	1976-1995	-	-	-
55	mtr-MIR169g-p5_2ss9GT20GT	CAGCCAAGTATGACTTGCCT	MSTRG.3486.3	3	2006-2025	-	-	-
55	mtr-MIR169g-p5_2ss9GT20GT	CAGCCAAGTATGACTTGCCT	Bv4_072720_ohdu.t1	4	1306-1325	PREDICTED: nuclear transcription factor Y subunit A-1 [Beta vulgaris subsp. vulgaris]	GO:0003677(DNA binding);GO:0003700(DNA binding transcription factor activity);GO:0005634(nucleus);GO:0006351(transcription, DNA-templated);GO:0006355(regulation of transcription, DNA-templated);GO:0009793(embryo development ending in seed dormancy);GO:0010262(somatic embryogenesis);GO:0016602(CCAAT-binding factor complex);GO:0048316(seed development);GO:0048510(regulation of timing of transition …	-
55	mtr-MIR169g-p5_2ss9GT20GT	CAGCCAAGTATGACTTGCCT	MSTRG.8815.2	4	3104-3123	-	-	-
55	mtr-MIR169g-p5_2ss9GT20GT	CAGCCAAGTATGACTTGCCT	MSTRG.8815.3	4	1518-1537	-	-	-
55	mtr-MIR169g-p5_2ss9GT20GT	CAGCCAAGTATGACTTGCCT	MSTRG.8815.4	4	3355-3374	-	-	-
55	mtr-MIR169g-p5_2ss9GT20GT	CAGCCAAGTATGACTTGCCT	Bv2_029960_kjjz.t1	4	788-806	PREDICTED: high mobility group B protein 2 isoform X1 [Beta vulgaris subsp. vulgaris]	GO:0003677(DNA binding);GO:0005515(protein binding);GO:0005634(nucleus);GO:0006338(chromatin remodeling)	-
55	mtr-MIR169g-p5_2ss9GT20GT	CAGCCAAGTATGACTTGCCT	Bv5_126810_awat.t1	4	1739-1757	PREDICTED: histone deacetylase 15 [Beta vulgaris subsp. vulgaris]	GO:0004407(histone deacetylase activity);GO:0005634(nucleus);GO:0006351(transcription, DNA-templated);GO:0006355(regulation of transcription, DNA-templated);GO:0009294(DNA mediated transformation);GO:0016575(histone deacetylation);GO:0032041(NAD-dependent histone deacetylase activity (H3-K14 specific));GO:0046872(metal ion binding)	-
55	mtr-MIR169g-p5_2ss9GT20GT	CAGCCAAGTATGACTTGCCT	Bv5_126810_awat.t2	4	1191-1209	PREDICTED: histone deacetylase 15 [Beta vulgaris subsp. vulgaris]	GO:0004407(histone deacetylase activity);GO:0005634(nucleus);GO:0006351(transcription, DNA-templated);GO:0006355(regulation of transcription, DNA-templated);GO:0009294(DNA mediated transformation);GO:0016575(histone deacetylation);GO:0032041(NAD-dependent histone deacetylase activity (H3-K14 specific));GO:0046872(metal ion binding)	-
55	mtr-MIR169g-p5_2ss9GT20GT	CAGCCAAGTATGACTTGCCT	Bv6_149950_gixc.t1	3.5	481-500	hypothetical protein BVRB_6g149950 [Beta vulgaris subsp. vulgaris]	-	-
55	mtr-MIR169g-p5_2ss9GT20GT	CAGCCAAGTATGACTTGCCT	MSTRG.15386.1	4	1988-2006	-	-	-
55	mtr-MIR169g-p5_2ss9GT20GT	CAGCCAAGTATGACTTGCCT	MSTRG.15386.4	4	2378-2396	-	-	-
55	mtr-MIR169g-p5_2ss9GT20GT	CAGCCAAGTATGACTTGCCT	MSTRG.16788.1	3.5	86-105	-	-	-
56	osa-miR169h_1ss9GT	TAGCCAAGTATGACTTGCCTG	MSTRG.29463.2	4	2278-2298	-	-	-
56	osa-miR169h_1ss9GT	TAGCCAAGTATGACTTGCCTG	Bv_002120_fpmp.t1	4	1451-1471	PREDICTED: nuclear transcription factor Y subunit A-7-like [Beta vulgaris subsp. vulgaris]	GO:0003677(DNA binding);GO:0003700(DNA binding transcription factor activity);GO:0005634(nucleus);GO:0006351(transcription, DNA-templated);GO:0006355(regulation of transcription, DNA-templated);GO:0016602(CCAAT-binding factor complex)	-
56	osa-miR169h_1ss9GT	TAGCCAAGTATGACTTGCCTG	MSTRG.29463.3	4	6617-6637	-	-	-
56	osa-miR169h_1ss9GT	TAGCCAAGTATGACTTGCCTG	Bv2_029330_kios.t1	3.5	1343-1363	PREDICTED: nuclear transcription factor Y subunit A-4 [Beta vulgaris subsp. vulgaris]	GO:0003677(DNA binding);GO:0003700(DNA binding transcription factor activity);GO:0005634(nucleus);GO:0006351(transcription, DNA-templated);GO:0006355(regulation of transcription, DNA-templated);GO:0009793(embryo development ending in seed dormancy);GO:0010262(somatic embryogenesis);GO:0016602(CCAAT-binding factor complex);GO:0048316(seed development);GO:0048510(regulation of timing of transition …	-
56	osa-miR169h_1ss9GT	TAGCCAAGTATGACTTGCCTG	MSTRG.3486.3	3.5	2005-2025	-	-	-
56	osa-miR169h_1ss9GT	TAGCCAAGTATGACTTGCCTG	MSTRG.3486.1	3.5	1975-1995	-	-	-
56	osa-miR169h_1ss9GT	TAGCCAAGTATGACTTGCCTG	Bv2_029960_kjjz.t1	4	787-806	PREDICTED: high mobility group B protein 2 isoform X1 [Beta vulgaris subsp. vulgaris]	GO:0003677(DNA binding);GO:0005515(protein binding);GO:0005634(nucleus);GO:0006338(chromatin remodeling)	-
56	osa-miR169h_1ss9GT	TAGCCAAGTATGACTTGCCTG	Bv6_149950_gixc.t1	3.5	480-500	hypothetical protein BVRB_6g149950 [Beta vulgaris subsp. vulgaris]	-	-
56	osa-miR169h_1ss9GT	TAGCCAAGTATGACTTGCCTG	MSTRG.3919.2	4	1583-1603	-	-	-
56	osa-miR169h_1ss9GT	TAGCCAAGTATGACTTGCCTG	MSTRG.3919.3	4	1583-1603	-	-	-
56	osa-miR169h_1ss9GT	TAGCCAAGTATGACTTGCCTG	MSTRG.3919.4	4	1571-1591	-	-	-
56	osa-miR169h_1ss9GT	TAGCCAAGTATGACTTGCCTG	MSTRG.3919.5	4	1566-1586	-	-	-
57	ptc-miR169i_R+1	TAGCCAAGGATGACTTGCCTGC	Bv4_097640_szor.t1	4	1282-1304	PREDICTED: nuclear transcription factor Y subunit A-10 [Beta vulgaris subsp. vulgaris]	GO:0003677(DNA binding);GO:0003700(DNA binding transcription factor activity);GO:0005634(nucleus);GO:0006351(transcription, DNA-templated);GO:0006355(regulation of transcription, DNA-templated);GO:0009567(double fertilization forming a zygote and endosperm);GO:0016602(CCAAT-binding factor complex)	-
57	ptc-miR169i_R+1	TAGCCAAGGATGACTTGCCTGC	MSTRG.11805.1	4	3014-3036	-	-	-
57	ptc-miR169i_R+1	TAGCCAAGGATGACTTGCCTGC	Bv_002120_fpmp.t1	3	1450-1471	PREDICTED: nuclear transcription factor Y subunit A-7-like [Beta vulgaris subsp. vulgaris]	GO:0003677(DNA binding);GO:0003700(DNA binding transcription factor activity);GO:0005634(nucleus);GO:0006351(transcription, DNA-templated);GO:0006355(regulation of transcription, DNA-templated);GO:0016602(CCAAT-binding factor complex)	-
57	ptc-miR169i_R+1	TAGCCAAGGATGACTTGCCTGC	MSTRG.29463.2	3	2277-2298	-	-	-
57	ptc-miR169i_R+1	TAGCCAAGGATGACTTGCCTGC	MSTRG.29463.3	3	6616-6637	-	-	-
57	ptc-miR169i_R+1	TAGCCAAGGATGACTTGCCTGC	Bv2_029330_kios.t1	3.5	1342-1363	PREDICTED: nuclear transcription factor Y subunit A-4 [Beta vulgaris subsp. vulgaris]	GO:0003677(DNA binding);GO:0003700(DNA binding transcription factor activity);GO:0005634(nucleus);GO:0006351(transcription, DNA-templated);GO:0006355(regulation of transcription, DNA-templated);GO:0009793(embryo development ending in seed dormancy);GO:0010262(somatic embryogenesis);GO:0016602(CCAAT-binding factor complex);GO:0048316(seed development);GO:0048510(regulation of timing of transition …	-
57	ptc-miR169i_R+1	TAGCCAAGGATGACTTGCCTGC	MSTRG.3486.3	3.5	2004-2025	-	-	-
57	ptc-miR169i_R+1	TAGCCAAGGATGACTTGCCTGC	MSTRG.3486.1	3.5	1974-1995	-	-	-
57	ptc-miR169i_R+1	TAGCCAAGGATGACTTGCCTGC	MSTRG.8815.2	3.5	3103-3123	-	-	-
57	ptc-miR169i_R+1	TAGCCAAGGATGACTTGCCTGC	MSTRG.8815.4	3.5	3354-3374	-	-	-
57	ptc-miR169i_R+1	TAGCCAAGGATGACTTGCCTGC	Bv4_072720_ohdu.t1	3.5	1305-1325	PREDICTED: nuclear transcription factor Y subunit A-1 [Beta vulgaris subsp. vulgaris]	GO:0003677(DNA binding);GO:0003700(DNA binding transcription factor activity);GO:0005634(nucleus);GO:0006351(transcription, DNA-templated);GO:0006355(regulation of transcription, DNA-templated);GO:0009793(embryo development ending in seed dormancy);GO:0010262(somatic embryogenesis);GO:0016602(CCAAT-binding factor complex);GO:0048316(seed development);GO:0048510(regulation of timing of transition …	-
57	ptc-miR169i_R+1	TAGCCAAGGATGACTTGCCTGC	MSTRG.8815.3	3.5	1517-1537	-	-	-
57	ptc-miR169i_R+1	TAGCCAAGGATGACTTGCCTGC	Bv6_149950_gixc.t1	2.5	479-500	hypothetical protein BVRB_6g149950 [Beta vulgaris subsp. vulgaris]	-	-
57	ptc-miR169i_R+1	TAGCCAAGGATGACTTGCCTGC	MSTRG.3669.4	3.5	1359-1381	-	-	-
58	osa-miR169h_R+1_1ss9GT	TAGCCAAGTATGACTTGCCTGC	Bv6_149950_gixc.t1	3.5	479-500	hypothetical protein BVRB_6g149950 [Beta vulgaris subsp. vulgaris]	-	-
59	gma-miR171c-3p_2ss19AC21AG	TTGAGCCGTGCCAATATCCCG	Bv5_122850_jkmd.t1	3	2073-2093	PREDICTED: scarecrow-like protein 6 [Beta vulgaris subsp. vulgaris]	GO:0003700(DNA binding transcription factor activity);GO:0005634(nucleus);GO:0006355(regulation of transcription, DNA-templated);GO:0030154(cell differentiation);GO:0043565(sequence-specific DNA binding)	ko04075(Plant hormone signal transduction)
59	gma-miR171c-3p_2ss19AC21AG	TTGAGCCGTGCCAATATCCCG	Bv_011420_aoao.t1	1	791-811	PREDICTED: scarecrow-like protein 15 [Beta vulgaris subsp. vulgaris]	GO:0003700(DNA binding transcription factor activity);GO:0005634(nucleus);GO:0006355(regulation of transcription, DNA-templated);GO:0030154(cell differentiation);GO:0043565(sequence-specific DNA binding);GO:0048831(regulation of shoot system development)	ko04075(Plant hormone signal transduction)
60	mtr-miR171d	TGATTGAGCCGTGCCAATATC	Bv5_122850_jkmd.t1	1	2076-2096	PREDICTED: scarecrow-like protein 6 [Beta vulgaris subsp. vulgaris]	GO:0003700(DNA binding transcription factor activity);GO:0005634(nucleus);GO:0006355(regulation of transcription, DNA-templated);GO:0030154(cell differentiation);GO:0043565(sequence-specific DNA binding)	ko04075(Plant hormone signal transduction)
60	mtr-miR171d	TGATTGAGCCGTGCCAATATC	Bv_011420_aoao.t1	0	794-814	PREDICTED: scarecrow-like protein 15 [Beta vulgaris subsp. vulgaris]	GO:0003700(DNA binding transcription factor activity);GO:0005634(nucleus);GO:0006355(regulation of transcription, DNA-templated);GO:0030154(cell differentiation);GO:0043565(sequence-specific DNA binding);GO:0048831(regulation of shoot system development)	ko04075(Plant hormone signal transduction)
60	mtr-miR171d	TGATTGAGCCGTGCCAATATC	Bv6_153660_mmxf.t1	4	259-278	PREDICTED: agamous-like MADS-box protein AGL30 isoform X2 [Beta vulgaris subsp. vulgaris]	GO:0000987(proximal promoter sequence-specific DNA binding);GO:0003677(DNA binding);GO:0003700(DNA binding transcription factor activity);GO:0005515(protein binding);GO:0005634(nucleus);GO:0006351(transcription, DNA-templated);GO:0009555(pollen development);GO:0010152(pollen maturation);GO:0016021(integral component of membrane);GO:0043565(sequence-specific DNA binding);GO:0045944(positive regula…	-
60	mtr-miR171d	TGATTGAGCCGTGCCAATATC	Bv6_153660_mmxf.t2	4	259-278	-	-	-
60	mtr-miR171d	TGATTGAGCCGTGCCAATATC	Bv6_153660_mmxf.t3	4	262-281	PREDICTED: agamous-like MADS-box protein AGL30 isoform X1 [Beta vulgaris subsp. vulgaris]	GO:0000987(proximal promoter sequence-specific DNA binding);GO:0003677(DNA binding);GO:0003700(DNA binding transcription factor activity);GO:0005515(protein binding);GO:0005634(nucleus);GO:0006351(transcription, DNA-templated);GO:0009555(pollen development);GO:0010152(pollen maturation);GO:0016021(integral component of membrane);GO:0043565(sequence-specific DNA binding);GO:0045944(positive regula…	-
61	mtr-miR171d_1ss5TG	TGATGGAGCCGTGCCAATATC	Bv5_122850_jkmd.t1	3	2076-2096	PREDICTED: scarecrow-like protein 6 [Beta vulgaris subsp. vulgaris]	GO:0003700(DNA binding transcription factor activity);GO:0005634(nucleus);GO:0006355(regulation of transcription, DNA-templated);GO:0030154(cell differentiation);GO:0043565(sequence-specific DNA binding)	ko04075(Plant hormone signal transduction)
61	mtr-miR171d_1ss5TG	TGATGGAGCCGTGCCAATATC	Bv9_225070_jpic.t1	4	2328-2349	PREDICTED: heat shock protein 90-6, mitochondrial [Beta vulgaris subsp. vulgaris]	GO:0005524(ATP binding);GO:0005618(cell wall);GO:0005739(mitochondrion);GO:0006457(protein folding);GO:0009507(chloroplast);GO:0009570(chloroplast stroma)	ko04141(Protein processing in endoplasmic reticulum);ko04626(Plant-pathogen interaction)
61	mtr-miR171d_1ss5TG	TGATGGAGCCGTGCCAATATC	Bv_011420_aoao.t1	2	794-814	PREDICTED: scarecrow-like protein 15 [Beta vulgaris subsp. vulgaris]	GO:0003700(DNA binding transcription factor activity);GO:0005634(nucleus);GO:0006355(regulation of transcription, DNA-templated);GO:0030154(cell differentiation);GO:0043565(sequence-specific DNA binding);GO:0048831(regulation of shoot system development)	ko04075(Plant hormone signal transduction)
61	mtr-miR171d_1ss5TG	TGATGGAGCCGTGCCAATATC	Bv_018900_zndr.t1	4	856-876	-	-	-
62	fve-MIR171d-p5_1ss20GA	TGTTGGCCCGGTTCACTCAAG	MSTRG.27049.1	4	258-277	-	-	-
63	mtr-miR171e-5p_1ss5GA	CGATATTGGTGAGGTTCAATC	Bv_033151z4328.t1	4	363-384	-	-	-
63	mtr-miR171e-5p_1ss5GA	CGATATTGGTGAGGTTCAATC	Bv_035070_oecf.t1	4	167-186	-	-	-
63	mtr-miR171e-5p_1ss5GA	CGATATTGGTGAGGTTCAATC	Bv_036001z5354.t1	4	431-451	-	-	-
63	mtr-miR171e-5p_1ss5GA	CGATATTGGTGAGGTTCAATC	Bv_038861z6622.t1	4	50-70	-	-	-
63	mtr-miR171e-5p_1ss5GA	CGATATTGGTGAGGTTCAATC	MSTRG.24011.2	4	581-600	-	-	-
64	ptc-miR171g-5p_2ss7GA20TA	TGTTGGAATGGCTCAATCAAG	Bv1_018740_qrnh.t1	3.5	935-955	PREDICTED: chalcone synthase 3 [Beta vulgaris subsp. vulgaris]	GO:0005515(protein binding);GO:0005634(nucleus);GO:0005737(cytoplasm);GO:0005783(endoplasmic reticulum);GO:0006979(response to oxidative stress);GO:0009611(response to wounding);GO:0009629(response to gravity);GO:0009705(plant-type vacuole membrane);GO:0009715(chalcone biosynthetic process);GO:0009733(response to auxin);GO:0009753(response to jasmonic acid);GO:0009813(flavonoid biosynthetic proce…	ko00941(Flavonoid biosynthesis);ko04712(Circadian rhythm - plant)
64	ptc-miR171g-5p_2ss7GA20TA	TGTTGGAATGGCTCAATCAAG	Bv1_018750_wmqt.t1	3.5	933-953	PREDICTED: chalcone synthase 3 [Beta vulgaris subsp. vulgaris]	GO:0005515(protein binding);GO:0005634(nucleus);GO:0005737(cytoplasm);GO:0005783(endoplasmic reticulum);GO:0006979(response to oxidative stress);GO:0009611(response to wounding);GO:0009629(response to gravity);GO:0009705(plant-type vacuole membrane);GO:0009715(chalcone biosynthetic process);GO:0009733(response to auxin);GO:0009753(response to jasmonic acid);GO:0009813(flavonoid biosynthetic proce…	ko00941(Flavonoid biosynthesis);ko04712(Circadian rhythm - plant)
64	ptc-miR171g-5p_2ss7GA20TA	TGTTGGAATGGCTCAATCAAG	MSTRG.17450.9	4	82-103	-	-	-
65	gma-miR171k-3p	TTGAGCCGCGCCAATATCACT	Bv5_122850_jkmd.t1	1	2073-2093	PREDICTED: scarecrow-like protein 6 [Beta vulgaris subsp. vulgaris]	GO:0003700(DNA binding transcription factor activity);GO:0005634(nucleus);GO:0006355(regulation of transcription, DNA-templated);GO:0030154(cell differentiation);GO:0043565(sequence-specific DNA binding)	ko04075(Plant hormone signal transduction)
65	gma-miR171k-3p	TTGAGCCGCGCCAATATCACT	Bv_011420_aoao.t1	3	791-811	PREDICTED: scarecrow-like protein 15 [Beta vulgaris subsp. vulgaris]	GO:0003700(DNA binding transcription factor activity);GO:0005634(nucleus);GO:0006355(regulation of transcription, DNA-templated);GO:0030154(cell differentiation);GO:0043565(sequence-specific DNA binding);GO:0048831(regulation of shoot system development)	ko04075(Plant hormone signal transduction)
65	gma-miR171k-3p	TTGAGCCGCGCCAATATCACT	Bv2_029670_gtkk.t1	4	1939-1959	PREDICTED: probable sodium-coupled neutral amino acid transporter 6 [Beta vulgaris subsp. vulgaris]	GO:0003333(amino acid transmembrane transport);GO:0015171(amino acid transmembrane transporter activity)	-
65	gma-miR171k-3p	TTGAGCCGCGCCAATATCACT	Bv_029161z3160.t1	3.5	400-420	-	-	-
65	gma-miR171k-3p	TTGAGCCGCGCCAATATCACT	MSTRG.3532.1	4	2777-2797	-	-	-
67	mtr-miR172b_1ss1AC	CGAATCTTGATGATGCTGCAT	Bv7_179610_tysn.t1	3	1425-1445	PREDICTED: AP2-like ethylene-responsive transcription factor TOE3 [Beta vulgaris subsp. vulgaris]	GO:0003677(DNA binding);GO:0003700(DNA binding transcription factor activity);GO:0005634(nucleus);GO:0006351(transcription, DNA-templated);GO:0006355(regulation of transcription, DNA-templated);GO:0009908(flower development);GO:0010073(meristem maintenance);GO:0010093(specification of floral organ identity);GO:0019953(sexual reproduction);GO:0030154(cell differentiation);GO:0048316(seed developme…	-
67	mtr-miR172b_1ss1AC	CGAATCTTGATGATGCTGCAT	MSTRG.5583.3	4	2327-2347	-	-	-
67	mtr-miR172b_1ss1AC	CGAATCTTGATGATGCTGCAT	MSTRG.5583.4	4	1773-1793	-	-	-
67	mtr-miR172b_1ss1AC	CGAATCTTGATGATGCTGCAT	Bv2_045840_qtyg.t2	4	1790-1810	PREDICTED: ethylene-responsive transcription factor RAP2-7-like isoform X4 [Beta vulgaris subsp. vulgaris]	GO:0003677(DNA binding);GO:0003700(DNA binding transcription factor activity);GO:0005634(nucleus);GO:0006351(transcription, DNA-templated);GO:0006355(regulation of transcription, DNA-templated);GO:0009908(flower development);GO:0010073(meristem maintenance);GO:0010093(specification of floral organ identity);GO:0019953(sexual reproduction);GO:0030154(cell differentiation);GO:0048316(seed developme…	-
67	mtr-miR172b_1ss1AC	CGAATCTTGATGATGCTGCAT	MSTRG.5583.2	4	1891-1911	-	-	-
67	mtr-miR172b_1ss1AC	CGAATCTTGATGATGCTGCAT	MSTRG.5583.5	4	1770-1790	-	-	-
67	mtr-miR172b_1ss1AC	CGAATCTTGATGATGCTGCAT	Bv2_045840_qtyg.t1	4	1793-1813	PREDICTED: ethylene-responsive transcription factor RAP2-7-like isoform X3 [Beta vulgaris subsp. vulgaris]	GO:0003677(DNA binding);GO:0003700(DNA binding transcription factor activity);GO:0005634(nucleus);GO:0006351(transcription, DNA-templated);GO:0006355(regulation of transcription, DNA-templated);GO:0009908(flower development);GO:0010073(meristem maintenance);GO:0010093(specification of floral organ identity);GO:0019953(sexual reproduction);GO:0030154(cell differentiation);GO:0048316(seed developme…	-
67	mtr-miR172b_1ss1AC	CGAATCTTGATGATGCTGCAT	MSTRG.5583.1	4	1928-1948	-	-	-
67	mtr-miR172b_1ss1AC	CGAATCTTGATGATGCTGCAT	MSTRG.24785.2	2	562-582	-	-	-
67	mtr-miR172b_1ss1AC	CGAATCTTGATGATGCTGCAT	Bv9_202740_phwc.t1	2	369-389	hypothetical protein BVRB_9g202740 [Beta vulgaris subsp. vulgaris]	-	-
67	mtr-miR172b_1ss1AC	CGAATCTTGATGATGCTGCAT	Bv2_025010_tuoc.t1	3	267-287	hypothetical protein BVRB_2g025010 [Beta vulgaris subsp. vulgaris]	-	-
67	mtr-miR172b_1ss1AC	CGAATCTTGATGATGCTGCAT	Bv3_056590_icmf.t1	4	832-851	hypothetical protein BVRB_3g056590 isoform A [Beta vulgaris subsp. vulgaris]	GO:0003723(RNA binding);GO:0005739(mitochondrion);GO:0008150(biological_process);GO:0043231(intracellular membrane-bounded organelle)	-
67	mtr-miR172b_1ss1AC	CGAATCTTGATGATGCTGCAT	Bv3_056590_icmf.t2	4	832-851	hypothetical protein BVRB_3g056590 isoform B [Beta vulgaris subsp. vulgaris]	GO:0003723(RNA binding);GO:0005739(mitochondrion);GO:0008150(biological_process);GO:0043231(intracellular membrane-bounded organelle)	-
67	mtr-miR172b_1ss1AC	CGAATCTTGATGATGCTGCAT	Bv5_114130_gzxk.t1	3.5	983-1002	PREDICTED: protein CUP-SHAPED COTYLEDON 1 [Beta vulgaris subsp. vulgaris]	GO:0003677(DNA binding);GO:0003700(DNA binding transcription factor activity);GO:0005634(nucleus);GO:0006351(transcription, DNA-templated);GO:0006355(regulation of transcription, DNA-templated);GO:0007275(multicellular organism development)	ko03013(RNA transport);ko03015(mRNA surveillance pathway);ko03018(RNA degradation)
67	mtr-miR172b_1ss1AC	CGAATCTTGATGATGCTGCAT	Bv7_172610_fjdp.t1	3.5	2004-2023	hypothetical protein BVRB_7g172610 isoform A [Beta vulgaris subsp. vulgaris]	GO:0003674(molecular_function);GO:0005634(nucleus);GO:0008150(biological_process);GO:0016021(integral component of membrane)	-
67	mtr-miR172b_1ss1AC	CGAATCTTGATGATGCTGCAT	Bv7_172610_fjdp.t2	3.5	980-999	hypothetical protein BVRB_7g172610 isoform A [Beta vulgaris subsp. vulgaris]	GO:0003674(molecular_function);GO:0005634(nucleus);GO:0008150(biological_process);GO:0016021(integral component of membrane)	-
67	mtr-miR172b_1ss1AC	CGAATCTTGATGATGCTGCAT	Bv_013350_mahg.t1	3	1897-1917	PREDICTED: floral homeotic protein APETALA 2 [Beta vulgaris subsp. vulgaris]	GO:0003677(DNA binding);GO:0003700(DNA binding transcription factor activity);GO:0005634(nucleus);GO:0006351(transcription, DNA-templated);GO:0006355(regulation of transcription, DNA-templated);GO:0009908(flower development);GO:0010073(meristem maintenance);GO:0010093(specification of floral organ identity);GO:0019953(sexual reproduction);GO:0030154(cell differentiation);GO:0048316(seed developme…	-
67	mtr-miR172b_1ss1AC	CGAATCTTGATGATGCTGCAT	Bv_025301z2289.t1	4	585-606	-	-	-
67	mtr-miR172b_1ss1AC	CGAATCTTGATGATGCTGCAT	MSTRG.31084.1	3	2557-2577	-	-	-
67	mtr-miR172b_1ss1AC	CGAATCTTGATGATGCTGCAT	MSTRG.31084.2	3	2557-2577	-	-	-
67	mtr-miR172b_1ss1AC	CGAATCTTGATGATGCTGCAT	MSTRG.31084.3	3	2109-2129	-	-	-
67	mtr-miR172b_1ss1AC	CGAATCTTGATGATGCTGCAT	MSTRG.31084.4	3	1366-1386	-	-	-
67	mtr-miR172b_1ss1AC	CGAATCTTGATGATGCTGCAT	MSTRG.31084.5	3	1996-2016	-	-	-
67	mtr-miR172b_1ss1AC	CGAATCTTGATGATGCTGCAT	MSTRG.6822.3	4	923-942	-	-	-
68	mtr-miR172c-5p_2ss2TC11CT	GCAGCATCATTAAGATTCACA	Bv7_161820_asem.t1	4	695-714	PREDICTED: RNA-binding protein CP29B, chloroplastic [Beta vulgaris subsp. vulgaris]	GO:0003723(RNA binding);GO:0003729(mRNA binding);GO:0006397(mRNA processing);GO:0008266(poly(U) RNA binding);GO:0009409(response to cold);GO:0009507(chloroplast);GO:0009534(chloroplast thylakoid);GO:0009535(chloroplast thylakoid membrane);GO:0009570(chloroplast stroma);GO:0009579(thylakoid);GO:0009737(response to abscisic acid);GO:0009941(chloroplast envelope);GO:0010319(stromule);GO:0045087(inna…	-
68	mtr-miR172c-5p_2ss2TC11CT	GCAGCATCATTAAGATTCACA	Bv5_125870_rycp.t1	3.5	2025-2045	PREDICTED: protein NLP7 [Beta vulgaris subsp. vulgaris]	GO:0003700(DNA binding transcription factor activity);GO:0005634(nucleus);GO:0009414(response to water deprivation);GO:0010118(stomatal movement);GO:0010167(response to nitrate);GO:0042128(nitrate assimilation)	-
68	mtr-miR172c-5p_2ss2TC11CT	GCAGCATCATTAAGATTCACA	MSTRG.15238.2	3.5	1700-1720	-	-	-
68	mtr-miR172c-5p_2ss2TC11CT	GCAGCATCATTAAGATTCACA	Bv2_025010_tuoc.t1	2	442-462	hypothetical protein BVRB_2g025010 [Beta vulgaris subsp. vulgaris]	-	-
68	mtr-miR172c-5p_2ss2TC11CT	GCAGCATCATTAAGATTCACA	Bv2_025020_nret.t1	2	38-58	hypothetical protein BVRB_2g025010 [Beta vulgaris subsp. vulgaris]	-	-
68	mtr-miR172c-5p_2ss2TC11CT	GCAGCATCATTAAGATTCACA	Bv2_025030_okps.t1	2	22-42	hypothetical protein BVRB_2g025030 [Beta vulgaris subsp. vulgaris]	-	-
68	mtr-miR172c-5p_2ss2TC11CT	GCAGCATCATTAAGATTCACA	Bv2_042630_oheq.t1	4	362-382	hypothetical protein BVRB_2g042630 [Beta vulgaris subsp. vulgaris]	GO:0005515(protein binding);GO:0005524(ATP binding);GO:0005576(extracellular region);GO:0006952(defense response);GO:0043531(ADP binding)	-
68	mtr-miR172c-5p_2ss2TC11CT	GCAGCATCATTAAGATTCACA	Bv3_063920_ngxw.t1	3.5	3345-3365	PREDICTED: uncharacterized protein LOC104889623 [Beta vulgaris subsp. vulgaris]	GO:0003674(molecular_function);GO:0005737(cytoplasm);GO:0005829(cytosol);GO:0005886(plasma membrane);GO:0008150(biological_process)	-
68	mtr-miR172c-5p_2ss2TC11CT	GCAGCATCATTAAGATTCACA	Bv4_076840_rkgk.t1	4	724-744	hypothetical protein BVRB_4g076840 [Beta vulgaris subsp. vulgaris]	-	-
68	mtr-miR172c-5p_2ss2TC11CT	GCAGCATCATTAAGATTCACA	Bv4_085431z1053.t1	4	1026-1046	-	-	-
68	mtr-miR172c-5p_2ss2TC11CT	GCAGCATCATTAAGATTCACA	Bv4_095331z1242.t1	3	180-200	-	-	-
68	mtr-miR172c-5p_2ss2TC11CT	GCAGCATCATTAAGATTCACA	Bv5_123430_wpmk.t1	3.5	389-408	PREDICTED: PLASMODESMATA CALLOSE-BINDING PROTEIN 3 [Beta vulgaris subsp. vulgaris]	-	ko00500(Starch and sucrose metabolism)
68	mtr-miR172c-5p_2ss2TC11CT	GCAGCATCATTAAGATTCACA	Bv6_137770_tfzx.t1	3	1180-1200	-	-	-
68	mtr-miR172c-5p_2ss2TC11CT	GCAGCATCATTAAGATTCACA	Bv6_137770_tfzx.t2	3	1190-1210	hypothetical protein BVRB_6g137770 isoform B [Beta vulgaris subsp. vulgaris]	GO:0004176(ATP-dependent peptidase activity);GO:0005739(mitochondrion);GO:0006508(proteolysis);GO:0008237(metallopeptidase activity);GO:0009941(chloroplast envelope)	-
68	mtr-miR172c-5p_2ss2TC11CT	GCAGCATCATTAAGATTCACA	Bv6_151180_zjui.t1	4	1569-1588	PREDICTED: uncharacterized protein LOC104897605 [Beta vulgaris subsp. vulgaris]	GO:0004722(protein serine/threonine phosphatase activity);GO:0005515(protein binding);GO:0005634(nucleus);GO:0005737(cytoplasm);GO:0006470(protein dephosphorylation);GO:0009738(abscisic acid-activated signaling pathway);GO:0046872(metal ion binding)	ko04016(MAPK signaling pathway - plant);ko04075(Plant hormone signal transduction)
68	mtr-miR172c-5p_2ss2TC11CT	GCAGCATCATTAAGATTCACA	Bv7_173380_fmme.t1	4	388-408	-	-	-
68	mtr-miR172c-5p_2ss2TC11CT	GCAGCATCATTAAGATTCACA	Bv9_202740_phwc.t1	2	440-460	hypothetical protein BVRB_9g202740 [Beta vulgaris subsp. vulgaris]	-	-
68	mtr-miR172c-5p_2ss2TC11CT	GCAGCATCATTAAGATTCACA	Bv9_220280_uokx.t1	4	2946-2965	PREDICTED: uncharacterized protein LOC104904626 [Beta vulgaris subsp. vulgaris]	GO:0003674(molecular_function);GO:0005576(extracellular region);GO:0005768(endosome);GO:0005794(Golgi apparatus);GO:0005802(trans-Golgi network);GO:0008150(biological_process);GO:0016020(membrane)	ko04120(Ubiquitin mediated proteolysis)
68	mtr-miR172c-5p_2ss2TC11CT	GCAGCATCATTAAGATTCACA	Bv9_225171z3351.t1	4	1262-1282	-	-	-
68	mtr-miR172c-5p_2ss2TC11CT	GCAGCATCATTAAGATTCACA	Bv_006520_rqwr.t1	3.5	1238-1258	PREDICTED: sperm-associated antigen 1 [Beta vulgaris subsp. vulgaris]	GO:0005737(cytoplasm);GO:0008150(biological_process);GO:0031072(heat shock protein binding)	-
68	mtr-miR172c-5p_2ss2TC11CT	GCAGCATCATTAAGATTCACA	Bv_011780_eues.t1	4	1328-1348	PREDICTED: receptor-like protein kinase HAIKU2 [Beta vulgaris subsp. vulgaris]	GO:0004672(protein kinase activity);GO:0004674(protein serine/threonine kinase activity);GO:0005524(ATP binding);GO:0005886(plasma membrane);GO:0006468(protein phosphorylation);GO:0006979(response to oxidative stress);GO:0007169(transmembrane receptor protein tyrosine kinase signaling pathway);GO:0009506(plasmodesma);GO:0009845(seed germination);GO:0016301(kinase activity);GO:0046777(protein auto…	-
68	mtr-miR172c-5p_2ss2TC11CT	GCAGCATCATTAAGATTCACA	Bv_032291z4042.t1	4	345-365	-	-	-
68	mtr-miR172c-5p_2ss2TC11CT	GCAGCATCATTAAGATTCACA	MSTRG.18475.2	4	1553-1572	-	-	-
68	mtr-miR172c-5p_2ss2TC11CT	GCAGCATCATTAAGATTCACA	MSTRG.18475.3	4	1547-1566	-	-	-
68	mtr-miR172c-5p_2ss2TC11CT	GCAGCATCATTAAGATTCACA	MSTRG.18475.4	4	1535-1554	-	-	-
68	mtr-miR172c-5p_2ss2TC11CT	GCAGCATCATTAAGATTCACA	MSTRG.18475.5	4	950-969	-	-	-
68	mtr-miR172c-5p_2ss2TC11CT	GCAGCATCATTAAGATTCACA	MSTRG.19004.3	4	5447-5466	-	-	-
68	mtr-miR172c-5p_2ss2TC11CT	GCAGCATCATTAAGATTCACA	MSTRG.19288.1	3.5	4943-4962	-	-	-
68	mtr-miR172c-5p_2ss2TC11CT	GCAGCATCATTAAGATTCACA	MSTRG.19288.3	3.5	4832-4851	-	-	-
68	mtr-miR172c-5p_2ss2TC11CT	GCAGCATCATTAAGATTCACA	MSTRG.19767.10	4	2306-2327	-	-	-
68	mtr-miR172c-5p_2ss2TC11CT	GCAGCATCATTAAGATTCACA	MSTRG.19767.3	4	3025-3046	-	-	-
68	mtr-miR172c-5p_2ss2TC11CT	GCAGCATCATTAAGATTCACA	MSTRG.19767.4	4	3923-3944	-	-	-
68	mtr-miR172c-5p_2ss2TC11CT	GCAGCATCATTAAGATTCACA	MSTRG.19767.5	4	3865-3886	-	-	-
68	mtr-miR172c-5p_2ss2TC11CT	GCAGCATCATTAAGATTCACA	MSTRG.19767.8	4	2620-2641	-	-	-
68	mtr-miR172c-5p_2ss2TC11CT	GCAGCATCATTAAGATTCACA	MSTRG.19767.9	4	2306-2327	-	-	-
68	mtr-miR172c-5p_2ss2TC11CT	GCAGCATCATTAAGATTCACA	MSTRG.21199.1	4	403-423	-	-	-
68	mtr-miR172c-5p_2ss2TC11CT	GCAGCATCATTAAGATTCACA	MSTRG.22805.1	4	1427-1446	-	-	-
68	mtr-miR172c-5p_2ss2TC11CT	GCAGCATCATTAAGATTCACA	MSTRG.22966.2	4	5028-5048	-	-	-
68	mtr-miR172c-5p_2ss2TC11CT	GCAGCATCATTAAGATTCACA	MSTRG.24785.2	2	633-653	-	-	-
68	mtr-miR172c-5p_2ss2TC11CT	GCAGCATCATTAAGATTCACA	MSTRG.25526.3	4	4997-5016	-	-	-
68	mtr-miR172c-5p_2ss2TC11CT	GCAGCATCATTAAGATTCACA	MSTRG.28991.1	3.5	332-351	-	-	-
68	mtr-miR172c-5p_2ss2TC11CT	GCAGCATCATTAAGATTCACA	MSTRG.4587.2	4	977-996	-	-	-
68	mtr-miR172c-5p_2ss2TC11CT	GCAGCATCATTAAGATTCACA	MSTRG.4587.5	4	981-1000	-	-	-
68	mtr-miR172c-5p_2ss2TC11CT	GCAGCATCATTAAGATTCACA	MSTRG.7739.1	3.5	3424-3444	-	-	-
68	mtr-miR172c-5p_2ss2TC11CT	GCAGCATCATTAAGATTCACA	MSTRG.7739.3	3.5	4024-4044	-	-	-
68	mtr-miR172c-5p_2ss2TC11CT	GCAGCATCATTAAGATTCACA	MSTRG.9571.3	3	619-640	-	-	-
69	mtr-miR172c-5p_2ss2TC9AT	GCAGCATCTTCAAGATTCACA	Bv9_207720_jnnq.t1	2.5	1466-1485	PREDICTED: glucan endo-1,3-beta-glucosidase 12 [Beta vulgaris subsp. vulgaris]	GO:0004553(hydrolase activity, hydrolyzing O-glycosyl compounds);GO:0030247(polysaccharide binding);GO:0046658(anchored component of plasma membrane)	ko00500(Starch and sucrose metabolism)
69	mtr-miR172c-5p_2ss2TC9AT	GCAGCATCTTCAAGATTCACA	Bv9_208590_puum.t1	3.5	1970-1989	PREDICTED: ethylene-responsive transcription factor ERF054 [Beta vulgaris subsp. vulgaris]	GO:0003677(DNA binding);GO:0003700(DNA binding transcription factor activity);GO:0005515(protein binding);GO:0005634(nucleus);GO:0005737(cytoplasm);GO:0006351(transcription, DNA-templated);GO:0006355(regulation of transcription, DNA-templated);GO:0009651(response to salt stress);GO:0009873(ethylene-activated signaling pathway);GO:0043565(sequence-specific DNA binding);GO:0045893(positive regulati…	-
69	mtr-miR172c-5p_2ss2TC9AT	GCAGCATCTTCAAGATTCACA	Bv5_097740_ishz.t1	4	295-315	PREDICTED: putative lipid-binding protein AIR1B [Beta vulgaris subsp. vulgaris]	GO:0005576(extracellular region);GO:0005783(endoplasmic reticulum);GO:0006869(lipid transport);GO:0008289(lipid binding);GO:0009506(plasmodesma)	-
69	mtr-miR172c-5p_2ss2TC9AT	GCAGCATCTTCAAGATTCACA	Bv5_125870_rycp.t1	3.5	2025-2045	PREDICTED: protein NLP7 [Beta vulgaris subsp. vulgaris]	GO:0003700(DNA binding transcription factor activity);GO:0005634(nucleus);GO:0009414(response to water deprivation);GO:0010118(stomatal movement);GO:0010167(response to nitrate);GO:0042128(nitrate assimilation)	-
69	mtr-miR172c-5p_2ss2TC9AT	GCAGCATCTTCAAGATTCACA	MSTRG.15238.2	3.5	1700-1720	-	-	-
69	mtr-miR172c-5p_2ss2TC9AT	GCAGCATCTTCAAGATTCACA	Bv2_025010_tuoc.t1	3	442-462	hypothetical protein BVRB_2g025010 [Beta vulgaris subsp. vulgaris]	-	-
69	mtr-miR172c-5p_2ss2TC9AT	GCAGCATCTTCAAGATTCACA	Bv2_025020_nret.t1	3	38-58	hypothetical protein BVRB_2g025010 [Beta vulgaris subsp. vulgaris]	-	-
69	mtr-miR172c-5p_2ss2TC9AT	GCAGCATCTTCAAGATTCACA	Bv2_025030_okps.t1	3	22-42	hypothetical protein BVRB_2g025030 [Beta vulgaris subsp. vulgaris]	-	-
69	mtr-miR172c-5p_2ss2TC9AT	GCAGCATCTTCAAGATTCACA	Bv2_029230_tpcj.t1	4	1108-1128	PREDICTED: uncharacterized protein LOC104907813 [Beta vulgaris subsp. vulgaris]	GO:0005634(nucleus);GO:0046872(metal ion binding)	-
69	mtr-miR172c-5p_2ss2TC9AT	GCAGCATCTTCAAGATTCACA	Bv2_029950_isqu.t1	3	1019-1039	PREDICTED: WEB family protein At3g51720 [Beta vulgaris subsp. vulgaris]	GO:0005829(cytosol);GO:0009903(chloroplast avoidance movement);GO:0009904(chloroplast accumulation movement)	-
69	mtr-miR172c-5p_2ss2TC9AT	GCAGCATCTTCAAGATTCACA	Bv2_035470_mzom.t1	4	1868-1888	hypothetical protein BVRB_2g035470 [Beta vulgaris subsp. vulgaris]	GO:0000977(RNA polymerase II regulatory region sequence-specific DNA binding);GO:0003700(DNA binding transcription factor activity);GO:0005634(nucleus);GO:0006357(regulation of transcription by RNA polymerase II)	-
69	mtr-miR172c-5p_2ss2TC9AT	GCAGCATCTTCAAGATTCACA	Bv2_042420_qzgr.t1	4	990-1010	PREDICTED: uncharacterized protein LOC104887626 isoform X1 [Beta vulgaris subsp. vulgaris]	GO:0003674(molecular_function);GO:0005634(nucleus);GO:0008150(biological_process)	-
69	mtr-miR172c-5p_2ss2TC9AT	GCAGCATCTTCAAGATTCACA	Bv4_079811z961.t2	2	1388-1408	PREDICTED: pentatricopeptide repeat-containing protein At1g06710, mitochondrial [Beta vulgaris subsp. vulgaris]	GO:0005739(mitochondrion);GO:0043231(intracellular membrane-bounded organelle)	-
69	mtr-miR172c-5p_2ss2TC9AT	GCAGCATCTTCAAGATTCACA	Bv4_079990_duqz.t1	2	1375-1395	PREDICTED: putative pentatricopeptide repeat-containing protein At1g12700, mitochondrial [Beta vulgaris subsp. vulgaris]	GO:0003723(RNA binding);GO:0004519(endonuclease activity);GO:0005739(mitochondrion);GO:0080156(mitochondrial mRNA modification);GO:0090615(mitochondrial mRNA processing)	-
69	mtr-miR172c-5p_2ss2TC9AT	GCAGCATCTTCAAGATTCACA	Bv4_080220_jeij.t1	2	1371-1391	PREDICTED: putative pentatricopeptide repeat-containing protein At1g12700, mitochondrial [Beta vulgaris subsp. vulgaris]	GO:0003723(RNA binding);GO:0004519(endonuclease activity);GO:0005739(mitochondrion);GO:0080156(mitochondrial mRNA modification);GO:0090615(mitochondrial mRNA processing)	-
69	mtr-miR172c-5p_2ss2TC9AT	GCAGCATCTTCAAGATTCACA	Bv4_080470_khxz.t1	2	1392-1412	PREDICTED: pentatricopeptide repeat-containing protein At1g06710, mitochondrial [Beta vulgaris subsp. vulgaris]	GO:0005739(mitochondrion);GO:0043231(intracellular membrane-bounded organelle)	-
69	mtr-miR172c-5p_2ss2TC9AT	GCAGCATCTTCAAGATTCACA	Bv4_080590_mmef.t1	4	1530-1550	PREDICTED: putative pentatricopeptide repeat-containing protein At1g12700, mitochondrial [Beta vulgaris subsp. vulgaris]	GO:0005739(mitochondrion);GO:0043231(intracellular membrane-bounded organelle)	-
69	mtr-miR172c-5p_2ss2TC9AT	GCAGCATCTTCAAGATTCACA	Bv4_080680_wtdk.t1	2	1608-1628	hypothetical protein BVRB_4g080680 [Beta vulgaris subsp. vulgaris]	GO:0005739(mitochondrion);GO:0043231(intracellular membrane-bounded organelle)	-
69	mtr-miR172c-5p_2ss2TC9AT	GCAGCATCTTCAAGATTCACA	Bv4_080790_hofz.t1	4	375-395	PREDICTED: putative pentatricopeptide repeat-containing protein At1g12700, mitochondrial [Beta vulgaris subsp. vulgaris]	-	-
69	mtr-miR172c-5p_2ss2TC9AT	GCAGCATCTTCAAGATTCACA	Bv4_080800_roaz.t1	4	1373-1393	PREDICTED: putative pentatricopeptide repeat-containing protein At1g12700, mitochondrial [Beta vulgaris subsp. vulgaris]	GO:0005739(mitochondrion);GO:0043231(intracellular membrane-bounded organelle)	-
69	mtr-miR172c-5p_2ss2TC9AT	GCAGCATCTTCAAGATTCACA	Bv4_080810_pagz.t1	4	1347-1367	PREDICTED: putative pentatricopeptide repeat-containing protein At1g12700, mitochondrial [Beta vulgaris subsp. vulgaris]	GO:0005739(mitochondrion);GO:0043231(intracellular membrane-bounded organelle)	-
69	mtr-miR172c-5p_2ss2TC9AT	GCAGCATCTTCAAGATTCACA	Bv4_080970_yhyn.t1	4	1674-1694	PREDICTED: putative pentatricopeptide repeat-containing protein At1g12700, mitochondrial [Beta vulgaris subsp. vulgaris]	GO:0003723(RNA binding);GO:0004519(endonuclease activity);GO:0005739(mitochondrion);GO:0080156(mitochondrial mRNA modification);GO:0090615(mitochondrial mRNA processing)	-
69	mtr-miR172c-5p_2ss2TC9AT	GCAGCATCTTCAAGATTCACA	Bv4_080980_mpwa.t1	4	457-477	PREDICTED: putative pentatricopeptide repeat-containing protein At1g12700, mitochondrial [Beta vulgaris subsp. vulgaris]	-	-
69	mtr-miR172c-5p_2ss2TC9AT	GCAGCATCTTCAAGATTCACA	Bv4_081030_aauz.t1	2	1558-1578	PREDICTED: putative pentatricopeptide repeat-containing protein At1g74580 [Beta vulgaris subsp. vulgaris]	GO:0005739(mitochondrion);GO:0043231(intracellular membrane-bounded organelle)	-
69	mtr-miR172c-5p_2ss2TC9AT	GCAGCATCTTCAAGATTCACA	Bv4_081260_rgmh.t1	2	1575-1595	PREDICTED: putative pentatricopeptide repeat-containing protein At1g12700, mitochondrial [Beta vulgaris subsp. vulgaris]	GO:0005739(mitochondrion);GO:0043231(intracellular membrane-bounded organelle)	-
69	mtr-miR172c-5p_2ss2TC9AT	GCAGCATCTTCAAGATTCACA	Bv5_126431z1774.t1	3.5	674-695	-	-	-
69	mtr-miR172c-5p_2ss2TC9AT	GCAGCATCTTCAAGATTCACA	Bv6_127520_qhsx.t1	3.5	776-796	hypothetical protein BVRB_6g127520 [Beta vulgaris subsp. vulgaris]	GO:0016020(membrane);GO:0016709(oxidoreductase activity, acting on paired donors, with incorporation or reduction of molecular oxygen, NAD(P)H as one donor, and incorporation of one atom of oxygen);GO:0042343(indole glucosinolate metabolic process);GO:0044550(secondary metabolite biosynthetic process);GO:0098542(defense response to other organism)	ko00943(Isoflavonoid biosynthesis)
69	mtr-miR172c-5p_2ss2TC9AT	GCAGCATCTTCAAGATTCACA	Bv6_139590_wifi.t1	4	800-820	PREDICTED: 2-oxoglutarate-dependent dioxygenase DAO [Beta vulgaris subsp. vulgaris]	GO:0009852(auxin catabolic process);GO:0051213(dioxygenase activity)	ko00904(Diterpenoid biosynthesis)
69	mtr-miR172c-5p_2ss2TC9AT	GCAGCATCTTCAAGATTCACA	Bv7_175380_kogp.t1	3.5	1483-1503	PREDICTED: pentatricopeptide repeat-containing protein At2g30100, chloroplastic [Beta vulgaris subsp. vulgaris]	-	ko04146(Peroxisome)
69	mtr-miR172c-5p_2ss2TC9AT	GCAGCATCTTCAAGATTCACA	Bv8_191080_zfdo.t1	3.5	1905-1924	PREDICTED: phosphoinositide phosphatase SAC3 [Beta vulgaris subsp. vulgaris]	GO:0004439(phosphatidylinositol-4,5-bisphosphate 5-phosphatase activity);GO:0005634(nucleus);GO:0005774(vacuolar membrane);GO:0007033(vacuole organization);GO:0016021(integral component of membrane);GO:0036092(phosphatidylinositol-3-phosphate biosynthetic process);GO:0042578(phosphoric ester hydrolase activity)	ko00562(Inositol phosphate metabolism);ko04070(Phosphatidylinositol signaling system)
69	mtr-miR172c-5p_2ss2TC9AT	GCAGCATCTTCAAGATTCACA	Bv8_195240_dpnt.t1	3	468-488	PREDICTED: uncharacterized protein LOC104902106 [Beta vulgaris subsp. vulgaris]	GO:0003674(molecular_function);GO:0008150(biological_process);GO:0009507(chloroplast);GO:0009536(plastid)	-
69	mtr-miR172c-5p_2ss2TC9AT	GCAGCATCTTCAAGATTCACA	Bv8_195250_eeyi.t1	3	500-520	PREDICTED: uncharacterized protein LOC104902108 [Beta vulgaris subsp. vulgaris]	GO:0003674(molecular_function);GO:0008150(biological_process);GO:0009507(chloroplast);GO:0009536(plastid)	-
69	mtr-miR172c-5p_2ss2TC9AT	GCAGCATCTTCAAGATTCACA	Bv8_198680_pggz.t1	4	1101-1121	PREDICTED: 4-coumarate--CoA ligase 1 [Beta vulgaris subsp. vulgaris]	GO:0005524(ATP binding);GO:0005634(nucleus);GO:0008152(metabolic process);GO:0009411(response to UV);GO:0009611(response to wounding);GO:0009620(response to fungus);GO:0009698(phenylpropanoid metabolic process);GO:0016207(4-coumarate-CoA ligase activity);GO:0016874(ligase activity)	ko00360(Phenylalanine metabolism);ko00130(Ubiquinone and other terpenoid-quinone biosynthesis);ko00940(Phenylpropanoid biosynthesis)
69	mtr-miR172c-5p_2ss2TC9AT	GCAGCATCTTCAAGATTCACA	Bv9_202740_phwc.t1	3	440-460	hypothetical protein BVRB_9g202740 [Beta vulgaris subsp. vulgaris]	-	-
69	mtr-miR172c-5p_2ss2TC9AT	GCAGCATCTTCAAGATTCACA	Bv9_203060_rnop.t1	4	11207-11228	PREDICTED: sacsin [Beta vulgaris subsp. vulgaris]	GO:0005737(cytoplasm);GO:0008270(zinc ion binding);GO:0009506(plasmodesma)	-
69	mtr-miR172c-5p_2ss2TC9AT	GCAGCATCTTCAAGATTCACA	Bv9_213440_rywg.t1	4	884-905	hypothetical protein BVRB_9g213440 isoform A [Beta vulgaris subsp. vulgaris]	GO:0005634(nucleus);GO:0006281(DNA repair);GO:0016301(kinase activity)	-
69	mtr-miR172c-5p_2ss2TC9AT	GCAGCATCTTCAAGATTCACA	Bv9_213440_rywg.t2	4	884-905	hypothetical protein BVRB_9g213440 isoform B [Beta vulgaris subsp. vulgaris]	GO:0005634(nucleus);GO:0006281(DNA repair);GO:0016301(kinase activity)	-
69	mtr-miR172c-5p_2ss2TC9AT	GCAGCATCTTCAAGATTCACA	Bv9_216710_jtfu.t1	4	302-321	hypothetical protein BVRB_9g216710 isoform A [Beta vulgaris subsp. vulgaris]	GO:0003690(double-stranded DNA binding);GO:0005739(mitochondrion);GO:0006355(regulation of transcription, DNA-templated);GO:0009507(chloroplast)	-
69	mtr-miR172c-5p_2ss2TC9AT	GCAGCATCTTCAAGATTCACA	Bv9_216710_jtfu.t2	4	1330-1349	PREDICTED: uncharacterized protein LOC104904280 [Beta vulgaris subsp. vulgaris]	GO:0003690(double-stranded DNA binding);GO:0005739(mitochondrion);GO:0006355(regulation of transcription, DNA-templated);GO:0009507(chloroplast)	-
69	mtr-miR172c-5p_2ss2TC9AT	GCAGCATCTTCAAGATTCACA	Bv_011580_qkzp.t1	4	760-780	PREDICTED: polygalacturonate 4-alpha-galacturonosyltransferase [Beta vulgaris subsp. vulgaris]	GO:0000139(Golgi membrane);GO:0005768(endosome);GO:0005794(Golgi apparatus);GO:0005802(trans-Golgi network);GO:0010289(homogalacturonan biosynthetic process);GO:0016021(integral component of membrane);GO:0016051(carbohydrate biosynthetic process);GO:0016757(transferase activity, transferring glycosyl groups);GO:0047262(polygalacturonate 4-alpha-galacturonosyltransferase activity)	ko00520(Amino sugar and nucleotide sugar metabolism)
69	mtr-miR172c-5p_2ss2TC9AT	GCAGCATCTTCAAGATTCACA	Bv_012570_dtee.t1	4	364-383	PREDICTED: uncharacterized protein LOC104884833 [Beta vulgaris subsp. vulgaris]	GO:0000940(condensed chromosome outer kinetochore);GO:0005876(spindle microtubule);GO:0007059(chromosome segregation);GO:0008017(microtubule binding);GO:0051301(cell division)	-
69	mtr-miR172c-5p_2ss2TC9AT	GCAGCATCTTCAAGATTCACA	Bv_014190_phnf.t1	2	1774-1794	PREDICTED: putative pentatricopeptide repeat-containing protein At1g12700, mitochondrial [Beta vulgaris subsp. vulgaris]	-	-
69	mtr-miR172c-5p_2ss2TC9AT	GCAGCATCTTCAAGATTCACA	Bv_014520_dmsa.t1	3	1360-1380	PREDICTED: putative pentatricopeptide repeat-containing protein At1g12700, mitochondrial, partial [Beta vulgaris subsp. vulgaris]	GO:0003723(RNA binding);GO:0004519(endonuclease activity);GO:0005739(mitochondrion);GO:0006397(mRNA processing);GO:0080156(mitochondrial mRNA modification)	-
69	mtr-miR172c-5p_2ss2TC9AT	GCAGCATCTTCAAGATTCACA	Bv_015310_pshg.t1	4	1383-1403	PREDICTED: putative pentatricopeptide repeat-containing protein At1g12700, mitochondrial [Beta vulgaris subsp. vulgaris]	-	-
69	mtr-miR172c-5p_2ss2TC9AT	GCAGCATCTTCAAGATTCACA	Bv_015860_htyz.t1	2	1569-1589	hypothetical protein BVRB_015860 [Beta vulgaris subsp. vulgaris]	GO:0003723(RNA binding);GO:0005739(mitochondrion);GO:0008150(biological_process)	-
69	mtr-miR172c-5p_2ss2TC9AT	GCAGCATCTTCAAGATTCACA	Bv_015940_jrzz.t1	3	1605-1625	PREDICTED: putative pentatricopeptide repeat-containing protein At1g12700, mitochondrial [Beta vulgaris subsp. vulgaris]	-	-
69	mtr-miR172c-5p_2ss2TC9AT	GCAGCATCTTCAAGATTCACA	Bv_016780_gqdd.t1	4	447-467	-	-	-
69	mtr-miR172c-5p_2ss2TC9AT	GCAGCATCTTCAAGATTCACA	Bv_025240_tcqa.t1	4	288-308	hypothetical protein BVRB_025240, partial [Beta vulgaris subsp. vulgaris]	-	-
69	mtr-miR172c-5p_2ss2TC9AT	GCAGCATCTTCAAGATTCACA	Bv_027690_uaqx.t1	4	21-41	hypothetical protein BVRB_027690 [Beta vulgaris subsp. vulgaris]	-	-
69	mtr-miR172c-5p_2ss2TC9AT	GCAGCATCTTCAAGATTCACA	MSTRG.13249.2	3.5	2725-2745	-	-	-
69	mtr-miR172c-5p_2ss2TC9AT	GCAGCATCTTCAAGATTCACA	MSTRG.13249.6	3.5	2725-2745	-	-	-
69	mtr-miR172c-5p_2ss2TC9AT	GCAGCATCTTCAAGATTCACA	MSTRG.15474.1	3.5	992-1012	-	-	-
69	mtr-miR172c-5p_2ss2TC9AT	GCAGCATCTTCAAGATTCACA	MSTRG.16895.2	4	600-620	-	-	-
69	mtr-miR172c-5p_2ss2TC9AT	GCAGCATCTTCAAGATTCACA	MSTRG.19288.1	3.5	4943-4962	-	-	-
69	mtr-miR172c-5p_2ss2TC9AT	GCAGCATCTTCAAGATTCACA	MSTRG.19288.3	3.5	4832-4851	-	-	-
69	mtr-miR172c-5p_2ss2TC9AT	GCAGCATCTTCAAGATTCACA	MSTRG.21421.1	3.5	1966-1986	-	-	-
69	mtr-miR172c-5p_2ss2TC9AT	GCAGCATCTTCAAGATTCACA	MSTRG.23397.1	3.5	2091-2110	-	-	-
69	mtr-miR172c-5p_2ss2TC9AT	GCAGCATCTTCAAGATTCACA	MSTRG.23397.2	3.5	2091-2110	-	-	-
69	mtr-miR172c-5p_2ss2TC9AT	GCAGCATCTTCAAGATTCACA	MSTRG.23397.3	3.5	2091-2110	-	-	-
69	mtr-miR172c-5p_2ss2TC9AT	GCAGCATCTTCAAGATTCACA	MSTRG.23869.1	3	500-520	-	-	-
69	mtr-miR172c-5p_2ss2TC9AT	GCAGCATCTTCAAGATTCACA	MSTRG.23869.2	3	500-520	-	-	-
69	mtr-miR172c-5p_2ss2TC9AT	GCAGCATCTTCAAGATTCACA	MSTRG.24321.1	2	1551-1571	-	-	-
69	mtr-miR172c-5p_2ss2TC9AT	GCAGCATCTTCAAGATTCACA	MSTRG.24350.1	4	315-334	-	-	-
69	mtr-miR172c-5p_2ss2TC9AT	GCAGCATCTTCAAGATTCACA	MSTRG.24785.2	3	633-653	-	-	-
69	mtr-miR172c-5p_2ss2TC9AT	GCAGCATCTTCAAGATTCACA	MSTRG.24820.1	4	12563-12584	-	-	-
69	mtr-miR172c-5p_2ss2TC9AT	GCAGCATCTTCAAGATTCACA	MSTRG.24820.2	4	12643-12664	-	-	-
69	mtr-miR172c-5p_2ss2TC9AT	GCAGCATCTTCAAGATTCACA	MSTRG.24820.4	4	12476-12497	-	-	-
69	mtr-miR172c-5p_2ss2TC9AT	GCAGCATCTTCAAGATTCACA	MSTRG.24820.5	4	12175-12196	-	-	-
69	mtr-miR172c-5p_2ss2TC9AT	GCAGCATCTTCAAGATTCACA	MSTRG.25444.2	2.5	1563-1582	-	-	-
69	mtr-miR172c-5p_2ss2TC9AT	GCAGCATCTTCAAGATTCACA	MSTRG.26244.3	4	772-793	-	-	-
69	mtr-miR172c-5p_2ss2TC9AT	GCAGCATCTTCAAGATTCACA	MSTRG.26244.4	4	771-792	-	-	-
69	mtr-miR172c-5p_2ss2TC9AT	GCAGCATCTTCAAGATTCACA	MSTRG.30830.1	4	879-899	-	-	-
69	mtr-miR172c-5p_2ss2TC9AT	GCAGCATCTTCAAGATTCACA	MSTRG.30830.3	4	752-772	-	-	-
69	mtr-miR172c-5p_2ss2TC9AT	GCAGCATCTTCAAGATTCACA	MSTRG.30977.1	4	423-442	-	-	-
69	mtr-miR172c-5p_2ss2TC9AT	GCAGCATCTTCAAGATTCACA	MSTRG.4481.1	4	655-675	-	-	-
69	mtr-miR172c-5p_2ss2TC9AT	GCAGCATCTTCAAGATTCACA	MSTRG.9558.6	2	1634-1654	-	-	-
69	mtr-miR172c-5p_2ss2TC9AT	GCAGCATCTTCAAGATTCACA	MSTRG.9649.1	4	1602-1622	-	-	-
69	mtr-miR172c-5p_2ss2TC9AT	GCAGCATCTTCAAGATTCACA	MSTRG.9703.4	2	1490-1510	-	-	-
70	mtr-miR172d-3p_R+1_1ss9GT	AGAATCTTTATGATGCTGCAG	Bv7_179610_tysn.t1	4	1425-1445	PREDICTED: AP2-like ethylene-responsive transcription factor TOE3 [Beta vulgaris subsp. vulgaris]	GO:0003677(DNA binding);GO:0003700(DNA binding transcription factor activity);GO:0005634(nucleus);GO:0006351(transcription, DNA-templated);GO:0006355(regulation of transcription, DNA-templated);GO:0009908(flower development);GO:0010073(meristem maintenance);GO:0010093(specification of floral organ identity);GO:0019953(sexual reproduction);GO:0030154(cell differentiation);GO:0048316(seed developme…	-
70	mtr-miR172d-3p_R+1_1ss9GT	AGAATCTTTATGATGCTGCAG	MSTRG.5583.5	4	1770-1790	-	-	-
70	mtr-miR172d-3p_R+1_1ss9GT	AGAATCTTTATGATGCTGCAG	MSTRG.5583.4	4	1773-1793	-	-	-
70	mtr-miR172d-3p_R+1_1ss9GT	AGAATCTTTATGATGCTGCAG	MSTRG.5583.1	4	1928-1948	-	-	-
70	mtr-miR172d-3p_R+1_1ss9GT	AGAATCTTTATGATGCTGCAG	Bv2_045840_qtyg.t2	4	1790-1810	PREDICTED: ethylene-responsive transcription factor RAP2-7-like isoform X4 [Beta vulgaris subsp. vulgaris]	GO:0003677(DNA binding);GO:0003700(DNA binding transcription factor activity);GO:0005634(nucleus);GO:0006351(transcription, DNA-templated);GO:0006355(regulation of transcription, DNA-templated);GO:0009908(flower development);GO:0010073(meristem maintenance);GO:0010093(specification of floral organ identity);GO:0019953(sexual reproduction);GO:0030154(cell differentiation);GO:0048316(seed developme…	-
70	mtr-miR172d-3p_R+1_1ss9GT	AGAATCTTTATGATGCTGCAG	Bv2_045840_qtyg.t1	4	1793-1813	PREDICTED: ethylene-responsive transcription factor RAP2-7-like isoform X3 [Beta vulgaris subsp. vulgaris]	GO:0003677(DNA binding);GO:0003700(DNA binding transcription factor activity);GO:0005634(nucleus);GO:0006351(transcription, DNA-templated);GO:0006355(regulation of transcription, DNA-templated);GO:0009908(flower development);GO:0010073(meristem maintenance);GO:0010093(specification of floral organ identity);GO:0019953(sexual reproduction);GO:0030154(cell differentiation);GO:0048316(seed developme…	-
70	mtr-miR172d-3p_R+1_1ss9GT	AGAATCTTTATGATGCTGCAG	MSTRG.5583.2	4	1891-1911	-	-	-
70	mtr-miR172d-3p_R+1_1ss9GT	AGAATCTTTATGATGCTGCAG	MSTRG.5583.3	4	2327-2347	-	-	-
70	mtr-miR172d-3p_R+1_1ss9GT	AGAATCTTTATGATGCTGCAG	MSTRG.24785.2	4	562-582	-	-	-
70	mtr-miR172d-3p_R+1_1ss9GT	AGAATCTTTATGATGCTGCAG	Bv9_202740_phwc.t1	4	369-389	hypothetical protein BVRB_9g202740 [Beta vulgaris subsp. vulgaris]	-	-
70	mtr-miR172d-3p_R+1_1ss9GT	AGAATCTTTATGATGCTGCAG	MSTRG.27455.1	3.5	1537-1556	-	-	-
70	mtr-miR172d-3p_R+1_1ss9GT	AGAATCTTTATGATGCTGCAG	MSTRG.27455.2	3.5	1402-1421	-	-	-
70	mtr-miR172d-3p_R+1_1ss9GT	AGAATCTTTATGATGCTGCAG	MSTRG.27455.4	3.5	915-934	-	-	-
70	mtr-miR172d-3p_R+1_1ss9GT	AGAATCTTTATGATGCTGCAG	Bv9_224630_yqiq.t1	3.5	1036-1055	PREDICTED: auxin-responsive protein IAA2 [Beta vulgaris subsp. vulgaris]	GO:0003700(DNA binding transcription factor activity);GO:0005515(protein binding);GO:0005634(nucleus);GO:0006351(transcription, DNA-templated);GO:0006355(regulation of transcription, DNA-templated);GO:0009733(response to auxin);GO:0009734(auxin-activated signaling pathway)	ko04075(Plant hormone signal transduction)
70	mtr-miR172d-3p_R+1_1ss9GT	AGAATCTTTATGATGCTGCAG	Bv2_041430_ujgf.t1	4	704-723	PREDICTED: uncharacterized protein At5g39865 [Beta vulgaris subsp. vulgaris]	GO:0005634(nucleus);GO:0009055(electron transfer activity);GO:0015035(protein disulfide oxidoreductase activity);GO:0045454(cell redox homeostasis)	-
70	mtr-miR172d-3p_R+1_1ss9GT	AGAATCTTTATGATGCTGCAG	Bv4_080740_zgoy.t1	4	3257-3276	PREDICTED: uncharacterized protein LOC104890780 [Beta vulgaris subsp. vulgaris]	GO:0000783(nuclear telomere cap complex);GO:0003691(double-stranded telomeric DNA binding);GO:0031627(telomeric loop formation)	-
70	mtr-miR172d-3p_R+1_1ss9GT	AGAATCTTTATGATGCTGCAG	Bv6_132950_zmxt.t1	4	406-426	hypothetical protein BVRB_6g132950 isoform B [Beta vulgaris subsp. vulgaris]	GO:0003677(DNA binding);GO:0005634(nucleus);GO:0046872(metal ion binding)	-
70	mtr-miR172d-3p_R+1_1ss9GT	AGAATCTTTATGATGCTGCAG	Bv6_132950_zmxt.t2	4	769-789	hypothetical protein BVRB_6g132950 isoform B [Beta vulgaris subsp. vulgaris]	GO:0003677(DNA binding);GO:0005634(nucleus);GO:0046872(metal ion binding)	-
70	mtr-miR172d-3p_R+1_1ss9GT	AGAATCTTTATGATGCTGCAG	Bv6_133260_dqdg.t1	3.5	537-557	PREDICTED: angio-associated migratory cell protein [Beta vulgaris subsp. vulgaris]	GO:0000166(nucleotide binding);GO:0005737(cytoplasm);GO:0005829(cytosol);GO:0005834(heterotrimeric G-protein complex);GO:0008150(biological_process)	-
70	mtr-miR172d-3p_R+1_1ss9GT	AGAATCTTTATGATGCTGCAG	Bv7_177090_aaco.t3	3.5	56-76	PREDICTED: protein SIEVE ELEMENT OCCLUSION B [Beta vulgaris subsp. vulgaris]	GO:0009507(chloroplast);GO:0043621(protein self-association);GO:0005634(nucleus);GO:0010088(phloem development);GO:0042803(protein homodimerization activity)	-
70	mtr-miR172d-3p_R+1_1ss9GT	AGAATCTTTATGATGCTGCAG	Bv9_205410_fkcd.t1	4	254-274	PREDICTED: SNF1-related protein kinase regulatory subunit beta-3 isoform X1 [Beta vulgaris subsp. vulgaris]	GO:0005515(protein binding);GO:0005634(nucleus);GO:0005975(carbohydrate metabolic process);GO:0009744(response to sucrose);GO:0019887(protein kinase regulator activity);GO:0043562(cellular response to nitrogen levels)	-
70	mtr-miR172d-3p_R+1_1ss9GT	AGAATCTTTATGATGCTGCAG	Bv_005560_adqy.t2	4	527-546	hypothetical protein BVRB_005560 isoform B [Beta vulgaris subsp. vulgaris]	GO:0004842(ubiquitin-protein transferase activity);GO:0005515(protein binding);GO:0005737(cytoplasm);GO:0009266(response to temperature stimulus);GO:0009651(response to salt stress);GO:0009737(response to abscisic acid);GO:0016567(protein ubiquitination);GO:0051087(chaperone binding)	ko04141(Protein processing in endoplasmic reticulum);ko04120(Ubiquitin mediated proteolysis)
70	mtr-miR172d-3p_R+1_1ss9GT	AGAATCTTTATGATGCTGCAG	Bv_013350_mahg.t1	3	1897-1917	PREDICTED: floral homeotic protein APETALA 2 [Beta vulgaris subsp. vulgaris]	GO:0003677(DNA binding);GO:0003700(DNA binding transcription factor activity);GO:0005634(nucleus);GO:0006351(transcription, DNA-templated);GO:0006355(regulation of transcription, DNA-templated);GO:0009908(flower development);GO:0010073(meristem maintenance);GO:0010093(specification of floral organ identity);GO:0019953(sexual reproduction);GO:0030154(cell differentiation);GO:0048316(seed developme…	-
70	mtr-miR172d-3p_R+1_1ss9GT	AGAATCTTTATGATGCTGCAG	Bv_013640_epzh.t1	4	208-227	PREDICTED: protein CREG1 [Beta vulgaris subsp. vulgaris]	GO:0005576(extracellular region);GO:0005773(vacuole)	-
70	mtr-miR172d-3p_R+1_1ss9GT	AGAATCTTTATGATGCTGCAG	MSTRG.16101.3	4	559-579	-	-	-
70	mtr-miR172d-3p_R+1_1ss9GT	AGAATCTTTATGATGCTGCAG	MSTRG.16101.4	4	1467-1487	-	-	-
70	mtr-miR172d-3p_R+1_1ss9GT	AGAATCTTTATGATGCTGCAG	MSTRG.27139.1	4	865-885	-	-	-
70	mtr-miR172d-3p_R+1_1ss9GT	AGAATCTTTATGATGCTGCAG	MSTRG.29844.3	4	3163-3183	-	-	-
70	mtr-miR172d-3p_R+1_1ss9GT	AGAATCTTTATGATGCTGCAG	MSTRG.29844.4	4	2541-2561	-	-	-
70	mtr-miR172d-3p_R+1_1ss9GT	AGAATCTTTATGATGCTGCAG	MSTRG.29844.5	4	3212-3232	-	-	-
70	mtr-miR172d-3p_R+1_1ss9GT	AGAATCTTTATGATGCTGCAG	MSTRG.29922.3	4	527-546	-	-	-
70	mtr-miR172d-3p_R+1_1ss9GT	AGAATCTTTATGATGCTGCAG	MSTRG.31084.1	3	2557-2577	-	-	-
70	mtr-miR172d-3p_R+1_1ss9GT	AGAATCTTTATGATGCTGCAG	MSTRG.31084.2	3	2557-2577	-	-	-
70	mtr-miR172d-3p_R+1_1ss9GT	AGAATCTTTATGATGCTGCAG	MSTRG.31084.3	3	2109-2129	-	-	-
70	mtr-miR172d-3p_R+1_1ss9GT	AGAATCTTTATGATGCTGCAG	MSTRG.31084.4	3	1366-1386	-	-	-
70	mtr-miR172d-3p_R+1_1ss9GT	AGAATCTTTATGATGCTGCAG	MSTRG.31084.5	3	1996-2016	-	-	-
70	mtr-miR172d-3p_R+1_1ss9GT	AGAATCTTTATGATGCTGCAG	MSTRG.9662.1	4	2543-2562	-	-	-
71	mtr-miR319a-3p	TTGGACTGAAGGGAGCTCCC	MSTRG.25655.1	3	1441-1460	-	-	-
71	mtr-miR319a-3p	TTGGACTGAAGGGAGCTCCC	Bv9_209170_oise.t1	3	1441-1460	PREDICTED: transcription factor TCP4 [Beta vulgaris subsp. vulgaris]	GO:0003677(DNA binding);GO:0003700(DNA binding transcription factor activity);GO:0005515(protein binding);GO:0005634(nucleus);GO:0006351(transcription, DNA-templated);GO:0006355(regulation of transcription, DNA-templated);GO:0009793(embryo development ending in seed dormancy);GO:0009965(leaf morphogenesis);GO:0010150(leaf senescence);GO:0030154(cell differentiation);GO:0045962(positive regulation…	-
71	mtr-miR319a-3p	TTGGACTGAAGGGAGCTCCC	MSTRG.22939.1	3.5	1564-1583	-	-	-
71	mtr-miR319a-3p	TTGGACTGAAGGGAGCTCCC	Bv8_188010_ypde.t1	3.5	1564-1583	PREDICTED: transcription factor TCP2 [Beta vulgaris subsp. vulgaris]	GO:0003677(DNA binding);GO:0003700(DNA binding transcription factor activity);GO:0005515(protein binding);GO:0005634(nucleus);GO:0006351(transcription, DNA-templated);GO:0006355(regulation of transcription, DNA-templated);GO:0009637(response to blue light);GO:0009965(leaf morphogenesis);GO:0030154(cell differentiation);GO:0045962(positive regulation of development, heterochronic);GO:0048366(leaf …	-
71	mtr-miR319a-3p	TTGGACTGAAGGGAGCTCCC	Bv4_074370_ygxg.t1	3	1823-1842	PREDICTED: transcription factor GAMYB-like [Beta vulgaris subsp. vulgaris]	GO:0000981(RNA polymerase II transcription factor activity, sequence-specific DNA binding);GO:0001135(transcription factor activity, RNA polymerase II transcription factor recruiting);GO:0003677(DNA binding);GO:0003700(DNA binding transcription factor activity);GO:0005634(nucleus);GO:0006351(transcription, DNA-templated);GO:0006355(regulation of transcription, DNA-templated);GO:0006357(regulation…	-
71	mtr-miR319a-3p	TTGGACTGAAGGGAGCTCCC	Bv4_085830_osmc.t1	3.5	114-133	PREDICTED: protein EMBRYO DEFECTIVE 1674 [Beta vulgaris subsp. vulgaris]	GO:0000778(condensed nuclear chromosome kinetochore)	-
71	mtr-miR319a-3p	TTGGACTGAAGGGAGCTCCC	MSTRG.8988.2	3	1199-1218	-	-	-
71	mtr-miR319a-3p	TTGGACTGAAGGGAGCTCCC	MSTRG.8988.3	3	1118-1137	-	-	-
72	mes-MIR319g-p5	ATCTGCCGACTCATTCATTCA	MSTRG.27176.2	4	3227-3247	-	-	-
72	mes-MIR319g-p5	ATCTGCCGACTCATTCATTCA	MSTRG.27383.1	3	1817-1837	-	-	-
73	mtr-miR390	AAGCTCAGGAGGGATAGCGCC	Bv5_122540_cjpj.t1	3.5	375-395	hypothetical protein BVRB_5g122540 [Beta vulgaris subsp. vulgaris]	-	-
73	mtr-miR390	AAGCTCAGGAGGGATAGCGCC	MSTRG.14827.1	3.5	682-702	-	-	-
73	mtr-miR390	AAGCTCAGGAGGGATAGCGCC	Bv6_133570_nwxn.t1	3	1606-1626	-	-	-
73	mtr-miR390	AAGCTCAGGAGGGATAGCGCC	Bv7_175070_pizd.t1	4	268-288	hypothetical protein BVRB_7g175070 [Beta vulgaris subsp. vulgaris]	-	-
73	mtr-miR390	AAGCTCAGGAGGGATAGCGCC	Bv8_192190_zecz.t1	3.5	263-283	hypothetical protein BVRB_8g192190 [Beta vulgaris subsp. vulgaris]	-	-
73	mtr-miR390	AAGCTCAGGAGGGATAGCGCC	Bv9_204270_gozj.t1	2	262-282	-	-	-
73	mtr-miR390	AAGCTCAGGAGGGATAGCGCC	Bv9_214930_eeht.t1	4	761-781	hypothetical protein BVRB_9g214930 [Beta vulgaris subsp. vulgaris]	GO:0004674(protein serine/threonine kinase activity);GO:0005515(protein binding);GO:0005524(ATP binding);GO:0005634(nucleus);GO:0005886(plasma membrane);GO:0006468(protein phosphorylation);GO:0009506(plasmodesma);GO:0009755(hormone-mediated signaling pathway);GO:0010183(pollen tube guidance);GO:0016020(membrane);GO:0016021(integral component of membrane);GO:0016301(kinase activity);GO:0090406(pol…	-
73	mtr-miR390	AAGCTCAGGAGGGATAGCGCC	Bv_002600_mhch.t1	4	1006-1026	PREDICTED: LRR receptor-like serine/threonine-protein kinase FLS2 [Beta vulgaris subsp. vulgaris]	GO:0004674(protein serine/threonine kinase activity);GO:0004675(transmembrane receptor protein serine/threonine kinase activity);GO:0005515(protein binding);GO:0005524(ATP binding);GO:0005768(endosome);GO:0005886(plasma membrane);GO:0006468(protein phosphorylation);GO:0006898(receptor-mediated endocytosis);GO:0007169(transmembrane receptor protein tyrosine kinase signaling pathway);GO:0010008(end…	ko04016(MAPK signaling pathway - plant);ko04626(Plant-pathogen interaction)
73	mtr-miR390	AAGCTCAGGAGGGATAGCGCC	MSTRG.16181.1	3	1699-1719	-	-	-
73	mtr-miR390	AAGCTCAGGAGGGATAGCGCC	MSTRG.16181.2	3	1633-1653	-	-	-
73	mtr-miR390	AAGCTCAGGAGGGATAGCGCC	MSTRG.18550.9	3	1152-1171	-	-	-
73	mtr-miR390	AAGCTCAGGAGGGATAGCGCC	MSTRG.29521.1	4	876-896	-	-	-
74	gma-MIR390g-p5	CGCTATCTATCCTGAGTTTCA	Bv2_031540_rpnk.t1	4	864-884	PREDICTED: cytokinin dehydrogenase 1-like [Beta vulgaris subsp. vulgaris]	GO:0005576(extracellular region);GO:0005773(vacuole);GO:0009690(cytokinin metabolic process);GO:0009823(cytokinin catabolic process);GO:0016614(oxidoreductase activity, acting on CH-OH group of donors);GO:0019139(cytokinin dehydrogenase activity);GO:0048507(meristem development);GO:0050660(flavin adenine dinucleotide binding);GO:0055114(oxidation-reduction process)	ko00908(Zeatin biosynthesis)
74	gma-MIR390g-p5	CGCTATCTATCCTGAGTTTCA	Bv6_129870_sesn.t1	4	209-229	PREDICTED: protein CHAPERONE-LIKE PROTEIN OF POR1, chloroplastic isoform X2 [Beta vulgaris subsp. vulgaris]	GO:0008150(biological_process);GO:0009507(chloroplast);GO:0009706(chloroplast inner membrane);GO:0009941(chloroplast envelope);GO:0016021(integral component of membrane)	-
74	gma-MIR390g-p5	CGCTATCTATCCTGAGTTTCA	MSTRG.15761.2	4	610-630	-	-	-
74	gma-MIR390g-p5	CGCTATCTATCCTGAGTTTCA	MSTRG.8284.1	3.5	623-644	-	-	-
75	mtr-miR393a_R+1	TCCAAAGGGATCGCATTGATCC	Bv4_082790_aeju.t1	2	1689-1711	PREDICTED: protein TRANSPORT INHIBITOR RESPONSE 1 [Beta vulgaris subsp. vulgaris]	GO:0000822(inositol hexakisphosphate binding);GO:0009734(auxin-activated signaling pathway)	ko04075(Plant hormone signal transduction)
75	mtr-miR393a_R+1	TCCAAAGGGATCGCATTGATCC	MSTRG.18568.2	2	2722-2743	-	-	-
75	mtr-miR393a_R+1	TCCAAAGGGATCGCATTGATCC	Bv6_152100_pkfh.t1	2	1924-1945	PREDICTED: protein AUXIN SIGNALING F-BOX 2 [Beta vulgaris subsp. vulgaris]	GO:0000822(inositol hexakisphosphate binding);GO:0009734(auxin-activated signaling pathway)	ko04075(Plant hormone signal transduction)
75	mtr-miR393a_R+1	TCCAAAGGGATCGCATTGATCC	Bv2_024550_qgkk.t1	0	649-670	hypothetical protein BVRB_2g024550 [Beta vulgaris subsp. vulgaris]	-	-
76	gma-miR394a-5p	TTGGCATTCTGTCCACCTCC	MSTRG.18409.3	1	1345-1364	-	-	-
76	gma-miR394a-5p	TTGGCATTCTGTCCACCTCC	Bv6_150670_kyet.t1	1	1313-1332	PREDICTED: F-box only protein 6 isoform X1 [Beta vulgaris subsp. vulgaris]	GO:0004842(ubiquitin-protein transferase activity);GO:0010305(leaf vascular tissue pattern formation);GO:0010928(regulation of auxin mediated signaling pathway);GO:0019005(SCF ubiquitin ligase complex);GO:0031146(SCF-dependent proteasomal ubiquitin-dependent protein catabolic process);GO:0060776(simple leaf morphogenesis)	-
76	gma-miR394a-5p	TTGGCATTCTGTCCACCTCC	MSTRG.18409.1	1	5148-5167	-	-	-
76	gma-miR394a-5p	TTGGCATTCTGTCCACCTCC	Bv1_001180_ptoj.t1	4	1232-1251	PREDICTED: alpha-(1,4)-fucosyltransferase [Beta vulgaris subsp. vulgaris]	GO:0000139(Golgi membrane);GO:0005794(Golgi apparatus);GO:0006486(protein glycosylation);GO:0016021(integral component of membrane);GO:0016757(transferase activity, transferring glycosyl groups);GO:0032580(Golgi cisterna membrane)	-
76	gma-miR394a-5p	TTGGCATTCTGTCCACCTCC	Bv1_017540_qnxe.t1	3.5	1048-1066	PREDICTED: pentatricopeptide repeat-containing protein At1g02150 [Beta vulgaris subsp. vulgaris]	GO:0003729(mRNA binding);GO:0005739(mitochondrion);GO:0009507(chloroplast)	-
76	gma-miR394a-5p	TTGGCATTCTGTCCACCTCC	Bv2_032930_xgtp.t1	4	811-830	PREDICTED: uncharacterized protein LOC104885994 isoform X1 [Beta vulgaris subsp. vulgaris]	GO:0005634(nucleus);GO:0006336(DNA replication-independent nucleosome assembly);GO:0031491(nucleosome binding)	-
76	gma-miR394a-5p	TTGGCATTCTGTCCACCTCC	Bv2_032930_xgtp.t2	4	811-830	hypothetical protein BVRB_2g032930 isoform B [Beta vulgaris subsp. vulgaris]	GO:0005634(nucleus);GO:0006336(DNA replication-independent nucleosome assembly);GO:0031491(nucleosome binding)	-
76	gma-miR394a-5p	TTGGCATTCTGTCCACCTCC	Bv2_043710_efgu.t1	3.5	3605-3624	PREDICTED: uncharacterized protein LOC104887743 isoform X1 [Beta vulgaris subsp. vulgaris]	-	-
76	gma-miR394a-5p	TTGGCATTCTGTCCACCTCC	Bv4_097040_nfsr.t1	4	1241-1261	PREDICTED: F-box/FBD/LRR-repeat protein At5g56420 isoform X1 [Beta vulgaris subsp. vulgaris]	GO:0005634(nucleus);GO:0008150(biological_process)	-
76	gma-miR394a-5p	TTGGCATTCTGTCCACCTCC	Bv5_101760_qhzw.t1	4	2762-2780	PREDICTED: kinesin-like protein KIN-UA isoform X1 [Beta vulgaris subsp. vulgaris]	GO:0005871(kinesin complex);GO:0007018(microtubule-based movement);GO:0008104(protein localization);GO:0008574(ATP-dependent microtubule motor activity, plus-end-directed);GO:0030705(cytoskeleton-dependent intracellular transport)	ko04144(Endocytosis)
76	gma-miR394a-5p	TTGGCATTCTGTCCACCTCC	Bv5_101760_qhzw.t2	4	2741-2759	PREDICTED: kinesin-like protein KIN-UA isoform X2 [Beta vulgaris subsp. vulgaris]	GO:0005871(kinesin complex);GO:0007018(microtubule-based movement);GO:0008104(protein localization);GO:0008574(ATP-dependent microtubule motor activity, plus-end-directed);GO:0030705(cytoskeleton-dependent intracellular transport)	ko04144(Endocytosis)
76	gma-miR394a-5p	TTGGCATTCTGTCCACCTCC	Bv8_181970_ihtp.t1	4	1047-1065	hypothetical protein BVRB_8g181970 [Beta vulgaris subsp. vulgaris]	-	-
76	gma-miR394a-5p	TTGGCATTCTGTCCACCTCC	Bv9_218050_katu.t1	4	920-939	PREDICTED: endothelin-converting enzyme 2 [Beta vulgaris subsp. vulgaris]	GO:0003824(catalytic activity);GO:0005794(Golgi apparatus);GO:0008168(methyltransferase activity);GO:0032259(methylation)	-
76	gma-miR394a-5p	TTGGCATTCTGTCCACCTCC	Bv9_220720_ahxi.t1	4	1145-1163	PREDICTED: uncharacterized protein LOC104904665 [Beta vulgaris subsp. vulgaris]	GO:0003674(molecular_function);GO:0005634(nucleus);GO:0005886(plasma membrane)	ko03050(Proteasome)
76	gma-miR394a-5p	TTGGCATTCTGTCCACCTCC	MSTRG.11721.2	4	1196-1216	-	-	-
76	gma-miR394a-5p	TTGGCATTCTGTCCACCTCC	MSTRG.26753.2	4	1003-1022	-	-	-
76	gma-miR394a-5p	TTGGCATTCTGTCCACCTCC	MSTRG.26753.3	4	763-782	-	-	-
76	gma-miR394a-5p	TTGGCATTCTGTCCACCTCC	MSTRG.27024.1	4	511-529	-	-	-
76	gma-miR394a-5p	TTGGCATTCTGTCCACCTCC	MSTRG.3938.1	4	811-830	-	-	-
76	gma-miR394a-5p	TTGGCATTCTGTCCACCTCC	MSTRG.5372.2	3.5	3856-3875	-	-	-
77	mtr-miR395a_2ss1AC21CT	CTGAAGTGTTTGGGGGAACTT	MSTRG.30710.4	3	196-216	-	-	-
77	mtr-miR395a_2ss1AC21CT	CTGAAGTGTTTGGGGGAACTT	MSTRG.30710.3	3	164-184	-	-	-
77	mtr-miR395a_2ss1AC21CT	CTGAAGTGTTTGGGGGAACTT	Bv_010680_tsww.t1	3	325-345	PREDICTED: sulfate transporter 1.2 isoform X1 [Beta vulgaris subsp. vulgaris]	GO:0005887(integral component of plasma membrane);GO:0015116(sulfate transmembrane transporter activity)	-
77	mtr-miR395a_2ss1AC21CT	CTGAAGTGTTTGGGGGAACTT	Bv_009820_mrec.t1	3	387-407	PREDICTED: ATP sulfurylase 1, chloroplastic [Beta vulgaris subsp. vulgaris]	GO:0000103(sulfate assimilation);GO:0004020(adenylylsulfate kinase activity)	ko00920(Sulfur metabolism);ko00230(Purine metabolism);ko00450(Selenocompound metabolism);ko00261(Monobactam biosynthesis)
77	mtr-miR395a_2ss1AC21CT	CTGAAGTGTTTGGGGGAACTT	Bv_024791z2185.t1	4	128-149	-	-	-
77	mtr-miR395a_2ss1AC21CT	CTGAAGTGTTTGGGGGAACTT	Bv_042631z8848.t1	4	288-309	-	-	-
77	mtr-miR395a_2ss1AC21CT	CTGAAGTGTTTGGGGGAACTT	MSTRG.18834.1	0	529-549	-	-	-
78	mtr-miR395a_L-1	TGAAGTGTTTGGGGGAACTC	Bv5_103990_rjha.t1	3	89-108	PREDICTED: methionine gamma-lyase [Beta vulgaris subsp. vulgaris]	GO:0003824(catalytic activity);GO:0003962(cystathionine gamma-synthase activity);GO:0004123(cystathionine gamma-lyase activity);GO:0005737(cytoplasm);GO:0005829(cytosol);GO:0006520(cellular amino acid metabolic process);GO:0009970(cellular response to sulfate starvation);GO:0018826(methionine gamma-lyase activity);GO:0019343(cysteine biosynthetic process via cystathionine);GO:0019346(transsulfura…	ko00270(Cysteine and methionine metabolism);ko00450(Selenocompound metabolism)
78	mtr-miR395a_L-1	TGAAGTGTTTGGGGGAACTC	Bv_009820_mrec.t1	2	387-406	PREDICTED: ATP sulfurylase 1, chloroplastic [Beta vulgaris subsp. vulgaris]	GO:0000103(sulfate assimilation);GO:0004020(adenylylsulfate kinase activity)	ko00920(Sulfur metabolism);ko00230(Purine metabolism);ko00450(Selenocompound metabolism);ko00261(Monobactam biosynthesis)
78	mtr-miR395a_L-1	TGAAGTGTTTGGGGGAACTC	Bv3_068520_fjmj.t1	4	1481-1500	hypothetical protein BVRB_3g068520 [Beta vulgaris subsp. vulgaris]	GO:0005516(calmodulin binding);GO:0005634(nucleus);GO:0005737(cytoplasm);GO:0008150(biological_process)	ko00500(Starch and sucrose metabolism)
78	mtr-miR395a_L-1	TGAAGTGTTTGGGGGAACTC	Bv6_140450_soyf.t1	4	857-875	hypothetical protein BVRB_6g140450 [Beta vulgaris subsp. vulgaris]	GO:0004601(peroxidase activity);GO:0009505(plant-type cell wall);GO:0009664(plant-type cell wall organization)	ko00940(Phenylpropanoid biosynthesis)
78	mtr-miR395a_L-1	TGAAGTGTTTGGGGGAACTC	Bv_010680_tsww.t1	2	325-344	PREDICTED: sulfate transporter 1.2 isoform X1 [Beta vulgaris subsp. vulgaris]	GO:0005887(integral component of plasma membrane);GO:0015116(sulfate transmembrane transporter activity)	-
78	mtr-miR395a_L-1	TGAAGTGTTTGGGGGAACTC	MSTRG.18834.1	1	529-548	-	-	-
78	mtr-miR395a_L-1	TGAAGTGTTTGGGGGAACTC	MSTRG.21905.1	4	2118-2138	-	-	-
78	mtr-miR395a_L-1	TGAAGTGTTTGGGGGAACTC	MSTRG.2762.1	4	85-105	-	-	-
78	mtr-miR395a_L-1	TGAAGTGTTTGGGGGAACTC	MSTRG.28867.1	4	182-202	-	-	-
78	mtr-miR395a_L-1	TGAAGTGTTTGGGGGAACTC	MSTRG.30710.3	2	164-183	-	-	-
78	mtr-miR395a_L-1	TGAAGTGTTTGGGGGAACTC	MSTRG.30710.4	2	196-215	-	-	-
79	aly-MIR395g-p5	TTCCCTAGAGTTCCTCTGAGC	Bv1_010520_zzpc.t1	3.5	344-363	PREDICTED: probable methyltransferase PMT26 isoform X2 [Beta vulgaris subsp. vulgaris]	GO:0005768(endosome);GO:0005774(vacuolar membrane);GO:0005802(trans-Golgi network);GO:0008757(S-adenosylmethionine-dependent methyltransferase activity);GO:0032259(methylation)	-
79	aly-MIR395g-p5	TTCCCTAGAGTTCCTCTGAGC	Bv1_010520_zzpc.t2	3.5	503-522	PREDICTED: probable methyltransferase PMT26 isoform X2 [Beta vulgaris subsp. vulgaris]	GO:0005768(endosome);GO:0005774(vacuolar membrane);GO:0005802(trans-Golgi network);GO:0008757(S-adenosylmethionine-dependent methyltransferase activity);GO:0032259(methylation)	-
79	aly-MIR395g-p5	TTCCCTAGAGTTCCTCTGAGC	Bv4_077290_jnyh.t1	4	6794-6813	PREDICTED: eIF-2-alpha kinase activator GCN1 [Beta vulgaris subsp. vulgaris]	GO:0005737(cytoplasm);GO:0005844(polysome);GO:0006417(regulation of translation);GO:0016020(membrane);GO:0019887(protein kinase regulator activity);GO:0019901(protein kinase binding);GO:0033674(positive regulation of kinase activity);GO:0036003(positive regulation of transcription from RNA polymerase II promoter in response to stress);GO:0043022(ribosome binding);GO:0045859(regulation of protein …	-
79	aly-MIR395g-p5	TTCCCTAGAGTTCCTCTGAGC	Bv7_176880_osta.t1	4	2090-2111	PREDICTED: probable Ufm1-specific protease [Beta vulgaris subsp. vulgaris]	GO:0071567(UFM1 hydrolase activity)	-
79	aly-MIR395g-p5	TTCCCTAGAGTTCCTCTGAGC	MSTRG.21581.1	4	2425-2446	-	-	-
79	aly-MIR395g-p5	TTCCCTAGAGTTCCTCTGAGC	MSTRG.21581.2	4	2077-2098	-	-	-
79	aly-MIR395g-p5	TTCCCTAGAGTTCCTCTGAGC	MSTRG.21581.4	4	2151-2172	-	-	-
79	aly-MIR395g-p5	TTCCCTAGAGTTCCTCTGAGC	MSTRG.9284.1	4	6786-6805	-	-	-
79	aly-MIR395g-p5	TTCCCTAGAGTTCCTCTGAGC	MSTRG.9284.2	4	6964-6983	-	-	-
79	aly-MIR395g-p5	TTCCCTAGAGTTCCTCTGAGC	MSTRG.9284.3	4	6990-7009	-	-	-
79	aly-MIR395g-p5	TTCCCTAGAGTTCCTCTGAGC	MSTRG.9284.4	4	7130-7149	-	-	-
80	mtr-miR395k_1ss1TC	CTGAAGCGTTTGGGGGAACTC	Bv_009820_mrec.t1	1.5	387-407	PREDICTED: ATP sulfurylase 1, chloroplastic [Beta vulgaris subsp. vulgaris]	GO:0000103(sulfate assimilation);GO:0004020(adenylylsulfate kinase activity)	ko00920(Sulfur metabolism);ko00230(Purine metabolism);ko00450(Selenocompound metabolism);ko00261(Monobactam biosynthesis)
80	mtr-miR395k_1ss1TC	CTGAAGCGTTTGGGGGAACTC	MSTRG.2762.1	4	85-106	-	-	-
80	mtr-miR395k_1ss1TC	CTGAAGCGTTTGGGGGAACTC	MSTRG.28867.1	4	182-203	-	-	-
80	mtr-miR395k_1ss1TC	CTGAAGCGTTTGGGGGAACTC	MSTRG.18834.1	3	529-549	-	-	-
81	mtr-miR396a-5p_R+1	TTCCACAGCTTTCTTGAACTTT	MSTRG.6062.3	4	262-284	-	-	-
81	mtr-miR396a-5p_R+1	TTCCACAGCTTTCTTGAACTTT	MSTRG.15603.2	4	1008-1030	-	-	-
81	mtr-miR396a-5p_R+1	TTCCACAGCTTTCTTGAACTTT	Bv7_160040_kepw.t2	4	822-844	PREDICTED: growth-regulating factor 3 isoform X1 [Beta vulgaris subsp. vulgaris]	GO:0005515(protein binding);GO:0005524(ATP binding);GO:0005634(nucleus);GO:0006351(transcription, DNA-templated);GO:0006355(regulation of transcription, DNA-templated);GO:0048366(leaf development)	-
81	mtr-miR396a-5p_R+1	TTCCACAGCTTTCTTGAACTTT	MSTRG.15603.3	4	1456-1478	-	-	-
81	mtr-miR396a-5p_R+1	TTCCACAGCTTTCTTGAACTTT	Bv6_128450_onnj.t1	4	1008-1030	PREDICTED: growth-regulating factor 2 [Beta vulgaris subsp. vulgaris]	GO:0005515(protein binding);GO:0005524(ATP binding);GO:0005634(nucleus);GO:0006351(transcription, DNA-templated);GO:0006355(regulation of transcription, DNA-templated);GO:0008285(negative regulation of cell proliferation);GO:0048364(root development);GO:0048366(leaf development)	-
81	mtr-miR396a-5p_R+1	TTCCACAGCTTTCTTGAACTTT	Bv1_019700_yzuj.t1	3.5	873-895	PREDICTED: growth-regulating factor 9 [Beta vulgaris subsp. vulgaris]	GO:0005515(protein binding);GO:0005524(ATP binding);GO:0005634(nucleus);GO:0006351(transcription, DNA-templated);GO:0006355(regulation of transcription, DNA-templated);GO:0032502(developmental process);GO:0048366(leaf development)	-
81	mtr-miR396a-5p_R+1	TTCCACAGCTTTCTTGAACTTT	MSTRG.6062.1	4	625-647	-	-	-
81	mtr-miR396a-5p_R+1	TTCCACAGCTTTCTTGAACTTT	Bv1_019700_yzuj.t2	3.5	675-697	PREDICTED: growth-regulating factor 9 [Beta vulgaris subsp. vulgaris]	GO:0005515(protein binding);GO:0005524(ATP binding);GO:0005634(nucleus);GO:0006351(transcription, DNA-templated);GO:0006355(regulation of transcription, DNA-templated);GO:0032502(developmental process);GO:0048366(leaf development)	-
81	mtr-miR396a-5p_R+1	TTCCACAGCTTTCTTGAACTTT	Bv3_049470_nias.t1	4	625-647	PREDICTED: growth-regulating factor 4-like [Beta vulgaris subsp. vulgaris]	GO:0005737(cytoplasm);GO:0008757(S-adenosylmethionine-dependent methyltransferase activity);GO:0032259(methylation)	-
81	mtr-miR396a-5p_R+1	TTCCACAGCTTTCTTGAACTTT	Bv7_160040_kepw.t1	4	822-844	PREDICTED: growth-regulating factor 3 isoform X2 [Beta vulgaris subsp. vulgaris]	GO:0005515(protein binding);GO:0005524(ATP binding);GO:0005634(nucleus);GO:0006351(transcription, DNA-templated);GO:0006355(regulation of transcription, DNA-templated);GO:0048366(leaf development)	-
81	mtr-miR396a-5p_R+1	TTCCACAGCTTTCTTGAACTTT	Bv_014080_ghud.t1	3.5	262-283	hypothetical protein BVRB_014080 [Beta vulgaris subsp. vulgaris]	-	-
81	mtr-miR396a-5p_R+1	TTCCACAGCTTTCTTGAACTTT	Bv1_015660_nghm.t1	4	522-543	PREDICTED: low-temperature-induced cysteine proteinase [Beta vulgaris subsp. vulgaris]	GO:0004197(cysteine-type endopeptidase activity);GO:0005615(extracellular space);GO:0005764(lysosome);GO:0051603(proteolysis involved in cellular protein catabolic process)	ko04145(Phagosome)
81	mtr-miR396a-5p_R+1	TTCCACAGCTTTCTTGAACTTT	Bv6_138270_oasy.t1	3.5	10-31	hypothetical protein BVRB_6g138270 [Beta vulgaris subsp. vulgaris]	GO:0000149(SNARE binding);GO:0005484(SNAP receptor activity);GO:0006887(exocytosis);GO:0006906(vesicle fusion);GO:0031201(SNARE complex)	-
81	mtr-miR396a-5p_R+1	TTCCACAGCTTTCTTGAACTTT	Bv1_013510_eycp.t1	4	966-986	hypothetical protein BVRB_1g013510 [Beta vulgaris subsp. vulgaris]	-	-
81	mtr-miR396a-5p_R+1	TTCCACAGCTTTCTTGAACTTT	Bv4_090680_kuar.t1	3.5	1357-1377	hypothetical protein BVRB_4g090680 [Beta vulgaris subsp. vulgaris]	GO:0000139(Golgi membrane);GO:0000271(polysaccharide biosynthetic process);GO:0000977(RNA polymerase II regulatory region sequence-specific DNA binding);GO:0005783(endoplasmic reticulum);GO:0005794(Golgi apparatus);GO:0005886(plasma membrane);GO:0009832(plant-type cell wall biogenesis);GO:0009833(plant-type primary cell wall biogenesis);GO:0016021(integral component of membrane);GO:0016757(transf…	-
81	mtr-miR396a-5p_R+1	TTCCACAGCTTTCTTGAACTTT	Bv5_102081z1331.t1	4	447-468	cytochrome P450 81F3-like [Solanum pennellii]	GO:0016020(membrane);GO:0016709(oxidoreductase activity, acting on paired donors, with incorporation or reduction of molecular oxygen, NAD(P)H as one donor, and incorporation of one atom of oxygen);GO:0042343(indole glucosinolate metabolic process);GO:0044550(secondary metabolite biosynthetic process);GO:0098542(defense response to other organism)	-
81	mtr-miR396a-5p_R+1	TTCCACAGCTTTCTTGAACTTT	Bv5_124850_aamx.t1	4	151-172	PREDICTED: lariat debranching enzyme isoform X1 [Beta vulgaris subsp. vulgaris]	GO:0000398(mRNA splicing, via spliceosome);GO:0005634(nucleus);GO:0008419(RNA lariat debranching enzyme activity);GO:0090502(RNA phosphodiester bond hydrolysis, endonucleolytic)	-
81	mtr-miR396a-5p_R+1	TTCCACAGCTTTCTTGAACTTT	Bv6_127490_qead.t1	4	1913-1934	PREDICTED: probable cadmium/zinc-transporting ATPase HMA1, chloroplastic [Beta vulgaris subsp. vulgaris]	GO:0005385(zinc ion transmembrane transporter activity);GO:0005887(integral component of plasma membrane);GO:0015086(cadmium ion transmembrane transporter activity);GO:0019829(cation-transporting ATPase activity);GO:0043231(intracellular membrane-bounded organelle)	-
81	mtr-miR396a-5p_R+1	TTCCACAGCTTTCTTGAACTTT	Bv6_127490_qead.t2	4	1925-1946	hypothetical protein BVRB_6g127490 isoform B [Beta vulgaris subsp. vulgaris]	GO:0005385(zinc ion transmembrane transporter activity);GO:0005887(integral component of plasma membrane);GO:0015086(cadmium ion transmembrane transporter activity);GO:0019829(cation-transporting ATPase activity);GO:0043231(intracellular membrane-bounded organelle)	-
81	mtr-miR396a-5p_R+1	TTCCACAGCTTTCTTGAACTTT	Bv6_130631z1804.t1	2.5	536-557	-	-	-
81	mtr-miR396a-5p_R+1	TTCCACAGCTTTCTTGAACTTT	Bv6_148700_wcrq.t1	4	931-952	PREDICTED: phosphatidylinositol 3-kinase, root isoform isoform X1 [Beta vulgaris subsp. vulgaris]	GO:0005942(phosphatidylinositol 3-kinase complex);GO:0016303(1-phosphatidylinositol-3-kinase activity)	ko00562(Inositol phosphate metabolism);ko04070(Phosphatidylinositol signaling system);ko04145(Phagosome);ko04136(Autophagy - other eukaryotes)
81	mtr-miR396a-5p_R+1	TTCCACAGCTTTCTTGAACTTT	Bv6_148700_wcrq.t2	4	922-943	PREDICTED: phosphatidylinositol 3-kinase, root isoform isoform X2 [Beta vulgaris subsp. vulgaris]	GO:0005942(phosphatidylinositol 3-kinase complex);GO:0016303(1-phosphatidylinositol-3-kinase activity)	ko00562(Inositol phosphate metabolism);ko04070(Phosphatidylinositol signaling system);ko04145(Phagosome);ko04136(Autophagy - other eukaryotes)
81	mtr-miR396a-5p_R+1	TTCCACAGCTTTCTTGAACTTT	Bv7_156670_fzfi.t1	4	584-606	PREDICTED: BTB/POZ domain-containing protein At3g08570 [Beta vulgaris subsp. vulgaris]	GO:0009416(response to light stimulus);GO:0016567(protein ubiquitination)	ko03050(Proteasome)
81	mtr-miR396a-5p_R+1	TTCCACAGCTTTCTTGAACTTT	Bv8_193810_nuih.t1	2	282-303	-	-	-
81	mtr-miR396a-5p_R+1	TTCCACAGCTTTCTTGAACTTT	Bv8_193810_nuih.t2	2	282-303	-	-	-
81	mtr-miR396a-5p_R+1	TTCCACAGCTTTCTTGAACTTT	MSTRG.10849.1	3.5	1529-1549	-	-	-
81	mtr-miR396a-5p_R+1	TTCCACAGCTTTCTTGAACTTT	MSTRG.15110.1	4	160-181	-	-	-
81	mtr-miR396a-5p_R+1	TTCCACAGCTTTCTTGAACTTT	MSTRG.15110.3	4	145-166	-	-	-
81	mtr-miR396a-5p_R+1	TTCCACAGCTTTCTTGAACTTT	MSTRG.15110.4	4	135-156	-	-	-
81	mtr-miR396a-5p_R+1	TTCCACAGCTTTCTTGAACTTT	MSTRG.15110.5	4	135-156	-	-	-
81	mtr-miR396a-5p_R+1	TTCCACAGCTTTCTTGAACTTT	MSTRG.15110.6	4	133-154	-	-	-
81	mtr-miR396a-5p_R+1	TTCCACAGCTTTCTTGAACTTT	MSTRG.15110.7	4	133-154	-	-	-
81	mtr-miR396a-5p_R+1	TTCCACAGCTTTCTTGAACTTT	MSTRG.15110.8	4	133-154	-	-	-
81	mtr-miR396a-5p_R+1	TTCCACAGCTTTCTTGAACTTT	MSTRG.15110.9	4	133-154	-	-	-
81	mtr-miR396a-5p_R+1	TTCCACAGCTTTCTTGAACTTT	MSTRG.15471.1	4	2046-2067	-	-	-
81	mtr-miR396a-5p_R+1	TTCCACAGCTTTCTTGAACTTT	MSTRG.15471.2	4	1332-1353	-	-	-
81	mtr-miR396a-5p_R+1	TTCCACAGCTTTCTTGAACTTT	MSTRG.15471.5	4	1732-1753	-	-	-
81	mtr-miR396a-5p_R+1	TTCCACAGCTTTCTTGAACTTT	MSTRG.15471.6	4	1607-1628	-	-	-
81	mtr-miR396a-5p_R+1	TTCCACAGCTTTCTTGAACTTT	MSTRG.18184.3	4	542-563	-	-	-
81	mtr-miR396a-5p_R+1	TTCCACAGCTTTCTTGAACTTT	MSTRG.18184.4	4	665-686	-	-	-
82	mtr-miR396b-3p	GTTCAATAAAGCTGTGGGAAG	Bv8_193810_nuih.t1	3	151-171	-	-	-
82	mtr-miR396b-3p	GTTCAATAAAGCTGTGGGAAG	Bv8_193810_nuih.t2	3	151-171	-	-	-
82	mtr-miR396b-3p	GTTCAATAAAGCTGTGGGAAG	Bv7_169620_pkhc.t1	4	1860-1880	PREDICTED: uncharacterized protein LOC104899719 [Beta vulgaris subsp. vulgaris]	GO:0005634(nucleus);GO:0006281(DNA repair);GO:0055114(oxidation-reduction process)	-
82	mtr-miR396b-3p	GTTCAATAAAGCTGTGGGAAG	Bv9_225380_knat.t1	4	976-996	PREDICTED: elongation of fatty acids protein 3-like [Beta vulgaris subsp. vulgaris]	GO:0003674(molecular_function);GO:0008150(biological_process);GO:0016021(integral component of membrane)	ko00062(Fatty acid elongation)
82	mtr-miR396b-3p	GTTCAATAAAGCTGTGGGAAG	MSTRG.2977.1	4	2379-2399	-	-	-
82	mtr-miR396b-3p	GTTCAATAAAGCTGTGGGAAG	MSTRG.2977.2	4	2698-2718	-	-	-
83	mtr-miR396b-5p	TTCCACAGCTTTCTTGAACTG	Bv7_160040_kepw.t2	3	823-844	PREDICTED: growth-regulating factor 3 isoform X1 [Beta vulgaris subsp. vulgaris]	GO:0005515(protein binding);GO:0005524(ATP binding);GO:0005634(nucleus);GO:0006351(transcription, DNA-templated);GO:0006355(regulation of transcription, DNA-templated);GO:0048366(leaf development)	-
83	mtr-miR396b-5p	TTCCACAGCTTTCTTGAACTG	MSTRG.15603.2	3.5	1009-1030	-	-	-
83	mtr-miR396b-5p	TTCCACAGCTTTCTTGAACTG	Bv6_128450_onnj.t1	3.5	1009-1030	PREDICTED: growth-regulating factor 2 [Beta vulgaris subsp. vulgaris]	GO:0005515(protein binding);GO:0005524(ATP binding);GO:0005634(nucleus);GO:0006351(transcription, DNA-templated);GO:0006355(regulation of transcription, DNA-templated);GO:0008285(negative regulation of cell proliferation);GO:0048364(root development);GO:0048366(leaf development)	-
83	mtr-miR396b-5p	TTCCACAGCTTTCTTGAACTG	Bv7_160040_kepw.t1	3	823-844	PREDICTED: growth-regulating factor 3 isoform X2 [Beta vulgaris subsp. vulgaris]	GO:0005515(protein binding);GO:0005524(ATP binding);GO:0005634(nucleus);GO:0006351(transcription, DNA-templated);GO:0006355(regulation of transcription, DNA-templated);GO:0048366(leaf development)	-
83	mtr-miR396b-5p	TTCCACAGCTTTCTTGAACTG	MSTRG.29213.2	3	1066-1087	-	-	-
83	mtr-miR396b-5p	TTCCACAGCTTTCTTGAACTG	MSTRG.6062.3	3	263-284	-	-	-
83	mtr-miR396b-5p	TTCCACAGCTTTCTTGAACTG	MSTRG.6062.1	3	626-647	-	-	-
83	mtr-miR396b-5p	TTCCACAGCTTTCTTGAACTG	MSTRG.15603.3	3.5	1457-1478	-	-	-
83	mtr-miR396b-5p	TTCCACAGCTTTCTTGAACTG	MSTRG.29213.1	3	463-484	-	-	-
83	mtr-miR396b-5p	TTCCACAGCTTTCTTGAACTG	Bv1_019700_yzuj.t2	4	676-697	PREDICTED: growth-regulating factor 9 [Beta vulgaris subsp. vulgaris]	GO:0005515(protein binding);GO:0005524(ATP binding);GO:0005634(nucleus);GO:0006351(transcription, DNA-templated);GO:0006355(regulation of transcription, DNA-templated);GO:0032502(developmental process);GO:0048366(leaf development)	-
83	mtr-miR396b-5p	TTCCACAGCTTTCTTGAACTG	Bv1_019700_yzuj.t1	4	874-895	PREDICTED: growth-regulating factor 9 [Beta vulgaris subsp. vulgaris]	GO:0005515(protein binding);GO:0005524(ATP binding);GO:0005634(nucleus);GO:0006351(transcription, DNA-templated);GO:0006355(regulation of transcription, DNA-templated);GO:0032502(developmental process);GO:0048366(leaf development)	-
83	mtr-miR396b-5p	TTCCACAGCTTTCTTGAACTG	Bv3_049470_nias.t1	3	626-647	PREDICTED: growth-regulating factor 4-like [Beta vulgaris subsp. vulgaris]	GO:0005737(cytoplasm);GO:0008757(S-adenosylmethionine-dependent methyltransferase activity);GO:0032259(methylation)	-
83	mtr-miR396b-5p	TTCCACAGCTTTCTTGAACTG	Bv_000250_ipex.t1	3	1065-1086	PREDICTED: growth-regulating factor 7 [Beta vulgaris subsp. vulgaris]	GO:0005515(protein binding);GO:0005524(ATP binding);GO:0005634(nucleus);GO:0006351(transcription, DNA-templated);GO:0006355(regulation of transcription, DNA-templated);GO:0009624(response to nematode);GO:0019760(glucosinolate metabolic process);GO:0043565(sequence-specific DNA binding);GO:0048364(root development);GO:0048366(leaf development);GO:0061062(regulation of nematode larval development)	-
83	mtr-miR396b-5p	TTCCACAGCTTTCTTGAACTG	Bv_014080_ghud.t1	4	263-283	hypothetical protein BVRB_014080 [Beta vulgaris subsp. vulgaris]	-	-
83	mtr-miR396b-5p	TTCCACAGCTTTCTTGAACTG	Bv5_104140_hfow.t2	3.5	1040-1061	PREDICTED: growth-regulating factor 3 isoform X1 [Beta vulgaris subsp. vulgaris]	GO:0005737(cytoplasm);GO:0008757(S-adenosylmethionine-dependent methyltransferase activity);GO:0032259(methylation)	-
83	mtr-miR396b-5p	TTCCACAGCTTTCTTGAACTG	Bv5_104140_hfow.t1	3.5	1037-1058	PREDICTED: growth-regulating factor 3 isoform X2 [Beta vulgaris subsp. vulgaris]	GO:0005737(cytoplasm);GO:0008757(S-adenosylmethionine-dependent methyltransferase activity);GO:0032259(methylation)	-
83	mtr-miR396b-5p	TTCCACAGCTTTCTTGAACTG	Bv_000980_ejkk.t1	3	554-575	PREDICTED: growth-regulating factor 1 [Beta vulgaris subsp. vulgaris]	GO:0005634(nucleus);GO:0009739(response to gibberellin);GO:0030912(response to deep water)	-
83	mtr-miR396b-5p	TTCCACAGCTTTCTTGAACTG	MSTRG.29306.1	3	300-321	-	-	-
83	mtr-miR396b-5p	TTCCACAGCTTTCTTGAACTG	MSTRG.21151.2	3.5	1767-1787	-	-	-
83	mtr-miR396b-5p	TTCCACAGCTTTCTTGAACTG	MSTRG.21151.3	3.5	2081-2101	-	-	-
83	mtr-miR396b-5p	TTCCACAGCTTTCTTGAACTG	Bv7_172910_myap.t1	3.5	1521-1541	PREDICTED: neutral ceramidase [Beta vulgaris subsp. vulgaris]	GO:0005576(extracellular region);GO:0005623(cell);GO:0005774(vacuolar membrane);GO:0005783(endoplasmic reticulum);GO:0017040(N-acylsphingosine amidohydrolase activity);GO:0034599(cellular response to oxidative stress);GO:0090156(cellular sphingolipid homeostasis)	ko00600(Sphingolipid metabolism)
83	mtr-miR396b-5p	TTCCACAGCTTTCTTGAACTG	MSTRG.21151.4	3.5	1469-1489	-	-	-
83	mtr-miR396b-5p	TTCCACAGCTTTCTTGAACTG	MSTRG.21151.1	3.5	1636-1656	-	-	-
83	mtr-miR396b-5p	TTCCACAGCTTTCTTGAACTG	Bv4_073360_drfn.t1	4	1244-1264	PREDICTED: magnesium-chelatase subunit ChlD, chloroplastic [Beta vulgaris subsp. vulgaris]	GO:0005524(ATP binding);GO:0009507(chloroplast);GO:0009534(chloroplast thylakoid);GO:0009570(chloroplast stroma);GO:0010007(magnesium chelatase complex);GO:0015979(photosynthesis);GO:0015995(chlorophyll biosynthetic process);GO:0016851(magnesium chelatase activity)	ko00860(Porphyrin and chlorophyll metabolism)
83	mtr-miR396b-5p	TTCCACAGCTTTCTTGAACTG	MSTRG.8873.4	4	2271-2291	-	-	-
83	mtr-miR396b-5p	TTCCACAGCTTTCTTGAACTG	MSTRG.8873.5	4	1215-1235	-	-	-
83	mtr-miR396b-5p	TTCCACAGCTTTCTTGAACTG	MSTRG.8873.2	4	1289-1309	-	-	-
83	mtr-miR396b-5p	TTCCACAGCTTTCTTGAACTG	MSTRG.8873.1	4	1244-1264	-	-	-
83	mtr-miR396b-5p	TTCCACAGCTTTCTTGAACTG	Bv5_114250_mohc.t1	3	706-725	PREDICTED: basic endochitinase [Beta vulgaris subsp. vulgaris]	GO:0004568(chitinase activity);GO:0005576(extracellular region);GO:0006032(chitin catabolic process);GO:0008061(chitin binding)	ko00520(Amino sugar and nucleotide sugar metabolism)
83	mtr-miR396b-5p	TTCCACAGCTTTCTTGAACTG	Bv6_142210_nhoz.t1	4	240-259	PREDICTED: homologous-pairing protein 2 homolog [Beta vulgaris subsp. vulgaris]	GO:0003674(molecular_function);GO:0005634(nucleus);GO:0051026(chiasma assembly)	-
83	mtr-miR396b-5p	TTCCACAGCTTTCTTGAACTG	Bv6_138270_oasy.t1	3.5	11-31	hypothetical protein BVRB_6g138270 [Beta vulgaris subsp. vulgaris]	GO:0000149(SNARE binding);GO:0005484(SNAP receptor activity);GO:0006887(exocytosis);GO:0006906(vesicle fusion);GO:0031201(SNARE complex)	-
83	mtr-miR396b-5p	TTCCACAGCTTTCTTGAACTG	Bv5_112160_kqmc.t1	4	436-457	hypothetical protein BVRB_5g112160 isoform A [Beta vulgaris subsp. vulgaris]	GO:0003674(molecular_function);GO:0005739(mitochondrion);GO:0008150(biological_process);GO:0009507(chloroplast)	-
83	mtr-miR396b-5p	TTCCACAGCTTTCTTGAACTG	MSTRG.17250.1	4	87-106	-	-	-
83	mtr-miR396b-5p	TTCCACAGCTTTCTTGAACTG	MSTRG.13638.1	4	431-452	-	-	-
83	mtr-miR396b-5p	TTCCACAGCTTTCTTGAACTG	Bv8_188130_uqyq.t1	4	477-498	PREDICTED: pentatricopeptide repeat-containing protein At3g59040 [Beta vulgaris subsp. vulgaris]	GO:0003674(molecular_function);GO:0005739(mitochondrion);GO:0008150(biological_process);GO:0009507(chloroplast)	-
83	mtr-miR396b-5p	TTCCACAGCTTTCTTGAACTG	MSTRG.13638.5	4	478-499	-	-	-
83	mtr-miR396b-5p	TTCCACAGCTTTCTTGAACTG	Bv5_112160_kqmc.t2	4	436-457	-	-	-
83	mtr-miR396b-5p	TTCCACAGCTTTCTTGAACTG	Bv6_130631z1804.t1	3.5	537-557	-	-	-
83	mtr-miR396b-5p	TTCCACAGCTTTCTTGAACTG	Bv7_163381z2365.t1	3.5	571-590	-	-	-
83	mtr-miR396b-5p	TTCCACAGCTTTCTTGAACTG	Bv8_189731z2883.t1	4	433-453	-	-	-
83	mtr-miR396b-5p	TTCCACAGCTTTCTTGAACTG	Bv8_193810_nuih.t1	3	283-303	-	-	-
83	mtr-miR396b-5p	TTCCACAGCTTTCTTGAACTG	Bv8_193810_nuih.t2	3	283-303	-	-	-
83	mtr-miR396b-5p	TTCCACAGCTTTCTTGAACTG	Bv_037940_wysm.t1	3	155-174	-	-	-
83	mtr-miR396b-5p	TTCCACAGCTTTCTTGAACTG	MSTRG.9117.1	4	320-339	-	-	-
84	lus-MIR396e-p5	CACAGCTTTCTTGAACTTTCC	Bv1_015660_nghm.t1	4	520-540	PREDICTED: low-temperature-induced cysteine proteinase [Beta vulgaris subsp. vulgaris]	GO:0004197(cysteine-type endopeptidase activity);GO:0005615(extracellular space);GO:0005764(lysosome);GO:0051603(proteolysis involved in cellular protein catabolic process)	ko04145(Phagosome)
84	lus-MIR396e-p5	CACAGCTTTCTTGAACTTTCC	Bv2_041290_pwon.t1	3	356-376	PREDICTED: annexin-like protein RJ4 [Beta vulgaris subsp. vulgaris]	GO:0005509(calcium ion binding);GO:0005544(calcium-dependent phospholipid binding);GO:0005634(nucleus);GO:0009408(response to heat);GO:0009409(response to cold);GO:0009414(response to water deprivation);GO:0009651(response to salt stress)	-
84	lus-MIR396e-p5	CACAGCTTTCTTGAACTTTCC	Bv4_090580_giwg.t1	4	435-455	-	-	-
84	lus-MIR396e-p5	CACAGCTTTCTTGAACTTTCC	Bv4_095941z1255.t1	4	382-403	-	-	-
84	lus-MIR396e-p5	CACAGCTTTCTTGAACTTTCC	Bv5_111780_pkqm.t1	3.5	2275-2296	PREDICTED: ribonuclease II, chloroplastic/mitochondrial [Beta vulgaris subsp. vulgaris]	GO:0000175(3'-5'-exoribonuclease activity);GO:0000178(exosome (RNase complex));GO:0005739(mitochondrion);GO:0006364(rRNA processing);GO:0006401(RNA catabolic process)	-
84	lus-MIR396e-p5	CACAGCTTTCTTGAACTTTCC	Bv5_122670_ojhr.t1	4	847-866	PREDICTED: uncharacterized protein LOC104894837 isoform X1 [Beta vulgaris subsp. vulgaris]	GO:0016149(translation release factor activity, codon specific);GO:0043022(ribosome binding)	-
84	lus-MIR396e-p5	CACAGCTTTCTTGAACTTTCC	Bv6_130631z1804.t1	4	534-554	-	-	-
84	lus-MIR396e-p5	CACAGCTTTCTTGAACTTTCC	Bv7_172910_myap.t1	4	1518-1538	PREDICTED: neutral ceramidase [Beta vulgaris subsp. vulgaris]	GO:0005576(extracellular region);GO:0005623(cell);GO:0005774(vacuolar membrane);GO:0005783(endoplasmic reticulum);GO:0017040(N-acylsphingosine amidohydrolase activity);GO:0034599(cellular response to oxidative stress);GO:0090156(cellular sphingolipid homeostasis)	ko00600(Sphingolipid metabolism)
84	lus-MIR396e-p5	CACAGCTTTCTTGAACTTTCC	Bv8_193810_nuih.t1	1	280-300	-	-	-
84	lus-MIR396e-p5	CACAGCTTTCTTGAACTTTCC	Bv8_193810_nuih.t2	1	280-300	-	-	-
84	lus-MIR396e-p5	CACAGCTTTCTTGAACTTTCC	Bv8_196970_eprr.t1	4	978-997	hypothetical protein BVRB_8g196970 [Beta vulgaris subsp. vulgaris]	-	-
84	lus-MIR396e-p5	CACAGCTTTCTTGAACTTTCC	Bv_034171z4686.t1	4	363-383	-	-	-
84	lus-MIR396e-p5	CACAGCTTTCTTGAACTTTCC	MSTRG.13585.2	3.5	1751-1772	-	-	-
84	lus-MIR396e-p5	CACAGCTTTCTTGAACTTTCC	MSTRG.14471.5	2	1857-1876	-	-	-
84	lus-MIR396e-p5	CACAGCTTTCTTGAACTTTCC	MSTRG.14471.6	2	2095-2114	-	-	-
84	lus-MIR396e-p5	CACAGCTTTCTTGAACTTTCC	MSTRG.14843.1	4	1724-1743	-	-	-
84	lus-MIR396e-p5	CACAGCTTTCTTGAACTTTCC	MSTRG.14843.2	4	1536-1555	-	-	-
84	lus-MIR396e-p5	CACAGCTTTCTTGAACTTTCC	MSTRG.14843.5	4	1744-1763	-	-	-
84	lus-MIR396e-p5	CACAGCTTTCTTGAACTTTCC	MSTRG.14843.6	4	1503-1522	-	-	-
84	lus-MIR396e-p5	CACAGCTTTCTTGAACTTTCC	MSTRG.14843.7	4	1469-1488	-	-	-
84	lus-MIR396e-p5	CACAGCTTTCTTGAACTTTCC	MSTRG.21151.1	4	1633-1653	-	-	-
84	lus-MIR396e-p5	CACAGCTTTCTTGAACTTTCC	MSTRG.21151.2	4	1764-1784	-	-	-
84	lus-MIR396e-p5	CACAGCTTTCTTGAACTTTCC	MSTRG.21151.3	4	2078-2098	-	-	-
84	lus-MIR396e-p5	CACAGCTTTCTTGAACTTTCC	MSTRG.21151.4	4	1466-1486	-	-	-
84	lus-MIR396e-p5	CACAGCTTTCTTGAACTTTCC	MSTRG.5058.5	4	1920-1939	-	-	-
85	mtr-miR397-5p	TCATTGAGTGCAGCGTTGATG	MSTRG.10126.1	2.5	253-273	-	-	-
85	mtr-miR397-5p	TCATTGAGTGCAGCGTTGATG	Bv5_113370_prre.t1	2	881-901	PREDICTED: laccase-7 [Beta vulgaris subsp. vulgaris]	GO:0005507(copper ion binding);GO:0016722(oxidoreductase activity, oxidizing metal ions)	-
85	mtr-miR397-5p	TCATTGAGTGCAGCGTTGATG	Bv2_025130_wmsc.t1	1.5	885-905	PREDICTED: laccase-17 [Beta vulgaris subsp. vulgaris]	GO:0005507(copper ion binding);GO:0009809(lignin biosynthetic process);GO:0016722(oxidoreductase activity, oxidizing metal ions)	-
85	mtr-miR397-5p	TCATTGAGTGCAGCGTTGATG	Bv7_173520_fwzk.t1	1.5	755-775	PREDICTED: laccase-17 [Beta vulgaris subsp. vulgaris]	GO:0005507(copper ion binding);GO:0009809(lignin biosynthetic process);GO:0016722(oxidoreductase activity, oxidizing metal ions)	-
85	mtr-miR397-5p	TCATTGAGTGCAGCGTTGATG	MSTRG.3018.2	1.5	1160-1180	-	-	-
85	mtr-miR397-5p	TCATTGAGTGCAGCGTTGATG	MSTRG.15664.2	0.5	741-761	-	-	-
85	mtr-miR397-5p	TCATTGAGTGCAGCGTTGATG	Bv2_025140_etua.t2	1.5	126-146	-	-	-
85	mtr-miR397-5p	TCATTGAGTGCAGCGTTGATG	MSTRG.3018.1	1.5	1192-1212	-	-	-
85	mtr-miR397-5p	TCATTGAGTGCAGCGTTGATG	Bv2_025140_etua.t1	1.5	126-146	hypothetical protein BVRB_2g025140 isoform A [Beta vulgaris subsp. vulgaris]	GO:0005507(copper ion binding);GO:0009809(lignin biosynthetic process);GO:0016722(oxidoreductase activity, oxidizing metal ions)	-
85	mtr-miR397-5p	TCATTGAGTGCAGCGTTGATG	Bv7_175010_ouqi.t1	2	684-704	hypothetical protein BVRB_7g175010 [Beta vulgaris subsp. vulgaris]	GO:0005507(copper ion binding);GO:0016722(oxidoreductase activity, oxidizing metal ions)	-
85	mtr-miR397-5p	TCATTGAGTGCAGCGTTGATG	Bv2_025150_enod.t1	1.5	774-794	PREDICTED: laccase-17 [Beta vulgaris subsp. vulgaris]	GO:0005507(copper ion binding);GO:0009809(lignin biosynthetic process);GO:0016722(oxidoreductase activity, oxidizing metal ions)	-
85	mtr-miR397-5p	TCATTGAGTGCAGCGTTGATG	MSTRG.21380.3	2.5	324-344	-	-	-
85	mtr-miR397-5p	TCATTGAGTGCAGCGTTGATG	MSTRG.3018.3	1.5	2503-2523	-	-	-
85	mtr-miR397-5p	TCATTGAGTGCAGCGTTGATG	Bv7_175020_xnst.t1	2.5	735-755	PREDICTED: laccase-3 [Beta vulgaris subsp. vulgaris]	GO:0005507(copper ion binding);GO:0016722(oxidoreductase activity, oxidizing metal ions)	-
85	mtr-miR397-5p	TCATTGAGTGCAGCGTTGATG	Bv6_128970_jawz.t1	0.5	760-780	hypothetical protein BVRB_6g128970 [Beta vulgaris subsp. vulgaris]	GO:0005507(copper ion binding);GO:0009809(lignin biosynthetic process);GO:0016722(oxidoreductase activity, oxidizing metal ions)	-
85	mtr-miR397-5p	TCATTGAGTGCAGCGTTGATG	Bv7_172690_hhux.t1	1.5	743-763	PREDICTED: laccase-4 [Beta vulgaris subsp. vulgaris]	GO:0005507(copper ion binding);GO:0009809(lignin biosynthetic process);GO:0016722(oxidoreductase activity, oxidizing metal ions)	-
85	mtr-miR397-5p	TCATTGAGTGCAGCGTTGATG	Bv2_024280_wnha.t1	3	778-798	PREDICTED: laccase-4 [Beta vulgaris subsp. vulgaris]	GO:0005507(copper ion binding);GO:0009809(lignin biosynthetic process);GO:0016722(oxidoreductase activity, oxidizing metal ions)	-
85	mtr-miR397-5p	TCATTGAGTGCAGCGTTGATG	Bv4_093170_wquw.t1	4	429-448	hypothetical protein BVRB_4g093170 [Beta vulgaris subsp. vulgaris]	GO:0000785(chromatin);GO:0000791(euchromatin);GO:0000795(synaptonemal complex);GO:0004519(endonuclease activity);GO:0004722(protein serine/threonine phosphatase activity);GO:0005515(protein binding);GO:0005634(nucleus);GO:0006302(double-strand break repair);GO:0008408(3'-5' exonuclease activity);GO:0030145(manganese ion binding);GO:0030870(Mre11 complex);GO:0051321(meiotic cell cycle)	ko03440(Homologous recombination);ko03450(Non-homologous end-joining)
85	mtr-miR397-5p	TCATTGAGTGCAGCGTTGATG	Bv5_099490_tmeo.t1	1.5	768-788	PREDICTED: laccase-4-like [Beta vulgaris subsp. vulgaris]	GO:0005507(copper ion binding);GO:0009809(lignin biosynthetic process);GO:0016722(oxidoreductase activity, oxidizing metal ions)	-
85	mtr-miR397-5p	TCATTGAGTGCAGCGTTGATG	Bv6_137760_iwkf.t1	4	746-767	PREDICTED: protein ACCELERATED CELL DEATH 6-like [Beta vulgaris subsp. vulgaris]	GO:0007165(signal transduction);GO:0016020(membrane)	-
85	mtr-miR397-5p	TCATTGAGTGCAGCGTTGATG	Bv7_160170_gcup.t1	2.5	799-819	hypothetical protein BVRB_7g160170 [Beta vulgaris subsp. vulgaris]	GO:0005507(copper ion binding);GO:0009809(lignin biosynthetic process);GO:0016722(oxidoreductase activity, oxidizing metal ions)	-
85	mtr-miR397-5p	TCATTGAGTGCAGCGTTGATG	Bv7_173530_pcdi.t1	3	765-785	PREDICTED: laccase-17 [Beta vulgaris subsp. vulgaris]	GO:0005507(copper ion binding);GO:0009809(lignin biosynthetic process);GO:0016722(oxidoreductase activity, oxidizing metal ions)	-
85	mtr-miR397-5p	TCATTGAGTGCAGCGTTGATG	Bv9_209500_fuun.t1	4	1921-1941	PREDICTED: zinc finger protein MAGPIE [Beta vulgaris subsp. vulgaris]	GO:0003676(nucleic acid binding);GO:0003700(DNA binding transcription factor activity);GO:0005515(protein binding);GO:0005634(nucleus);GO:0006351(transcription, DNA-templated);GO:0006355(regulation of transcription, DNA-templated);GO:0008270(zinc ion binding);GO:0008356(asymmetric cell division);GO:0044212(transcription regulatory region DNA binding);GO:0046872(metal ion binding);GO:0048364(root …	ko00052(Galactose metabolism);ko00600(Sphingolipid metabolism);ko00531(Glycosaminoglycan degradation);ko00604(Glycosphingolipid biosynthesis - ganglio series);ko00511(Other glycan degradation)
85	mtr-miR397-5p	TCATTGAGTGCAGCGTTGATG	Bv9_223310_mifr.t1	3.5	2159-2179	PREDICTED: plasma membrane ATPase isoform X1 [Beta vulgaris subsp. vulgaris]	GO:0005887(integral component of plasma membrane);GO:0008553(proton-exporting ATPase activity, phosphorylative mechanism);GO:0043231(intracellular membrane-bounded organelle);GO:0051453(regulation of intracellular pH);GO:1902600(proton transmembrane transport)	ko00190(Oxidative phosphorylation)
85	mtr-miR397-5p	TCATTGAGTGCAGCGTTGATG	Bv_038031z6235.t1	4	417-437	-	-	-
85	mtr-miR397-5p	TCATTGAGTGCAGCGTTGATG	Bv_040211z7275.t1	3.5	134-153	-	-	-
85	mtr-miR397-5p	TCATTGAGTGCAGCGTTGATG	Bv_041401z7915.t1	3.5	123-143	-	-	-
85	mtr-miR397-5p	TCATTGAGTGCAGCGTTGATG	MSTRG.11143.1	4	223-242	-	-	-
85	mtr-miR397-5p	TCATTGAGTGCAGCGTTGATG	MSTRG.11143.4	4	223-242	-	-	-
85	mtr-miR397-5p	TCATTGAGTGCAGCGTTGATG	MSTRG.11143.5	4	223-242	-	-	-
85	mtr-miR397-5p	TCATTGAGTGCAGCGTTGATG	MSTRG.16665.1	4	455-476	-	-	-
86	aly-miR397a-5p_R+1_1ss21GT	TCATTGAGTGCAGCGTTGATTT	MSTRG.3018.1	1.5	1191-1212	-	-	-
86	aly-miR397a-5p_R+1_1ss21GT	TCATTGAGTGCAGCGTTGATTT	Bv5_113370_prre.t1	4	880-901	PREDICTED: laccase-7 [Beta vulgaris subsp. vulgaris]	GO:0005507(copper ion binding);GO:0016722(oxidoreductase activity, oxidizing metal ions)	-
86	aly-miR397a-5p_R+1_1ss21GT	TCATTGAGTGCAGCGTTGATTT	Bv6_128970_jawz.t1	2.5	759-780	hypothetical protein BVRB_6g128970 [Beta vulgaris subsp. vulgaris]	GO:0005507(copper ion binding);GO:0009809(lignin biosynthetic process);GO:0016722(oxidoreductase activity, oxidizing metal ions)	-
86	aly-miR397a-5p_R+1_1ss21GT	TCATTGAGTGCAGCGTTGATTT	Bv7_173520_fwzk.t1	1.5	754-775	PREDICTED: laccase-17 [Beta vulgaris subsp. vulgaris]	GO:0005507(copper ion binding);GO:0009809(lignin biosynthetic process);GO:0016722(oxidoreductase activity, oxidizing metal ions)	-
86	aly-miR397a-5p_R+1_1ss21GT	TCATTGAGTGCAGCGTTGATTT	Bv2_025140_etua.t2	1.5	125-146	-	-	-
86	aly-miR397a-5p_R+1_1ss21GT	TCATTGAGTGCAGCGTTGATTT	Bv2_025140_etua.t1	1.5	125-146	hypothetical protein BVRB_2g025140 isoform A [Beta vulgaris subsp. vulgaris]	GO:0005507(copper ion binding);GO:0009809(lignin biosynthetic process);GO:0016722(oxidoreductase activity, oxidizing metal ions)	-
86	aly-miR397a-5p_R+1_1ss21GT	TCATTGAGTGCAGCGTTGATTT	MSTRG.3018.3	1.5	2502-2523	-	-	-
86	aly-miR397a-5p_R+1_1ss21GT	TCATTGAGTGCAGCGTTGATTT	Bv2_025130_wmsc.t1	1.5	884-905	PREDICTED: laccase-17 [Beta vulgaris subsp. vulgaris]	GO:0005507(copper ion binding);GO:0009809(lignin biosynthetic process);GO:0016722(oxidoreductase activity, oxidizing metal ions)	-
86	aly-miR397a-5p_R+1_1ss21GT	TCATTGAGTGCAGCGTTGATTT	Bv7_175010_ouqi.t1	4	683-704	hypothetical protein BVRB_7g175010 [Beta vulgaris subsp. vulgaris]	GO:0005507(copper ion binding);GO:0016722(oxidoreductase activity, oxidizing metal ions)	-
86	aly-miR397a-5p_R+1_1ss21GT	TCATTGAGTGCAGCGTTGATTT	MSTRG.3018.2	1.5	1159-1180	-	-	-
86	aly-miR397a-5p_R+1_1ss21GT	TCATTGAGTGCAGCGTTGATTT	MSTRG.15664.2	2.5	740-761	-	-	-
86	aly-miR397a-5p_R+1_1ss21GT	TCATTGAGTGCAGCGTTGATTT	Bv2_025150_enod.t1	1.5	773-794	PREDICTED: laccase-17 [Beta vulgaris subsp. vulgaris]	GO:0005507(copper ion binding);GO:0009809(lignin biosynthetic process);GO:0016722(oxidoreductase activity, oxidizing metal ions)	-
86	aly-miR397a-5p_R+1_1ss21GT	TCATTGAGTGCAGCGTTGATTT	Bv7_172690_hhux.t1	3.5	742-763	PREDICTED: laccase-4 [Beta vulgaris subsp. vulgaris]	GO:0005507(copper ion binding);GO:0009809(lignin biosynthetic process);GO:0016722(oxidoreductase activity, oxidizing metal ions)	-
86	aly-miR397a-5p_R+1_1ss21GT	TCATTGAGTGCAGCGTTGATTT	Bv5_099490_tmeo.t1	3.5	767-788	PREDICTED: laccase-4-like [Beta vulgaris subsp. vulgaris]	GO:0005507(copper ion binding);GO:0009809(lignin biosynthetic process);GO:0016722(oxidoreductase activity, oxidizing metal ions)	-
86	aly-miR397a-5p_R+1_1ss21GT	TCATTGAGTGCAGCGTTGATTT	Bv7_160170_gcup.t1	3	798-819	hypothetical protein BVRB_7g160170 [Beta vulgaris subsp. vulgaris]	GO:0005507(copper ion binding);GO:0009809(lignin biosynthetic process);GO:0016722(oxidoreductase activity, oxidizing metal ions)	-
86	aly-miR397a-5p_R+1_1ss21GT	TCATTGAGTGCAGCGTTGATTT	Bv7_173530_pcdi.t1	3.5	764-785	PREDICTED: laccase-17 [Beta vulgaris subsp. vulgaris]	GO:0005507(copper ion binding);GO:0009809(lignin biosynthetic process);GO:0016722(oxidoreductase activity, oxidizing metal ions)	-
86	aly-miR397a-5p_R+1_1ss21GT	TCATTGAGTGCAGCGTTGATTT	Bv_038031z6235.t1	3	416-437	-	-	-
87	bdi-miR398a_R+2_1ss21GT	TGTGTTCTCAGGTCGCCCCTTTT	Bv4_073870_dtwp.t1	1.5	2294-2316	PREDICTED: uncharacterized protein LOC104890105 isoform X2 [Beta vulgaris subsp. vulgaris]	GO:0000460(maturation of 5.8S rRNA);GO:0000470(maturation of LSU-rRNA);GO:0000478(endonucleolytic cleavage involved in rRNA processing);GO:0006325(chromatin organization);GO:0030687(preribosome, large subunit precursor)	-
87	bdi-miR398a_R+2_1ss21GT	TGTGTTCTCAGGTCGCCCCTTTT	Bv4_073870_dtwp.t2	1.5	2393-2415	PREDICTED: uncharacterized protein LOC104890105 isoform X1 [Beta vulgaris subsp. vulgaris]	GO:0000460(maturation of 5.8S rRNA);GO:0000470(maturation of LSU-rRNA);GO:0000478(endonucleolytic cleavage involved in rRNA processing);GO:0006325(chromatin organization);GO:0030687(preribosome, large subunit precursor)	-
87	bdi-miR398a_R+2_1ss21GT	TGTGTTCTCAGGTCGCCCCTTTT	Bv8_194100_cjwf.t1	4	57-80	PREDICTED: umecyanin [Beta vulgaris subsp. vulgaris]	GO:0046658(anchored component of plasma membrane)	-
87	bdi-miR398a_R+2_1ss21GT	TGTGTTCTCAGGTCGCCCCTTTT	MSTRG.8936.1	1.5	5079-5101	-	-	-
87	bdi-miR398a_R+2_1ss21GT	TGTGTTCTCAGGTCGCCCCTTTT	MSTRG.8936.2	1.5	2790-2812	-	-	-
87	bdi-miR398a_R+2_1ss21GT	TGTGTTCTCAGGTCGCCCCTTTT	MSTRG.8936.5	1.5	2486-2508	-	-	-
88	mtr-miR398a-3p	TGTGTTCTCAGGTCACCCCTT	Bv1_000480_iwzy.t2	4	26-46	PREDICTED: beta-1,3-galactosyltransferase 7 isoform X1 [Beta vulgaris subsp. vulgaris]	GO:0000139(Golgi membrane);GO:0005794(Golgi apparatus);GO:0006486(protein glycosylation);GO:0016021(integral component of membrane);GO:0016757(transferase activity, transferring glycosyl groups);GO:0016758(transferase activity, transferring hexosyl groups);GO:0048531(beta-1,3-galactosyltransferase activity)	-
88	mtr-miR398a-3p	TGTGTTCTCAGGTCACCCCTT	Bv1_000480_iwzy.t1	4	26-46	PREDICTED: beta-1,3-galactosyltransferase 7 isoform X2 [Beta vulgaris subsp. vulgaris]	GO:0000139(Golgi membrane);GO:0005794(Golgi apparatus);GO:0006486(protein glycosylation);GO:0016021(integral component of membrane);GO:0016757(transferase activity, transferring glycosyl groups);GO:0016758(transferase activity, transferring hexosyl groups);GO:0048531(beta-1,3-galactosyltransferase activity)	-
88	mtr-miR398a-3p	TGTGTTCTCAGGTCACCCCTT	Bv1_006470_ucuy.t1	4	695-714	hypothetical protein BVRB_1g006470 [Beta vulgaris subsp. vulgaris]	GO:0003700(DNA binding transcription factor activity);GO:0005634(nucleus);GO:0043565(sequence-specific DNA binding);GO:0044212(transcription regulatory region DNA binding);GO:0045893(positive regulation of transcription, DNA-templated)	-
88	mtr-miR398a-3p	TGTGTTCTCAGGTCACCCCTT	Bv4_073870_dtwp.t1	2	2296-2316	PREDICTED: uncharacterized protein LOC104890105 isoform X2 [Beta vulgaris subsp. vulgaris]	GO:0000460(maturation of 5.8S rRNA);GO:0000470(maturation of LSU-rRNA);GO:0000478(endonucleolytic cleavage involved in rRNA processing);GO:0006325(chromatin organization);GO:0030687(preribosome, large subunit precursor)	-
88	mtr-miR398a-3p	TGTGTTCTCAGGTCACCCCTT	Bv4_073870_dtwp.t2	2	2395-2415	PREDICTED: uncharacterized protein LOC104890105 isoform X1 [Beta vulgaris subsp. vulgaris]	GO:0000460(maturation of 5.8S rRNA);GO:0000470(maturation of LSU-rRNA);GO:0000478(endonucleolytic cleavage involved in rRNA processing);GO:0006325(chromatin organization);GO:0030687(preribosome, large subunit precursor)	-
88	mtr-miR398a-3p	TGTGTTCTCAGGTCACCCCTT	Bv8_194100_cjwf.t1	4	59-80	PREDICTED: umecyanin [Beta vulgaris subsp. vulgaris]	GO:0046658(anchored component of plasma membrane)	-
88	mtr-miR398a-3p	TGTGTTCTCAGGTCACCCCTT	MSTRG.695.1	4	2477-2496	-	-	-
88	mtr-miR398a-3p	TGTGTTCTCAGGTCACCCCTT	MSTRG.8936.1	2	5081-5101	-	-	-
88	mtr-miR398a-3p	TGTGTTCTCAGGTCACCCCTT	MSTRG.8936.2	2	2792-2812	-	-	-
88	mtr-miR398a-3p	TGTGTTCTCAGGTCACCCCTT	MSTRG.8936.5	2	2488-2508	-	-	-
89	mtr-miR398b	TGTGTTCTCAGGTCGCCCCTG	Bv1_000480_iwzy.t2	4	26-46	PREDICTED: beta-1,3-galactosyltransferase 7 isoform X1 [Beta vulgaris subsp. vulgaris]	GO:0000139(Golgi membrane);GO:0005794(Golgi apparatus);GO:0006486(protein glycosylation);GO:0016021(integral component of membrane);GO:0016757(transferase activity, transferring glycosyl groups);GO:0016758(transferase activity, transferring hexosyl groups);GO:0048531(beta-1,3-galactosyltransferase activity)	-
89	mtr-miR398b	TGTGTTCTCAGGTCGCCCCTG	Bv1_000480_iwzy.t1	4	26-46	PREDICTED: beta-1,3-galactosyltransferase 7 isoform X2 [Beta vulgaris subsp. vulgaris]	GO:0000139(Golgi membrane);GO:0005794(Golgi apparatus);GO:0006486(protein glycosylation);GO:0016021(integral component of membrane);GO:0016757(transferase activity, transferring glycosyl groups);GO:0016758(transferase activity, transferring hexosyl groups);GO:0048531(beta-1,3-galactosyltransferase activity)	-
89	mtr-miR398b	TGTGTTCTCAGGTCGCCCCTG	Bv4_082950_smke.t1	3.5	63-82	PREDICTED: superoxide dismutase [Cu-Zn] [Beta vulgaris subsp. vulgaris]	GO:0004784(superoxide dismutase activity);GO:0005507(copper ion binding);GO:0005737(cytoplasm);GO:0008270(zinc ion binding);GO:0019430(removal of superoxide radicals)	ko04146(Peroxisome)
89	mtr-miR398b	TGTGTTCTCAGGTCGCCCCTG	MSTRG.22128.1	3	350-370	-	-	-
89	mtr-miR398b	TGTGTTCTCAGGTCGCCCCTG	Bv1_013840_kjya.t1	4	259-278	PREDICTED: dirigent protein 8 [Beta vulgaris subsp. vulgaris]	GO:0009699(phenylpropanoid biosynthetic process);GO:0042349(guiding stereospecific synthesis activity)	-
89	mtr-miR398b	TGTGTTCTCAGGTCGCCCCTG	Bv4_073870_dtwp.t1	0	2296-2316	PREDICTED: uncharacterized protein LOC104890105 isoform X2 [Beta vulgaris subsp. vulgaris]	GO:0000460(maturation of 5.8S rRNA);GO:0000470(maturation of LSU-rRNA);GO:0000478(endonucleolytic cleavage involved in rRNA processing);GO:0006325(chromatin organization);GO:0030687(preribosome, large subunit precursor)	-
89	mtr-miR398b	TGTGTTCTCAGGTCGCCCCTG	Bv4_073870_dtwp.t2	0	2395-2415	PREDICTED: uncharacterized protein LOC104890105 isoform X1 [Beta vulgaris subsp. vulgaris]	GO:0000460(maturation of 5.8S rRNA);GO:0000470(maturation of LSU-rRNA);GO:0000478(endonucleolytic cleavage involved in rRNA processing);GO:0006325(chromatin organization);GO:0030687(preribosome, large subunit precursor)	-
89	mtr-miR398b	TGTGTTCTCAGGTCGCCCCTG	Bv6_147450_cfhw.t1	3.5	1292-1311	PREDICTED: probable E3 ubiquitin-protein ligase HERC4 [Beta vulgaris subsp. vulgaris]	GO:0005737(cytoplasm);GO:0008150(biological_process);GO:0008536(Ran GTPase binding)	ko04120(Ubiquitin mediated proteolysis)
89	mtr-miR398b	TGTGTTCTCAGGTCGCCCCTG	MSTRG.17995.1	3.5	1270-1289	-	-	-
89	mtr-miR398b	TGTGTTCTCAGGTCGCCCCTG	MSTRG.17995.2	3.5	1352-1371	-	-	-
89	mtr-miR398b	TGTGTTCTCAGGTCGCCCCTG	MSTRG.17995.3	3.5	1271-1290	-	-	-
89	mtr-miR398b	TGTGTTCTCAGGTCGCCCCTG	MSTRG.17995.4	3.5	1349-1368	-	-	-
89	mtr-miR398b	TGTGTTCTCAGGTCGCCCCTG	MSTRG.17995.6	3.5	1351-1370	-	-	-
89	mtr-miR398b	TGTGTTCTCAGGTCGCCCCTG	MSTRG.17995.7	3.5	1272-1291	-	-	-
89	mtr-miR398b	TGTGTTCTCAGGTCGCCCCTG	MSTRG.17995.8	3.5	1501-1520	-	-	-
89	mtr-miR398b	TGTGTTCTCAGGTCGCCCCTG	MSTRG.17995.9	3.5	1396-1415	-	-	-
89	mtr-miR398b	TGTGTTCTCAGGTCGCCCCTG	MSTRG.8936.1	0	5081-5101	-	-	-
89	mtr-miR398b	TGTGTTCTCAGGTCGCCCCTG	MSTRG.8936.2	0	2792-2812	-	-	-
89	mtr-miR398b	TGTGTTCTCAGGTCGCCCCTG	MSTRG.8936.5	0	2488-2508	-	-	-
90	ptc-miR398c-5p_2ss13AG15TC	GGAGCGACCTGAGACCACATG	Bv4_073870_dtwp.t1	0	2408-2428	PREDICTED: uncharacterized protein LOC104890105 isoform X2 [Beta vulgaris subsp. vulgaris]	GO:0000460(maturation of 5.8S rRNA);GO:0000470(maturation of LSU-rRNA);GO:0000478(endonucleolytic cleavage involved in rRNA processing);GO:0006325(chromatin organization);GO:0030687(preribosome, large subunit precursor)	-
90	ptc-miR398c-5p_2ss13AG15TC	GGAGCGACCTGAGACCACATG	Bv4_073870_dtwp.t2	0	2507-2527	PREDICTED: uncharacterized protein LOC104890105 isoform X1 [Beta vulgaris subsp. vulgaris]	GO:0000460(maturation of 5.8S rRNA);GO:0000470(maturation of LSU-rRNA);GO:0000478(endonucleolytic cleavage involved in rRNA processing);GO:0006325(chromatin organization);GO:0030687(preribosome, large subunit precursor)	-
90	ptc-miR398c-5p_2ss13AG15TC	GGAGCGACCTGAGACCACATG	MSTRG.22128.1	3	428-448	-	-	-
90	ptc-miR398c-5p_2ss13AG15TC	GGAGCGACCTGAGACCACATG	MSTRG.8936.1	0	5193-5213	-	-	-
90	ptc-miR398c-5p_2ss13AG15TC	GGAGCGACCTGAGACCACATG	MSTRG.8936.2	0	2904-2924	-	-	-
90	ptc-miR398c-5p_2ss13AG15TC	GGAGCGACCTGAGACCACATG	MSTRG.8936.5	0	2600-2620	-	-	-
91	mtr-MIR398c-p5_1ss5CT	GACCTGAGACCACATGAA	Bv1_003320_qfuz.t1	4	287-304	PREDICTED: abscisic acid receptor PYL9 [Beta vulgaris subsp. vulgaris]	GO:0004864(protein phosphatase inhibitor activity);GO:0005634(nucleus);GO:0005737(cytoplasm);GO:0009738(abscisic acid-activated signaling pathway);GO:0010427(abscisic acid binding);GO:0080163(regulation of protein serine/threonine phosphatase activity)	ko04016(MAPK signaling pathway - plant);ko04075(Plant hormone signal transduction)
91	mtr-MIR398c-p5_1ss5CT	GACCTGAGACCACATGAA	MSTRG.350.1	4	287-304	-	-	-
91	mtr-MIR398c-p5_1ss5CT	GACCTGAGACCACATGAA	Bv2_028350_oryw.t1	4	381-397	hypothetical protein BVRB_2g028350 [Beta vulgaris subsp. vulgaris]	-	-
91	mtr-MIR398c-p5_1ss5CT	GACCTGAGACCACATGAA	Bv2_035200_axph.t1	4	2996-3013	PREDICTED: L-arabinokinase [Beta vulgaris subsp. vulgaris]	GO:0004335(galactokinase activity);GO:0005524(ATP binding);GO:0005534(galactose binding);GO:0005737(cytoplasm);GO:0005829(cytosol);GO:0009506(plasmodesma);GO:0009702(L-arabinokinase activity);GO:0016021(integral component of membrane);GO:0019566(arabinose metabolic process)	ko00520(Amino sugar and nucleotide sugar metabolism)
91	mtr-MIR398c-p5_1ss5CT	GACCTGAGACCACATGAA	Bv2_044620_easn.t1	3	489-506	PREDICTED: abscisic acid receptor PYL4 [Beta vulgaris subsp. vulgaris]	GO:0004864(protein phosphatase inhibitor activity);GO:0005515(protein binding);GO:0005634(nucleus);GO:0005886(plasma membrane);GO:0009738(abscisic acid-activated signaling pathway)	ko04016(MAPK signaling pathway - plant);ko04075(Plant hormone signal transduction)
91	mtr-MIR398c-p5_1ss5CT	GACCTGAGACCACATGAA	Bv3_060680_rhzp.t1	3	1085-1101	PREDICTED: FT-interacting protein 1 [Beta vulgaris subsp. vulgaris]	GO:0005509(calcium ion binding);GO:0005544(calcium-dependent phospholipid binding);GO:0005886(plasma membrane)	ko00270(Cysteine and methionine metabolism);ko00450(Selenocompound metabolism)
91	mtr-MIR398c-p5_1ss5CT	GACCTGAGACCACATGAA	Bv3_068040_epjf.t1	4	1269-1285	PREDICTED: isocitrate dehydrogenase [NADP]-like [Beta vulgaris subsp. vulgaris]	GO:0009507(chloroplast)	ko00020(Citrate cycle (TCA cycle));ko00480(Glutathione metabolism);ko04146(Peroxisome)
91	mtr-MIR398c-p5_1ss5CT	GACCTGAGACCACATGAA	Bv3_070081z913.t1	4	288-305	hypothetical protein BVRB_3g070080 [Beta vulgaris subsp. vulgaris]	-	-
91	mtr-MIR398c-p5_1ss5CT	GACCTGAGACCACATGAA	Bv4_073870_dtwp.t1	1	2406-2423	PREDICTED: uncharacterized protein LOC104890105 isoform X2 [Beta vulgaris subsp. vulgaris]	GO:0000460(maturation of 5.8S rRNA);GO:0000470(maturation of LSU-rRNA);GO:0000478(endonucleolytic cleavage involved in rRNA processing);GO:0006325(chromatin organization);GO:0030687(preribosome, large subunit precursor)	-
91	mtr-MIR398c-p5_1ss5CT	GACCTGAGACCACATGAA	Bv4_073870_dtwp.t2	1	2505-2522	PREDICTED: uncharacterized protein LOC104890105 isoform X1 [Beta vulgaris subsp. vulgaris]	GO:0000460(maturation of 5.8S rRNA);GO:0000470(maturation of LSU-rRNA);GO:0000478(endonucleolytic cleavage involved in rRNA processing);GO:0006325(chromatin organization);GO:0030687(preribosome, large subunit precursor)	-
91	mtr-MIR398c-p5_1ss5CT	GACCTGAGACCACATGAA	Bv4_074710_dczw.t1	4	880-898	PREDICTED: omega-hydroxypalmitate O-feruloyl transferase [Beta vulgaris subsp. vulgaris]	GO:0005737(cytoplasm);GO:0016740(transferase activity);GO:0071555(cell wall organization);GO:0090430(caffeoyl-CoA: alcohol caffeoyl transferase activity);GO:0090431(alkyl caffeate ester biosynthetic process)	ko00073(Cutin, suberine and wax biosynthesis)
91	mtr-MIR398c-p5_1ss5CT	GACCTGAGACCACATGAA	Bv4_090650_fwuh.t1	4	3092-3108	PREDICTED: pentatricopeptide repeat-containing protein At5g55840 [Beta vulgaris subsp. vulgaris]	GO:0003723(RNA binding);GO:0004519(endonuclease activity);GO:0005739(mitochondrion);GO:0009451(RNA modification);GO:0043231(intracellular membrane-bounded organelle)	-
91	mtr-MIR398c-p5_1ss5CT	GACCTGAGACCACATGAA	Bv5_099750_hegi.t1	4	642-660	PREDICTED: protein LURP-one-related 17 [Beta vulgaris subsp. vulgaris]	GO:0006952(defense response)	ko03013(RNA transport)
91	mtr-MIR398c-p5_1ss5CT	GACCTGAGACCACATGAA	Bv5_103280_dcjp.t1	4	443-460	PREDICTED: abscisic acid receptor PYL4 [Beta vulgaris subsp. vulgaris]	GO:0004864(protein phosphatase inhibitor activity);GO:0005634(nucleus);GO:0005737(cytoplasm);GO:0009738(abscisic acid-activated signaling pathway);GO:0010427(abscisic acid binding);GO:0080163(regulation of protein serine/threonine phosphatase activity)	ko04016(MAPK signaling pathway - plant);ko04075(Plant hormone signal transduction)
91	mtr-MIR398c-p5_1ss5CT	GACCTGAGACCACATGAA	Bv5_125430_yjcz.t1	4	135-151	PREDICTED: cysteine synthase [Beta vulgaris subsp. vulgaris]	GO:0004124(cysteine synthase activity);GO:0005737(cytoplasm);GO:0006535(cysteine biosynthetic process from serine);GO:0030170(pyridoxal phosphate binding)	ko00270(Cysteine and methionine metabolism)
91	mtr-MIR398c-p5_1ss5CT	GACCTGAGACCACATGAA	Bv6_140880_gatu.t1	4	3938-3956	PREDICTED: putative phospholipid-transporting ATPase 9 [Beta vulgaris subsp. vulgaris]	GO:0004012(phospholipid-translocating ATPase activity);GO:0005802(trans-Golgi network);GO:0005886(plasma membrane);GO:0048194(Golgi vesicle budding)	-
91	mtr-MIR398c-p5_1ss5CT	GACCTGAGACCACATGAA	Bv6_145581z2104.t1	4	290-307	-	-	-
91	mtr-MIR398c-p5_1ss5CT	GACCTGAGACCACATGAA	Bv6_154810_daap.t1	3.5	915-932	PREDICTED: thioredoxin H1 [Beta vulgaris subsp. vulgaris]	GO:0000103(sulfate assimilation);GO:0005829(cytosol);GO:0005886(plasma membrane);GO:0006457(protein folding);GO:0015035(protein disulfide oxidoreductase activity);GO:0016671(oxidoreductase activity, acting on a sulfur group of donors, disulfide as acceptor);GO:0034599(cellular response to oxidative stress);GO:0045454(cell redox homeostasis);GO:0055114(oxidation-reduction process)	-
91	mtr-MIR398c-p5_1ss5CT	GACCTGAGACCACATGAA	Bv8_183000_wsix.t1	4	2018-2035	PREDICTED: transcriptional corepressor LEUNIG isoform X1 [Beta vulgaris subsp. vulgaris]	GO:0000028(ribosomal small subunit assembly);GO:0000462(maturation of SSU-rRNA from tricistronic rRNA transcript (SSU-rRNA, 5.8S rRNA, LSU-rRNA));GO:0030515(snoRNA binding);GO:0032040(small-subunit processome);GO:0034388(Pwp2p-containing subcomplex of 90S preribosome)	ko03008(Ribosome biogenesis in eukaryotes)
91	mtr-MIR398c-p5_1ss5CT	GACCTGAGACCACATGAA	Bv8_183000_wsix.t2	4	2012-2029	PREDICTED: transcriptional corepressor LEUNIG isoform X2 [Beta vulgaris subsp. vulgaris]	GO:0000028(ribosomal small subunit assembly);GO:0000462(maturation of SSU-rRNA from tricistronic rRNA transcript (SSU-rRNA, 5.8S rRNA, LSU-rRNA));GO:0030515(snoRNA binding);GO:0032040(small-subunit processome);GO:0034388(Pwp2p-containing subcomplex of 90S preribosome)	ko03008(Ribosome biogenesis in eukaryotes)
91	mtr-MIR398c-p5_1ss5CT	GACCTGAGACCACATGAA	Bv8_200830_kuud.t1	4	590-607	hypothetical protein BVRB_8g200830 [Beta vulgaris subsp. vulgaris]	-	-
91	mtr-MIR398c-p5_1ss5CT	GACCTGAGACCACATGAA	Bv9_220070_kxjj.t1	4	896-912	PREDICTED: WD repeat-containing protein 43 [Beta vulgaris subsp. vulgaris]	GO:0005654(nucleoplasm);GO:0032436(positive regulation of proteasomal ubiquitin-dependent protein catabolic process);GO:0061630(ubiquitin protein ligase activity)	ko03008(Ribosome biogenesis in eukaryotes)
91	mtr-MIR398c-p5_1ss5CT	GACCTGAGACCACATGAA	Bv_002780_pjrk.t1	4	1040-1058	PREDICTED: uncharacterized protein LOC104883692 [Beta vulgaris subsp. vulgaris]	GO:0003674(molecular_function);GO:0005634(nucleus);GO:0008150(biological_process);GO:0009506(plasmodesma)	-
91	mtr-MIR398c-p5_1ss5CT	GACCTGAGACCACATGAA	Bv_011440_tsqc.t1	3.5	86-103	hypothetical protein BVRB_011440 [Beta vulgaris subsp. vulgaris]	-	-
91	mtr-MIR398c-p5_1ss5CT	GACCTGAGACCACATGAA	Bv_023781z2016.t1	4	470-486	-	-	-
91	mtr-MIR398c-p5_1ss5CT	GACCTGAGACCACATGAA	Bv_040971z7660.t1	4	167-183	-	-	-
91	mtr-MIR398c-p5_1ss5CT	GACCTGAGACCACATGAA	MSTRG.12020.2	4	807-825	-	-	-
91	mtr-MIR398c-p5_1ss5CT	GACCTGAGACCACATGAA	MSTRG.12459.2	4	399-416	-	-	-
91	mtr-MIR398c-p5_1ss5CT	GACCTGAGACCACATGAA	MSTRG.14197.3	4	2693-2710	-	-	-
91	mtr-MIR398c-p5_1ss5CT	GACCTGAGACCACATGAA	MSTRG.14197.4	4	1610-1627	-	-	-
91	mtr-MIR398c-p5_1ss5CT	GACCTGAGACCACATGAA	MSTRG.14197.5	4	3964-3981	-	-	-
91	mtr-MIR398c-p5_1ss5CT	GACCTGAGACCACATGAA	MSTRG.15188.2	4	77-93	-	-	-
91	mtr-MIR398c-p5_1ss5CT	GACCTGAGACCACATGAA	MSTRG.15188.3	4	75-91	-	-	-
91	mtr-MIR398c-p5_1ss5CT	GACCTGAGACCACATGAA	MSTRG.15188.4	4	75-91	-	-	-
91	mtr-MIR398c-p5_1ss5CT	GACCTGAGACCACATGAA	MSTRG.16694.1	4	164-181	-	-	-
91	mtr-MIR398c-p5_1ss5CT	GACCTGAGACCACATGAA	MSTRG.17079.1	4	4368-4386	-	-	-
91	mtr-MIR398c-p5_1ss5CT	GACCTGAGACCACATGAA	MSTRG.17079.2	4	4040-4058	-	-	-
91	mtr-MIR398c-p5_1ss5CT	GACCTGAGACCACATGAA	MSTRG.17079.4	4	3920-3938	-	-	-
91	mtr-MIR398c-p5_1ss5CT	GACCTGAGACCACATGAA	MSTRG.17296.1	3.5	56-74	-	-	-
91	mtr-MIR398c-p5_1ss5CT	GACCTGAGACCACATGAA	MSTRG.18384.6	3.5	57-73	-	-	-
91	mtr-MIR398c-p5_1ss5CT	GACCTGAGACCACATGAA	MSTRG.19099.3	3	1663-1680	-	-	-
91	mtr-MIR398c-p5_1ss5CT	GACCTGAGACCACATGAA	MSTRG.20875.1	4	7-24	-	-	-
91	mtr-MIR398c-p5_1ss5CT	GACCTGAGACCACATGAA	MSTRG.2135.5	4	4627-4644	-	-	-
91	mtr-MIR398c-p5_1ss5CT	GACCTGAGACCACATGAA	MSTRG.22128.1	2	426-443	-	-	-
91	mtr-MIR398c-p5_1ss5CT	GACCTGAGACCACATGAA	MSTRG.23101.4	4	3038-3054	-	-	-
91	mtr-MIR398c-p5_1ss5CT	GACCTGAGACCACATGAA	MSTRG.26959.1	4	896-912	-	-	-
91	mtr-MIR398c-p5_1ss5CT	GACCTGAGACCACATGAA	MSTRG.26959.4	4	934-950	-	-	-
91	mtr-MIR398c-p5_1ss5CT	GACCTGAGACCACATGAA	MSTRG.28782.1	3	33-49	-	-	-
91	mtr-MIR398c-p5_1ss5CT	GACCTGAGACCACATGAA	MSTRG.29538.1	4	1132-1150	-	-	-
91	mtr-MIR398c-p5_1ss5CT	GACCTGAGACCACATGAA	MSTRG.29538.2	4	1178-1196	-	-	-
91	mtr-MIR398c-p5_1ss5CT	GACCTGAGACCACATGAA	MSTRG.4217.2	4	7185-7202	-	-	-
91	mtr-MIR398c-p5_1ss5CT	GACCTGAGACCACATGAA	MSTRG.4217.3	4	3067-3084	-	-	-
91	mtr-MIR398c-p5_1ss5CT	GACCTGAGACCACATGAA	MSTRG.4217.4	4	2922-2939	-	-	-
91	mtr-MIR398c-p5_1ss5CT	GACCTGAGACCACATGAA	MSTRG.7344.1	3	1085-1101	-	-	-
91	mtr-MIR398c-p5_1ss5CT	GACCTGAGACCACATGAA	MSTRG.7407.1	3.5	1610-1626	-	-	-
91	mtr-MIR398c-p5_1ss5CT	GACCTGAGACCACATGAA	MSTRG.7407.2	3.5	1610-1626	-	-	-
91	mtr-MIR398c-p5_1ss5CT	GACCTGAGACCACATGAA	MSTRG.7407.3	3.5	1610-1626	-	-	-
91	mtr-MIR398c-p5_1ss5CT	GACCTGAGACCACATGAA	MSTRG.8227.2	4	1258-1274	-	-	-
[truncated: 5,135 more rows]
