# Supplementary material for: Whole-Transcriptome RNA Sequencing Reveals the Global Molecular Responses and CeRNA Regulatory Network of mRNAs, lncRNAs, miRNAs and circRNAs in Response to Salt Stress in Sugar Beet (Beta vulgaris)
Source: Int J Mol Sci. 2020 Dec 30;22(1):289. doi: 10.3390/ijms22010289 (PMC7795855; doi:10.3390/ijms22010289)
Supplement: Supplementary file 1 [file ijms-22-00289-s001.zip › Supplementary File/Table S8 Target identified of miRNAs by degradome sequencing.xlsx]

## Sheet: Sheet1
miRNA_Index	miR_name	miR_seq	Transcript	AlignmentRange	CleavageSite	DegradomeCategory (leaf)	DegradomeCategory (root)	Transcript Annotation	GO Term	KEGG pathways	leaf reads (normalized)	P-value (leaf)	root reads (normalized)	P-value (root)
1	gma-miR156a_R+1	TGACAGAAGAGAGTGAGCACT	Bv9_209230_cxpu.t1	63-82	73	4		PREDICTED: uncharacterized protein LOC104903423 [Beta vulgaris subsp. vulgaris]	GO:0003674(molecular_function);GO:0005634(nucleus);GO:0008150(biological_process)	-	0.5	0.297104
1	gma-miR156a_R+1	TGACAGAAGAGAGTGAGCACT	MSTRG.25664.1	63-82	73	4		-	-	-	0.5	0.297104
1	gma-miR156a_R+1	TGACAGAAGAGAGTGAGCACT	MSTRG.16488.1	2180-2200	2191	2	2	-	-	-	0.666667	0.957647	0.666667	0.997775
1	gma-miR156a_R+1	TGACAGAAGAGAGTGAGCACT	Bv6_136190_cygi.t1	1184-1204	1195	2	2	PREDICTED: squamosa promoter-binding-like protein 6 isoform X1 [Beta vulgaris subsp. vulgaris]	GO:0003677(DNA binding);GO:0003700(DNA binding transcription factor activity);GO:0005515(protein binding);GO:0005634(nucleus);GO:0006351(transcription, DNA-templated);GO:0006355(regulation of transcription, DNA-templated);GO:0010468(regulation of gene expression);GO:0042742(defense response to bacterium);GO:0046872(metal ion binding)	-	0.666667	0.957647	0.666667	0.997775
1	gma-miR156a_R+1	TGACAGAAGAGAGTGAGCACT	MSTRG.16488.2	2141-2161	2152	2	2	-	-	-	0.666667	0.957647	0.666667	0.997775
1	gma-miR156a_R+1	TGACAGAAGAGAGTGAGCACT	MSTRG.18413.2	1547-1567	1558	2	2	-	-	-	0.75	0.957647	1	0.997775
1	gma-miR156a_R+1	TGACAGAAGAGAGTGAGCACT	MSTRG.18413.4	1607-1627	1618	2	2	-	-	-	0.75	0.957647	1	0.997775
1	gma-miR156a_R+1	TGACAGAAGAGAGTGAGCACT	MSTRG.18413.3	1837-1857	1848	2	2	-	-	-	0.75	0.957647	1	0.997775
1	gma-miR156a_R+1	TGACAGAAGAGAGTGAGCACT	Bv6_150690_wmrr.t1	1668-1688	1679	2	2	PREDICTED: squamosa promoter-binding-like protein 2 [Beta vulgaris subsp. vulgaris]	GO:0003677(DNA binding);GO:0003700(DNA binding transcription factor activity);GO:0005634(nucleus);GO:0006351(transcription, DNA-templated);GO:0006355(regulation of transcription, DNA-templated);GO:0043565(sequence-specific DNA binding);GO:0044212(transcription regulatory region DNA binding);GO:0046872(metal ion binding);GO:0048510(regulation of timing of transition from vegetative to reproductive…	-	0.75	0.957647	1	0.997775
1	gma-miR156a_R+1	TGACAGAAGAGAGTGAGCACT	MSTRG.18388.2	2916-2936	2927		4	-	-	-			0.333333	0.984932
1	gma-miR156a_R+1	TGACAGAAGAGAGTGAGCACT	MSTRG.18388.1	1406-1426	1417		4	-	-	-			0.333333	0.984932
1	gma-miR156a_R+1	TGACAGAAGAGAGTGAGCACT	MSTRG.30714.1	3674-3694	3685		4	-	-	-			0.333333	0.984932
1	gma-miR156a_R+1	TGACAGAAGAGAGTGAGCACT	MSTRG.30714.2	2549-2569	2560		4	-	-	-			0.333333	0.984932
1	gma-miR156a_R+1	TGACAGAAGAGAGTGAGCACT	Bv6_150510_oyfw.t1	1182-1202	1193		4	PREDICTED: squamosa promoter-binding-like protein 16 [Beta vulgaris subsp. vulgaris]	GO:0003677(DNA binding);GO:0003700(DNA binding transcription factor activity);GO:0005634(nucleus);GO:0006355(regulation of transcription, DNA-templated);GO:0048653(anther development)	-			0.333333	0.984932
1	gma-miR156a_R+1	TGACAGAAGAGAGTGAGCACT	Bv_010700_xqkf.t1	1807-1827	1818		4	PREDICTED: squamosa promoter-binding-like protein 6 [Beta vulgaris subsp. vulgaris]	GO:0003677(DNA binding);GO:0003700(DNA binding transcription factor activity);GO:0005515(protein binding);GO:0005634(nucleus);GO:0006351(transcription, DNA-templated);GO:0006355(regulation of transcription, DNA-templated);GO:0010468(regulation of gene expression);GO:0042742(defense response to bacterium);GO:0046872(metal ion binding)	-			0.333333	0.984932
2	csi-miR156a-5p_R+1_1ss9GT	TGACAGAATAGAGTGAGCACT	Bv6_136190_cygi.t1	1184-1204	1195	2	2	PREDICTED: squamosa promoter-binding-like protein 6 isoform X1 [Beta vulgaris subsp. vulgaris]	GO:0003677(DNA binding);GO:0003700(DNA binding transcription factor activity);GO:0005515(protein binding);GO:0005634(nucleus);GO:0006351(transcription, DNA-templated);GO:0006355(regulation of transcription, DNA-templated);GO:0010468(regulation of gene expression);GO:0042742(defense response to bacterium);GO:0046872(metal ion binding)	-	0.666667	0.921804	0.666667	0.992726
2	csi-miR156a-5p_R+1_1ss9GT	TGACAGAATAGAGTGAGCACT	MSTRG.16488.2	2141-2161	2152	2	2	-	-	-	0.666667	0.921804	0.666667	0.992726
2	csi-miR156a-5p_R+1_1ss9GT	TGACAGAATAGAGTGAGCACT	MSTRG.16488.1	2180-2200	2191	2	2	-	-	-	0.666667	0.921804	0.666667	0.992726
2	csi-miR156a-5p_R+1_1ss9GT	TGACAGAATAGAGTGAGCACT	MSTRG.18413.3	1837-1857	1848	2	2	-	-	-	0.75	0.921804	1	0.992726
2	csi-miR156a-5p_R+1_1ss9GT	TGACAGAATAGAGTGAGCACT	MSTRG.18413.4	1607-1627	1618	2	2	-	-	-	0.75	0.921804	1	0.992726
2	csi-miR156a-5p_R+1_1ss9GT	TGACAGAATAGAGTGAGCACT	MSTRG.18413.2	1547-1567	1558	2	2	-	-	-	0.75	0.921804	1	0.992726
2	csi-miR156a-5p_R+1_1ss9GT	TGACAGAATAGAGTGAGCACT	Bv6_150690_wmrr.t1	1668-1688	1679	2	2	PREDICTED: squamosa promoter-binding-like protein 2 [Beta vulgaris subsp. vulgaris]	GO:0003677(DNA binding);GO:0003700(DNA binding transcription factor activity);GO:0005634(nucleus);GO:0006351(transcription, DNA-templated);GO:0006355(regulation of transcription, DNA-templated);GO:0043565(sequence-specific DNA binding);GO:0044212(transcription regulatory region DNA binding);GO:0046872(metal ion binding);GO:0048510(regulation of timing of transition from vegetative to reproductive…	-	0.75	0.921804	1	0.992726
2	csi-miR156a-5p_R+1_1ss9GT	TGACAGAATAGAGTGAGCACT	MSTRG.18388.2	2916-2936	2927		4	-	-	-			0.333333	0.966006
2	csi-miR156a-5p_R+1_1ss9GT	TGACAGAATAGAGTGAGCACT	MSTRG.18388.1	1406-1426	1417		4	-	-	-			0.333333	0.966006
2	csi-miR156a-5p_R+1_1ss9GT	TGACAGAATAGAGTGAGCACT	MSTRG.30714.1	3674-3694	3685		4	-	-	-			0.333333	0.966006
2	csi-miR156a-5p_R+1_1ss9GT	TGACAGAATAGAGTGAGCACT	Bv6_150510_oyfw.t1	1182-1202	1193		4	PREDICTED: squamosa promoter-binding-like protein 16 [Beta vulgaris subsp. vulgaris]	GO:0003677(DNA binding);GO:0003700(DNA binding transcription factor activity);GO:0005634(nucleus);GO:0006355(regulation of transcription, DNA-templated);GO:0048653(anther development)	-			0.333333	0.966006
2	csi-miR156a-5p_R+1_1ss9GT	TGACAGAATAGAGTGAGCACT	Bv_010700_xqkf.t1	1807-1827	1818		4	PREDICTED: squamosa promoter-binding-like protein 6 [Beta vulgaris subsp. vulgaris]	GO:0003677(DNA binding);GO:0003700(DNA binding transcription factor activity);GO:0005515(protein binding);GO:0005634(nucleus);GO:0006351(transcription, DNA-templated);GO:0006355(regulation of transcription, DNA-templated);GO:0010468(regulation of gene expression);GO:0042742(defense response to bacterium);GO:0046872(metal ion binding)	-			0.333333	0.966006
2	csi-miR156a-5p_R+1_1ss9GT	TGACAGAATAGAGTGAGCACT	MSTRG.30714.2	2549-2569	2560		4	-	-	-			0.333333	0.966006
3	mes-MIR156a-p3	GCTCACCCTCTATCTGTC	Bv5_118040_sgic.t1	427-443	434	4		PREDICTED: DEAD-box ATP-dependent RNA helicase 20 [Beta vulgaris subsp. vulgaris]	GO:0004004(ATP-dependent RNA helicase activity);GO:0010501(RNA secondary structure unwinding)	ko03040(Spliceosome)	0.333333	0.724539
3	mes-MIR156a-p3	GCTCACCCTCTATCTGTC	Bv5_118040_sgic.t2	427-443	434	4		hypothetical protein BVRB_5g118040 isoform B [Beta vulgaris subsp. vulgaris]	GO:0004004(ATP-dependent RNA helicase activity);GO:0010501(RNA secondary structure unwinding)	ko03040(Spliceosome)	0.333333	0.724539
3	mes-MIR156a-p3	GCTCACCCTCTATCTGTC	MSTRG.14370.2	427-443	434	4		-	-	-	0.333333	0.724539
3	mes-MIR156a-p3	GCTCACCCTCTATCTGTC	Bv4_079740_muyi.t1	3113-3129	3120	2	3	PREDICTED: FACT complex subunit SPT16 isoform X1 [Beta vulgaris subsp. vulgaris]	GO:0005634(nucleus);GO:0005719(nuclear euchromatin);GO:0005730(nucleolus);GO:0005829(cytosol);GO:0006260(DNA replication);GO:0006281(DNA repair);GO:0006368(transcription elongation from RNA polymerase II promoter);GO:0010228(vegetative to reproductive phase transition of meristem);GO:0031491(nucleosome binding);GO:0032968(positive regulation of transcription elongation from RNA polymerase II prom…	-	1	0.999786	0.666667	0.900953
3	mes-MIR156a-p3	GCTCACCCTCTATCTGTC	MSTRG.9551.3	2000-2016	2007	2	2	-	-	-	1	0.999786	0.666667	1
3	mes-MIR156a-p3	GCTCACCCTCTATCTGTC	MSTRG.9551.2	3898-3914	3905	2	2	-	-	-	1	0.999786	0.666667	1
3	mes-MIR156a-p3	GCTCACCCTCTATCTGTC	MSTRG.20768.1	2290-2308	2299		4	-	-	-			0.5	0.999986
3	mes-MIR156a-p3	GCTCACCCTCTATCTGTC	Bv7_169570_rjcq.t1	2095-2113	2104		4	PREDICTED: uncharacterized protein LOC104899715 [Beta vulgaris subsp. vulgaris]	GO:0003674(molecular_function);GO:0005634(nucleus);GO:0008150(biological_process)	-			0.5	0.999986
3	mes-MIR156a-p3	GCTCACCCTCTATCTGTC	MSTRG.19221.2	1591-1607	1598		4	-	-	-			0.5	0.999986
3	mes-MIR156a-p3	GCTCACCCTCTATCTGTC	Bv7_157480_qhun.t1	1281-1297	1288		4	PREDICTED: uncharacterized protein LOC104898196 [Beta vulgaris subsp. vulgaris]	-	-			0.5	0.999986
3	mes-MIR156a-p3	GCTCACCCTCTATCTGTC	Bv9_219920_aoqn.t3	1063-1080	1071		2	PREDICTED: polyadenylate-binding protein-interacting protein 3 isoform X2 [Beta vulgaris subsp. vulgaris]	GO:0010494(cytoplasmic stress granule);GO:0010603(regulation of cytoplasmic mRNA processing body assembly);GO:0034063(stress granule assembly)	-			0.444444	0.991247
3	mes-MIR156a-p3	GCTCACCCTCTATCTGTC	Bv9_219920_aoqn.t1	1066-1083	1074		2	PREDICTED: polyadenylate-binding protein-interacting protein 3 isoform X1 [Beta vulgaris subsp. vulgaris]	GO:0010494(cytoplasmic stress granule);GO:0010603(regulation of cytoplasmic mRNA processing body assembly);GO:0034063(stress granule assembly)	-			0.444444	0.991247
3	mes-MIR156a-p3	GCTCACCCTCTATCTGTC	MSTRG.26944.8	1527-1544	1535		2	-	-	-			0.444444	0.991247
3	mes-MIR156a-p3	GCTCACCCTCTATCTGTC	Bv9_219920_aoqn.t2	1057-1074	1065		2	PREDICTED: polyadenylate-binding protein-interacting protein 4 isoform X3 [Beta vulgaris subsp. vulgaris]	GO:0010494(cytoplasmic stress granule);GO:0010603(regulation of cytoplasmic mRNA processing body assembly);GO:0034063(stress granule assembly)	-			0.444444	0.991247
3	mes-MIR156a-p3	GCTCACCCTCTATCTGTC	MSTRG.26944.9	1089-1106	1097		2	-	-	-			0.444444	0.991247
3	mes-MIR156a-p3	GCTCACCCTCTATCTGTC	MSTRG.26944.1	1515-1532	1523		2	-	-	-			0.444444	0.991247
3	mes-MIR156a-p3	GCTCACCCTCTATCTGTC	MSTRG.26944.7	1005-1022	1013		2	-	-	-			0.444444	0.991247
3	mes-MIR156a-p3	GCTCACCCTCTATCTGTC	MSTRG.26944.6	1468-1485	1476		2	-	-	-			0.444444	0.991247
3	mes-MIR156a-p3	GCTCACCCTCTATCTGTC	MSTRG.26944.2	1518-1535	1526		2	-	-	-			0.444444	0.991247
5	mtr-miR156b-5p	TGACAGAAGAGAGTGAGCAC	Bv9_209230_cxpu.t1	64-82	73	4		PREDICTED: uncharacterized protein LOC104903423 [Beta vulgaris subsp. vulgaris]	GO:0003674(molecular_function);GO:0005634(nucleus);GO:0008150(biological_process)	-	0.5	0.802439
5	mtr-miR156b-5p	TGACAGAAGAGAGTGAGCAC	MSTRG.25664.1	64-82	73	4		-	-	-	0.5	0.802439
5	mtr-miR156b-5p	TGACAGAAGAGAGTGAGCAC	MSTRG.16488.1	2181-2200	2191	2	2	-	-	-	0.666667	0.976164	0.666667	0.999267
5	mtr-miR156b-5p	TGACAGAAGAGAGTGAGCAC	MSTRG.16488.2	2142-2161	2152	2	2	-	-	-	0.666667	0.976164	0.666667	0.999267
5	mtr-miR156b-5p	TGACAGAAGAGAGTGAGCAC	Bv6_136190_cygi.t1	1185-1204	1195	2	2	PREDICTED: squamosa promoter-binding-like protein 6 isoform X1 [Beta vulgaris subsp. vulgaris]	GO:0003677(DNA binding);GO:0003700(DNA binding transcription factor activity);GO:0005515(protein binding);GO:0005634(nucleus);GO:0006351(transcription, DNA-templated);GO:0006355(regulation of transcription, DNA-templated);GO:0010468(regulation of gene expression);GO:0042742(defense response to bacterium);GO:0046872(metal ion binding)	-	0.666667	0.976164	0.666667	0.999267
5	mtr-miR156b-5p	TGACAGAAGAGAGTGAGCAC	Bv6_130790_koge.t1	1472-1490	1482		2	PREDICTED: protein GRIP isoform X1 [Beta vulgaris subsp. vulgaris]	GO:0000795(synaptonemal complex);GO:0007131(reciprocal meiotic recombination)	-			0.5	0.99742
5	mtr-miR156b-5p	TGACAGAAGAGAGTGAGCAC	MSTRG.15857.2	1341-1359	1351		2	-	-	-			0.5	0.99742
5	mtr-miR156b-5p	TGACAGAAGAGAGTGAGCAC	MSTRG.15857.1	1567-1585	1577		2	-	-	-			0.5	0.99742
5	mtr-miR156b-5p	TGACAGAAGAGAGTGAGCAC	MSTRG.15857.4	1385-1403	1395		2	-	-	-			0.5	0.99742
5	mtr-miR156b-5p	TGACAGAAGAGAGTGAGCAC	MSTRG.18413.2	1548-1567	1558	2	2	-	-	-	0.75	0.976164	1	0.999267
5	mtr-miR156b-5p	TGACAGAAGAGAGTGAGCAC	Bv6_150690_wmrr.t1	1669-1688	1679	2	2	PREDICTED: squamosa promoter-binding-like protein 2 [Beta vulgaris subsp. vulgaris]	GO:0003677(DNA binding);GO:0003700(DNA binding transcription factor activity);GO:0005634(nucleus);GO:0006351(transcription, DNA-templated);GO:0006355(regulation of transcription, DNA-templated);GO:0043565(sequence-specific DNA binding);GO:0044212(transcription regulatory region DNA binding);GO:0046872(metal ion binding);GO:0048510(regulation of timing of transition from vegetative to reproductive…	-	0.75	0.976164	1	0.999267
5	mtr-miR156b-5p	TGACAGAAGAGAGTGAGCAC	MSTRG.18413.4	1608-1627	1618	2	2	-	-	-	0.75	0.976164	1	0.999267
5	mtr-miR156b-5p	TGACAGAAGAGAGTGAGCAC	MSTRG.18413.3	1838-1857	1848	2	2	-	-	-	0.75	0.976164	1	0.999267
5	mtr-miR156b-5p	TGACAGAAGAGAGTGAGCAC	Bv_010700_xqkf.t1	1808-1827	1818		4	PREDICTED: squamosa promoter-binding-like protein 6 [Beta vulgaris subsp. vulgaris]	GO:0003677(DNA binding);GO:0003700(DNA binding transcription factor activity);GO:0005515(protein binding);GO:0005634(nucleus);GO:0006351(transcription, DNA-templated);GO:0006355(regulation of transcription, DNA-templated);GO:0010468(regulation of gene expression);GO:0042742(defense response to bacterium);GO:0046872(metal ion binding)	-			0.333333	0.992972
5	mtr-miR156b-5p	TGACAGAAGAGAGTGAGCAC	MSTRG.18388.2	2917-2936	2927		4	-	-	-			0.333333	0.992972
5	mtr-miR156b-5p	TGACAGAAGAGAGTGAGCAC	MSTRG.30714.2	2550-2569	2560		4	-	-	-			0.333333	0.992972
5	mtr-miR156b-5p	TGACAGAAGAGAGTGAGCAC	MSTRG.30714.1	3675-3694	3685		4	-	-	-			0.333333	0.992972
5	mtr-miR156b-5p	TGACAGAAGAGAGTGAGCAC	MSTRG.18388.1	1407-1426	1417		4	-	-	-			0.333333	0.992972
5	mtr-miR156b-5p	TGACAGAAGAGAGTGAGCAC	Bv6_150510_oyfw.t1	1183-1202	1193		4	PREDICTED: squamosa promoter-binding-like protein 16 [Beta vulgaris subsp. vulgaris]	GO:0003677(DNA binding);GO:0003700(DNA binding transcription factor activity);GO:0005634(nucleus);GO:0006355(regulation of transcription, DNA-templated);GO:0048653(anther development)	-			0.333333	0.992972
6	mtr-miR156e_1ss1TC	CTGACAGAAGATAGAGAGCAC	Bv3_060480_yxxg.t1	846-866	857	2		PREDICTED: squamosa promoter-binding-like protein 9 [Beta vulgaris subsp. vulgaris]	GO:0003677(DNA binding);GO:0003700(DNA binding transcription factor activity);GO:0005634(nucleus);GO:0005737(cytoplasm);GO:0006351(transcription, DNA-templated);GO:0006355(regulation of transcription, DNA-templated);GO:0010228(vegetative to reproductive phase transition of meristem);GO:0046872(metal ion binding);GO:0048366(leaf development);GO:0048653(anther development);GO:2000025(regulation of …	-	7	0.893748
6	mtr-miR156e_1ss1TC	CTGACAGAAGATAGAGAGCAC	Bv6_150690_wmrr.t1	1669-1689	1680	2		PREDICTED: squamosa promoter-binding-like protein 2 [Beta vulgaris subsp. vulgaris]	GO:0003677(DNA binding);GO:0003700(DNA binding transcription factor activity);GO:0005634(nucleus);GO:0006351(transcription, DNA-templated);GO:0006355(regulation of transcription, DNA-templated);GO:0043565(sequence-specific DNA binding);GO:0044212(transcription regulatory region DNA binding);GO:0046872(metal ion binding);GO:0048510(regulation of timing of transition from vegetative to reproductive…	-	0.75	0.893748
6	mtr-miR156e_1ss1TC	CTGACAGAAGATAGAGAGCAC	MSTRG.18413.3	1838-1858	1849	2		-	-	-	0.75	0.893748
6	mtr-miR156e_1ss1TC	CTGACAGAAGATAGAGAGCAC	MSTRG.18413.4	1608-1628	1619	2		-	-	-	0.75	0.893748
6	mtr-miR156e_1ss1TC	CTGACAGAAGATAGAGAGCAC	MSTRG.18413.2	1548-1568	1559	2		-	-	-	0.75	0.893748
6	mtr-miR156e_1ss1TC	CTGACAGAAGATAGAGAGCAC	MSTRG.16488.2	2142-2162	2153	4	4	-	-	-	0.333333	0.358021	0.333333	0.673299
6	mtr-miR156e_1ss1TC	CTGACAGAAGATAGAGAGCAC	Bv6_136190_cygi.t1	1185-1205	1196	4	4	PREDICTED: squamosa promoter-binding-like protein 6 isoform X1 [Beta vulgaris subsp. vulgaris]	GO:0003677(DNA binding);GO:0003700(DNA binding transcription factor activity);GO:0005515(protein binding);GO:0005634(nucleus);GO:0006351(transcription, DNA-templated);GO:0006355(regulation of transcription, DNA-templated);GO:0010468(regulation of gene expression);GO:0042742(defense response to bacterium);GO:0046872(metal ion binding)	-	0.333333	0.358021	0.333333	0.673299
6	mtr-miR156e_1ss1TC	CTGACAGAAGATAGAGAGCAC	MSTRG.16488.1	2181-2201	2192	4	4	-	-	-	0.333333	0.358021	0.333333	0.673299
7	mtr-miR156e_R+1_1ss1TC	CTGACAGAAGATAGAGAGCACT	Bv3_060480_yxxg.t1	845-866	857	2		PREDICTED: squamosa promoter-binding-like protein 9 [Beta vulgaris subsp. vulgaris]	GO:0003677(DNA binding);GO:0003700(DNA binding transcription factor activity);GO:0005634(nucleus);GO:0005737(cytoplasm);GO:0006351(transcription, DNA-templated);GO:0006355(regulation of transcription, DNA-templated);GO:0010228(vegetative to reproductive phase transition of meristem);GO:0046872(metal ion binding);GO:0048366(leaf development);GO:0048653(anther development);GO:2000025(regulation of …	-	7	0.931619
7	mtr-miR156e_R+1_1ss1TC	CTGACAGAAGATAGAGAGCACT	MSTRG.18413.4	1607-1628	1619	2		-	-	-	0.75	0.931619
7	mtr-miR156e_R+1_1ss1TC	CTGACAGAAGATAGAGAGCACT	Bv6_150690_wmrr.t1	1668-1689	1680	2		PREDICTED: squamosa promoter-binding-like protein 2 [Beta vulgaris subsp. vulgaris]	GO:0003677(DNA binding);GO:0003700(DNA binding transcription factor activity);GO:0005634(nucleus);GO:0006351(transcription, DNA-templated);GO:0006355(regulation of transcription, DNA-templated);GO:0043565(sequence-specific DNA binding);GO:0044212(transcription regulatory region DNA binding);GO:0046872(metal ion binding);GO:0048510(regulation of timing of transition from vegetative to reproductive…	-	0.75	0.931619
7	mtr-miR156e_R+1_1ss1TC	CTGACAGAAGATAGAGAGCACT	MSTRG.18413.3	1837-1858	1849	2		-	-	-	0.75	0.931619
7	mtr-miR156e_R+1_1ss1TC	CTGACAGAAGATAGAGAGCACT	MSTRG.18413.2	1547-1568	1559	2		-	-	-	0.75	0.931619
7	mtr-miR156e_R+1_1ss1TC	CTGACAGAAGATAGAGAGCACT	MSTRG.16488.1	2180-2201	2192	4	4	-	-	-	0.333333	0.238118	0.333333	0.496656
7	mtr-miR156e_R+1_1ss1TC	CTGACAGAAGATAGAGAGCACT	Bv6_136190_cygi.t1	1184-1205	1196	4	4	PREDICTED: squamosa promoter-binding-like protein 6 isoform X1 [Beta vulgaris subsp. vulgaris]	GO:0003677(DNA binding);GO:0003700(DNA binding transcription factor activity);GO:0005515(protein binding);GO:0005634(nucleus);GO:0006351(transcription, DNA-templated);GO:0006355(regulation of transcription, DNA-templated);GO:0010468(regulation of gene expression);GO:0042742(defense response to bacterium);GO:0046872(metal ion binding)	-	0.333333	0.238118	0.333333	0.496656
7	mtr-miR156e_R+1_1ss1TC	CTGACAGAAGATAGAGAGCACT	MSTRG.16488.2	2141-2162	2153	4	4	-	-	-	0.333333	0.238118	0.333333	0.496656
8	mtr-MIR156e-p3_2ss2AT24GC	TTTCACTCCTTTGTGCTCTCTATC	Bv6_146000_mafn.t1	1767-1789	1780	3	4	PREDICTED: dynamin-2B [Beta vulgaris subsp. vulgaris]	GO:0000139(Golgi membrane);GO:0000266(mitochondrial fission);GO:0003924(GTPase activity);GO:0005525(GTP binding);GO:0005737(cytoplasm);GO:0005774(vacuolar membrane);GO:0005794(Golgi apparatus);GO:0005829(cytosol);GO:0005874(microtubule);GO:0005886(plasma membrane);GO:0006896(Golgi to vacuole transport);GO:0008017(microtubule binding);GO:0008289(lipid binding);GO:0009506(plasmodesma);GO:0009524(ph…	ko04144(Endocytosis)	0.6	0.241295	0.2	0.7123
8	mtr-MIR156e-p3_2ss2AT24GC	TTTCACTCCTTTGTGCTCTCTATC	MSTRG.17804.2	2334-2356	2347	3	4	-	-	-	0.6	0.241295	0.2	0.7123
8	mtr-MIR156e-p3_2ss2AT24GC	TTTCACTCCTTTGTGCTCTCTATC	MSTRG.17804.3	2334-2356	2347	3	4	-	-	-	0.6	0.241295	0.2	0.7123
8	mtr-MIR156e-p3_2ss2AT24GC	TTTCACTCCTTTGTGCTCTCTATC	MSTRG.17804.4	1619-1641	1632	3	4	-	-	-	0.6	0.241295	0.2	0.7123
8	mtr-MIR156e-p3_2ss2AT24GC	TTTCACTCCTTTGTGCTCTCTATC	MSTRG.17804.1	1937-1959	1950	3	4	-	-	-	0.6	0.241295	0.2	0.7123
9	fve-miR156f	TTGACAGAAGATAGAGAGCAC	Bv3_060480_yxxg.t1	846-866	857	2		PREDICTED: squamosa promoter-binding-like protein 9 [Beta vulgaris subsp. vulgaris]	GO:0003677(DNA binding);GO:0003700(DNA binding transcription factor activity);GO:0005634(nucleus);GO:0005737(cytoplasm);GO:0006351(transcription, DNA-templated);GO:0006355(regulation of transcription, DNA-templated);GO:0010228(vegetative to reproductive phase transition of meristem);GO:0046872(metal ion binding);GO:0048366(leaf development);GO:0048653(anther development);GO:2000025(regulation of …	-	7	0.717672
9	fve-miR156f	TTGACAGAAGATAGAGAGCAC	Bv6_150690_wmrr.t1	1669-1689	1680	2		PREDICTED: squamosa promoter-binding-like protein 2 [Beta vulgaris subsp. vulgaris]	GO:0003677(DNA binding);GO:0003700(DNA binding transcription factor activity);GO:0005634(nucleus);GO:0006351(transcription, DNA-templated);GO:0006355(regulation of transcription, DNA-templated);GO:0043565(sequence-specific DNA binding);GO:0044212(transcription regulatory region DNA binding);GO:0046872(metal ion binding);GO:0048510(regulation of timing of transition from vegetative to reproductive…	-	0.75	0.717672
9	fve-miR156f	TTGACAGAAGATAGAGAGCAC	MSTRG.18413.2	1548-1568	1559	2		-	-	-	0.75	0.717672
9	fve-miR156f	TTGACAGAAGATAGAGAGCAC	MSTRG.18413.4	1608-1628	1619	2		-	-	-	0.75	0.717672
9	fve-miR156f	TTGACAGAAGATAGAGAGCAC	MSTRG.18413.3	1838-1858	1849	2		-	-	-	0.75	0.717672
9	fve-miR156f	TTGACAGAAGATAGAGAGCAC	MSTRG.16488.2	2142-2162	2153	4	4	-	-	-	0.333333	0.260796	0.333333	0.533621
9	fve-miR156f	TTGACAGAAGATAGAGAGCAC	Bv6_136190_cygi.t1	1185-1205	1196	4	4	PREDICTED: squamosa promoter-binding-like protein 6 isoform X1 [Beta vulgaris subsp. vulgaris]	GO:0003677(DNA binding);GO:0003700(DNA binding transcription factor activity);GO:0005515(protein binding);GO:0005634(nucleus);GO:0006351(transcription, DNA-templated);GO:0006355(regulation of transcription, DNA-templated);GO:0010468(regulation of gene expression);GO:0042742(defense response to bacterium);GO:0046872(metal ion binding)	-	0.333333	0.260796	0.333333	0.533621
9	fve-miR156f	TTGACAGAAGATAGAGAGCAC	MSTRG.16488.1	2181-2201	2192	4	4	-	-	-	0.333333	0.260796	0.333333	0.533621
10	ptc-miR156g_R+1	TTGACAGAAGATAGAGAGCACT	Bv3_060480_yxxg.t1	845-866	857	2		PREDICTED: squamosa promoter-binding-like protein 9 [Beta vulgaris subsp. vulgaris]	GO:0003677(DNA binding);GO:0003700(DNA binding transcription factor activity);GO:0005634(nucleus);GO:0005737(cytoplasm);GO:0006351(transcription, DNA-templated);GO:0006355(regulation of transcription, DNA-templated);GO:0010228(vegetative to reproductive phase transition of meristem);GO:0046872(metal ion binding);GO:0048366(leaf development);GO:0048653(anther development);GO:2000025(regulation of …	-	7	0.644682
10	ptc-miR156g_R+1	TTGACAGAAGATAGAGAGCACT	MSTRG.18413.3	1837-1858	1849	2		-	-	-	0.75	0.644682
10	ptc-miR156g_R+1	TTGACAGAAGATAGAGAGCACT	MSTRG.18413.4	1607-1628	1619	2		-	-	-	0.75	0.644682
10	ptc-miR156g_R+1	TTGACAGAAGATAGAGAGCACT	MSTRG.18413.2	1547-1568	1559	2		-	-	-	0.75	0.644682
10	ptc-miR156g_R+1	TTGACAGAAGATAGAGAGCACT	Bv6_150690_wmrr.t1	1668-1689	1680	2		PREDICTED: squamosa promoter-binding-like protein 2 [Beta vulgaris subsp. vulgaris]	GO:0003677(DNA binding);GO:0003700(DNA binding transcription factor activity);GO:0005634(nucleus);GO:0006351(transcription, DNA-templated);GO:0006355(regulation of transcription, DNA-templated);GO:0043565(sequence-specific DNA binding);GO:0044212(transcription regulatory region DNA binding);GO:0046872(metal ion binding);GO:0048510(regulation of timing of transition from vegetative to reproductive…	-	0.75	0.644682
10	ptc-miR156g_R+1	TTGACAGAAGATAGAGAGCACT	MSTRG.16488.2	2141-2162	2153	4	4	-	-	-	0.333333	0.51579	0.333333	0.839685
10	ptc-miR156g_R+1	TTGACAGAAGATAGAGAGCACT	Bv6_136190_cygi.t1	1184-1205	1196	4	4	PREDICTED: squamosa promoter-binding-like protein 6 isoform X1 [Beta vulgaris subsp. vulgaris]	GO:0003677(DNA binding);GO:0003700(DNA binding transcription factor activity);GO:0005515(protein binding);GO:0005634(nucleus);GO:0006351(transcription, DNA-templated);GO:0006355(regulation of transcription, DNA-templated);GO:0010468(regulation of gene expression);GO:0042742(defense response to bacterium);GO:0046872(metal ion binding)	-	0.333333	0.51579	0.333333	0.839685
10	ptc-miR156g_R+1	TTGACAGAAGATAGAGAGCACT	MSTRG.16488.1	2180-2201	2192	4	4	-	-	-	0.333333	0.51579	0.333333	0.839685
11	mdm-miR156t	TTGACAGAAGAGAGAGAGCAC	Bv3_060480_yxxg.t1	846-866	857	2		PREDICTED: squamosa promoter-binding-like protein 9 [Beta vulgaris subsp. vulgaris]	GO:0003677(DNA binding);GO:0003700(DNA binding transcription factor activity);GO:0005634(nucleus);GO:0005737(cytoplasm);GO:0006351(transcription, DNA-templated);GO:0006355(regulation of transcription, DNA-templated);GO:0010228(vegetative to reproductive phase transition of meristem);GO:0046872(metal ion binding);GO:0048366(leaf development);GO:0048653(anther development);GO:2000025(regulation of …	-	7	0.82175
11	mdm-miR156t	TTGACAGAAGAGAGAGAGCAC	Bv6_150690_wmrr.t1	1669-1689	1680	2		PREDICTED: squamosa promoter-binding-like protein 2 [Beta vulgaris subsp. vulgaris]	GO:0003677(DNA binding);GO:0003700(DNA binding transcription factor activity);GO:0005634(nucleus);GO:0006351(transcription, DNA-templated);GO:0006355(regulation of transcription, DNA-templated);GO:0043565(sequence-specific DNA binding);GO:0044212(transcription regulatory region DNA binding);GO:0046872(metal ion binding);GO:0048510(regulation of timing of transition from vegetative to reproductive…	-	0.75	0.82175
11	mdm-miR156t	TTGACAGAAGAGAGAGAGCAC	MSTRG.18413.3	1838-1858	1849	2		-	-	-	0.75	0.82175
11	mdm-miR156t	TTGACAGAAGAGAGAGAGCAC	MSTRG.18413.4	1608-1628	1619	2		-	-	-	0.75	0.82175
11	mdm-miR156t	TTGACAGAAGAGAGAGAGCAC	MSTRG.18413.2	1548-1568	1559	2		-	-	-	0.75	0.82175
11	mdm-miR156t	TTGACAGAAGAGAGAGAGCAC	MSTRG.16488.1	2181-2201	2192	4	4	-	-	-	0.333333	0.344957	0.333333	0.656257
11	mdm-miR156t	TTGACAGAAGAGAGAGAGCAC	Bv6_136190_cygi.t1	1185-1205	1196	4	4	PREDICTED: squamosa promoter-binding-like protein 6 isoform X1 [Beta vulgaris subsp. vulgaris]	GO:0003677(DNA binding);GO:0003700(DNA binding transcription factor activity);GO:0005515(protein binding);GO:0005634(nucleus);GO:0006351(transcription, DNA-templated);GO:0006355(regulation of transcription, DNA-templated);GO:0010468(regulation of gene expression);GO:0042742(defense response to bacterium);GO:0046872(metal ion binding)	-	0.333333	0.344957	0.333333	0.656257
11	mdm-miR156t	TTGACAGAAGAGAGAGAGCAC	MSTRG.16488.2	2142-2162	2153	4	4	-	-	-	0.333333	0.344957	0.333333	0.656257
12	mtr-miR159a	TTTGGATTGAAGGGAGCTCTA	Bv4_074370_ygxg.t1	1823-1843	1834	1	2	PREDICTED: transcription factor GAMYB-like [Beta vulgaris subsp. vulgaris]	GO:0000981(RNA polymerase II transcription factor activity, sequence-specific DNA binding);GO:0001135(transcription factor activity, RNA polymerase II transcription factor recruiting);GO:0003677(DNA binding);GO:0003700(DNA binding transcription factor activity);GO:0005634(nucleus);GO:0006351(transcription, DNA-templated);GO:0006355(regulation of transcription, DNA-templated);GO:0006357(regulation…	-	4	0.0050951	1	0.772529
12	mtr-miR159a	TTTGGATTGAAGGGAGCTCTA	MSTRG.8988.2	1199-1219	1210	0	2	-	-	-	4	0.0142194	1	0.772529
12	mtr-miR159a	TTTGGATTGAAGGGAGCTCTA	MSTRG.8988.3	1118-1138	1129	0	1	-	-	-	4	0.0142194	1	0.00866502
12	mtr-miR159a	TTTGGATTGAAGGGAGCTCTA	Bv_016490_fotd.t1	1165-1185	1176		0	hypothetical protein BVRB_016490, partial [Beta vulgaris subsp. vulgaris]	-	ko00460(Cyanoamino acid metabolism);ko00966(Glucosinolate biosynthesis)			10	0.00420522
12	mtr-miR159a	TTTGGATTGAAGGGAGCTCTA	Bv2_030100_xyfu.t1	384-404	395		2	PREDICTED: endo-1,3;1,4-beta-D-glucanase isoform X1 [Beta vulgaris subsp. vulgaris]	GO:0005634(nucleus);GO:0005737(cytoplasm);GO:0005829(cytosol);GO:0005886(plasma membrane);GO:0009651(response to salt stress);GO:0016787(hydrolase activity);GO:0048046(apoplast)	-			5	0.973425
12	mtr-miR159a	TTTGGATTGAAGGGAGCTCTA	MSTRG.5036.2	1523-1543	1534		0	-	-	-			4.33333	0.0338296
12	mtr-miR159a	TTTGGATTGAAGGGAGCTCTA	MSTRG.5036.1	1823-1843	1834		0	-	-	-			4.33333	0.0338296
12	mtr-miR159a	TTTGGATTGAAGGGAGCTCTA	MSTRG.4042.4	1229-1249	1240	2		-	-	-	0.5	0.748335
12	mtr-miR159a	TTTGGATTGAAGGGAGCTCTA	Bv2_033790_wpxj.t2	1222-1242	1233	2		hypothetical protein BVRB_2g033790 isoform B [Beta vulgaris subsp. vulgaris]	GO:0003774(motor activity);GO:0003779(actin binding);GO:0005515(protein binding);GO:0005516(calmodulin binding);GO:0005524(ATP binding);GO:0005634(nucleus);GO:0005737(cytoplasm);GO:0007097(nuclear migration);GO:0016459(myosin complex);GO:0030048(actin filament-based movement);GO:0031965(nuclear membrane);GO:2000769(regulation of establishment or maintenance of cell polarity regulating cell shape)	-	0.5	0.748335
12	mtr-miR159a	TTTGGATTGAAGGGAGCTCTA	MSTRG.4042.9	839-859	850	2		-	-	-	0.5	0.748335
12	mtr-miR159a	TTTGGATTGAAGGGAGCTCTA	MSTRG.4042.7	1180-1200	1191	2		-	-	-	0.5	0.748335
12	mtr-miR159a	TTTGGATTGAAGGGAGCTCTA	Bv2_033790_wpxj.t1	1222-1242	1233	2		hypothetical protein BVRB_2g033790 isoform A [Beta vulgaris subsp. vulgaris]	GO:0003774(motor activity);GO:0003779(actin binding);GO:0005515(protein binding);GO:0005516(calmodulin binding);GO:0005524(ATP binding);GO:0005634(nucleus);GO:0005737(cytoplasm);GO:0007097(nuclear migration);GO:0016459(myosin complex);GO:0030048(actin filament-based movement);GO:0031965(nuclear membrane);GO:2000769(regulation of establishment or maintenance of cell polarity regulating cell shape)	-	0.5	0.748335
12	mtr-miR159a	TTTGGATTGAAGGGAGCTCTA	MSTRG.4042.8	828-848	839	2		-	-	-	0.5	0.748335
12	mtr-miR159a	TTTGGATTGAAGGGAGCTCTA	MSTRG.4042.5	1191-1211	1202	2		-	-	-	0.5	0.748335
12	mtr-miR159a	TTTGGATTGAAGGGAGCTCTA	Bv2_033790_wpxj.t3	1231-1251	1242	2		-	-	-	0.5	0.748335
12	mtr-miR159a	TTTGGATTGAAGGGAGCTCTA	Bv4_085890_rouj.t1	846-866	857		4	hypothetical protein BVRB_4g085890 [Beta vulgaris subsp. vulgaris]	-	ko04144(Endocytosis)			1	0.638325
13	mtr-miR159a_L-1	TTGGATTGAAGGGAGCTCTA	Bv2_030100_xyfu.t1	384-403	394		4	PREDICTED: endo-1,3;1,4-beta-D-glucanase isoform X1 [Beta vulgaris subsp. vulgaris]	GO:0005634(nucleus);GO:0005737(cytoplasm);GO:0005829(cytosol);GO:0005886(plasma membrane);GO:0009651(response to salt stress);GO:0016787(hydrolase activity);GO:0048046(apoplast)	-			1	0.881841
14	mtr-miR159a_L-1_1ss21AT	TTGGATTGAAGGGAGCTCTT	Bv9_209170_oise.t1	1441-1460	1451	2	0	PREDICTED: transcription factor TCP4 [Beta vulgaris subsp. vulgaris]	GO:0003677(DNA binding);GO:0003700(DNA binding transcription factor activity);GO:0005515(protein binding);GO:0005634(nucleus);GO:0006351(transcription, DNA-templated);GO:0006355(regulation of transcription, DNA-templated);GO:0009793(embryo development ending in seed dormancy);GO:0009965(leaf morphogenesis);GO:0010150(leaf senescence);GO:0030154(cell differentiation);GO:0045962(positive regulation…	-	8.5	0.60139	6	0.0167151
14	mtr-miR159a_L-1_1ss21AT	TTGGATTGAAGGGAGCTCTT	MSTRG.25655.1	1441-1460	1451	2	0	-	-	-	8.5	0.60139	6	0.0167151
14	mtr-miR159a_L-1_1ss21AT	TTGGATTGAAGGGAGCTCTT	MSTRG.16764.1	1346-1364	1355	2		-	-	-	2	0.960013
14	mtr-miR159a_L-1_1ss21AT	TTGGATTGAAGGGAGCTCTT	Bv6_138600_cywg.t1	93-111	102	2		PREDICTED: protein IWS1 homolog isoform X1 [Beta vulgaris subsp. vulgaris]	-	-	2	0.960013
14	mtr-miR159a_L-1_1ss21AT	TTGGATTGAAGGGAGCTCTT	MSTRG.16764.2	1247-1265	1256	2		-	-	-	2	0.960013
14	mtr-miR159a_L-1_1ss21AT	TTGGATTGAAGGGAGCTCTT	MSTRG.16764.3	2577-2595	2586	2		-	-	-	2	0.960013
14	mtr-miR159a_L-1_1ss21AT	TTGGATTGAAGGGAGCTCTT	MSTRG.22939.1	1564-1583	1574		2	-	-	-			5.5	0.998009
14	mtr-miR159a_L-1_1ss21AT	TTGGATTGAAGGGAGCTCTT	Bv8_188010_ypde.t1	1564-1583	1574		2	PREDICTED: transcription factor TCP2 [Beta vulgaris subsp. vulgaris]	GO:0003677(DNA binding);GO:0003700(DNA binding transcription factor activity);GO:0005515(protein binding);GO:0005634(nucleus);GO:0006351(transcription, DNA-templated);GO:0006355(regulation of transcription, DNA-templated);GO:0009637(response to blue light);GO:0009965(leaf morphogenesis);GO:0030154(cell differentiation);GO:0045962(positive regulation of development, heterochronic);GO:0048366(leaf …	-			5.5	0.998009
15	mtr-miR159a_L-2	TGGATTGAAGGGAGCTCTA	Bv2_030100_xyfu.t1	384-402	393		2	PREDICTED: endo-1,3;1,4-beta-D-glucanase isoform X1 [Beta vulgaris subsp. vulgaris]	GO:0005634(nucleus);GO:0005737(cytoplasm);GO:0005829(cytosol);GO:0005886(plasma membrane);GO:0009651(response to salt stress);GO:0016787(hydrolase activity);GO:0048046(apoplast)	-			2	0.974391
15	mtr-miR159a_L-2	TGGATTGAAGGGAGCTCTA	Bv6_153050_uaqg.t1	2853-2870	2861		4	PREDICTED: leucine-rich repeat receptor-like serine/threonine-protein kinase BAM1 [Beta vulgaris subsp. vulgaris]	GO:0004672(protein kinase activity);GO:0004674(protein serine/threonine kinase activity);GO:0005515(protein binding);GO:0005524(ATP binding);GO:0005886(plasma membrane);GO:0006468(protein phosphorylation);GO:0007169(transmembrane receptor protein tyrosine kinase signaling pathway);GO:0009934(regulation of meristem structural organization);GO:0010075(regulation of meristem growth);GO:0010480(micro…	-			1	0.995201
16	mtr-miR159a_R-1_1ss19CT	TTTGGATTGAAGGGAGCTTT	Bv4_074370_ygxg.t1	1824-1843	1834	1	2	PREDICTED: transcription factor GAMYB-like [Beta vulgaris subsp. vulgaris]	GO:0000981(RNA polymerase II transcription factor activity, sequence-specific DNA binding);GO:0001135(transcription factor activity, RNA polymerase II transcription factor recruiting);GO:0003677(DNA binding);GO:0003700(DNA binding transcription factor activity);GO:0005634(nucleus);GO:0006351(transcription, DNA-templated);GO:0006355(regulation of transcription, DNA-templated);GO:0006357(regulation…	-	4	0.0290686	1	0.999807
16	mtr-miR159a_R-1_1ss19CT	TTTGGATTGAAGGGAGCTTT	MSTRG.8988.2	1200-1219	1210	0	2	-	-	-	4	0.0793785	1	0.999807
16	mtr-miR159a_R-1_1ss19CT	TTTGGATTGAAGGGAGCTTT	MSTRG.8988.3	1119-1138	1129	0	1	-	-	-	4	0.0793785	1	0.0490165
16	mtr-miR159a_R-1_1ss19CT	TTTGGATTGAAGGGAGCTTT	Bv_016490_fotd.t1	1166-1185	1176		0	hypothetical protein BVRB_016490, partial [Beta vulgaris subsp. vulgaris]	-	ko00460(Cyanoamino acid metabolism);ko00966(Glucosinolate biosynthesis)			10	0.00385546
16	mtr-miR159a_R-1_1ss19CT	TTTGGATTGAAGGGAGCTTT	MSTRG.3863.1	1519-1538	1529		2	-	-	-			4.33333	0.999807
16	mtr-miR159a_R-1_1ss19CT	TTTGGATTGAAGGGAGCTTT	MSTRG.4042.9	840-859	850	2		-	-	-	0.5	0.82175
16	mtr-miR159a_R-1_1ss19CT	TTTGGATTGAAGGGAGCTTT	Bv2_033790_wpxj.t2	1223-1242	1233	2		hypothetical protein BVRB_2g033790 isoform B [Beta vulgaris subsp. vulgaris]	GO:0003774(motor activity);GO:0003779(actin binding);GO:0005515(protein binding);GO:0005516(calmodulin binding);GO:0005524(ATP binding);GO:0005634(nucleus);GO:0005737(cytoplasm);GO:0007097(nuclear migration);GO:0016459(myosin complex);GO:0030048(actin filament-based movement);GO:0031965(nuclear membrane);GO:2000769(regulation of establishment or maintenance of cell polarity regulating cell shape)	-	0.5	0.82175
16	mtr-miR159a_R-1_1ss19CT	TTTGGATTGAAGGGAGCTTT	Bv2_033790_wpxj.t1	1223-1242	1233	2		hypothetical protein BVRB_2g033790 isoform A [Beta vulgaris subsp. vulgaris]	GO:0003774(motor activity);GO:0003779(actin binding);GO:0005515(protein binding);GO:0005516(calmodulin binding);GO:0005524(ATP binding);GO:0005634(nucleus);GO:0005737(cytoplasm);GO:0007097(nuclear migration);GO:0016459(myosin complex);GO:0030048(actin filament-based movement);GO:0031965(nuclear membrane);GO:2000769(regulation of establishment or maintenance of cell polarity regulating cell shape)	-	0.5	0.82175
16	mtr-miR159a_R-1_1ss19CT	TTTGGATTGAAGGGAGCTTT	MSTRG.4042.5	1192-1211	1202	2		-	-	-	0.5	0.82175
16	mtr-miR159a_R-1_1ss19CT	TTTGGATTGAAGGGAGCTTT	MSTRG.4042.4	1230-1249	1240	2		-	-	-	0.5	0.82175
16	mtr-miR159a_R-1_1ss19CT	TTTGGATTGAAGGGAGCTTT	MSTRG.4042.8	829-848	839	2		-	-	-	0.5	0.82175
16	mtr-miR159a_R-1_1ss19CT	TTTGGATTGAAGGGAGCTTT	Bv2_033790_wpxj.t3	1232-1251	1242	2		-	-	-	0.5	0.82175
16	mtr-miR159a_R-1_1ss19CT	TTTGGATTGAAGGGAGCTTT	MSTRG.4042.7	1181-1200	1191	2		-	-	-	0.5	0.82175
16	mtr-miR159a_R-1_1ss19CT	TTTGGATTGAAGGGAGCTTT	Bv4_085890_rouj.t1	847-866	857		4	hypothetical protein BVRB_4g085890 [Beta vulgaris subsp. vulgaris]	-	ko04144(Endocytosis)			1	0.997186
17	mtr-miR159a_R-2	TTTGGATTGAAGGGAGCTC	Bv4_074370_ygxg.t1	1825-1843	1834	1	2	PREDICTED: transcription factor GAMYB-like [Beta vulgaris subsp. vulgaris]	GO:0000981(RNA polymerase II transcription factor activity, sequence-specific DNA binding);GO:0001135(transcription factor activity, RNA polymerase II transcription factor recruiting);GO:0003677(DNA binding);GO:0003700(DNA binding transcription factor activity);GO:0005634(nucleus);GO:0006351(transcription, DNA-templated);GO:0006355(regulation of transcription, DNA-templated);GO:0006357(regulation…	-	4	0.0136973	1	0.981647
17	mtr-miR159a_R-2	TTTGGATTGAAGGGAGCTC	MSTRG.8988.3	1120-1138	1129	0	1	-	-	-	4	0.0379298	1	0.0232236
17	mtr-miR159a_R-2	TTTGGATTGAAGGGAGCTC	MSTRG.8988.2	1201-1219	1210	0	2	-	-	-	4	0.0379298	1	0.981647
17	mtr-miR159a_R-2	TTTGGATTGAAGGGAGCTC	Bv_016490_fotd.t1	1167-1185	1176		0	hypothetical protein BVRB_016490, partial [Beta vulgaris subsp. vulgaris]	-	ko00460(Cyanoamino acid metabolism);ko00966(Glucosinolate biosynthesis)			10	0.00420522
17	mtr-miR159a_R-2	TTTGGATTGAAGGGAGCTC	Bv2_036820_jhha.t1	683-701	692	4		PREDICTED: UDP-glycosyltransferase 708C1 [Beta vulgaris subsp. vulgaris]	GO:0035251(UDP-glucosyltransferase activity);GO:0042285(xylosyltransferase activity)	ko00942(Anthocyanin biosynthesis)	1	0.921002
17	mtr-miR159a_R-2	TTTGGATTGAAGGGAGCTC	Bv2_030100_xyfu.t1	386-404	395		2	PREDICTED: endo-1,3;1,4-beta-D-glucanase isoform X1 [Beta vulgaris subsp. vulgaris]	GO:0005634(nucleus);GO:0005737(cytoplasm);GO:0005829(cytosol);GO:0005886(plasma membrane);GO:0009651(response to salt stress);GO:0016787(hydrolase activity);GO:0048046(apoplast)	-			5	0.978718
17	mtr-miR159a_R-2	TTTGGATTGAAGGGAGCTC	MSTRG.5036.1	1825-1843	1834		0	-	-	-			4.33333	0.084693
17	mtr-miR159a_R-2	TTTGGATTGAAGGGAGCTC	MSTRG.5036.2	1525-1543	1534		0	-	-	-			4.33333	0.084693
17	mtr-miR159a_R-2	TTTGGATTGAAGGGAGCTC	MSTRG.4042.9	841-859	850	2		-	-	-	0.5	0.814787
17	mtr-miR159a_R-2	TTTGGATTGAAGGGAGCTC	Bv2_033790_wpxj.t3	1233-1251	1242	2		-	-	-	0.5	0.814787
17	mtr-miR159a_R-2	TTTGGATTGAAGGGAGCTC	MSTRG.4042.5	1193-1211	1202	2		-	-	-	0.5	0.814787
17	mtr-miR159a_R-2	TTTGGATTGAAGGGAGCTC	MSTRG.4042.7	1182-1200	1191	2		-	-	-	0.5	0.814787
17	mtr-miR159a_R-2	TTTGGATTGAAGGGAGCTC	Bv2_033790_wpxj.t1	1224-1242	1233	2		hypothetical protein BVRB_2g033790 isoform A [Beta vulgaris subsp. vulgaris]	GO:0003774(motor activity);GO:0003779(actin binding);GO:0005515(protein binding);GO:0005516(calmodulin binding);GO:0005524(ATP binding);GO:0005634(nucleus);GO:0005737(cytoplasm);GO:0007097(nuclear migration);GO:0016459(myosin complex);GO:0030048(actin filament-based movement);GO:0031965(nuclear membrane);GO:2000769(regulation of establishment or maintenance of cell polarity regulating cell shape)	-	0.5	0.814787
17	mtr-miR159a_R-2	TTTGGATTGAAGGGAGCTC	MSTRG.4042.4	1231-1249	1240	2		-	-	-	0.5	0.814787
17	mtr-miR159a_R-2	TTTGGATTGAAGGGAGCTC	Bv2_033790_wpxj.t2	1224-1242	1233	2		hypothetical protein BVRB_2g033790 isoform B [Beta vulgaris subsp. vulgaris]	GO:0003774(motor activity);GO:0003779(actin binding);GO:0005515(protein binding);GO:0005516(calmodulin binding);GO:0005524(ATP binding);GO:0005634(nucleus);GO:0005737(cytoplasm);GO:0007097(nuclear migration);GO:0016459(myosin complex);GO:0030048(actin filament-based movement);GO:0031965(nuclear membrane);GO:2000769(regulation of establishment or maintenance of cell polarity regulating cell shape)	-	0.5	0.814787
17	mtr-miR159a_R-2	TTTGGATTGAAGGGAGCTC	MSTRG.4042.8	830-848	839	2		-	-	-	0.5	0.814787
17	mtr-miR159a_R-2	TTTGGATTGAAGGGAGCTC	Bv4_085890_rouj.t1	848-866	857		4	hypothetical protein BVRB_4g085890 [Beta vulgaris subsp. vulgaris]	-	ko04144(Endocytosis)			1	0.935811
18	mtr-miR159a_R-2_1ss19CT	TTTGGATTGAAGGGAGCTT	Bv4_074370_ygxg.t1	1825-1843	1834	1	2	PREDICTED: transcription factor GAMYB-like [Beta vulgaris subsp. vulgaris]	GO:0000981(RNA polymerase II transcription factor activity, sequence-specific DNA binding);GO:0001135(transcription factor activity, RNA polymerase II transcription factor recruiting);GO:0003677(DNA binding);GO:0003700(DNA binding transcription factor activity);GO:0005634(nucleus);GO:0006351(transcription, DNA-templated);GO:0006355(regulation of transcription, DNA-templated);GO:0006357(regulation…	-	4	0.0152076	1	0.98823
18	mtr-miR159a_R-2_1ss19CT	TTTGGATTGAAGGGAGCTT	MSTRG.8988.2	1201-1219	1210	0	2	-	-	-	4	0.0420544	1	0.98823
18	mtr-miR159a_R-2_1ss19CT	TTTGGATTGAAGGGAGCTT	MSTRG.8988.3	1120-1138	1129	0	1	-	-	-	4	0.0420544	1	0.0257705
18	mtr-miR159a_R-2_1ss19CT	TTTGGATTGAAGGGAGCTT	Bv_016490_fotd.t1	1167-1185	1176		0	hypothetical protein BVRB_016490, partial [Beta vulgaris subsp. vulgaris]	-	ko00460(Cyanoamino acid metabolism);ko00966(Glucosinolate biosynthesis)			10	0.0191292
18	mtr-miR159a_R-2_1ss19CT	TTTGGATTGAAGGGAGCTT	Bv2_036820_jhha.t1	683-701	692	4		PREDICTED: UDP-glycosyltransferase 708C1 [Beta vulgaris subsp. vulgaris]	GO:0035251(UDP-glucosyltransferase activity);GO:0042285(xylosyltransferase activity)	ko00942(Anthocyanin biosynthesis)	1	0.99458
18	mtr-miR159a_R-2_1ss19CT	TTTGGATTGAAGGGAGCTT	Bv2_030100_xyfu.t1	386-404	395		2	PREDICTED: endo-1,3;1,4-beta-D-glucanase isoform X1 [Beta vulgaris subsp. vulgaris]	GO:0005634(nucleus);GO:0005737(cytoplasm);GO:0005829(cytosol);GO:0005886(plasma membrane);GO:0009651(response to salt stress);GO:0016787(hydrolase activity);GO:0048046(apoplast)	-			5	1
18	mtr-miR159a_R-2_1ss19CT	TTTGGATTGAAGGGAGCTT	MSTRG.3863.1	1520-1538	1529		2	-	-	-			4.33333	1
18	mtr-miR159a_R-2_1ss19CT	TTTGGATTGAAGGGAGCTT	MSTRG.4042.7	1182-1200	1191	2		-	-	-	0.5	0.82175
18	mtr-miR159a_R-2_1ss19CT	TTTGGATTGAAGGGAGCTT	MSTRG.4042.8	830-848	839	2		-	-	-	0.5	0.82175
18	mtr-miR159a_R-2_1ss19CT	TTTGGATTGAAGGGAGCTT	MSTRG.4042.4	1231-1249	1240	2		-	-	-	0.5	0.82175
18	mtr-miR159a_R-2_1ss19CT	TTTGGATTGAAGGGAGCTT	MSTRG.4042.5	1193-1211	1202	2		-	-	-	0.5	0.82175
18	mtr-miR159a_R-2_1ss19CT	TTTGGATTGAAGGGAGCTT	MSTRG.4042.9	841-859	850	2		-	-	-	0.5	0.82175
18	mtr-miR159a_R-2_1ss19CT	TTTGGATTGAAGGGAGCTT	Bv2_033790_wpxj.t2	1224-1242	1233	2		hypothetical protein BVRB_2g033790 isoform B [Beta vulgaris subsp. vulgaris]	GO:0003774(motor activity);GO:0003779(actin binding);GO:0005515(protein binding);GO:0005516(calmodulin binding);GO:0005524(ATP binding);GO:0005634(nucleus);GO:0005737(cytoplasm);GO:0007097(nuclear migration);GO:0016459(myosin complex);GO:0030048(actin filament-based movement);GO:0031965(nuclear membrane);GO:2000769(regulation of establishment or maintenance of cell polarity regulating cell shape)	-	0.5	0.82175
18	mtr-miR159a_R-2_1ss19CT	TTTGGATTGAAGGGAGCTT	Bv2_033790_wpxj.t1	1224-1242	1233	2		hypothetical protein BVRB_2g033790 isoform A [Beta vulgaris subsp. vulgaris]	GO:0003774(motor activity);GO:0003779(actin binding);GO:0005515(protein binding);GO:0005516(calmodulin binding);GO:0005524(ATP binding);GO:0005634(nucleus);GO:0005737(cytoplasm);GO:0007097(nuclear migration);GO:0016459(myosin complex);GO:0030048(actin filament-based movement);GO:0031965(nuclear membrane);GO:2000769(regulation of establishment or maintenance of cell polarity regulating cell shape)	-	0.5	0.82175
18	mtr-miR159a_R-2_1ss19CT	TTTGGATTGAAGGGAGCTT	Bv2_033790_wpxj.t3	1233-1251	1242	2		-	-	-	0.5	0.82175
18	mtr-miR159a_R-2_1ss19CT	TTTGGATTGAAGGGAGCTT	Bv9_223020_aszf.t1	960-979	969		4	PREDICTED: probable N-acetyltransferase HLS1 [Beta vulgaris subsp. vulgaris]	GO:0004596(peptide alpha-N-acetyltransferase activity);GO:0006474(N-terminal protein amino acid acetylation);GO:0031248(protein acetyltransferase complex)	-			1	0.999998
18	mtr-miR159a_R-2_1ss19CT	TTTGGATTGAAGGGAGCTT	Bv4_085890_rouj.t1	848-866	857		4	hypothetical protein BVRB_4g085890 [Beta vulgaris subsp. vulgaris]	-	ko04144(Endocytosis)			1	0.95269
19	csi-miR159a-5p_L-1_1ss10GT	AGCTCCTTTAAGTCCAAAAG	Bv1_021330_sfoa.t1	403-423	414		3	PREDICTED: heavy metal-associated isoprenylated plant protein 24 [Beta vulgaris subsp. vulgaris]	GO:0005737(cytoplasm);GO:0030001(metal ion transport);GO:0046914(transition metal ion binding);GO:0046916(cellular transition metal ion homeostasis)	-			3	0.0900576
19	csi-miR159a-5p_L-1_1ss10GT	AGCTCCTTTAAGTCCAAAAG	Bv1_015410_neco.t1	1442-1461	1452		2	PREDICTED: subtilisin-like protease SBT1.7 [Beta vulgaris subsp. vulgaris]	GO:0004252(serine-type endopeptidase activity);GO:0005618(cell wall)	-			2	0.381983
19	csi-miR159a-5p_L-1_1ss10GT	AGCTCCTTTAAGTCCAAAAG	MSTRG.7164.1	668-687	678		3	-	-	-			1	0.585559
19	csi-miR159a-5p_L-1_1ss10GT	AGCTCCTTTAAGTCCAAAAG	MSTRG.7164.3	654-673	664		2	-	-	-			1	0.998009
19	csi-miR159a-5p_L-1_1ss10GT	AGCTCCTTTAAGTCCAAAAG	Bv3_059230_eszg.t1	755-774	765		3	hypothetical protein BVRB_3g059230 [Beta vulgaris subsp. vulgaris]	GO:0005737(cytoplasm);GO:0005829(cytosol);GO:0008168(methyltransferase activity);GO:0009507(chloroplast);GO:0009941(chloroplast envelope);GO:0018708(thiol S-methyltransferase activity);GO:0032259(methylation)	-			1	0.585559
20	mtr-MIR159a-p5_2ss17CT19CT	TTTGGATTGAAGGGAGTTTT	Bv_016490_fotd.t1	1166-1185	1176		0	hypothetical protein BVRB_016490, partial [Beta vulgaris subsp. vulgaris]	-	ko00460(Cyanoamino acid metabolism);ko00966(Glucosinolate biosynthesis)			10	0.0311114
20	mtr-MIR159a-p5_2ss17CT19CT	TTTGGATTGAAGGGAGTTTT	MSTRG.3863.1	1519-1538	1529		2	-	-	-			4.33333	0.999579
20	mtr-MIR159a-p5_2ss17CT19CT	TTTGGATTGAAGGGAGTTTT	Bv9_223970_huhh.t1	92-110	102		3	PREDICTED: protein RALF-like 33 [Beta vulgaris subsp. vulgaris]	GO:0005179(hormone activity);GO:0019722(calcium-mediated signaling)	-			4	0.529986
20	mtr-MIR159a-p5_2ss17CT19CT	TTTGGATTGAAGGGAGTTTT	MSTRG.4042.4	1230-1249	1240	2		-	-	-	0.5	0.82175
20	mtr-MIR159a-p5_2ss17CT19CT	TTTGGATTGAAGGGAGTTTT	MSTRG.4042.8	829-848	839	2		-	-	-	0.5	0.82175
20	mtr-MIR159a-p5_2ss17CT19CT	TTTGGATTGAAGGGAGTTTT	Bv2_033790_wpxj.t3	1232-1251	1242	2		-	-	-	0.5	0.82175
20	mtr-MIR159a-p5_2ss17CT19CT	TTTGGATTGAAGGGAGTTTT	MSTRG.4042.7	1181-1200	1191	2		-	-	-	0.5	0.82175
20	mtr-MIR159a-p5_2ss17CT19CT	TTTGGATTGAAGGGAGTTTT	MSTRG.4042.5	1192-1211	1202	2		-	-	-	0.5	0.82175
20	mtr-MIR159a-p5_2ss17CT19CT	TTTGGATTGAAGGGAGTTTT	MSTRG.4042.9	840-859	850	2		-	-	-	0.5	0.82175
20	mtr-MIR159a-p5_2ss17CT19CT	TTTGGATTGAAGGGAGTTTT	Bv2_033790_wpxj.t2	1223-1242	1233	2		hypothetical protein BVRB_2g033790 isoform B [Beta vulgaris subsp. vulgaris]	GO:0003774(motor activity);GO:0003779(actin binding);GO:0005515(protein binding);GO:0005516(calmodulin binding);GO:0005524(ATP binding);GO:0005634(nucleus);GO:0005737(cytoplasm);GO:0007097(nuclear migration);GO:0016459(myosin complex);GO:0030048(actin filament-based movement);GO:0031965(nuclear membrane);GO:2000769(regulation of establishment or maintenance of cell polarity regulating cell shape)	-	0.5	0.82175
20	mtr-MIR159a-p5_2ss17CT19CT	TTTGGATTGAAGGGAGTTTT	Bv2_033790_wpxj.t1	1223-1242	1233	2		hypothetical protein BVRB_2g033790 isoform A [Beta vulgaris subsp. vulgaris]	GO:0003774(motor activity);GO:0003779(actin binding);GO:0005515(protein binding);GO:0005516(calmodulin binding);GO:0005524(ATP binding);GO:0005634(nucleus);GO:0005737(cytoplasm);GO:0007097(nuclear migration);GO:0016459(myosin complex);GO:0030048(actin filament-based movement);GO:0031965(nuclear membrane);GO:2000769(regulation of establishment or maintenance of cell polarity regulating cell shape)	-	0.5	0.82175
21	lus-miR159c_1ss9GT	TTTGGATTTAAGGGAGCTCTT	MSTRG.4042.4	1229-1249	1240	2		-	-	-	0.5	0.921804
21	lus-miR159c_1ss9GT	TTTGGATTTAAGGGAGCTCTT	Bv2_033790_wpxj.t2	1222-1242	1233	2		hypothetical protein BVRB_2g033790 isoform B [Beta vulgaris subsp. vulgaris]	GO:0003774(motor activity);GO:0003779(actin binding);GO:0005515(protein binding);GO:0005516(calmodulin binding);GO:0005524(ATP binding);GO:0005634(nucleus);GO:0005737(cytoplasm);GO:0007097(nuclear migration);GO:0016459(myosin complex);GO:0030048(actin filament-based movement);GO:0031965(nuclear membrane);GO:2000769(regulation of establishment or maintenance of cell polarity regulating cell shape)	-	0.5	0.921804
21	lus-miR159c_1ss9GT	TTTGGATTTAAGGGAGCTCTT	MSTRG.4042.7	1180-1200	1191	2		-	-	-	0.5	0.921804
21	lus-miR159c_1ss9GT	TTTGGATTTAAGGGAGCTCTT	Bv2_033790_wpxj.t1	1222-1242	1233	2		hypothetical protein BVRB_2g033790 isoform A [Beta vulgaris subsp. vulgaris]	GO:0003774(motor activity);GO:0003779(actin binding);GO:0005515(protein binding);GO:0005516(calmodulin binding);GO:0005524(ATP binding);GO:0005634(nucleus);GO:0005737(cytoplasm);GO:0007097(nuclear migration);GO:0016459(myosin complex);GO:0030048(actin filament-based movement);GO:0031965(nuclear membrane);GO:2000769(regulation of establishment or maintenance of cell polarity regulating cell shape)	-	0.5	0.921804
21	lus-miR159c_1ss9GT	TTTGGATTTAAGGGAGCTCTT	MSTRG.4042.9	839-859	850	2		-	-	-	0.5	0.921804
21	lus-miR159c_1ss9GT	TTTGGATTTAAGGGAGCTCTT	MSTRG.4042.5	1191-1211	1202	2		-	-	-	0.5	0.921804
21	lus-miR159c_1ss9GT	TTTGGATTTAAGGGAGCTCTT	MSTRG.4042.8	828-848	839	2		-	-	-	0.5	0.921804
21	lus-miR159c_1ss9GT	TTTGGATTTAAGGGAGCTCTT	Bv2_033790_wpxj.t3	1231-1251	1242	2		-	-	-	0.5	0.921804
22	mdm-miR160a	TGCCTGGCTCCCTGTATGCCA	Bv1_000500_ghtj.t1	1412-1432	1423	0	0	PREDICTED: auxin response factor 17 [Beta vulgaris subsp. vulgaris]	GO:0000987(proximal promoter sequence-specific DNA binding);GO:0003700(DNA binding transcription factor activity);GO:0005634(nucleus);GO:0006351(transcription, DNA-templated);GO:0006355(regulation of transcription, DNA-templated);GO:0009555(pollen development);GO:0009653(anatomical structure morphogenesis);GO:0009734(auxin-activated signaling pathway);GO:0010208(pollen wall assembly);GO:0048830(a…	ko04075(Plant hormone signal transduction)	3728	0.014925	2378	0.0146411
22	mdm-miR160a	TGCCTGGCTCCCTGTATGCCA	Bv7_161770_eqms.t1	2208-2228	2219	0	0	-	-	-	188	0.014925	96.5	0.0146411
22	mdm-miR160a	TGCCTGGCTCCCTGTATGCCA	MSTRG.19727.1	2331-2351	2342	0	0	-	-	-	188	0.014925	96.5	0.0146411
22	mdm-miR160a	TGCCTGGCTCCCTGTATGCCA	MSTRG.5860.4	1573-1593	1584	0	0	-	-	-	3.5	0.00997493	9.5	0.00978468
22	mdm-miR160a	TGCCTGGCTCCCTGTATGCCA	MSTRG.5860.1	1628-1648	1639	0	0	-	-	-	3.5	0.00997493	9.5	0.00978468
22	mdm-miR160a	TGCCTGGCTCCCTGTATGCCA	Bv2_047650_jrpi.t1	1616-1636	1627	0	0	PREDICTED: auxin response factor 18 isoform X1 [Beta vulgaris subsp. vulgaris]	GO:0003677(DNA binding);GO:0003700(DNA binding transcription factor activity);GO:0005634(nucleus);GO:0006351(transcription, DNA-templated);GO:0006355(regulation of transcription, DNA-templated);GO:0007389(pattern specification process);GO:0009734(auxin-activated signaling pathway);GO:0009738(abscisic acid-activated signaling pathway);GO:0009743(response to carbohydrate);GO:0010154(fruit developme…	ko04075(Plant hormone signal transduction)	3.5	0.00997493	9.5	0.00978468
22	mdm-miR160a	TGCCTGGCTCCCTGTATGCCA	MSTRG.5860.3	1450-1470	1461	0	0	-	-	-	3.5	0.00997493	9.5	0.00978468
23	osa-miR160a-5p_L+1R-1	ATGCCTGGCTCCCTGTATGCC	Bv1_000500_ghtj.t1	1413-1433	1424	2	2	PREDICTED: auxin response factor 17 [Beta vulgaris subsp. vulgaris]	GO:0000987(proximal promoter sequence-specific DNA binding);GO:0003700(DNA binding transcription factor activity);GO:0005634(nucleus);GO:0006351(transcription, DNA-templated);GO:0006355(regulation of transcription, DNA-templated);GO:0009555(pollen development);GO:0009653(anatomical structure morphogenesis);GO:0009734(auxin-activated signaling pathway);GO:0010208(pollen wall assembly);GO:0048830(a…	ko04075(Plant hormone signal transduction)	31	0.205421	24	0.358676
23	osa-miR160a-5p_L+1R-1	ATGCCTGGCTCCCTGTATGCC	Bv7_161770_eqms.t1	2209-2229	2220		2	-	-	-			3	0.645311
23	osa-miR160a-5p_L+1R-1	ATGCCTGGCTCCCTGTATGCC	MSTRG.19727.1	2332-2352	2343		2	-	-	-			3	0.645311
25	osa-miR160e-5p_R-1_1ss20CT	TGCCTGGCTCCCTGTATGCT	Bv1_000500_ghtj.t1	1413-1432	1423	0	0	PREDICTED: auxin response factor 17 [Beta vulgaris subsp. vulgaris]	GO:0000987(proximal promoter sequence-specific DNA binding);GO:0003700(DNA binding transcription factor activity);GO:0005634(nucleus);GO:0006351(transcription, DNA-templated);GO:0006355(regulation of transcription, DNA-templated);GO:0009555(pollen development);GO:0009653(anatomical structure morphogenesis);GO:0009734(auxin-activated signaling pathway);GO:0010208(pollen wall assembly);GO:0048830(a…	ko04075(Plant hormone signal transduction)	3728	0.0138664	2378	0.0136024
25	osa-miR160e-5p_R-1_1ss20CT	TGCCTGGCTCCCTGTATGCT	Bv7_161770_eqms.t1	2209-2228	2219	0	0	-	-	-	188	0.0138664	96.5	0.0136024
25	osa-miR160e-5p_R-1_1ss20CT	TGCCTGGCTCCCTGTATGCT	MSTRG.19727.1	2332-2351	2342	0	0	-	-	-	188	0.0138664	96.5	0.0136024
25	osa-miR160e-5p_R-1_1ss20CT	TGCCTGGCTCCCTGTATGCT	MSTRG.5860.1	1629-1648	1639	0	0	-	-	-	3.5	0.0113918	9.5	0.0111747
25	osa-miR160e-5p_R-1_1ss20CT	TGCCTGGCTCCCTGTATGCT	Bv2_047650_jrpi.t1	1617-1636	1627	0	0	PREDICTED: auxin response factor 18 isoform X1 [Beta vulgaris subsp. vulgaris]	GO:0003677(DNA binding);GO:0003700(DNA binding transcription factor activity);GO:0005634(nucleus);GO:0006351(transcription, DNA-templated);GO:0006355(regulation of transcription, DNA-templated);GO:0007389(pattern specification process);GO:0009734(auxin-activated signaling pathway);GO:0009738(abscisic acid-activated signaling pathway);GO:0009743(response to carbohydrate);GO:0010154(fruit developme…	ko04075(Plant hormone signal transduction)	3.5	0.0113918	9.5	0.0111747
25	osa-miR160e-5p_R-1_1ss20CT	TGCCTGGCTCCCTGTATGCT	MSTRG.5860.3	1451-1470	1461	0	0	-	-	-	3.5	0.0113918	9.5	0.0111747
25	osa-miR160e-5p_R-1_1ss20CT	TGCCTGGCTCCCTGTATGCT	MSTRG.5860.4	1574-1593	1584	0	0	-	-	-	3.5	0.0113918	9.5	0.0111747
26	mtr-miR162	TCGATAAACCTCTGCATCCAG	Bv1_001910_imjw.t1	3740-3761	3751	0	2	PREDICTED: endoribonuclease Dicer homolog 1 [Beta vulgaris subsp. vulgaris]	GO:0003723(RNA binding);GO:0004525(ribonuclease III activity);GO:0005634(nucleus);GO:0005737(cytoplasm);GO:0016442(RISC complex);GO:0030422(production of siRNA involved in RNA interference)	-	13.75	0.0156301	3.5	0.803837
26	mtr-miR162	TCGATAAACCTCTGCATCCAG	MSTRG.199.1	3870-3891	3881	0	2	-	-	-	13.75	0.0156301	3.5	0.803837
26	mtr-miR162	TCGATAAACCTCTGCATCCAG	MSTRG.199.4	3875-3896	3886	0	2	-	-	-	13.75	0.0156301	3.5	0.803837
26	mtr-miR162	TCGATAAACCTCTGCATCCAG	Bv1_001910_imjw.t2	3740-3761	3751	0	2	hypothetical protein BVRB_1g001910 isoform B [Beta vulgaris subsp. vulgaris]	GO:0003723(RNA binding);GO:0004525(ribonuclease III activity);GO:0005634(nucleus);GO:0005737(cytoplasm);GO:0016442(RISC complex);GO:0030422(production of siRNA involved in RNA interference)	-	13.75	0.0156301	3.5	0.803837
28	mtr-miR164a	TGGAGAAGCAGGGCACGTGCA	Bv5_114390_pjnp.t1	1099-1119	1110	0	2	PREDICTED: NAC domain-containing protein 100 [Beta vulgaris subsp. vulgaris]	GO:0003677(DNA binding);GO:0003700(DNA binding transcription factor activity);GO:0005634(nucleus);GO:0006351(transcription, DNA-templated);GO:0006355(regulation of transcription, DNA-templated);GO:0007275(multicellular organism development)	ko03013(RNA transport);ko03015(mRNA surveillance pathway);ko03018(RNA degradation)	18.5	0.0233534	41	0.913119
28	mtr-miR164a	TGGAGAAGCAGGGCACGTGCA	MSTRG.13960.2	1228-1248	1239	0	2	-	-	-	18.5	0.0233534	41	0.913119
28	mtr-miR164a	TGGAGAAGCAGGGCACGTGCA	Bv_000470_dyzk.t1	719-739	730	0	0	PREDICTED: NAC domain-containing protein 21/22 isoform X2 [Beta vulgaris subsp. vulgaris]	GO:0003677(DNA binding);GO:0003700(DNA binding transcription factor activity);GO:0005634(nucleus);GO:0006351(transcription, DNA-templated);GO:0006355(regulation of transcription, DNA-templated);GO:0007275(multicellular organism development);GO:0009734(auxin-activated signaling pathway);GO:0010072(primary shoot apical meristem specification);GO:0048527(lateral root development)	-	1.25	0.0233534	4.25	0.0229109
28	mtr-miR164a	TGGAGAAGCAGGGCACGTGCA	Bv_000470_dyzk.t3	722-742	733	0	0	PREDICTED: NAC domain-containing protein 21/22 isoform X1 [Beta vulgaris subsp. vulgaris]	GO:0003677(DNA binding);GO:0003700(DNA binding transcription factor activity);GO:0005634(nucleus);GO:0006351(transcription, DNA-templated);GO:0006355(regulation of transcription, DNA-templated);GO:0007275(multicellular organism development);GO:0009734(auxin-activated signaling pathway);GO:0010072(primary shoot apical meristem specification);GO:0048527(lateral root development)	-	1.25	0.0233534	4.25	0.0229109
28	mtr-miR164a	TGGAGAAGCAGGGCACGTGCA	Bv_000470_dyzk.t2	713-733	724	0	0	hypothetical protein BVRB_000470 isoform B [Beta vulgaris subsp. vulgaris]	GO:0003677(DNA binding);GO:0003700(DNA binding transcription factor activity);GO:0005634(nucleus);GO:0006351(transcription, DNA-templated);GO:0006355(regulation of transcription, DNA-templated);GO:0007275(multicellular organism development);GO:0009734(auxin-activated signaling pathway);GO:0010072(primary shoot apical meristem specification);GO:0048527(lateral root development)	-	1.25	0.0233534	4.25	0.0229109
28	mtr-miR164a	TGGAGAAGCAGGGCACGTGCA	MSTRG.29236.1	716-736	727	0	0	-	-	-	1.25	0.0233534	4.25	0.0229109
30	mtr-miR164a_R+1	TGGAGAAGCAGGGCACGTGCAT	MSTRG.13960.2	1227-1248	1239	0	2	-	-	-	18.5	0.0191482	41	0.864528
30	mtr-miR164a_R+1	TGGAGAAGCAGGGCACGTGCAT	Bv5_114390_pjnp.t1	1098-1119	1110	0	2	PREDICTED: NAC domain-containing protein 100 [Beta vulgaris subsp. vulgaris]	GO:0003677(DNA binding);GO:0003700(DNA binding transcription factor activity);GO:0005634(nucleus);GO:0006351(transcription, DNA-templated);GO:0006355(regulation of transcription, DNA-templated);GO:0007275(multicellular organism development)	ko03013(RNA transport);ko03015(mRNA surveillance pathway);ko03018(RNA degradation)	18.5	0.0191482	41	0.864528
30	mtr-miR164a_R+1	TGGAGAAGCAGGGCACGTGCAT	MSTRG.29236.1	715-736	727	0	0	-	-	-	1.25	0.0191482	4.25	0.0187847
30	mtr-miR164a_R+1	TGGAGAAGCAGGGCACGTGCAT	Bv_000470_dyzk.t3	721-742	733	0	0	PREDICTED: NAC domain-containing protein 21/22 isoform X1 [Beta vulgaris subsp. vulgaris]	GO:0003677(DNA binding);GO:0003700(DNA binding transcription factor activity);GO:0005634(nucleus);GO:0006351(transcription, DNA-templated);GO:0006355(regulation of transcription, DNA-templated);GO:0007275(multicellular organism development);GO:0009734(auxin-activated signaling pathway);GO:0010072(primary shoot apical meristem specification);GO:0048527(lateral root development)	-	1.25	0.0191482	4.25	0.0187847
30	mtr-miR164a_R+1	TGGAGAAGCAGGGCACGTGCAT	Bv_000470_dyzk.t1	718-739	730	0	0	PREDICTED: NAC domain-containing protein 21/22 isoform X2 [Beta vulgaris subsp. vulgaris]	GO:0003677(DNA binding);GO:0003700(DNA binding transcription factor activity);GO:0005634(nucleus);GO:0006351(transcription, DNA-templated);GO:0006355(regulation of transcription, DNA-templated);GO:0007275(multicellular organism development);GO:0009734(auxin-activated signaling pathway);GO:0010072(primary shoot apical meristem specification);GO:0048527(lateral root development)	-	1.25	0.0191482	4.25	0.0187847
30	mtr-miR164a_R+1	TGGAGAAGCAGGGCACGTGCAT	Bv_000470_dyzk.t2	712-733	724	0	0	hypothetical protein BVRB_000470 isoform B [Beta vulgaris subsp. vulgaris]	GO:0003677(DNA binding);GO:0003700(DNA binding transcription factor activity);GO:0005634(nucleus);GO:0006351(transcription, DNA-templated);GO:0006355(regulation of transcription, DNA-templated);GO:0007275(multicellular organism development);GO:0009734(auxin-activated signaling pathway);GO:0010072(primary shoot apical meristem specification);GO:0048527(lateral root development)	-	1.25	0.0191482	4.25	0.0187847
33	mtr-MIR164c-p3_2ss17GT19GT	TGGAGAAGCAGGGCACTTT	Bv2_028360_kfyw.t1	1013-1032	1023	4		PREDICTED: GDSL esterase/lipase 7 [Beta vulgaris subsp. vulgaris]	GO:0005576(extracellular region);GO:0016042(lipid catabolic process);GO:0016298(lipase activity);GO:0016788(hydrolase activity, acting on ester bonds);GO:0052689(carboxylic ester hydrolase activity)	ko00561(Glycerolipid metabolism)	0.5	0.968411
33	mtr-MIR164c-p3_2ss17GT19GT	TGGAGAAGCAGGGCACTTT	MSTRG.3369.2	785-804	795	4		-	-	-	0.5	0.968411
33	mtr-MIR164c-p3_2ss17GT19GT	TGGAGAAGCAGGGCACTTT	MSTRG.10592.3	1235-1252	1243	4		-	-	-	0.333333	0.968411
33	mtr-MIR164c-p3_2ss17GT19GT	TGGAGAAGCAGGGCACTTT	Bv4_088250_gytd.t1	1153-1170	1161	4		-	-	-	0.333333	0.968411
33	mtr-MIR164c-p3_2ss17GT19GT	TGGAGAAGCAGGGCACTTT	MSTRG.10592.1	1626-1643	1634	4		-	-	-	0.333333	0.968411
33	mtr-MIR164c-p3_2ss17GT19GT	TGGAGAAGCAGGGCACTTT	Bv5_114390_pjnp.t1	1101-1119	1110	0	2	PREDICTED: NAC domain-containing protein 100 [Beta vulgaris subsp. vulgaris]	GO:0003677(DNA binding);GO:0003700(DNA binding transcription factor activity);GO:0005634(nucleus);GO:0006351(transcription, DNA-templated);GO:0006355(regulation of transcription, DNA-templated);GO:0007275(multicellular organism development)	ko03013(RNA transport);ko03015(mRNA surveillance pathway);ko03018(RNA degradation)	18.5	0.0793785	41	0.999807
33	mtr-MIR164c-p3_2ss17GT19GT	TGGAGAAGCAGGGCACTTT	MSTRG.13960.2	1230-1248	1239	0	2	-	-	-	18.5	0.0793785	41	0.999807
33	mtr-MIR164c-p3_2ss17GT19GT	TGGAGAAGCAGGGCACTTT	Bv_000470_dyzk.t1	721-739	730	0	0	PREDICTED: NAC domain-containing protein 21/22 isoform X2 [Beta vulgaris subsp. vulgaris]	GO:0003677(DNA binding);GO:0003700(DNA binding transcription factor activity);GO:0005634(nucleus);GO:0006351(transcription, DNA-templated);GO:0006355(regulation of transcription, DNA-templated);GO:0007275(multicellular organism development);GO:0009734(auxin-activated signaling pathway);GO:0010072(primary shoot apical meristem specification);GO:0048527(lateral root development)	-	1.25	0.0184456	4.25	0.0180953
33	mtr-MIR164c-p3_2ss17GT19GT	TGGAGAAGCAGGGCACTTT	Bv_000470_dyzk.t2	715-733	724	0	0	hypothetical protein BVRB_000470 isoform B [Beta vulgaris subsp. vulgaris]	GO:0003677(DNA binding);GO:0003700(DNA binding transcription factor activity);GO:0005634(nucleus);GO:0006351(transcription, DNA-templated);GO:0006355(regulation of transcription, DNA-templated);GO:0007275(multicellular organism development);GO:0009734(auxin-activated signaling pathway);GO:0010072(primary shoot apical meristem specification);GO:0048527(lateral root development)	-	1.25	0.0184456	4.25	0.0180953
33	mtr-MIR164c-p3_2ss17GT19GT	TGGAGAAGCAGGGCACTTT	MSTRG.29236.1	718-736	727	0	0	-	-	-	1.25	0.0184456	4.25	0.0180953
33	mtr-MIR164c-p3_2ss17GT19GT	TGGAGAAGCAGGGCACTTT	Bv_000470_dyzk.t3	724-742	733	0	0	PREDICTED: NAC domain-containing protein 21/22 isoform X1 [Beta vulgaris subsp. vulgaris]	GO:0003677(DNA binding);GO:0003700(DNA binding transcription factor activity);GO:0005634(nucleus);GO:0006351(transcription, DNA-templated);GO:0006355(regulation of transcription, DNA-templated);GO:0007275(multicellular organism development);GO:0009734(auxin-activated signaling pathway);GO:0010072(primary shoot apical meristem specification);GO:0048527(lateral root development)	-	1.25	0.0184456	4.25	0.0180953
34	mtr-miR164d	TGGAGAAGCAGGGCACATGCT	Bv5_114390_pjnp.t1	1099-1119	1110	0	2	PREDICTED: NAC domain-containing protein 100 [Beta vulgaris subsp. vulgaris]	GO:0003677(DNA binding);GO:0003700(DNA binding transcription factor activity);GO:0005634(nucleus);GO:0006351(transcription, DNA-templated);GO:0006355(regulation of transcription, DNA-templated);GO:0007275(multicellular organism development)	ko03013(RNA transport);ko03015(mRNA surveillance pathway);ko03018(RNA degradation)	18.5	0.0317096	41	0.964266
34	mtr-miR164d	TGGAGAAGCAGGGCACATGCT	MSTRG.13960.2	1228-1248	1239	0	2	-	-	-	18.5	0.0317096	41	0.964266
34	mtr-miR164d	TGGAGAAGCAGGGCACATGCT	MSTRG.29236.1	716-736	727	0	0	-	-	-	1.25	0.0184456	4.25	0.0180953
34	mtr-miR164d	TGGAGAAGCAGGGCACATGCT	Bv_000470_dyzk.t3	722-742	733	0	0	PREDICTED: NAC domain-containing protein 21/22 isoform X1 [Beta vulgaris subsp. vulgaris]	GO:0003677(DNA binding);GO:0003700(DNA binding transcription factor activity);GO:0005634(nucleus);GO:0006351(transcription, DNA-templated);GO:0006355(regulation of transcription, DNA-templated);GO:0007275(multicellular organism development);GO:0009734(auxin-activated signaling pathway);GO:0010072(primary shoot apical meristem specification);GO:0048527(lateral root development)	-	1.25	0.0184456	4.25	0.0180953
34	mtr-miR164d	TGGAGAAGCAGGGCACATGCT	Bv_000470_dyzk.t2	713-733	724	0	0	hypothetical protein BVRB_000470 isoform B [Beta vulgaris subsp. vulgaris]	GO:0003677(DNA binding);GO:0003700(DNA binding transcription factor activity);GO:0005634(nucleus);GO:0006351(transcription, DNA-templated);GO:0006355(regulation of transcription, DNA-templated);GO:0007275(multicellular organism development);GO:0009734(auxin-activated signaling pathway);GO:0010072(primary shoot apical meristem specification);GO:0048527(lateral root development)	-	1.25	0.0184456	4.25	0.0180953
34	mtr-miR164d	TGGAGAAGCAGGGCACATGCT	Bv_000470_dyzk.t1	719-739	730	0	0	PREDICTED: NAC domain-containing protein 21/22 isoform X2 [Beta vulgaris subsp. vulgaris]	GO:0003677(DNA binding);GO:0003700(DNA binding transcription factor activity);GO:0005634(nucleus);GO:0006351(transcription, DNA-templated);GO:0006355(regulation of transcription, DNA-templated);GO:0007275(multicellular organism development);GO:0009734(auxin-activated signaling pathway);GO:0010072(primary shoot apical meristem specification);GO:0048527(lateral root development)	-	1.25	0.0184456	4.25	0.0180953
35	mtr-miR166a	TCGGACCAGGCTTCATTCCCC	MSTRG.25459.2	1010-1030	1021	0	0	-	-	-	275	0.00642393	31.5	0.00630119
35	mtr-miR166a	TCGGACCAGGCTTCATTCCCC	Bv9_207830_hxcw.t1	954-974	965	0	0	PREDICTED: homeobox-leucine zipper protein REVOLUTA [Beta vulgaris subsp. vulgaris]	GO:0003677(DNA binding);GO:0003700(DNA binding transcription factor activity);GO:0005634(nucleus);GO:0006351(transcription, DNA-templated);GO:0006355(regulation of transcription, DNA-templated);GO:0008289(lipid binding);GO:0009855(determination of bilateral symmetry);GO:0009944(polarity specification of adaxial/abaxial axis);GO:0009956(radial pattern formation);GO:0010014(meristem initiation);GO:…	-	275	0.00642393	31.5	0.00630119
35	mtr-miR166a	TCGGACCAGGCTTCATTCCCC	Bv9_221790_dgis.t1	687-707	698	2	2	PREDICTED: homeobox-leucine zipper protein ATHB-15 isoform X1 [Beta vulgaris subsp. vulgaris]	GO:0003677(DNA binding);GO:0003700(DNA binding transcription factor activity);GO:0005634(nucleus);GO:0006351(transcription, DNA-templated);GO:0006355(regulation of transcription, DNA-templated);GO:0008289(lipid binding);GO:0009855(determination of bilateral symmetry);GO:0009965(leaf morphogenesis);GO:0010014(meristem initiation);GO:0010073(meristem maintenance);GO:0010075(regulation of meristem g…	-	7.10714	0.683273	9.39286	0.89151
35	mtr-miR166a	TCGGACCAGGCTTCATTCCCC	Bv9_221790_dgis.t2	378-398	389	2	2	PREDICTED: homeobox-leucine zipper protein ATHB-15 isoform X1 [Beta vulgaris subsp. vulgaris]	GO:0003677(DNA binding);GO:0003700(DNA binding transcription factor activity);GO:0005634(nucleus);GO:0006351(transcription, DNA-templated);GO:0006355(regulation of transcription, DNA-templated);GO:0008289(lipid binding);GO:0009855(determination of bilateral symmetry);GO:0009965(leaf morphogenesis);GO:0010014(meristem initiation);GO:0010073(meristem maintenance);GO:0010075(regulation of meristem g…	-	7.10714	0.683273	9.39286	0.89151
35	mtr-miR166a	TCGGACCAGGCTTCATTCCCC	MSTRG.27138.3	687-707	698	2	2	-	-	-	7.10714	0.683273	9.39286	0.89151
35	mtr-miR166a	TCGGACCAGGCTTCATTCCCC	MSTRG.3887.2	787-807	798	2	0	-	-	-	6.85714	0.683273	11.4762	0.02085
35	mtr-miR166a	TCGGACCAGGCTTCATTCCCC	Bv2_032530_xysi.t1	691-711	702	2	0	PREDICTED: homeobox-leucine zipper protein ATHB-8 [Beta vulgaris subsp. vulgaris]	GO:0003677(DNA binding);GO:0003700(DNA binding transcription factor activity);GO:0005634(nucleus);GO:0006351(transcription, DNA-templated);GO:0006355(regulation of transcription, DNA-templated);GO:0008284(positive regulation of cell proliferation);GO:0008289(lipid binding);GO:0009733(response to auxin);GO:0010014(meristem initiation);GO:0010067(procambium histogenesis);GO:0010072(primary shoot ap…	-	6.85714	0.683273	11.4762	0.02085
35	mtr-miR166a	TCGGACCAGGCTTCATTCCCC	MSTRG.3887.1	691-711	702	2	0	-	-	-	6.85714	0.683273	11.4762	0.02085
36	mtr-miR166a_1ss1TA	ACGGACCAGGCTTCATTCCCC	Bv9_207830_hxcw.t1	954-974	965	0	0	PREDICTED: homeobox-leucine zipper protein REVOLUTA [Beta vulgaris subsp. vulgaris]	GO:0003677(DNA binding);GO:0003700(DNA binding transcription factor activity);GO:0005634(nucleus);GO:0006351(transcription, DNA-templated);GO:0006355(regulation of transcription, DNA-templated);GO:0008289(lipid binding);GO:0009855(determination of bilateral symmetry);GO:0009944(polarity specification of adaxial/abaxial axis);GO:0009956(radial pattern formation);GO:0010014(meristem initiation);GO:…	-	275	0.0057122	31.5	0.00560302
36	mtr-miR166a_1ss1TA	ACGGACCAGGCTTCATTCCCC	MSTRG.25459.2	1010-1030	1021	0	0	-	-	-	275	0.0057122	31.5	0.00560302
36	mtr-miR166a_1ss1TA	ACGGACCAGGCTTCATTCCCC	Bv9_221790_dgis.t1	687-707	698	2	2	PREDICTED: homeobox-leucine zipper protein ATHB-15 isoform X1 [Beta vulgaris subsp. vulgaris]	GO:0003677(DNA binding);GO:0003700(DNA binding transcription factor activity);GO:0005634(nucleus);GO:0006351(transcription, DNA-templated);GO:0006355(regulation of transcription, DNA-templated);GO:0008289(lipid binding);GO:0009855(determination of bilateral symmetry);GO:0009965(leaf morphogenesis);GO:0010014(meristem initiation);GO:0010073(meristem maintenance);GO:0010075(regulation of meristem g…	-	7.10714	0.644682	9.39286	0.864528
36	mtr-miR166a_1ss1TA	ACGGACCAGGCTTCATTCCCC	MSTRG.27138.3	687-707	698	2	2	-	-	-	7.10714	0.644682	9.39286	0.864528
36	mtr-miR166a_1ss1TA	ACGGACCAGGCTTCATTCCCC	Bv9_221790_dgis.t2	378-398	389	2	2	PREDICTED: homeobox-leucine zipper protein ATHB-15 isoform X1 [Beta vulgaris subsp. vulgaris]	GO:0003677(DNA binding);GO:0003700(DNA binding transcription factor activity);GO:0005634(nucleus);GO:0006351(transcription, DNA-templated);GO:0006355(regulation of transcription, DNA-templated);GO:0008289(lipid binding);GO:0009855(determination of bilateral symmetry);GO:0009965(leaf morphogenesis);GO:0010014(meristem initiation);GO:0010073(meristem maintenance);GO:0010075(regulation of meristem g…	-	7.10714	0.644682	9.39286	0.864528
36	mtr-miR166a_1ss1TA	ACGGACCAGGCTTCATTCCCC	MSTRG.3887.1	691-711	702	2	0	-	-	-	6.85714	0.644682	11.4762	0.0187847
36	mtr-miR166a_1ss1TA	ACGGACCAGGCTTCATTCCCC	Bv2_032530_xysi.t1	691-711	702	2	0	PREDICTED: homeobox-leucine zipper protein ATHB-8 [Beta vulgaris subsp. vulgaris]	GO:0003677(DNA binding);GO:0003700(DNA binding transcription factor activity);GO:0005634(nucleus);GO:0006351(transcription, DNA-templated);GO:0006355(regulation of transcription, DNA-templated);GO:0008284(positive regulation of cell proliferation);GO:0008289(lipid binding);GO:0009733(response to auxin);GO:0010014(meristem initiation);GO:0010067(procambium histogenesis);GO:0010072(primary shoot ap…	-	6.85714	0.644682	11.4762	0.0187847
36	mtr-miR166a_1ss1TA	ACGGACCAGGCTTCATTCCCC	MSTRG.3887.2	787-807	798	2	0	-	-	-	6.85714	0.644682	11.4762	0.0187847
37	mtr-miR166a_L+1R-1	TTCGGACCAGGCTTCATTCCC	Bv9_207830_hxcw.t1	955-975	966	2	2	PREDICTED: homeobox-leucine zipper protein REVOLUTA [Beta vulgaris subsp. vulgaris]	GO:0003677(DNA binding);GO:0003700(DNA binding transcription factor activity);GO:0005634(nucleus);GO:0006351(transcription, DNA-templated);GO:0006355(regulation of transcription, DNA-templated);GO:0008289(lipid binding);GO:0009855(determination of bilateral symmetry);GO:0009944(polarity specification of adaxial/abaxial axis);GO:0009956(radial pattern formation);GO:0010014(meristem initiation);GO:…	-	11	0.318349	6	0.523061
37	mtr-miR166a_L+1R-1	TTCGGACCAGGCTTCATTCCC	MSTRG.25459.2	1011-1031	1022	2	2	-	-	-	11	0.318349	6	0.523061
37	mtr-miR166a_L+1R-1	TTCGGACCAGGCTTCATTCCC	Bv9_221790_dgis.t1	688-708	699	3	4	PREDICTED: homeobox-leucine zipper protein ATHB-15 isoform X1 [Beta vulgaris subsp. vulgaris]	GO:0003677(DNA binding);GO:0003700(DNA binding transcription factor activity);GO:0005634(nucleus);GO:0006351(transcription, DNA-templated);GO:0006355(regulation of transcription, DNA-templated);GO:0008289(lipid binding);GO:0009855(determination of bilateral symmetry);GO:0009965(leaf morphogenesis);GO:0010014(meristem initiation);GO:0010073(meristem maintenance);GO:0010075(regulation of meristem g…	-	0.571429	0.31061	0.142857	0.813265
37	mtr-miR166a_L+1R-1	TTCGGACCAGGCTTCATTCCC	MSTRG.3887.1	692-712	703	3	4	-	-	-	0.571429	0.31061	0.142857	0.813265
37	mtr-miR166a_L+1R-1	TTCGGACCAGGCTTCATTCCC	Bv9_221790_dgis.t2	379-399	390	3	4	PREDICTED: homeobox-leucine zipper protein ATHB-15 isoform X1 [Beta vulgaris subsp. vulgaris]	GO:0003677(DNA binding);GO:0003700(DNA binding transcription factor activity);GO:0005634(nucleus);GO:0006351(transcription, DNA-templated);GO:0006355(regulation of transcription, DNA-templated);GO:0008289(lipid binding);GO:0009855(determination of bilateral symmetry);GO:0009965(leaf morphogenesis);GO:0010014(meristem initiation);GO:0010073(meristem maintenance);GO:0010075(regulation of meristem g…	-	0.571429	0.31061	0.142857	0.813265
37	mtr-miR166a_L+1R-1	TTCGGACCAGGCTTCATTCCC	MSTRG.27138.3	688-708	699	3	4	-	-	-	0.571429	0.31061	0.142857	0.813265
37	mtr-miR166a_L+1R-1	TTCGGACCAGGCTTCATTCCC	Bv2_032530_xysi.t1	692-712	703	3	4	PREDICTED: homeobox-leucine zipper protein ATHB-8 [Beta vulgaris subsp. vulgaris]	GO:0003677(DNA binding);GO:0003700(DNA binding transcription factor activity);GO:0005634(nucleus);GO:0006351(transcription, DNA-templated);GO:0006355(regulation of transcription, DNA-templated);GO:0008284(positive regulation of cell proliferation);GO:0008289(lipid binding);GO:0009733(response to auxin);GO:0010014(meristem initiation);GO:0010067(procambium histogenesis);GO:0010072(primary shoot ap…	-	0.571429	0.31061	0.142857	0.813265
37	mtr-miR166a_L+1R-1	TTCGGACCAGGCTTCATTCCC	MSTRG.3887.2	788-808	799	3	4	-	-	-	0.571429	0.31061	0.142857	0.813265
43	mtr-miR167a_1ss21AG	TGAAGCTGCCAGCATGATCTG	MSTRG.7668.4	676-695	686	2	4	-	-	-	0.571429	0.771328	0.142857	0.858823
43	mtr-miR167a_1ss21AG	TGAAGCTGCCAGCATGATCTG	MSTRG.7668.2	676-695	686	2	4	-	-	-	0.571429	0.771328	0.142857	0.858823
43	mtr-miR167a_1ss21AG	TGAAGCTGCCAGCATGATCTG	MSTRG.7668.3	676-695	686	2	4	-	-	-	0.571429	0.771328	0.142857	0.858823
43	mtr-miR167a_1ss21AG	TGAAGCTGCCAGCATGATCTG	Bv3_063270_down.t1	676-695	686	2	4	PREDICTED: probable mediator of RNA polymerase II transcription subunit 26b [Beta vulgaris subsp. vulgaris]	GO:0006368(transcription elongation from RNA polymerase II promoter);GO:0070449(elongin complex)	-	0.571429	0.771328	0.142857	0.858823
43	mtr-miR167a_1ss21AG	TGAAGCTGCCAGCATGATCTG	MSTRG.7668.5	676-695	686	2	4	-	-	-	0.571429	0.771328	0.142857	0.858823
43	mtr-miR167a_1ss21AG	TGAAGCTGCCAGCATGATCTG	MSTRG.7668.1	676-695	686	2	4	-	-	-	0.571429	0.771328	0.142857	0.858823
43	mtr-miR167a_1ss21AG	TGAAGCTGCCAGCATGATCTG	MSTRG.7668.6	676-695	686	2	4	-	-	-	0.571429	0.771328	0.142857	0.858823
45	mtr-miR167b-5p_1ss21GC	TGAAGCTGCCAGCATGATCTC	MSTRG.10108.3	4735-4756	4746	2	2	-	-	-	3.33333	0.800032	1.66667	0.955379
45	mtr-miR167b-5p_1ss21GC	TGAAGCTGCCAGCATGATCTC	Bv4_084470_okdq.t1	2872-2893	2883	2	2	PREDICTED: auxin response factor 8 [Beta vulgaris subsp. vulgaris]	GO:0003700(DNA binding transcription factor activity);GO:0005515(protein binding);GO:0005634(nucleus);GO:0006351(transcription, DNA-templated);GO:0006355(regulation of transcription, DNA-templated);GO:0009733(response to auxin);GO:0009734(auxin-activated signaling pathway);GO:0009908(flower development);GO:0043565(sequence-specific DNA binding)	ko04075(Plant hormone signal transduction)	3.33333	0.800032	1.66667	0.955379
45	mtr-miR167b-5p_1ss21GC	TGAAGCTGCCAGCATGATCTC	MSTRG.10108.2	3287-3308	3298	2	2	-	-	-	3.33333	0.800032	1.66667	0.955379
45	mtr-miR167b-5p_1ss21GC	TGAAGCTGCCAGCATGATCTC	Bv9_203750_gcik.t2	3115-3136	3126	0	0	PREDICTED: auxin response factor 6 isoform X1 [Beta vulgaris subsp. vulgaris]	GO:0003677(DNA binding);GO:0003700(DNA binding transcription factor activity);GO:0005515(protein binding);GO:0005634(nucleus);GO:0006351(transcription, DNA-templated);GO:0006355(regulation of transcription, DNA-templated);GO:0009733(response to auxin);GO:0009734(auxin-activated signaling pathway);GO:0009908(flower development)	ko04075(Plant hormone signal transduction)	20.6667	0.0296273	32	0.0290678
45	mtr-miR167b-5p_1ss21GC	TGAAGCTGCCAGCATGATCTC	MSTRG.24901.1	833-854	844	0	0	-	-	-	20.6667	0.0296273	32	0.0290678
45	mtr-miR167b-5p_1ss21GC	TGAAGCTGCCAGCATGATCTC	Bv9_203750_gcik.t1	3106-3127	3117	0	0	PREDICTED: auxin response factor 6 isoform X2 [Beta vulgaris subsp. vulgaris]	GO:0003677(DNA binding);GO:0003700(DNA binding transcription factor activity);GO:0005515(protein binding);GO:0005634(nucleus);GO:0006351(transcription, DNA-templated);GO:0006355(regulation of transcription, DNA-templated);GO:0009733(response to auxin);GO:0009734(auxin-activated signaling pathway);GO:0009908(flower development)	ko04075(Plant hormone signal transduction)	20.6667	0.0296273	32	0.0290678
49	mtr-miR169a_L+2R-2	TGCAGCCAAGGATGACTTGCC	MSTRG.13500.1	995-1015	1006		2	-	-	-			1	0.588703
49	mtr-miR169a_L+2R-2	TGCAGCCAAGGATGACTTGCC	Bv5_111250_rrji.t1	995-1015	1006		3	PREDICTED: probable ADP-ribosylation factor GTPase-activating protein AGD6 [Beta vulgaris subsp. vulgaris]	GO:0003677(DNA binding);GO:0005096(GTPase activator activity);GO:0005634(nucleus);GO:0005829(cytosol);GO:0032012(regulation of ARF protein signal transduction);GO:0046872(metal ion binding)	ko04144(Endocytosis)			1	0.118237
49	mtr-miR169a_L+2R-2	TGCAGCCAAGGATGACTTGCC	MSTRG.13500.3	175-195	186		3	-	-	-			1	0.118237
55	mtr-MIR169g-p5_2ss9GT20GT	CAGCCAAGTATGACTTGCCT	Bv_002120_fpmp.t1	1452-1471	1462	0	0	PREDICTED: nuclear transcription factor Y subunit A-7-like [Beta vulgaris subsp. vulgaris]	GO:0003677(DNA binding);GO:0003700(DNA binding transcription factor activity);GO:0005634(nucleus);GO:0006351(transcription, DNA-templated);GO:0006355(regulation of transcription, DNA-templated);GO:0016602(CCAAT-binding factor complex)	-	11.6667	0.0296273	16	0.0290678
55	mtr-MIR169g-p5_2ss9GT20GT	CAGCCAAGTATGACTTGCCT	MSTRG.29463.2	2279-2298	2289	0	0	-	-	-	11.6667	0.0296273	16	0.0290678
55	mtr-MIR169g-p5_2ss9GT20GT	CAGCCAAGTATGACTTGCCT	MSTRG.29463.3	6618-6637	6628	2	0	-	-	-	11.6667	0.800032	16	0.0290678
55	mtr-MIR169g-p5_2ss9GT20GT	CAGCCAAGTATGACTTGCCT	Bv2_029330_kios.t1	1344-1363	1354	2	0	PREDICTED: nuclear transcription factor Y subunit A-4 [Beta vulgaris subsp. vulgaris]	GO:0003677(DNA binding);GO:0003700(DNA binding transcription factor activity);GO:0005634(nucleus);GO:0006351(transcription, DNA-templated);GO:0006355(regulation of transcription, DNA-templated);GO:0009793(embryo development ending in seed dormancy);GO:0010262(somatic embryogenesis);GO:0016602(CCAAT-binding factor complex);GO:0048316(seed development);GO:0048510(regulation of timing of transition …	-	0.666667	0.403915	9	0.00943688
55	mtr-MIR169g-p5_2ss9GT20GT	CAGCCAAGTATGACTTGCCT	MSTRG.3486.1	1976-1995	1986	3	0	-	-	-	0.666667	0.141149	9	0.00943688
55	mtr-MIR169g-p5_2ss9GT20GT	CAGCCAAGTATGACTTGCCT	MSTRG.3486.3	2006-2025	2016	2	0	-	-	-	0.666667	0.403915	9	0.00943688
55	mtr-MIR169g-p5_2ss9GT20GT	CAGCCAAGTATGACTTGCCT	Bv4_072720_ohdu.t1	1306-1325	1316	2		PREDICTED: nuclear transcription factor Y subunit A-1 [Beta vulgaris subsp. vulgaris]	GO:0003677(DNA binding);GO:0003700(DNA binding transcription factor activity);GO:0005634(nucleus);GO:0006351(transcription, DNA-templated);GO:0006355(regulation of transcription, DNA-templated);GO:0009793(embryo development ending in seed dormancy);GO:0010262(somatic embryogenesis);GO:0016602(CCAAT-binding factor complex);GO:0048316(seed development);GO:0048510(regulation of timing of transition …	-	0.5	0.800032
55	mtr-MIR169g-p5_2ss9GT20GT	CAGCCAAGTATGACTTGCCT	MSTRG.8815.2	3104-3123	3114	2		-	-	-	0.5	0.800032
55	mtr-MIR169g-p5_2ss9GT20GT	CAGCCAAGTATGACTTGCCT	MSTRG.8815.3	1518-1537	1528	2		-	-	-	0.5	0.800032
55	mtr-MIR169g-p5_2ss9GT20GT	CAGCCAAGTATGACTTGCCT	MSTRG.8815.4	3355-3374	3365	2		-	-	-	0.5	0.800032
56	osa-miR169h_1ss9GT	TAGCCAAGTATGACTTGCCTG	MSTRG.29463.2	2278-2298	2289	0	0	-	-	-	11.6667	0.0198504	16	0.0194736
56	osa-miR169h_1ss9GT	TAGCCAAGTATGACTTGCCTG	Bv_002120_fpmp.t1	1451-1471	1462	0	0	PREDICTED: nuclear transcription factor Y subunit A-7-like [Beta vulgaris subsp. vulgaris]	GO:0003677(DNA binding);GO:0003700(DNA binding transcription factor activity);GO:0005634(nucleus);GO:0006351(transcription, DNA-templated);GO:0006355(regulation of transcription, DNA-templated);GO:0016602(CCAAT-binding factor complex)	-	11.6667	0.0198504	16	0.0194736
56	osa-miR169h_1ss9GT	TAGCCAAGTATGACTTGCCTG	MSTRG.29463.3	6617-6637	6628	2	0	-	-	-	11.6667	0.658042	16	0.0194736
56	osa-miR169h_1ss9GT	TAGCCAAGTATGACTTGCCTG	Bv2_029330_kios.t1	1343-1363	1354	2	0	PREDICTED: nuclear transcription factor Y subunit A-4 [Beta vulgaris subsp. vulgaris]	GO:0003677(DNA binding);GO:0003700(DNA binding transcription factor activity);GO:0005634(nucleus);GO:0006351(transcription, DNA-templated);GO:0006355(regulation of transcription, DNA-templated);GO:0009793(embryo development ending in seed dormancy);GO:0010262(somatic embryogenesis);GO:0016602(CCAAT-binding factor complex);GO:0048316(seed development);GO:0048510(regulation of timing of transition …	-	0.666667	0.458375	9	0.0111747
56	osa-miR169h_1ss9GT	TAGCCAAGTATGACTTGCCTG	MSTRG.3486.3	2005-2025	2016	2	0	-	-	-	0.666667	0.458375	9	0.0111747
56	osa-miR169h_1ss9GT	TAGCCAAGTATGACTTGCCTG	MSTRG.3486.1	1975-1995	1986	3	0	-	-	-	0.666667	0.165012	9	0.0111747
57	ptc-miR169i_R+1	TAGCCAAGGATGACTTGCCTGC	Bv4_097640_szor.t1	1282-1304	1294	2		PREDICTED: nuclear transcription factor Y subunit A-10 [Beta vulgaris subsp. vulgaris]	GO:0003677(DNA binding);GO:0003700(DNA binding transcription factor activity);GO:0005634(nucleus);GO:0006351(transcription, DNA-templated);GO:0006355(regulation of transcription, DNA-templated);GO:0009567(double fertilization forming a zygote and endosperm);GO:0016602(CCAAT-binding factor complex)	-	4	0.235296
57	ptc-miR169i_R+1	TAGCCAAGGATGACTTGCCTGC	MSTRG.11805.1	3014-3036	3026	2		-	-	-	4	0.235296
57	ptc-miR169i_R+1	TAGCCAAGGATGACTTGCCTGC	Bv_002120_fpmp.t1	1450-1471	1462	0	0	PREDICTED: nuclear transcription factor Y subunit A-7-like [Beta vulgaris subsp. vulgaris]	GO:0003677(DNA binding);GO:0003700(DNA binding transcription factor activity);GO:0005634(nucleus);GO:0006351(transcription, DNA-templated);GO:0006355(regulation of transcription, DNA-templated);GO:0016602(CCAAT-binding factor complex)	-	11.6667	0.0096204	16	0.00943688
57	ptc-miR169i_R+1	TAGCCAAGGATGACTTGCCTGC	MSTRG.29463.2	2277-2298	2289	0	0	-	-	-	11.6667	0.0096204	16	0.00943688
57	ptc-miR169i_R+1	TAGCCAAGGATGACTTGCCTGC	MSTRG.29463.3	6616-6637	6628	2	0	-	-	-	11.6667	0.403915	16	0.00943688
57	ptc-miR169i_R+1	TAGCCAAGGATGACTTGCCTGC	Bv2_029330_kios.t1	1342-1363	1354	2	0	PREDICTED: nuclear transcription factor Y subunit A-4 [Beta vulgaris subsp. vulgaris]	GO:0003677(DNA binding);GO:0003700(DNA binding transcription factor activity);GO:0005634(nucleus);GO:0006351(transcription, DNA-templated);GO:0006355(regulation of transcription, DNA-templated);GO:0009793(embryo development ending in seed dormancy);GO:0010262(somatic embryogenesis);GO:0016602(CCAAT-binding factor complex);GO:0048316(seed development);GO:0048510(regulation of timing of transition …	-	0.666667	0.706642	9	0.0222244
57	ptc-miR169i_R+1	TAGCCAAGGATGACTTGCCTGC	MSTRG.3486.3	2004-2025	2016	2	0	-	-	-	0.666667	0.706642	9	0.0222244
57	ptc-miR169i_R+1	TAGCCAAGGATGACTTGCCTGC	MSTRG.3486.1	1974-1995	1986	3	0	-	-	-	0.666667	0.302795	9	0.0222244
57	ptc-miR169i_R+1	TAGCCAAGGATGACTTGCCTGC	MSTRG.8815.2	3103-3123	3114	2		-	-	-	0.5	0.706642
57	ptc-miR169i_R+1	TAGCCAAGGATGACTTGCCTGC	MSTRG.8815.4	3354-3374	3365	2		-	-	-	0.5	0.706642
57	ptc-miR169i_R+1	TAGCCAAGGATGACTTGCCTGC	Bv4_072720_ohdu.t1	1305-1325	1316	2		PREDICTED: nuclear transcription factor Y subunit A-1 [Beta vulgaris subsp. vulgaris]	GO:0003677(DNA binding);GO:0003700(DNA binding transcription factor activity);GO:0005634(nucleus);GO:0006351(transcription, DNA-templated);GO:0006355(regulation of transcription, DNA-templated);GO:0009793(embryo development ending in seed dormancy);GO:0010262(somatic embryogenesis);GO:0016602(CCAAT-binding factor complex);GO:0048316(seed development);GO:0048510(regulation of timing of transition …	-	0.5	0.706642
57	ptc-miR169i_R+1	TAGCCAAGGATGACTTGCCTGC	MSTRG.8815.3	1517-1537	1528	2		-	-	-	0.5	0.706642
59	gma-miR171c-3p_2ss19AC21AG	TTGAGCCGTGCCAATATCCCG	Bv5_122850_jkmd.t1	2073-2093	2084	0	0	PREDICTED: scarecrow-like protein 6 [Beta vulgaris subsp. vulgaris]	GO:0003700(DNA binding transcription factor activity);GO:0005634(nucleus);GO:0006355(regulation of transcription, DNA-templated);GO:0030154(cell differentiation);GO:0043565(sequence-specific DNA binding)	ko04075(Plant hormone signal transduction)	244	0.00321714	273	0.00315557
59	gma-miR171c-3p_2ss19AC21AG	TTGAGCCGTGCCAATATCCCG	Bv_011420_aoao.t1	791-811	802	2	2	PREDICTED: scarecrow-like protein 15 [Beta vulgaris subsp. vulgaris]	GO:0003700(DNA binding transcription factor activity);GO:0005634(nucleus);GO:0006355(regulation of transcription, DNA-templated);GO:0030154(cell differentiation);GO:0043565(sequence-specific DNA binding);GO:0048831(regulation of shoot system development)	ko04075(Plant hormone signal transduction)	3	0.220502	5	0.381983
60	mtr-miR171d	TGATTGAGCCGTGCCAATATC	Bv5_122850_jkmd.t1	2076-2096	2087	2	2	PREDICTED: scarecrow-like protein 6 [Beta vulgaris subsp. vulgaris]	GO:0003700(DNA binding transcription factor activity);GO:0005634(nucleus);GO:0006355(regulation of transcription, DNA-templated);GO:0030154(cell differentiation);GO:0043565(sequence-specific DNA binding)	ko04075(Plant hormone signal transduction)	226	0.220502	89	0.381983
60	mtr-miR171d	TGATTGAGCCGTGCCAATATC	Bv_011420_aoao.t1	794-814	805	2	0	PREDICTED: scarecrow-like protein 15 [Beta vulgaris subsp. vulgaris]	GO:0003700(DNA binding transcription factor activity);GO:0005634(nucleus);GO:0006355(regulation of transcription, DNA-templated);GO:0030154(cell differentiation);GO:0043565(sequence-specific DNA binding);GO:0048831(regulation of shoot system development)	ko04075(Plant hormone signal transduction)	16	0.24981	36	0.00525376
61	mtr-miR171d_1ss5TG	TGATGGAGCCGTGCCAATATC	Bv5_122850_jkmd.t1	2076-2096	2087	2	2	PREDICTED: scarecrow-like protein 6 [Beta vulgaris subsp. vulgaris]	GO:0003700(DNA binding transcription factor activity);GO:0005634(nucleus);GO:0006355(regulation of transcription, DNA-templated);GO:0030154(cell differentiation);GO:0043565(sequence-specific DNA binding)	ko04075(Plant hormone signal transduction)	226	0.158406	89	0.283348
61	mtr-miR171d_1ss5TG	TGATGGAGCCGTGCCAATATC	Bv9_225070_jpic.t1	2328-2349	2340	2	4	PREDICTED: heat shock protein 90-6, mitochondrial [Beta vulgaris subsp. vulgaris]	GO:0005524(ATP binding);GO:0005618(cell wall);GO:0005739(mitochondrion);GO:0006457(protein folding);GO:0009507(chloroplast);GO:0009570(chloroplast stroma)	ko04141(Protein processing in endoplasmic reticulum);ko04626(Plant-pathogen interaction)	3	0.235296	1	0.299495
61	mtr-miR171d_1ss5TG	TGATGGAGCCGTGCCAATATC	Bv_011420_aoao.t1	794-814	805	2	0	PREDICTED: scarecrow-like protein 15 [Beta vulgaris subsp. vulgaris]	GO:0003700(DNA binding transcription factor activity);GO:0005634(nucleus);GO:0006355(regulation of transcription, DNA-templated);GO:0030154(cell differentiation);GO:0043565(sequence-specific DNA binding);GO:0048831(regulation of shoot system development)	ko04075(Plant hormone signal transduction)	16	0.190048	36	0.00385546
65	gma-miR171k-3p	TTGAGCCGCGCCAATATCACT	Bv5_122850_jkmd.t1	2073-2093	2084	0	0	PREDICTED: scarecrow-like protein 6 [Beta vulgaris subsp. vulgaris]	GO:0003700(DNA binding transcription factor activity);GO:0005634(nucleus);GO:0006355(regulation of transcription, DNA-templated);GO:0030154(cell differentiation);GO:0043565(sequence-specific DNA binding)	ko04075(Plant hormone signal transduction)	244	0.00464365	273	0.00455485
65	gma-miR171k-3p	TTGAGCCGCGCCAATATCACT	Bv_011420_aoao.t1	791-811	802	2	2	PREDICTED: scarecrow-like protein 15 [Beta vulgaris subsp. vulgaris]	GO:0003700(DNA binding transcription factor activity);GO:0005634(nucleus);GO:0006355(regulation of transcription, DNA-templated);GO:0030154(cell differentiation);GO:0043565(sequence-specific DNA binding);GO:0048831(regulation of shoot system development)	ko04075(Plant hormone signal transduction)	3	0.158406	5	0.283348
67	mtr-miR172b_1ss1AC	CGAATCTTGATGATGCTGCAT	Bv7_179610_tysn.t1	1425-1445	1436	0	1	PREDICTED: AP2-like ethylene-responsive transcription factor TOE3 [Beta vulgaris subsp. vulgaris]	GO:0003677(DNA binding);GO:0003700(DNA binding transcription factor activity);GO:0005634(nucleus);GO:0006351(transcription, DNA-templated);GO:0006355(regulation of transcription, DNA-templated);GO:0009908(flower development);GO:0010073(meristem maintenance);GO:0010093(specification of floral organ identity);GO:0019953(sexual reproduction);GO:0030154(cell differentiation);GO:0048316(seed developme…	-	74	0.0254492	5	0.0155429
67	mtr-miR172b_1ss1AC	CGAATCTTGATGATGCTGCAT	MSTRG.5583.3	2327-2347	2338	0	2	-	-	-	2.85714	0.0271922	0.571429	0.94218
67	mtr-miR172b_1ss1AC	CGAATCTTGATGATGCTGCAT	MSTRG.5583.4	1773-1793	1784	0	2	-	-	-	2.85714	0.0271922	0.571429	0.94218
67	mtr-miR172b_1ss1AC	CGAATCTTGATGATGCTGCAT	Bv2_045840_qtyg.t2	1790-1810	1801	0	2	PREDICTED: ethylene-responsive transcription factor RAP2-7-like isoform X4 [Beta vulgaris subsp. vulgaris]	GO:0003677(DNA binding);GO:0003700(DNA binding transcription factor activity);GO:0005634(nucleus);GO:0006351(transcription, DNA-templated);GO:0006355(regulation of transcription, DNA-templated);GO:0009908(flower development);GO:0010073(meristem maintenance);GO:0010093(specification of floral organ identity);GO:0019953(sexual reproduction);GO:0030154(cell differentiation);GO:0048316(seed developme…	-	2.85714	0.0271922	0.571429	0.94218
67	mtr-miR172b_1ss1AC	CGAATCTTGATGATGCTGCAT	MSTRG.5583.2	1891-1911	1902	0	2	-	-	-	2.85714	0.0271922	0.571429	0.94218
67	mtr-miR172b_1ss1AC	CGAATCTTGATGATGCTGCAT	MSTRG.5583.5	1770-1790	1781	0	2	-	-	-	2.85714	0.0271922	0.571429	0.94218
67	mtr-miR172b_1ss1AC	CGAATCTTGATGATGCTGCAT	Bv2_045840_qtyg.t1	1793-1813	1804	0	2	PREDICTED: ethylene-responsive transcription factor RAP2-7-like isoform X3 [Beta vulgaris subsp. vulgaris]	GO:0003677(DNA binding);GO:0003700(DNA binding transcription factor activity);GO:0005634(nucleus);GO:0006351(transcription, DNA-templated);GO:0006355(regulation of transcription, DNA-templated);GO:0009908(flower development);GO:0010073(meristem maintenance);GO:0010093(specification of floral organ identity);GO:0019953(sexual reproduction);GO:0030154(cell differentiation);GO:0048316(seed developme…	-	2.85714	0.0271922	0.571429	0.94218
67	mtr-miR172b_1ss1AC	CGAATCTTGATGATGCTGCAT	MSTRG.5583.1	1928-1948	1939	0	2	-	-	-	2.85714	0.0271922	0.571429	0.94218
67	mtr-miR172b_1ss1AC	CGAATCTTGATGATGCTGCAT	MSTRG.24785.2	562-582	573	3	2	-	-	-	1.5	0.116605	2	0.557097
67	mtr-miR172b_1ss1AC	CGAATCTTGATGATGCTGCAT	Bv9_202740_phwc.t1	369-389	380	3	0	hypothetical protein BVRB_9g202740 [Beta vulgaris subsp. vulgaris]	-	-	1.5	0.116605	2	0.00769606
68	mtr-miR172c-5p_2ss2TC11CT	GCAGCATCATTAAGATTCACA	Bv7_161820_asem.t1	695-714	705	3		PREDICTED: RNA-binding protein CP29B, chloroplastic [Beta vulgaris subsp. vulgaris]	GO:0003723(RNA binding);GO:0003729(mRNA binding);GO:0006397(mRNA processing);GO:0008266(poly(U) RNA binding);GO:0009409(response to cold);GO:0009507(chloroplast);GO:0009534(chloroplast thylakoid);GO:0009535(chloroplast thylakoid membrane);GO:0009570(chloroplast stroma);GO:0009579(thylakoid);GO:0009737(response to abscisic acid);GO:0009941(chloroplast envelope);GO:0010319(stromule);GO:0045087(inna…	-	2	0.655314
68	mtr-miR172c-5p_2ss2TC11CT	GCAGCATCATTAAGATTCACA	Bv5_125870_rycp.t1	2025-2045	2036		2	PREDICTED: protein NLP7 [Beta vulgaris subsp. vulgaris]	GO:0003700(DNA binding transcription factor activity);GO:0005634(nucleus);GO:0009414(response to water deprivation);GO:0010118(stomatal movement);GO:0010167(response to nitrate);GO:0042128(nitrate assimilation)	-			2	0.948257
68	mtr-miR172c-5p_2ss2TC11CT	GCAGCATCATTAAGATTCACA	MSTRG.15238.2	1700-1720	1711		2	-	-	-			2	0.948257
69	mtr-miR172c-5p_2ss2TC9AT	GCAGCATCTTCAAGATTCACA	Bv9_207720_jnnq.t1	1466-1485	1476	2	2	PREDICTED: glucan endo-1,3-beta-glucosidase 12 [Beta vulgaris subsp. vulgaris]	GO:0004553(hydrolase activity, hydrolyzing O-glycosyl compounds);GO:0030247(polysaccharide binding);GO:0046658(anchored component of plasma membrane)	ko00500(Starch and sucrose metabolism)	12	0.318349	4	0.523061
69	mtr-miR172c-5p_2ss2TC9AT	GCAGCATCTTCAAGATTCACA	Bv9_208590_puum.t1	1970-1989	1980	3		PREDICTED: ethylene-responsive transcription factor ERF054 [Beta vulgaris subsp. vulgaris]	GO:0003677(DNA binding);GO:0003700(DNA binding transcription factor activity);GO:0005515(protein binding);GO:0005634(nucleus);GO:0005737(cytoplasm);GO:0006351(transcription, DNA-templated);GO:0006355(regulation of transcription, DNA-templated);GO:0009651(response to salt stress);GO:0009873(ethylene-activated signaling pathway);GO:0043565(sequence-specific DNA binding);GO:0045893(positive regulati…	-	2	0.513906
69	mtr-miR172c-5p_2ss2TC9AT	GCAGCATCTTCAAGATTCACA	Bv5_097740_ishz.t1	295-315	306		2	PREDICTED: putative lipid-binding protein AIR1B [Beta vulgaris subsp. vulgaris]	GO:0005576(extracellular region);GO:0005783(endoplasmic reticulum);GO:0006869(lipid transport);GO:0008289(lipid binding);GO:0009506(plasmodesma)	-			4	0.999911
69	mtr-miR172c-5p_2ss2TC9AT	GCAGCATCTTCAAGATTCACA	Bv5_125870_rycp.t1	2025-2045	2036		2	PREDICTED: protein NLP7 [Beta vulgaris subsp. vulgaris]	GO:0003700(DNA binding transcription factor activity);GO:0005634(nucleus);GO:0009414(response to water deprivation);GO:0010118(stomatal movement);GO:0010167(response to nitrate);GO:0042128(nitrate assimilation)	-			2	0.991247
69	mtr-miR172c-5p_2ss2TC9AT	GCAGCATCTTCAAGATTCACA	MSTRG.15238.2	1700-1720	1711		2	-	-	-			2	0.991247
70	mtr-miR172d-3p_R+1_1ss9GT	AGAATCTTTATGATGCTGCAG	Bv7_179610_tysn.t1	1425-1445	1436	0	1	PREDICTED: AP2-like ethylene-responsive transcription factor TOE3 [Beta vulgaris subsp. vulgaris]	GO:0003677(DNA binding);GO:0003700(DNA binding transcription factor activity);GO:0005634(nucleus);GO:0006351(transcription, DNA-templated);GO:0006355(regulation of transcription, DNA-templated);GO:0009908(flower development);GO:0010073(meristem maintenance);GO:0010093(specification of floral organ identity);GO:0019953(sexual reproduction);GO:0030154(cell differentiation);GO:0048316(seed developme…	-	74	0.0607338	5	0.0373589
70	mtr-miR172d-3p_R+1_1ss9GT	AGAATCTTTATGATGCTGCAG	MSTRG.5583.5	1770-1790	1781	0	2	-	-	-	2.85714	0.0607338	0.571429	0.998463
70	mtr-miR172d-3p_R+1_1ss9GT	AGAATCTTTATGATGCTGCAG	MSTRG.5583.4	1773-1793	1784	0	2	-	-	-	2.85714	0.0607338	0.571429	0.998463
70	mtr-miR172d-3p_R+1_1ss9GT	AGAATCTTTATGATGCTGCAG	MSTRG.5583.1	1928-1948	1939	0	2	-	-	-	2.85714	0.0607338	0.571429	0.998463
70	mtr-miR172d-3p_R+1_1ss9GT	AGAATCTTTATGATGCTGCAG	Bv2_045840_qtyg.t2	1790-1810	1801	0	2	PREDICTED: ethylene-responsive transcription factor RAP2-7-like isoform X4 [Beta vulgaris subsp. vulgaris]	GO:0003677(DNA binding);GO:0003700(DNA binding transcription factor activity);GO:0005634(nucleus);GO:0006351(transcription, DNA-templated);GO:0006355(regulation of transcription, DNA-templated);GO:0009908(flower development);GO:0010073(meristem maintenance);GO:0010093(specification of floral organ identity);GO:0019953(sexual reproduction);GO:0030154(cell differentiation);GO:0048316(seed developme…	-	2.85714	0.0607338	0.571429	0.998463
70	mtr-miR172d-3p_R+1_1ss9GT	AGAATCTTTATGATGCTGCAG	Bv2_045840_qtyg.t1	1793-1813	1804	0	2	PREDICTED: ethylene-responsive transcription factor RAP2-7-like isoform X3 [Beta vulgaris subsp. vulgaris]	GO:0003677(DNA binding);GO:0003700(DNA binding transcription factor activity);GO:0005634(nucleus);GO:0006351(transcription, DNA-templated);GO:0006355(regulation of transcription, DNA-templated);GO:0009908(flower development);GO:0010073(meristem maintenance);GO:0010093(specification of floral organ identity);GO:0019953(sexual reproduction);GO:0030154(cell differentiation);GO:0048316(seed developme…	-	2.85714	0.0607338	0.571429	0.998463
70	mtr-miR172d-3p_R+1_1ss9GT	AGAATCTTTATGATGCTGCAG	MSTRG.5583.2	1891-1911	1902	0	2	-	-	-	2.85714	0.0607338	0.571429	0.998463
70	mtr-miR172d-3p_R+1_1ss9GT	AGAATCTTTATGATGCTGCAG	MSTRG.5583.3	2327-2347	2338	0	2	-	-	-	2.85714	0.0607338	0.571429	0.998463
70	mtr-miR172d-3p_R+1_1ss9GT	AGAATCTTTATGATGCTGCAG	MSTRG.24785.2	562-582	573	3	2	-	-	-	1.5	0.627018	2	0.998463
70	mtr-miR172d-3p_R+1_1ss9GT	AGAATCTTTATGATGCTGCAG	Bv9_202740_phwc.t1	369-389	380	3	0	hypothetical protein BVRB_9g202740 [Beta vulgaris subsp. vulgaris]	-	-	1.5	0.627018	2	0.0596051
70	mtr-miR172d-3p_R+1_1ss9GT	AGAATCTTTATGATGCTGCAG	MSTRG.27455.1	1537-1556	1547		4	-	-	-			0.25	0.704891
70	mtr-miR172d-3p_R+1_1ss9GT	AGAATCTTTATGATGCTGCAG	MSTRG.27455.2	1402-1421	1412		4	-	-	-			0.25	0.704891
70	mtr-miR172d-3p_R+1_1ss9GT	AGAATCTTTATGATGCTGCAG	MSTRG.27455.4	915-934	925		4	-	-	-			0.25	0.704891
70	mtr-miR172d-3p_R+1_1ss9GT	AGAATCTTTATGATGCTGCAG	Bv9_224630_yqiq.t1	1036-1055	1046		4	PREDICTED: auxin-responsive protein IAA2 [Beta vulgaris subsp. vulgaris]	GO:0003700(DNA binding transcription factor activity);GO:0005515(protein binding);GO:0005634(nucleus);GO:0006351(transcription, DNA-templated);GO:0006355(regulation of transcription, DNA-templated);GO:0009733(response to auxin);GO:0009734(auxin-activated signaling pathway)	ko04075(Plant hormone signal transduction)			0.25	0.704891
71	mtr-miR319a-3p	TTGGACTGAAGGGAGCTCCC	MSTRG.25655.1	1441-1460	1451	2	0	-	-	-	8.5	0.577804	6	0.0156786
71	mtr-miR319a-3p	TTGGACTGAAGGGAGCTCCC	Bv9_209170_oise.t1	1441-1460	1451	2	0	PREDICTED: transcription factor TCP4 [Beta vulgaris subsp. vulgaris]	GO:0003677(DNA binding);GO:0003700(DNA binding transcription factor activity);GO:0005515(protein binding);GO:0005634(nucleus);GO:0006351(transcription, DNA-templated);GO:0006355(regulation of transcription, DNA-templated);GO:0009793(embryo development ending in seed dormancy);GO:0009965(leaf morphogenesis);GO:0010150(leaf senescence);GO:0030154(cell differentiation);GO:0045962(positive regulation…	-	8.5	0.577804	6	0.0156786
71	mtr-miR319a-3p	TTGGACTGAAGGGAGCTCCC	MSTRG.22939.1	1564-1583	1574		2	-	-	-			5.5	0.588703
71	mtr-miR319a-3p	TTGGACTGAAGGGAGCTCCC	Bv8_188010_ypde.t1	1564-1583	1574		2	PREDICTED: transcription factor TCP2 [Beta vulgaris subsp. vulgaris]	GO:0003677(DNA binding);GO:0003700(DNA binding transcription factor activity);GO:0005515(protein binding);GO:0005634(nucleus);GO:0006351(transcription, DNA-templated);GO:0006355(regulation of transcription, DNA-templated);GO:0009637(response to blue light);GO:0009965(leaf morphogenesis);GO:0030154(cell differentiation);GO:0045962(positive regulation of development, heterochronic);GO:0048366(leaf …	-			5.5	0.588703
73	mtr-miR390	AAGCTCAGGAGGGATAGCGCC	Bv5_122540_cjpj.t1	375-395	386	2		hypothetical protein BVRB_5g122540 [Beta vulgaris subsp. vulgaris]	-	-	5.5	0.368644
73	mtr-miR390	AAGCTCAGGAGGGATAGCGCC	MSTRG.14827.1	682-702	693	2		-	-	-	5.5	0.368644
75	mtr-miR393a_R+1	TCCAAAGGGATCGCATTGATCC	Bv4_082790_aeju.t1	1689-1711	1702	0	0	PREDICTED: protein TRANSPORT INHIBITOR RESPONSE 1 [Beta vulgaris subsp. vulgaris]	GO:0000822(inositol hexakisphosphate binding);GO:0009734(auxin-activated signaling pathway)	ko04075(Plant hormone signal transduction)	761	0.0117457	146	0.0115218
75	mtr-miR393a_R+1	TCCAAAGGGATCGCATTGATCC	MSTRG.18568.2	2722-2743	2734	0	0	-	-	-	180.5	0.0117457	31	0.0115218
75	mtr-miR393a_R+1	TCCAAAGGGATCGCATTGATCC	Bv6_152100_pkfh.t1	1924-1945	1936	0	2	PREDICTED: protein AUXIN SIGNALING F-BOX 2 [Beta vulgaris subsp. vulgaris]	GO:0000822(inositol hexakisphosphate binding);GO:0009734(auxin-activated signaling pathway)	ko04075(Plant hormone signal transduction)	180.5	0.0117457	31	0.705243
76	gma-miR394a-5p	TTGGCATTCTGTCCACCTCC	MSTRG.18409.3	1345-1364	1355	0	0	-	-	-	13.3333	0.0138664	10.3333	0.0136024
76	gma-miR394a-5p	TTGGCATTCTGTCCACCTCC	Bv6_150670_kyet.t1	1313-1332	1323	0	0	PREDICTED: F-box only protein 6 isoform X1 [Beta vulgaris subsp. vulgaris]	GO:0004842(ubiquitin-protein transferase activity);GO:0010305(leaf vascular tissue pattern formation);GO:0010928(regulation of auxin mediated signaling pathway);GO:0019005(SCF ubiquitin ligase complex);GO:0031146(SCF-dependent proteasomal ubiquitin-dependent protein catabolic process);GO:0060776(simple leaf morphogenesis)	-	13.3333	0.0138664	10.3333	0.0136024
76	gma-miR394a-5p	TTGGCATTCTGTCCACCTCC	MSTRG.18409.1	5148-5167	5158	0	0	-	-	-	13.3333	0.0138664	10.3333	0.0136024
77	mtr-miR395a_2ss1AC21CT	CTGAAGTGTTTGGGGGAACTT	MSTRG.30710.4	196-216	207	2		-	-	-	1.66667	0.498338
77	mtr-miR395a_2ss1AC21CT	CTGAAGTGTTTGGGGGAACTT	MSTRG.30710.3	164-184	175	2		-	-	-	1.66667	0.498338
77	mtr-miR395a_2ss1AC21CT	CTGAAGTGTTTGGGGGAACTT	Bv_010680_tsww.t1	325-345	336	2		PREDICTED: sulfate transporter 1.2 isoform X1 [Beta vulgaris subsp. vulgaris]	GO:0005887(integral component of plasma membrane);GO:0015116(sulfate transmembrane transporter activity)	-	1.66667	0.498338
77	mtr-miR395a_2ss1AC21CT	CTGAAGTGTTTGGGGGAACTT	Bv_009820_mrec.t1	387-407	398	2	2	PREDICTED: ATP sulfurylase 1, chloroplastic [Beta vulgaris subsp. vulgaris]	GO:0000103(sulfate assimilation);GO:0004020(adenylylsulfate kinase activity)	ko00920(Sulfur metabolism);ko00230(Purine metabolism);ko00450(Selenocompound metabolism);ko00261(Monobactam biosynthesis)	3	0.498338	23	0.736225
78	mtr-miR395a_L-1	TGAAGTGTTTGGGGGAACTC	Bv5_103990_rjha.t1	89-108	99	0		PREDICTED: methionine gamma-lyase [Beta vulgaris subsp. vulgaris]	GO:0003824(catalytic activity);GO:0003962(cystathionine gamma-synthase activity);GO:0004123(cystathionine gamma-lyase activity);GO:0005737(cytoplasm);GO:0005829(cytosol);GO:0006520(cellular amino acid metabolic process);GO:0009970(cellular response to sulfate starvation);GO:0018826(methionine gamma-lyase activity);GO:0019343(cysteine biosynthetic process via cystathionine);GO:0019346(transsulfura…	ko00270(Cysteine and methionine metabolism);ko00450(Selenocompound metabolism)	131	0.00321714
78	mtr-miR395a_L-1	TGAAGTGTTTGGGGGAACTC	Bv_009820_mrec.t1	387-406	397	4	2	PREDICTED: ATP sulfurylase 1, chloroplastic [Beta vulgaris subsp. vulgaris]	GO:0000103(sulfate assimilation);GO:0004020(adenylylsulfate kinase activity)	ko00920(Sulfur metabolism);ko00230(Purine metabolism);ko00450(Selenocompound metabolism);ko00261(Monobactam biosynthesis)	1	0.358021	14	0.803837
80	mtr-miR395k_1ss1TC	CTGAAGCGTTTGGGGGAACTC	Bv_009820_mrec.t1	387-407	398	2	2	PREDICTED: ATP sulfurylase 1, chloroplastic [Beta vulgaris subsp. vulgaris]	GO:0000103(sulfate assimilation);GO:0004020(adenylylsulfate kinase activity)	ko00920(Sulfur metabolism);ko00230(Purine metabolism);ko00450(Selenocompound metabolism);ko00261(Monobactam biosynthesis)	3	0.205421	23	0.358676
80	mtr-miR395k_1ss1TC	CTGAAGCGTTTGGGGGAACTC	MSTRG.2762.1	85-106	97		2	-	-	-			1	0.404442
80	mtr-miR395k_1ss1TC	CTGAAGCGTTTGGGGGAACTC	MSTRG.28867.1	182-203	194		2	-	-	-			1	0.404442
81	mtr-miR396a-5p_R+1	TTCCACAGCTTTCTTGAACTTT	MSTRG.6062.3	262-284	274	0	0	-	-	-	76.3333	0.0747523	37.6667	0.0733735
81	mtr-miR396a-5p_R+1	TTCCACAGCTTTCTTGAACTTT	MSTRG.15603.2	1008-1030	1020	0	0	-	-	-	105.667	0.0747523	41.3333	0.0733735
81	mtr-miR396a-5p_R+1	TTCCACAGCTTTCTTGAACTTT	Bv7_160040_kepw.t2	822-844	834	0	0	PREDICTED: growth-regulating factor 3 isoform X1 [Beta vulgaris subsp. vulgaris]	GO:0005515(protein binding);GO:0005524(ATP binding);GO:0005634(nucleus);GO:0006351(transcription, DNA-templated);GO:0006355(regulation of transcription, DNA-templated);GO:0048366(leaf development)	-	46.5	0.0747523	27.5	0.0733735
81	mtr-miR396a-5p_R+1	TTCCACAGCTTTCTTGAACTTT	MSTRG.15603.3	1456-1478	1468	0	0	-	-	-	105.667	0.0747523	41.3333	0.0733735
81	mtr-miR396a-5p_R+1	TTCCACAGCTTTCTTGAACTTT	Bv6_128450_onnj.t1	1008-1030	1020	0	0	PREDICTED: growth-regulating factor 2 [Beta vulgaris subsp. vulgaris]	GO:0005515(protein binding);GO:0005524(ATP binding);GO:0005634(nucleus);GO:0006351(transcription, DNA-templated);GO:0006355(regulation of transcription, DNA-templated);GO:0008285(negative regulation of cell proliferation);GO:0048364(root development);GO:0048366(leaf development)	-	105.667	0.0747523	41.3333	0.0733735
81	mtr-miR396a-5p_R+1	TTCCACAGCTTTCTTGAACTTT	Bv1_019700_yzuj.t1	873-895	885	0	2	PREDICTED: growth-regulating factor 9 [Beta vulgaris subsp. vulgaris]	GO:0005515(protein binding);GO:0005524(ATP binding);GO:0005634(nucleus);GO:0006351(transcription, DNA-templated);GO:0006355(regulation of transcription, DNA-templated);GO:0032502(developmental process);GO:0048366(leaf development)	-	9	0.0170389	1	0.830835
81	mtr-miR396a-5p_R+1	TTCCACAGCTTTCTTGAACTTT	MSTRG.6062.1	625-647	637	0	0	-	-	-	76.3333	0.0747523	37.6667	0.0733735
81	mtr-miR396a-5p_R+1	TTCCACAGCTTTCTTGAACTTT	Bv1_019700_yzuj.t2	675-697	687	2	2	PREDICTED: growth-regulating factor 9 [Beta vulgaris subsp. vulgaris]	GO:0005515(protein binding);GO:0005524(ATP binding);GO:0005634(nucleus);GO:0006351(transcription, DNA-templated);GO:0006355(regulation of transcription, DNA-templated);GO:0032502(developmental process);GO:0048366(leaf development)	-	9	0.60139	1	0.830835
81	mtr-miR396a-5p_R+1	TTCCACAGCTTTCTTGAACTTT	Bv3_049470_nias.t1	625-647	637	0	0	PREDICTED: growth-regulating factor 4-like [Beta vulgaris subsp. vulgaris]	GO:0005737(cytoplasm);GO:0008757(S-adenosylmethionine-dependent methyltransferase activity);GO:0032259(methylation)	-	76.3333	0.0747523	37.6667	0.0733735
81	mtr-miR396a-5p_R+1	TTCCACAGCTTTCTTGAACTTT	Bv7_160040_kepw.t1	822-844	834	0	0	PREDICTED: growth-regulating factor 3 isoform X2 [Beta vulgaris subsp. vulgaris]	GO:0005515(protein binding);GO:0005524(ATP binding);GO:0005634(nucleus);GO:0006351(transcription, DNA-templated);GO:0006355(regulation of transcription, DNA-templated);GO:0048366(leaf development)	-	46.5	0.0747523	27.5	0.0733735
81	mtr-miR396a-5p_R+1	TTCCACAGCTTTCTTGAACTTT	Bv_014080_ghud.t1	262-283	274		0	hypothetical protein BVRB_014080 [Beta vulgaris subsp. vulgaris]	-	-			12	0.0167151
81	mtr-miR396a-5p_R+1	TTCCACAGCTTTCTTGAACTTT	Bv1_015660_nghm.t1	522-543	534	4		PREDICTED: low-temperature-induced cysteine proteinase [Beta vulgaris subsp. vulgaris]	GO:0004197(cysteine-type endopeptidase activity);GO:0005615(extracellular space);GO:0005764(lysosome);GO:0051603(proteolysis involved in cellular protein catabolic process)	ko04145(Phagosome)	1	0.88761
81	mtr-miR396a-5p_R+1	TTCCACAGCTTTCTTGAACTTT	Bv6_138270_oasy.t1	10-31	22		4	hypothetical protein BVRB_6g138270 [Beta vulgaris subsp. vulgaris]	GO:0000149(SNARE binding);GO:0005484(SNAP receptor activity);GO:0006887(exocytosis);GO:0006906(vesicle fusion);GO:0031201(SNARE complex)	-			1	0.704891
82	mtr-miR396b-3p	GTTCAATAAAGCTGTGGGAAG	Bv8_193810_nuih.t1	151-171	162	2		-	-	-	3	0.291719
82	mtr-miR396b-3p	GTTCAATAAAGCTGTGGGAAG	Bv8_193810_nuih.t2	151-171	162	2		-	-	-	3	0.291719
83	mtr-miR396b-5p	TTCCACAGCTTTCTTGAACTG	Bv7_160040_kepw.t2	823-844	834	0	0	PREDICTED: growth-regulating factor 3 isoform X1 [Beta vulgaris subsp. vulgaris]	GO:0005515(protein binding);GO:0005524(ATP binding);GO:0005634(nucleus);GO:0006351(transcription, DNA-templated);GO:0006355(regulation of transcription, DNA-templated);GO:0048366(leaf development)	-	46.5	0.0441101	27.5	0.0432832
83	mtr-miR396b-5p	TTCCACAGCTTTCTTGAACTG	MSTRG.15603.2	1009-1030	1020	0	0	-	-	-	105.667	0.036551	41.3333	0.0358632
83	mtr-miR396b-5p	TTCCACAGCTTTCTTGAACTG	Bv6_128450_onnj.t1	1009-1030	1020	0	0	PREDICTED: growth-regulating factor 2 [Beta vulgaris subsp. vulgaris]	GO:0005515(protein binding);GO:0005524(ATP binding);GO:0005634(nucleus);GO:0006351(transcription, DNA-templated);GO:0006355(regulation of transcription, DNA-templated);GO:0008285(negative regulation of cell proliferation);GO:0048364(root development);GO:0048366(leaf development)	-	105.667	0.036551	41.3333	0.0358632
83	mtr-miR396b-5p	TTCCACAGCTTTCTTGAACTG	Bv7_160040_kepw.t1	823-844	834	0	0	PREDICTED: growth-regulating factor 3 isoform X2 [Beta vulgaris subsp. vulgaris]	GO:0005515(protein binding);GO:0005524(ATP binding);GO:0005634(nucleus);GO:0006351(transcription, DNA-templated);GO:0006355(regulation of transcription, DNA-templated);GO:0048366(leaf development)	-	46.5	0.0441101	27.5	0.0432832
83	mtr-miR396b-5p	TTCCACAGCTTTCTTGAACTG	MSTRG.29213.2	1066-1087	1077	0	2	-	-	-	71.3333	0.0441101	4	0.990574
83	mtr-miR396b-5p	TTCCACAGCTTTCTTGAACTG	MSTRG.6062.3	263-284	274	0	0	-	-	-	76.3333	0.0441101	37.6667	0.0432832
83	mtr-miR396b-5p	TTCCACAGCTTTCTTGAACTG	MSTRG.6062.1	626-647	637	0	0	-	-	-	76.3333	0.0441101	37.6667	0.0432832
83	mtr-miR396b-5p	TTCCACAGCTTTCTTGAACTG	MSTRG.15603.3	1457-1478	1468	0	0	-	-	-	105.667	0.036551	41.3333	0.0358632
83	mtr-miR396b-5p	TTCCACAGCTTTCTTGAACTG	MSTRG.29213.1	463-484	474	0	2	-	-	-	71.3333	0.0441101	4	0.990574
83	mtr-miR396b-5p	TTCCACAGCTTTCTTGAACTG	Bv1_019700_yzuj.t2	676-697	687	2	2	PREDICTED: growth-regulating factor 9 [Beta vulgaris subsp. vulgaris]	GO:0005515(protein binding);GO:0005524(ATP binding);GO:0005634(nucleus);GO:0006351(transcription, DNA-templated);GO:0006355(regulation of transcription, DNA-templated);GO:0032502(developmental process);GO:0048366(leaf development)	-	9	0.897743	1	0.987786
83	mtr-miR396b-5p	TTCCACAGCTTTCTTGAACTG	Bv1_019700_yzuj.t1	874-895	885	0	2	PREDICTED: growth-regulating factor 9 [Beta vulgaris subsp. vulgaris]	GO:0005515(protein binding);GO:0005524(ATP binding);GO:0005634(nucleus);GO:0006351(transcription, DNA-templated);GO:0006355(regulation of transcription, DNA-templated);GO:0032502(developmental process);GO:0048366(leaf development)	-	9	0.0417114	1	0.987786
83	mtr-miR396b-5p	TTCCACAGCTTTCTTGAACTG	Bv3_049470_nias.t1	626-647	637	0	0	PREDICTED: growth-regulating factor 4-like [Beta vulgaris subsp. vulgaris]	GO:0005737(cytoplasm);GO:0008757(S-adenosylmethionine-dependent methyltransferase activity);GO:0032259(methylation)	-	76.3333	0.0441101	37.6667	0.0432832
83	mtr-miR396b-5p	TTCCACAGCTTTCTTGAACTG	Bv_000250_ipex.t1	1065-1086	1076	0	2	PREDICTED: growth-regulating factor 7 [Beta vulgaris subsp. vulgaris]	GO:0005515(protein binding);GO:0005524(ATP binding);GO:0005634(nucleus);GO:0006351(transcription, DNA-templated);GO:0006355(regulation of transcription, DNA-templated);GO:0009624(response to nematode);GO:0019760(glucosinolate metabolic process);GO:0043565(sequence-specific DNA binding);GO:0048364(root development);GO:0048366(leaf development);GO:0061062(regulation of nematode larval development)	-	71.3333	0.0441101	4	0.990574
83	mtr-miR396b-5p	TTCCACAGCTTTCTTGAACTG	Bv_014080_ghud.t1	263-283	274		0	hypothetical protein BVRB_014080 [Beta vulgaris subsp. vulgaris]	-	-			12	0.0409285
83	mtr-miR396b-5p	TTCCACAGCTTTCTTGAACTG	Bv5_104140_hfow.t2	1040-1061	1051	2	0	PREDICTED: growth-regulating factor 3 isoform X1 [Beta vulgaris subsp. vulgaris]	GO:0005737(cytoplasm);GO:0008757(S-adenosylmethionine-dependent methyltransferase activity);GO:0032259(methylation)	-	4.5	0.863692	3	0.0358632
83	mtr-miR396b-5p	TTCCACAGCTTTCTTGAACTG	Bv5_104140_hfow.t1	1037-1058	1048	2	0	PREDICTED: growth-regulating factor 3 isoform X2 [Beta vulgaris subsp. vulgaris]	GO:0005737(cytoplasm);GO:0008757(S-adenosylmethionine-dependent methyltransferase activity);GO:0032259(methylation)	-	4.5	0.863692	3	0.0358632
83	mtr-miR396b-5p	TTCCACAGCTTTCTTGAACTG	Bv_000980_ejkk.t1	554-575	565	2	4	PREDICTED: growth-regulating factor 1 [Beta vulgaris subsp. vulgaris]	GO:0005634(nucleus);GO:0009739(response to gibberellin);GO:0030912(response to deep water)	-	2	0.910579	0.5	0.959383
83	mtr-miR396b-5p	TTCCACAGCTTTCTTGAACTG	MSTRG.29306.1	300-321	311	2	4	-	-	-	2	0.910579	0.5	0.959383
83	mtr-miR396b-5p	TTCCACAGCTTTCTTGAACTG	MSTRG.21151.2	1767-1787	1778	2	2	-	-	-	2.4	0.863692	1	0.978718
83	mtr-miR396b-5p	TTCCACAGCTTTCTTGAACTG	MSTRG.21151.3	2081-2101	2092	2	2	-	-	-	2.4	0.863692	1	0.978718
83	mtr-miR396b-5p	TTCCACAGCTTTCTTGAACTG	Bv7_172910_myap.t1	1521-1541	1532	2	2	PREDICTED: neutral ceramidase [Beta vulgaris subsp. vulgaris]	GO:0005576(extracellular region);GO:0005623(cell);GO:0005774(vacuolar membrane);GO:0005783(endoplasmic reticulum);GO:0017040(N-acylsphingosine amidohydrolase activity);GO:0034599(cellular response to oxidative stress);GO:0090156(cellular sphingolipid homeostasis)	ko00600(Sphingolipid metabolism)	2.4	0.863692	1	0.978718
83	mtr-miR396b-5p	TTCCACAGCTTTCTTGAACTG	MSTRG.21151.4	1469-1489	1480	2	2	-	-	-	2.4	0.863692	1	0.978718
83	mtr-miR396b-5p	TTCCACAGCTTTCTTGAACTG	MSTRG.21151.1	1636-1656	1647	2	2	-	-	-	2.4	0.863692	1	0.978718
83	mtr-miR396b-5p	TTCCACAGCTTTCTTGAACTG	Bv4_073360_drfn.t1	1244-1264	1255	2	1	PREDICTED: magnesium-chelatase subunit ChlD, chloroplastic [Beta vulgaris subsp. vulgaris]	GO:0005524(ATP binding);GO:0009507(chloroplast);GO:0009534(chloroplast thylakoid);GO:0009570(chloroplast stroma);GO:0010007(magnesium chelatase complex);GO:0015979(photosynthesis);GO:0015995(chlorophyll biosynthetic process);GO:0016851(magnesium chelatase activity)	ko00860(Porphyrin and chlorophyll metabolism)	2.2	0.897743	1	0.0255585
83	mtr-miR396b-5p	TTCCACAGCTTTCTTGAACTG	MSTRG.8873.4	2271-2291	2282	2	1	-	-	-	2.2	0.897743	1	0.0255585
83	mtr-miR396b-5p	TTCCACAGCTTTCTTGAACTG	MSTRG.8873.5	1215-1235	1226	2	2	-	-	-	2.2	0.897743	1	0.987786
83	mtr-miR396b-5p	TTCCACAGCTTTCTTGAACTG	MSTRG.8873.2	1289-1309	1300	2	1	-	-	-	2.2	0.897743	1	0.0255585
83	mtr-miR396b-5p	TTCCACAGCTTTCTTGAACTG	MSTRG.8873.1	1244-1264	1255	2	1	-	-	-	2.2	0.897743	1	0.0255585
83	mtr-miR396b-5p	TTCCACAGCTTTCTTGAACTG	Bv5_114250_mohc.t1	706-725	717	4		PREDICTED: basic endochitinase [Beta vulgaris subsp. vulgaris]	GO:0004568(chitinase activity);GO:0005576(extracellular region);GO:0006032(chitin catabolic process);GO:0008061(chitin binding)	ko00520(Amino sugar and nucleotide sugar metabolism)	1	0.718934
83	mtr-miR396b-5p	TTCCACAGCTTTCTTGAACTG	Bv6_142210_nhoz.t1	240-259	250		2	PREDICTED: homologous-pairing protein 2 homolog [Beta vulgaris subsp. vulgaris]	GO:0003674(molecular_function);GO:0005634(nucleus);GO:0051026(chiasma assembly)	-			1	0.987786
83	mtr-miR396b-5p	TTCCACAGCTTTCTTGAACTG	Bv6_138270_oasy.t1	11-31	22		4	hypothetical protein BVRB_6g138270 [Beta vulgaris subsp. vulgaris]	GO:0000149(SNARE binding);GO:0005484(SNAP receptor activity);GO:0006887(exocytosis);GO:0006906(vesicle fusion);GO:0031201(SNARE complex)	-			1	0.92894
83	mtr-miR396b-5p	TTCCACAGCTTTCTTGAACTG	Bv5_112160_kqmc.t1	436-457	447		0	hypothetical protein BVRB_5g112160 isoform A [Beta vulgaris subsp. vulgaris]	GO:0003674(molecular_function);GO:0005739(mitochondrion);GO:0008150(biological_process);GO:0009507(chloroplast)	-			1	0.0409285
83	mtr-miR396b-5p	TTCCACAGCTTTCTTGAACTG	MSTRG.17250.1	87-106	97		2	-	-	-			1	0.987786
83	mtr-miR396b-5p	TTCCACAGCTTTCTTGAACTG	MSTRG.13638.1	431-452	442		2	-	-	-			1	0.987786
83	mtr-miR396b-5p	TTCCACAGCTTTCTTGAACTG	Bv8_188130_uqyq.t1	477-498	488		2	PREDICTED: pentatricopeptide repeat-containing protein At3g59040 [Beta vulgaris subsp. vulgaris]	GO:0003674(molecular_function);GO:0005739(mitochondrion);GO:0008150(biological_process);GO:0009507(chloroplast)	-			1	0.987786
83	mtr-miR396b-5p	TTCCACAGCTTTCTTGAACTG	MSTRG.13638.5	478-499	489		0	-	-	-			1	0.0409285
83	mtr-miR396b-5p	TTCCACAGCTTTCTTGAACTG	Bv5_112160_kqmc.t2	436-457	447		0	-	-	-			1	0.0409285
85	mtr-miR397-5p	TCATTGAGTGCAGCGTTGATG	MSTRG.10126.1	253-273	264		0	-	-	-			111.75	0.0139488
85	mtr-miR397-5p	TCATTGAGTGCAGCGTTGATG	Bv5_113370_prre.t1	881-901	892	2	2	PREDICTED: laccase-7 [Beta vulgaris subsp. vulgaris]	GO:0005507(copper ion binding);GO:0016722(oxidoreductase activity, oxidizing metal ions)	-	2	0.343978	213	0.557097
85	mtr-miR397-5p	TCATTGAGTGCAGCGTTGATG	Bv2_025130_wmsc.t1	885-905	896	0	0	PREDICTED: laccase-17 [Beta vulgaris subsp. vulgaris]	GO:0005507(copper ion binding);GO:0009809(lignin biosynthetic process);GO:0016722(oxidoreductase activity, oxidizing metal ions)	-	14.875	0.0420544	3.875	0.0412653
85	mtr-miR397-5p	TCATTGAGTGCAGCGTTGATG	Bv7_173520_fwzk.t1	755-775	766	0	0	PREDICTED: laccase-17 [Beta vulgaris subsp. vulgaris]	GO:0005507(copper ion binding);GO:0009809(lignin biosynthetic process);GO:0016722(oxidoreductase activity, oxidizing metal ions)	-	61	0.0420544	13	0.0412653
85	mtr-miR397-5p	TCATTGAGTGCAGCGTTGATG	MSTRG.3018.2	1160-1180	1171	0	0	-	-	-	14.875	0.0420544	3.875	0.0412653
85	mtr-miR397-5p	TCATTGAGTGCAGCGTTGATG	MSTRG.15664.2	741-761	752	0	1	-	-	-	16.5	0.00997493	3	0.00607343
85	mtr-miR397-5p	TCATTGAGTGCAGCGTTGATG	Bv2_025140_etua.t2	126-146	137	0	0	-	-	-	14.875	0.0420544	3.875	0.0412653
85	mtr-miR397-5p	TCATTGAGTGCAGCGTTGATG	MSTRG.3018.1	1192-1212	1203	0	0	-	-	-	14.875	0.0420544	3.875	0.0412653
85	mtr-miR397-5p	TCATTGAGTGCAGCGTTGATG	Bv2_025140_etua.t1	126-146	137	0	0	hypothetical protein BVRB_2g025140 isoform A [Beta vulgaris subsp. vulgaris]	GO:0005507(copper ion binding);GO:0009809(lignin biosynthetic process);GO:0016722(oxidoreductase activity, oxidizing metal ions)	-	14.875	0.0420544	3.875	0.0412653
85	mtr-miR397-5p	TCATTGAGTGCAGCGTTGATG	Bv7_175010_ouqi.t1	684-704	695		0	hypothetical protein BVRB_7g175010 [Beta vulgaris subsp. vulgaris]	GO:0005507(copper ion binding);GO:0016722(oxidoreductase activity, oxidizing metal ions)	-			111.75	0.00769606
85	mtr-miR397-5p	TCATTGAGTGCAGCGTTGATG	Bv2_025150_enod.t1	774-794	785	0	2	PREDICTED: laccase-17 [Beta vulgaris subsp. vulgaris]	GO:0005507(copper ion binding);GO:0009809(lignin biosynthetic process);GO:0016722(oxidoreductase activity, oxidizing metal ions)	-	14.875	0.0420544	3.875	0.98823
85	mtr-miR397-5p	TCATTGAGTGCAGCGTTGATG	MSTRG.21380.3	324-344	335		0	-	-	-			111.75	0.0139488
85	mtr-miR397-5p	TCATTGAGTGCAGCGTTGATG	MSTRG.3018.3	2503-2523	2514	1	1	-	-	-	14.875	0.0152076	3.875	0.0257705
85	mtr-miR397-5p	TCATTGAGTGCAGCGTTGATG	Bv7_175020_xnst.t1	735-755	746		0	PREDICTED: laccase-3 [Beta vulgaris subsp. vulgaris]	GO:0005507(copper ion binding);GO:0016722(oxidoreductase activity, oxidizing metal ions)	-			111.75	0.0139488
85	mtr-miR397-5p	TCATTGAGTGCAGCGTTGATG	Bv6_128970_jawz.t1	760-780	771	0	1	hypothetical protein BVRB_6g128970 [Beta vulgaris subsp. vulgaris]	GO:0005507(copper ion binding);GO:0009809(lignin biosynthetic process);GO:0016722(oxidoreductase activity, oxidizing metal ions)	-	16.5	0.00997493	3	0.00607343
85	mtr-miR397-5p	TCATTGAGTGCAGCGTTGATG	Bv7_172690_hhux.t1	743-763	754		4	PREDICTED: laccase-4 [Beta vulgaris subsp. vulgaris]	GO:0005507(copper ion binding);GO:0009809(lignin biosynthetic process);GO:0016722(oxidoreductase activity, oxidizing metal ions)	-			1	0.95269
86	aly-miR397a-5p_R+1_1ss21GT	TCATTGAGTGCAGCGTTGATTT	MSTRG.3018.1	1191-1212	1203	0	0	-	-	-	14.875	0.0337875	3.875	0.0331507
86	aly-miR397a-5p_R+1_1ss21GT	TCATTGAGTGCAGCGTTGATTT	Bv5_113370_prre.t1	880-901	892	2	2	PREDICTED: laccase-7 [Beta vulgaris subsp. vulgaris]	GO:0005507(copper ion binding);GO:0016722(oxidoreductase activity, oxidizing metal ions)	-	2	0.235296	213	0.404442
86	aly-miR397a-5p_R+1_1ss21GT	TCATTGAGTGCAGCGTTGATTT	Bv6_128970_jawz.t1	759-780	771	0	1	hypothetical protein BVRB_6g128970 [Beta vulgaris subsp. vulgaris]	GO:0005507(copper ion binding);GO:0009809(lignin biosynthetic process);GO:0016722(oxidoreductase activity, oxidizing metal ions)	-	16.5	0.00713514	3	0.00434194
86	aly-miR397a-5p_R+1_1ss21GT	TCATTGAGTGCAGCGTTGATTT	Bv7_173520_fwzk.t1	754-775	766	0	0	PREDICTED: laccase-17 [Beta vulgaris subsp. vulgaris]	GO:0005507(copper ion binding);GO:0009809(lignin biosynthetic process);GO:0016722(oxidoreductase activity, oxidizing metal ions)	-	61	0.0337875	13	0.0331507
86	aly-miR397a-5p_R+1_1ss21GT	TCATTGAGTGCAGCGTTGATTT	Bv2_025140_etua.t2	125-146	137	0	0	-	-	-	14.875	0.0337875	3.875	0.0331507
86	aly-miR397a-5p_R+1_1ss21GT	TCATTGAGTGCAGCGTTGATTT	Bv2_025140_etua.t1	125-146	137	0	0	hypothetical protein BVRB_2g025140 isoform A [Beta vulgaris subsp. vulgaris]	GO:0005507(copper ion binding);GO:0009809(lignin biosynthetic process);GO:0016722(oxidoreductase activity, oxidizing metal ions)	-	14.875	0.0337875	3.875	0.0331507
86	aly-miR397a-5p_R+1_1ss21GT	TCATTGAGTGCAGCGTTGATTT	MSTRG.3018.3	2502-2523	2514	1	1	-	-	-	14.875	0.0121847	3.875	0.0206701
86	aly-miR397a-5p_R+1_1ss21GT	TCATTGAGTGCAGCGTTGATTT	Bv2_025130_wmsc.t1	884-905	896	0	0	PREDICTED: laccase-17 [Beta vulgaris subsp. vulgaris]	GO:0005507(copper ion binding);GO:0009809(lignin biosynthetic process);GO:0016722(oxidoreductase activity, oxidizing metal ions)	-	14.875	0.0337875	3.875	0.0331507
86	aly-miR397a-5p_R+1_1ss21GT	TCATTGAGTGCAGCGTTGATTT	Bv7_175010_ouqi.t1	683-704	695		0	hypothetical protein BVRB_7g175010 [Beta vulgaris subsp. vulgaris]	GO:0005507(copper ion binding);GO:0016722(oxidoreductase activity, oxidizing metal ions)	-			111.75	0.00490437
86	aly-miR397a-5p_R+1_1ss21GT	TCATTGAGTGCAGCGTTGATTT	MSTRG.3018.2	1159-1180	1171	0	0	-	-	-	14.875	0.0337875	3.875	0.0331507
86	aly-miR397a-5p_R+1_1ss21GT	TCATTGAGTGCAGCGTTGATTT	MSTRG.15664.2	740-761	752	0	1	-	-	-	16.5	0.00713514	3	0.00434194
86	aly-miR397a-5p_R+1_1ss21GT	TCATTGAGTGCAGCGTTGATTT	Bv2_025150_enod.t1	773-794	785	0	2	PREDICTED: laccase-17 [Beta vulgaris subsp. vulgaris]	GO:0005507(copper ion binding);GO:0009809(lignin biosynthetic process);GO:0016722(oxidoreductase activity, oxidizing metal ions)	-	14.875	0.0337875	3.875	0.971383
86	aly-miR397a-5p_R+1_1ss21GT	TCATTGAGTGCAGCGTTGATTT	Bv7_172690_hhux.t1	742-763	754		4	PREDICTED: laccase-4 [Beta vulgaris subsp. vulgaris]	GO:0005507(copper ion binding);GO:0009809(lignin biosynthetic process);GO:0016722(oxidoreductase activity, oxidizing metal ions)	-			1	0.456761
88	mtr-miR398a-3p	TGTGTTCTCAGGTCACCCCTT	Bv1_000480_iwzy.t2	26-46	37	2	4	PREDICTED: beta-1,3-galactosyltransferase 7 isoform X1 [Beta vulgaris subsp. vulgaris]	GO:0000139(Golgi membrane);GO:0005794(Golgi apparatus);GO:0006486(protein glycosylation);GO:0016021(integral component of membrane);GO:0016757(transferase activity, transferring glycosyl groups);GO:0016758(transferase activity, transferring hexosyl groups);GO:0048531(beta-1,3-galactosyltransferase activity)	-	2.5	0.488632	0.5	0.589296
88	mtr-miR398a-3p	TGTGTTCTCAGGTCACCCCTT	Bv1_000480_iwzy.t1	26-46	37	2	4	PREDICTED: beta-1,3-galactosyltransferase 7 isoform X2 [Beta vulgaris subsp. vulgaris]	GO:0000139(Golgi membrane);GO:0005794(Golgi apparatus);GO:0006486(protein glycosylation);GO:0016021(integral component of membrane);GO:0016757(transferase activity, transferring glycosyl groups);GO:0016758(transferase activity, transferring hexosyl groups);GO:0048531(beta-1,3-galactosyltransferase activity)	-	2.5	0.488632	0.5	0.589296
89	mtr-miR398b	TGTGTTCTCAGGTCGCCCCTG	Bv1_000480_iwzy.t2	26-46	37	2	4	PREDICTED: beta-1,3-galactosyltransferase 7 isoform X1 [Beta vulgaris subsp. vulgaris]	GO:0000139(Golgi membrane);GO:0005794(Golgi apparatus);GO:0006486(protein glycosylation);GO:0016021(integral component of membrane);GO:0016757(transferase activity, transferring glycosyl groups);GO:0016758(transferase activity, transferring hexosyl groups);GO:0048531(beta-1,3-galactosyltransferase activity)	-	2.5	0.331287	0.5	0.413704
89	mtr-miR398b	TGTGTTCTCAGGTCGCCCCTG	Bv1_000480_iwzy.t1	26-46	37	2	4	PREDICTED: beta-1,3-galactosyltransferase 7 isoform X2 [Beta vulgaris subsp. vulgaris]	GO:0000139(Golgi membrane);GO:0005794(Golgi apparatus);GO:0006486(protein glycosylation);GO:0016021(integral component of membrane);GO:0016757(transferase activity, transferring glycosyl groups);GO:0016758(transferase activity, transferring hexosyl groups);GO:0048531(beta-1,3-galactosyltransferase activity)	-	2.5	0.331287	0.5	0.413704
89	mtr-miR398b	TGTGTTCTCAGGTCGCCCCTG	Bv4_082950_smke.t1	63-82	73	2	2	PREDICTED: superoxide dismutase [Cu-Zn] [Beta vulgaris subsp. vulgaris]	GO:0004784(superoxide dismutase activity);GO:0005507(copper ion binding);GO:0005737(cytoplasm);GO:0008270(zinc ion binding);GO:0019430(removal of superoxide radicals)	ko04146(Peroxisome)	59	0.784103	120	0.948257
89	mtr-miR398b	TGTGTTCTCAGGTCGCCCCTG	MSTRG.22128.1	350-370	361	4	4	-	-	-	1	0.0866669	1	0.204534
91	mtr-MIR398c-p5_1ss5CT	GACCTGAGACCACATGAA	Bv1_003320_qfuz.t1	287-304	295	3		PREDICTED: abscisic acid receptor PYL9 [Beta vulgaris subsp. vulgaris]	GO:0004864(protein phosphatase inhibitor activity);GO:0005634(nucleus);GO:0005737(cytoplasm);GO:0009738(abscisic acid-activated signaling pathway);GO:0010427(abscisic acid binding);GO:0080163(regulation of protein serine/threonine phosphatase activity)	ko04016(MAPK signaling pathway - plant);ko04075(Plant hormone signal transduction)	1	0.81664
91	mtr-MIR398c-p5_1ss5CT	GACCTGAGACCACATGAA	MSTRG.350.1	287-304	295	2		-	-	-	1	0.996873
92	gma-MIR398d-p3	TTCATGTGTTCTCAGGTCGC	Bv7_176150_dhtu.t1	1690-1710	1701	0		PREDICTED: transcription factor TGA2.2 isoform X1 [Beta vulgaris subsp. vulgaris]	GO:0001228(transcriptional activator activity, RNA polymerase II transcription regulatory region sequence-specific DNA binding);GO:0002237(response to molecule of bacterial origin);GO:0003677(DNA binding);GO:0003700(DNA binding transcription factor activity);GO:0005515(protein binding);GO:0005634(nucleus);GO:0006351(transcription, DNA-templated);GO:0006355(regulation of transcription, DNA-templat…	ko04075(Plant hormone signal transduction)	4.33333	0.0583768
92	gma-MIR398d-p3	TTCATGTGTTCTCAGGTCGC	Bv7_176150_dhtu.t2	1678-1698	1689	0		PREDICTED: transcription factor TGA2.2 isoform X2 [Beta vulgaris subsp. vulgaris]	GO:0001228(transcriptional activator activity, RNA polymerase II transcription regulatory region sequence-specific DNA binding);GO:0002237(response to molecule of bacterial origin);GO:0003677(DNA binding);GO:0003700(DNA binding transcription factor activity);GO:0005515(protein binding);GO:0005634(nucleus);GO:0006351(transcription, DNA-templated);GO:0006355(regulation of transcription, DNA-templat…	ko04075(Plant hormone signal transduction)	4.33333	0.0583768
92	gma-MIR398d-p3	TTCATGTGTTCTCAGGTCGC	MSTRG.21511.1	1695-1715	1706	0		-	-	-	4.33333	0.0583768
92	gma-MIR398d-p3	TTCATGTGTTCTCAGGTCGC	Bv5_115420_hzas.t1	4557-4575	4567	2		PREDICTED: uncharacterized protein LOC104894129 isoform X2 [Beta vulgaris subsp. vulgaris]	GO:0005634(nucleus)	-	2.5	0.264048
92	gma-MIR398d-p3	TTCATGTGTTCTCAGGTCGC	MSTRG.14068.2	3052-3070	3062	2		-	-	-	2.5	0.264048
93	ptc-miR399e	CGCCAAAGGAGAGTTGCCCTC	MSTRG.22338.3	1284-1304	1295	4	3	-	-	-	0.166667	0.431113	0.333333	0.254431
93	ptc-miR399e	CGCCAAAGGAGAGTTGCCCTC	MSTRG.22338.2	745-765	756	4	3	-	-	-	0.166667	0.431113	0.333333	0.254431
93	ptc-miR399e	CGCCAAAGGAGAGTTGCCCTC	Bv8_183140_ijch.t1	813-833	824	4	2	hypothetical protein BVRB_8g183140 [Beta vulgaris subsp. vulgaris]	-	-	0.166667	0.431113	0.333333	0.874196
93	ptc-miR399e	CGCCAAAGGAGAGTTGCCCTC	MSTRG.22338.1	758-778	769	4	3	-	-	-	0.166667	0.431113	0.333333	0.254431
93	ptc-miR399e	CGCCAAAGGAGAGTTGCCCTC	Bv8_183150_otfp.t1	696-716	707	4	3	-	-	-	0.166667	0.431113	0.333333	0.254431
93	ptc-miR399e	CGCCAAAGGAGAGTTGCCCTC	MSTRG.22338.4	813-833	824	4	2	-	-	-	0.166667	0.431113	0.333333	0.874196
94	gma-miR399i	TGCCAAAGGAGAATTGCCCTG	MSTRG.22338.1	758-778	769	4	3	-	-	-	0.166667	0.453578	0.333333	0.269905
94	gma-miR399i	TGCCAAAGGAGAATTGCCCTG	MSTRG.22338.2	745-765	756	4	3	-	-	-	0.166667	0.453578	0.333333	0.269905
94	gma-miR399i	TGCCAAAGGAGAATTGCCCTG	Bv8_183140_ijch.t1	813-833	824	4	2	hypothetical protein BVRB_8g183140 [Beta vulgaris subsp. vulgaris]	-	-	0.166667	0.453578	0.333333	0.89151
94	gma-miR399i	TGCCAAAGGAGAATTGCCCTG	Bv8_183150_otfp.t1	696-716	707	4	3	-	-	-	0.166667	0.453578	0.333333	0.269905
94	gma-miR399i	TGCCAAAGGAGAATTGCCCTG	MSTRG.22338.3	1284-1304	1295	4	3	-	-	-	0.166667	0.453578	0.333333	0.269905
94	gma-miR399i	TGCCAAAGGAGAATTGCCCTG	MSTRG.22338.4	813-833	824	4	2	-	-	-	0.166667	0.453578	0.333333	0.89151
96	gma-MIR399o-p3_1ss13GC	TGCCAAGGGAGACTTGCCCTG	MSTRG.22338.2	745-765	756	4	3	-	-	-	0.166667	0.383373	0.333333	0.222494
96	gma-MIR399o-p3_1ss13GC	TGCCAAGGGAGACTTGCCCTG	MSTRG.22338.1	758-778	769	4	3	-	-	-	0.166667	0.383373	0.333333	0.222494
96	gma-MIR399o-p3_1ss13GC	TGCCAAGGGAGACTTGCCCTG	Bv8_183140_ijch.t1	813-833	824	4	2	hypothetical protein BVRB_8g183140 [Beta vulgaris subsp. vulgaris]	-	-	0.166667	0.383373	0.333333	0.830835
96	gma-MIR399o-p3_1ss13GC	TGCCAAGGGAGACTTGCCCTG	MSTRG.22338.3	1284-1304	1295	4	3	-	-	-	0.166667	0.383373	0.333333	0.222494
96	gma-MIR399o-p3_1ss13GC	TGCCAAGGGAGACTTGCCCTG	Bv8_183150_otfp.t1	696-716	707	4	3	-	-	-	0.166667	0.383373	0.333333	0.222494
96	gma-MIR399o-p3_1ss13GC	TGCCAAGGGAGACTTGCCCTG	MSTRG.22338.4	813-833	824	4	2	-	-	-	0.166667	0.383373	0.333333	0.830835
97	gma-miR403a_1ss20TC	TTAGATTCACGCACAAACTCG	MSTRG.11378.1	3389-3409	3400	2	2	-	-	-	0.666667	0.498338	7.33333	0.736225
97	gma-miR403a_1ss20TC	TTAGATTCACGCACAAACTCG	MSTRG.11378.2	5128-5148	5139	2	2	-	-	-	0.666667	0.498338	7.33333	0.736225
97	gma-miR403a_1ss20TC	TTAGATTCACGCACAAACTCG	Bv4_094840_csri.t1	3409-3429	3420	2	2	PREDICTED: protein argonaute 2 [Beta vulgaris subsp. vulgaris]	GO:0003729(mRNA binding);GO:0005515(protein binding);GO:0005634(nucleus);GO:0005737(cytoplasm);GO:0005829(cytosol);GO:0006351(transcription, DNA-templated);GO:0006355(regulation of transcription, DNA-templated);GO:0006417(regulation of translation);GO:0019048(modulation by virus of host morphology or physiology);GO:0031047(gene silencing by RNA);GO:0035197(siRNA binding);GO:0042742(defense respon…	-	0.666667	0.498338	7.33333	0.736225
98	mtr-miR408-3p_L-1R+1	TGCACTGCCTCTTCCCTGGCT	MSTRG.17595.2	4740-4761	4752	0	0	-	-	-	9	0.00713514	983.5	0.00699887
98	mtr-miR408-3p_L-1R+1	TGCACTGCCTCTTCCCTGGCT	Bv1_023180_cadj.t1	85-105	96	0	0	PREDICTED: basic blue protein [Beta vulgaris subsp. vulgaris]	GO:0046658(anchored component of plasma membrane)	ko00330(Arginine and proline metabolism);ko00360(Phenylalanine metabolism);ko00380(Tryptophan metabolism)	981	0.00464365	12273	0.00455485
98	mtr-miR408-3p_L-1R+1	TGCACTGCCTCTTCCCTGGCT	Bv6_144730_qgsa.t1	568-589	580	0	0	PREDICTED: uclacyanin-2 [Beta vulgaris subsp. vulgaris]	GO:0046658(anchored component of plasma membrane)	-	9	0.00713514	983.5	0.00699887
98	mtr-miR408-3p_L-1R+1	TGCACTGCCTCTTCCCTGGCT	Bv1_023200_jmkt.t1	99-120	111	0	0	PREDICTED: basic blue protein [Beta vulgaris subsp. vulgaris]	GO:0046658(anchored component of plasma membrane)	ko00330(Arginine and proline metabolism);ko00360(Phenylalanine metabolism);ko00380(Tryptophan metabolism)	1245	0.00428722	1664	0.00420522
99	gma-miR408a-3p_L-1R+5	TGCACTGCCTCTTCCCTGGCTTTTT	Bv1_023200_jmkt.t1	95-120	111	0	0	PREDICTED: basic blue protein [Beta vulgaris subsp. vulgaris]	GO:0046658(anchored component of plasma membrane)	ko00330(Arginine and proline metabolism);ko00360(Phenylalanine metabolism);ko00380(Tryptophan metabolism)	1245	0.00713514	1664	0.00699887
99	gma-miR408a-3p_L-1R+5	TGCACTGCCTCTTCCCTGGCTTTTT	Bv1_023180_cadj.t1	81-105	96	0	0	PREDICTED: basic blue protein [Beta vulgaris subsp. vulgaris]	GO:0046658(anchored component of plasma membrane)	ko00330(Arginine and proline metabolism);ko00360(Phenylalanine metabolism);ko00380(Tryptophan metabolism)	981	0.00713514	12273	0.00699887
100	mtr-MIR408-p3_2ss18GT19GA	TGCACTGCCTCTTCCCTTA	Bv6_144730_qgsa.t1	571-589	580	0	0	PREDICTED: uclacyanin-2 [Beta vulgaris subsp. vulgaris]	GO:0046658(anchored component of plasma membrane)	-	9	0.0191482	983.5	0.0187847
100	mtr-MIR408-p3_2ss18GT19GA	TGCACTGCCTCTTCCCTTA	Bv1_023180_cadj.t1	87-105	96	0	0	PREDICTED: basic blue protein [Beta vulgaris subsp. vulgaris]	GO:0046658(anchored component of plasma membrane)	ko00330(Arginine and proline metabolism);ko00360(Phenylalanine metabolism);ko00380(Tryptophan metabolism)	981	0.00926574	12273	0.00908896
100	mtr-MIR408-p3_2ss18GT19GA	TGCACTGCCTCTTCCCTTA	MSTRG.17595.2	4743-4761	4752	0	0	-	-	-	9	0.0191482	983.5	0.0187847
100	mtr-MIR408-p3_2ss18GT19GA	TGCACTGCCTCTTCCCTTA	Bv1_023200_jmkt.t1	102-120	111	0	0	PREDICTED: basic blue protein [Beta vulgaris subsp. vulgaris]	GO:0046658(anchored component of plasma membrane)	ko00330(Arginine and proline metabolism);ko00360(Phenylalanine metabolism);ko00380(Tryptophan metabolism)	1245	0.00926574	1664	0.00908896
100	mtr-MIR408-p3_2ss18GT19GA	TGCACTGCCTCTTCCCTTA	Bv4_080080_eydc.t1	589-607	598	2	4	PREDICTED: DUF724 domain-containing protein 3 [Beta vulgaris subsp. vulgaris]	GO:0005634(nucleus);GO:0008150(biological_process)	-	2.04762	0.644682	0.142857	0.746645
100	mtr-MIR408-p3_2ss18GT19GA	TGCACTGCCTCTTCCCTTA	Bv6_143830_chfx.t1	4273-4291	4282		2	hypothetical protein BVRB_6g143830 [Beta vulgaris subsp. vulgaris]	GO:0006457(protein folding);GO:0006898(receptor-mediated endocytosis);GO:0009507(chloroplast);GO:0030276(clathrin binding);GO:0031982(vesicle);GO:0043231(intracellular membrane-bounded organelle)	-			4	0.948257
100	mtr-MIR408-p3_2ss18GT19GA	TGCACTGCCTCTTCCCTTA	Bv7_168220_tqgd.t1	1547-1565	1556		3	PREDICTED: peptidyl-prolyl cis-trans isomerase FKBP62 [Beta vulgaris subsp. vulgaris]	GO:0003755(peptidyl-prolyl cis-trans isomerase activity);GO:0005528(FK506 binding);GO:0005789(endoplasmic reticulum membrane);GO:0061077(chaperone-mediated protein folding)	-			2	0.483468
100	mtr-MIR408-p3_2ss18GT19GA	TGCACTGCCTCTTCCCTTA	Bv4_087070_frts.t1	1969-1987	1978		3	PREDICTED: ferredoxin--nitrite reductase, chloroplastic [Beta vulgaris subsp. vulgaris]	GO:0005739(mitochondrion);GO:0005829(cytosol);GO:0009507(chloroplast);GO:0009570(chloroplast stroma);GO:0010167(response to nitrate);GO:0016020(membrane);GO:0020037(heme binding);GO:0042128(nitrate assimilation);GO:0046872(metal ion binding);GO:0047889(ferredoxin-nitrate reductase activity);GO:0048046(apoplast);GO:0048307(ferredoxin-nitrite reductase activity);GO:0050421(nitrite reductase (NO-for…	ko00910(Nitrogen metabolism)			2	0.483468
101	mtr-MIR408-p5_2ss18GT19GT	TGCACTGCCTCTTCCCTTT	Bv1_023200_jmkt.t1	102-120	111	0	0	PREDICTED: basic blue protein [Beta vulgaris subsp. vulgaris]	GO:0046658(anchored component of plasma membrane)	ko00330(Arginine and proline metabolism);ko00360(Phenylalanine metabolism);ko00380(Tryptophan metabolism)	1245	0.00784585	1664	0.00769606
101	mtr-MIR408-p5_2ss18GT19GT	TGCACTGCCTCTTCCCTTT	Bv1_023180_cadj.t1	87-105	96	0	0	PREDICTED: basic blue protein [Beta vulgaris subsp. vulgaris]	GO:0046658(anchored component of plasma membrane)	ko00330(Arginine and proline metabolism);ko00360(Phenylalanine metabolism);ko00380(Tryptophan metabolism)	981	0.00784585	12273	0.00769606
101	mtr-MIR408-p5_2ss18GT19GT	TGCACTGCCTCTTCCCTTT	Bv6_144730_qgsa.t1	571-589	580	0	0	PREDICTED: uclacyanin-2 [Beta vulgaris subsp. vulgaris]	GO:0046658(anchored component of plasma membrane)	-	9	0.0191482	983.5	0.0187847
101	mtr-MIR408-p5_2ss18GT19GT	TGCACTGCCTCTTCCCTTT	MSTRG.17595.2	4743-4761	4752	0	0	-	-	-	9	0.0191482	983.5	0.0187847
101	mtr-MIR408-p5_2ss18GT19GT	TGCACTGCCTCTTCCCTTT	Bv6_143830_chfx.t1	4273-4291	4282		2	hypothetical protein BVRB_6g143830 [Beta vulgaris subsp. vulgaris]	GO:0006457(protein folding);GO:0006898(receptor-mediated endocytosis);GO:0009507(chloroplast);GO:0030276(clathrin binding);GO:0031982(vesicle);GO:0043231(intracellular membrane-bounded organelle)	-			4	0.864528
101	mtr-MIR408-p5_2ss18GT19GT	TGCACTGCCTCTTCCCTTT	Bv6_156270_poxj.t1	1997-2016	2007		2	PREDICTED: receptor protein kinase-like protein ZAR1 [Beta vulgaris subsp. vulgaris]	GO:0004674(protein serine/threonine kinase activity);GO:0005515(protein binding);GO:0005524(ATP binding);GO:0005886(plasma membrane);GO:0006468(protein phosphorylation);GO:0007169(transmembrane receptor protein tyrosine kinase signaling pathway);GO:0009505(plant-type cell wall);GO:0009507(chloroplast);GO:0009570(chloroplast stroma);GO:0010069(zygote asymmetric cytokinesis in embryo sac);GO:001007…	-			3	0.996657
101	mtr-MIR408-p5_2ss18GT19GT	TGCACTGCCTCTTCCCTTT	Bv4_087070_frts.t1	1969-1987	1978		3	PREDICTED: ferredoxin--nitrite reductase, chloroplastic [Beta vulgaris subsp. vulgaris]	GO:0005739(mitochondrion);GO:0005829(cytosol);GO:0009507(chloroplast);GO:0009570(chloroplast stroma);GO:0010167(response to nitrate);GO:0016020(membrane);GO:0020037(heme binding);GO:0042128(nitrate assimilation);GO:0046872(metal ion binding);GO:0047889(ferredoxin-nitrate reductase activity);GO:0048046(apoplast);GO:0048307(ferredoxin-nitrite reductase activity);GO:0050421(nitrite reductase (NO-for…	ko00910(Nitrogen metabolism)			2	0.246572
101	mtr-MIR408-p5_2ss18GT19GT	TGCACTGCCTCTTCCCTTT	Bv7_168220_tqgd.t1	1547-1565	1556		3	PREDICTED: peptidyl-prolyl cis-trans isomerase FKBP62 [Beta vulgaris subsp. vulgaris]	GO:0003755(peptidyl-prolyl cis-trans isomerase activity);GO:0005528(FK506 binding);GO:0005789(endoplasmic reticulum membrane);GO:0061077(chaperone-mediated protein folding)	-			2	0.154457
106	osa-MIR812j-p5_2ss1TA17AG	ATATTTTGTGACGGAGGGAGTACT	MSTRG.22971.1	1232-1255	1246	2		-	-	-	5	0.988043
106	osa-MIR812j-p5_2ss1TA17AG	ATATTTTGTGACGGAGGGAGTACT	MSTRG.12866.6	483-506	497	2		-	-	-	1.3	0.84111
106	osa-MIR812j-p5_2ss1TA17AG	ATATTTTGTGACGGAGGGAGTACT	MSTRG.17384.1	5181-5204	5195	3		-	-	-	0.8	0.727963
106	osa-MIR812j-p5_2ss1TA17AG	ATATTTTGTGACGGAGGGAGTACT	MSTRG.383.1	1479-1502	1493	2	1	-	-	-	0.8	0.988043	2	0.0490165
107	osa-MIR818d-p5_2ss1CA19GT	ATTATATTATGGGACGGATGGAGT	MSTRG.15459.1	1701-1724	1715		2	-	-	-			1	0.999998
107	osa-MIR818d-p5_2ss1CA19GT	ATTATATTATGGGACGGATGGAGT	MSTRG.13986.1	4-27	18		4	-	-	-			0.5	0.999999
107	osa-MIR818d-p5_2ss1CA19GT	ATTATATTATGGGACGGATGGAGT	MSTRG.6390.1	4-27	18		4	-	-	-			0.5	0.999999
107	osa-MIR818d-p5_2ss1CA19GT	ATTATATTATGGGACGGATGGAGT	MSTRG.16929.1	1-24	15		4	-	-	-			0.2	0.839685
107	osa-MIR818d-p5_2ss1CA19GT	ATTATATTATGGGACGGATGGAGT	MSTRG.15388.7	2971-2994	2985		4	-	-	-			0.2	0.999999
107	osa-MIR818d-p5_2ss1CA19GT	ATTATATTATGGGACGGATGGAGT	MSTRG.5492.5	2235-2258	2249		4	-	-	-			0.2	0.999999
109	bdi-miR1127_L+2_1ss20GC	ATAACTACTCCCTCCGTCCCATA	Bv7_169800_iirz.t1	1036-1058	1049		2	PREDICTED: uncharacterized protein LOC104899736 [Beta vulgaris subsp. vulgaris]	GO:0003674(molecular_function);GO:0005634(nucleus);GO:0008150(biological_process)	-			2	0.998463
110	osa-MIR1436-p3_2ss1CA23TC	ATACTCCCTCCGTCCCATAATACT	MSTRG.6624.3	1332-1355	1346		2	-	-	-			2	0.992452
110	osa-MIR1436-p3_2ss1CA23TC	ATACTCCCTCCGTCCCATAATACT	MSTRG.6624.4	1086-1109	1100		2	-	-	-			2	0.992452
111	mtr-miR2111a-5p_2ss18TC20TC	TAATCTGCATCCTGAGGCTCA	Bv6_131940_ajfs.t1	689-710	701		2	PREDICTED: F-box/kelch-repeat protein At3g27150 [Beta vulgaris subsp. vulgaris]	GO:0004842(ubiquitin-protein transferase activity);GO:0031463(Cul3-RING ubiquitin ligase complex)	-			12	0.358676
112	ppe-miR3627-5p_L+1R-1_1ss22TG	CTCGCAGGAGAGATGGCACTGG	MSTRG.23237.6	1100-1121	1112	0	0	-	-	-	18.2	0.0159825	57	0.0156786
112	ppe-miR3627-5p_L+1R-1_1ss22TG	CTCGCAGGAGAGATGGCACTGG	MSTRG.23237.7	1100-1121	1112	0	0	-	-	-	18.2	0.0159825	57	0.0156786
112	ppe-miR3627-5p_L+1R-1_1ss22TG	CTCGCAGGAGAGATGGCACTGG	MSTRG.23237.8	1100-1121	1112	0	0	-	-	-	18.2	0.0159825	57	0.0156786
112	ppe-miR3627-5p_L+1R-1_1ss22TG	CTCGCAGGAGAGATGGCACTGG	MSTRG.23237.9	1100-1121	1112	0	0	-	-	-	18.2	0.0159825	57	0.0156786
112	ppe-miR3627-5p_L+1R-1_1ss22TG	CTCGCAGGAGAGATGGCACTGG	MSTRG.23237.2	1100-1121	1112	0	0	-	-	-	18.2	0.0159825	57	0.0156786
114	stu-MIR8005a-p3_1ss4GA	TTTAGGGTTTAGGGTTTAGGGT	MSTRG.16842.1	294-314	305	4		-	-	-	1	0.324861
114	stu-MIR8005a-p3_1ss4GA	TTTAGGGTTTAGGGTTTAGGGT	Bv3_056190_iakn.t1	4-25	16		4	PREDICTED: putative H/ACA ribonucleoprotein complex subunit 1-like protein 1 [Beta vulgaris subsp. vulgaris]	GO:0003723(RNA binding);GO:0005634(nucleus);GO:0005730(nucleolus);GO:0005829(cytosol);GO:0009535(chloroplast thylakoid membrane)	ko03008(Ribosome biogenesis in eukaryotes)			1	0.996638
123	PC-3p-108246_52	ATTGGCATTTTAAAAGAGGACACC	MSTRG.3810.2	2587-2610	2601	2		-	-	-	3	0.498338
124	PC-3p-108414_52	AAGGGCTGCGCTTTTCTAAAAGGC	MSTRG.19984.1	22-45	36		4	-	-	-			0.5	0.367234
124	PC-3p-108414_52	AAGGGCTGCGCTTTTCTAAAAGGC	MSTRG.4479.1	11-35	26		4	-	-	-			0.5	0.456761
138	PC-3p-125293_44	CCACCACCGGTGGAGGCGCTC	Bv1_011770_noyh.t1	222-242	233	3	2	PREDICTED: stress protein DDR48 [Beta vulgaris subsp. vulgaris]	-	-	28	0.352048	9	0.94218
142	PC-3p-129262_43	AAGAACCAACTCGACCAAAAGTTT	MSTRG.21085.3	1750-1773	1764	2		-	-	-	5	0.945666
142	PC-3p-129262_43	AAGAACCAACTCGACCAAAAGTTT	MSTRG.17813.1	892-915	906	2		-	-	-	1	0.403915
143	PC-3p-130481_42	TTGGTTATTGCTCCTTTACT	Bv4_094100_widu.t1	140-159	150		4	hypothetical protein BVRB_4g094100 [Beta vulgaris subsp. vulgaris]	-	-			1	0.509292
147	PC-3p-13535_340	AAAAGAGCTGGACTGAACTGATCT	MSTRG.28968.1	307-330	321		2	-	-	-			2	0.998009
147	PC-3p-13535_340	AAAAGAGCTGGACTGAACTGATCT	MSTRG.1929.3	2471-2494	2485		3	-	-	-			0.3	0.585559
148	PC-3p-135998_40	TTTAAAATGAAACGGAGGAGG	MSTRG.6121.2	1244-1264	1255		4	-	-	-			0.5	0.997762
148	PC-3p-135998_40	TTTAAAATGAAACGGAGGAGG	MSTRG.6121.3	1272-1292	1283		4	-	-	-			0.5	0.997762
159	PC-3p-151450_35	AAGAAGGGCTGCGTTTTTTAGACA	MSTRG.4479.1	15-38	29		2	-	-	-			1	0.404442
161	PC-3p-154_19269	TCACAATAAGCACAATGCACG	Bv8_183840_ygjh.t1	528-548	539	2	2	PREDICTED: polyphenol oxidase, chloroplastic [Beta vulgaris subsp. vulgaris]	GO:0004503(monophenol monooxygenase activity);GO:0036263(L-DOPA monooxygenase activity)	ko00350(Tyrosine metabolism);ko00950(Isoquinoline alkaloid biosynthesis)	1.16667	0.917177	87.1667	0.991872
161	PC-3p-154_19269	TCACAATAAGCACAATGCACG	MSTRG.22415.6	553-573	564	2	2	-	-	-	1.16667	0.917177	87	0.991872
161	PC-3p-154_19269	TCACAATAAGCACAATGCACG	Bv6_136680_juie.t1	609-629	620	0	4	PREDICTED: polyphenol oxidase, chloroplastic [Beta vulgaris subsp. vulgaris]	GO:0004503(monophenol monooxygenase activity);GO:0036263(L-DOPA monooxygenase activity)	ko00350(Tyrosine metabolism);ko00950(Isoquinoline alkaloid biosynthesis)	997	0.0117457	1	0.567872
161	PC-3p-154_19269	TCACAATAAGCACAATGCACG	MSTRG.22415.9	603-623	614	2	2	-	-	-	1.16667	0.917177	87	0.991872
161	PC-3p-154_19269	TCACAATAAGCACAATGCACG	Bv6_136690_fscn.t1	592-612	603	2	4	PREDICTED: polyphenol oxidase, chloroplastic-like [Beta vulgaris subsp. vulgaris]	GO:0004503(monophenol monooxygenase activity);GO:0036263(L-DOPA monooxygenase activity)	ko00350(Tyrosine metabolism);ko00950(Isoquinoline alkaloid biosynthesis)	23	0.468654	1	0.567872
161	PC-3p-154_19269	TCACAATAAGCACAATGCACG	Bv8_183810_zcfp.t1	553-573	564	2	2	PREDICTED: polyphenol oxidase, chloroplastic [Beta vulgaris subsp. vulgaris]	GO:0004503(monophenol monooxygenase activity);GO:0036263(L-DOPA monooxygenase activity)	ko00350(Tyrosine metabolism);ko00950(Isoquinoline alkaloid biosynthesis)	1.16667	0.917177	86.8333	0.991872
161	PC-3p-154_19269	TCACAATAAGCACAATGCACG	Bv8_183870_dzpu.t1	614-634	625	2	2	PREDICTED: polyphenol oxidase, chloroplastic [Beta vulgaris subsp. vulgaris]	GO:0004503(monophenol monooxygenase activity);GO:0036263(L-DOPA monooxygenase activity)	ko00350(Tyrosine metabolism);ko00950(Isoquinoline alkaloid biosynthesis)	1.16667	0.917177	87	0.991872
161	PC-3p-154_19269	TCACAATAAGCACAATGCACG	MSTRG.22415.13	523-543	534	2	2	-	-	-	1.16667	0.917177	87.1667	0.991872
161	PC-3p-154_19269	TCACAATAAGCACAATGCACG	MSTRG.22415.3	86-106	97		2	-	-	-			14.6667	0.991872
161	PC-3p-154_19269	TCACAATAAGCACAATGCACG	MSTRG.22415.4	81-101	92		2	-	-	-			14.6667	0.991872
161	PC-3p-154_19269	TCACAATAAGCACAATGCACG	Bv8_183770_ezfz.t1	527-547	538		2	PREDICTED: polyphenol oxidase, chloroplastic [Beta vulgaris subsp. vulgaris]	GO:0004503(monophenol monooxygenase activity);GO:0036263(L-DOPA monooxygenase activity)	ko00350(Tyrosine metabolism);ko00950(Isoquinoline alkaloid biosynthesis)			14.6667	0.991872
161	PC-3p-154_19269	TCACAATAAGCACAATGCACG	Bv1_022900_hera.t1	1240-1261	1251	2		PREDICTED: ATP-dependent zinc metalloprotease FTSH, chloroplastic [Beta vulgaris subsp. vulgaris]	GO:0004176(ATP-dependent peptidase activity);GO:0005739(mitochondrion);GO:0006508(proteolysis);GO:0008237(metallopeptidase activity);GO:0009535(chloroplast thylakoid membrane);GO:0009941(chloroplast envelope);GO:0010027(thylakoid membrane organization);GO:0010205(photoinhibition);GO:0010206(photosystem II repair);GO:0010304(PSII associated light-harvesting complex II catabolic process)	-	2	0.331287
161	PC-3p-154_19269	TCACAATAAGCACAATGCACG	MSTRG.2786.1	1240-1261	1251	2		-	-	-	2	0.331287
161	PC-3p-154_19269	TCACAATAAGCACAATGCACG	Bv8_183760_kezf.t1	522-542	533		2	PREDICTED: polyphenol oxidase, chloroplastic [Beta vulgaris subsp. vulgaris]	GO:0004503(monophenol monooxygenase activity);GO:0036263(L-DOPA monooxygenase activity)	ko00350(Tyrosine metabolism);ko00950(Isoquinoline alkaloid biosynthesis)			5	0.991872
161	PC-3p-154_19269	TCACAATAAGCACAATGCACG	MSTRG.22415.1	522-542	533		2	-	-	-			5	0.991872
161	PC-3p-154_19269	TCACAATAAGCACAATGCACG	Bv6_136670_zqxa.t1	618-638	629		2	PREDICTED: polyphenol oxidase, chloroplastic [Beta vulgaris subsp. vulgaris]	GO:0004503(monophenol monooxygenase activity);GO:0036263(L-DOPA monooxygenase activity)	ko00350(Tyrosine metabolism);ko00950(Isoquinoline alkaloid biosynthesis)			4	0.705243
161	PC-3p-154_19269	TCACAATAAGCACAATGCACG	Bv8_183850_oohj.t1	536-556	547		2	PREDICTED: polyphenol oxidase I, chloroplastic-like [Beta vulgaris subsp. vulgaris]	GO:0004503(monophenol monooxygenase activity);GO:0036263(L-DOPA monooxygenase activity)	ko00350(Tyrosine metabolism);ko00950(Isoquinoline alkaloid biosynthesis)			0.833333	0.991872
162	PC-3p-154590_34	ATTCAGTTCGGCTCTGGACGATAC	MSTRG.24154.4	385-408	399	0		-	-	-	17	0.0106836
162	PC-3p-154590_34	ATTCAGTTCGGCTCTGGACGATAC	MSTRG.18424.1	182-205	196	2		-	-	-	1.25	0.883064
162	PC-3p-154590_34	ATTCAGTTCGGCTCTGGACGATAC	MSTRG.14267.1	190-213	204	2		-	-	-	1.25	0.883064
170	PC-3p-16318_292	ATGACTAACGGAAACTTGACACCC	MSTRG.25837.1	127-150	141	2		-	-	-	8	0.488632
170	PC-3p-16318_292	ATGACTAACGGAAACTTGACACCC	MSTRG.25375.1	332-355	346	2		-	-	-	3	0.343978
170	PC-3p-16318_292	ATGACTAACGGAAACTTGACACCC	MSTRG.24666.1	1201-1224	1215	4		-	-	-	1	0.148847
170	PC-3p-16318_292	ATGACTAACGGAAACTTGACACCC	MSTRG.4959.1	366-389	380	4	4	-	-	-	1	0.148847	1	0.334225
199	PC-3p-235293_20	AGACGGGCCAAAGGTTGGTTTA	MSTRG.6892.1	396-417	408	4		-	-	-	1	0.0958205
199	PC-3p-235293_20	AGACGGGCCAAAGGTTGGTTTA	MSTRG.30599.1	246-267	258		4	-	-	-			1	0.18405
203	PC-3p-248587_18	ATGGTAAGACGGTCTGACCCAATA	MSTRG.21968.1	162-185	176		2	-	-	-			1	0.631935
203	PC-3p-248587_18	ATGGTAAGACGGTCTGACCCAATA	MSTRG.22168.3	824-847	838		2	-	-	-			1	0.631935
206	PC-3p-261916_17	ATATCCTTAATCTCCTTCCTC	Bv3_070690_pozj.t1	401-421	412	2	2	PREDICTED: 40S ribosomal protein S16 [Beta vulgaris subsp. vulgaris]	GO:0000462(maturation of SSU-rRNA from tricistronic rRNA transcript (SSU-rRNA, 5.8S rRNA, LSU-rRNA));GO:0003735(structural constituent of ribosome);GO:0006412(translation);GO:0022627(cytosolic small ribosomal subunit)	ko03010(Ribosome)	3	0.800032	2	0.955379
206	PC-3p-261916_17	ATATCCTTAATCTCCTTCCTC	Bv7_171230_hrtq.t1	1065-1086	1077		2	PREDICTED: GTPase LSG1-2 [Beta vulgaris subsp. vulgaris]	GO:0003924(GTPase activity);GO:0005829(cytosol);GO:0042254(ribosome biogenesis)	ko03008(Ribosome biogenesis in eukaryotes)			5	0.955379
206	PC-3p-261916_17	ATATCCTTAATCTCCTTCCTC	Bv4_072840_cfzo.t1	541-560	551		2	PREDICTED: golgin subfamily A member 4 [Beta vulgaris subsp. vulgaris]	GO:0003674(molecular_function);GO:0005737(cytoplasm);GO:0008150(biological_process)	-			2	0.955379
206	PC-3p-261916_17	ATATCCTTAATCTCCTTCCTC	Bv5_120760_hefk.t1	919-939	930		4	PREDICTED: F-box/kelch-repeat protein OR23 [Beta vulgaris subsp. vulgaris]	GO:0004842(ubiquitin-protein transferase activity);GO:0031463(Cul3-RING ubiquitin ligase complex)	-			1	0.638325
206	PC-3p-261916_17	ATATCCTTAATCTCCTTCCTC	Bv2_047660_oetn.t1	475-494	485		4	PREDICTED: probable mitochondrial-processing peptidase subunit beta, mitochondrial [Beta vulgaris subsp. vulgaris]	GO:0004222(metalloendopeptidase activity);GO:0005750(mitochondrial respiratory chain complex III);GO:0006122(mitochondrial electron transport, ubiquinol to cytochrome c);GO:0008270(zinc ion binding);GO:0009060(aerobic respiration);GO:0016485(protein processing)	-			1	0.881841
206	PC-3p-261916_17	ATATCCTTAATCTCCTTCCTC	Bv9_205570_xpky.t1	355-375	366	3	3	PREDICTED: 40S ribosomal protein S16 [Beta vulgaris subsp. vulgaris]	GO:0000462(maturation of SSU-rRNA from tricistronic rRNA transcript (SSU-rRNA, 5.8S rRNA, LSU-rRNA));GO:0003735(structural constituent of ribosome);GO:0006412(translation);GO:0022627(cytosolic small ribosomal subunit)	ko03010(Ribosome)	1.5	0.377112	4	0.356229
206	PC-3p-261916_17	ATATCCTTAATCTCCTTCCTC	Bv7_168970_fipt.t1	189-209	200	2	2	PREDICTED: 26S protease regulatory subunit 7 [Beta vulgaris subsp. vulgaris]	GO:0008540(proteasome regulatory particle, base subcomplex);GO:0017025(TBP-class protein binding);GO:0030433(ubiquitin-dependent ERAD pathway);GO:0031595(nuclear proteasome complex);GO:0031597(cytosolic proteasome complex);GO:0036402(proteasome-activating ATPase activity);GO:0045899(positive regulation of RNA polymerase II transcriptional preinitiation complex assembly)	ko03050(Proteasome)	2	0.535352	5	0.772529
208	PC-3p-269815_16	ACTATATTTTAGGACGGATGGAGT	MSTRG.7026.1	1719-1742	1733	0		-	-	-	10	0.0226538
208	PC-3p-269815_16	ACTATATTTTAGGACGGATGGAGT	MSTRG.15459.1	1701-1724	1715		2	-	-	-			1	1
208	PC-3p-269815_16	ACTATATTTTAGGACGGATGGAGT	MSTRG.8160.1	102-125	116		2	-	-	-			1	1
212	PC-3p-281313_15	AAATCTATTGCTGGGACTCCAACC	MSTRG.30378.1	33-56	47		4	-	-	-			0.2	0.334225
216	PC-3p-308954_13	ACCAACTGAAAGAAATAATAGACC	MSTRG.2948.1	13-36	27		2	-	-	-			0.5	0.999807
218	PC-3p-323417_12	AAAAGGCCAACTCAACCAAAAGCT	MSTRG.17813.1	893-916	907	2		-	-	-	3.5	0.700966
221	PC-3p-33375_160	AAGGGCTGCGCCTTTTTGAAAAGC	MSTRG.19984.1	22-45	36		4	-	-	-			0.5	0.413704
226	PC-3p-370782_10	AGCCTCTAGATGCAGATGATC	Bv9_210410_sisg.t1	405-425	416	2		PREDICTED: 21 kDa seed protein [Beta vulgaris subsp. vulgaris]	GO:0004867(serine-type endopeptidase inhibitor activity);GO:0005575(cellular_component)	-	126	0.552822
251	PC-3p-58136_97	ATTTCTAAACCCATACCTCAAACC	MSTRG.22040.1	24-47	38	1		-	-	-	2	0.00801302
253	PC-3p-610705_5	CCAGGAATAGATCTATGCTCT	MSTRG.17813.1	1072-1092	1083	2		-	-	-	2.41667	0.235296
253	PC-3p-610705_5	CCAGGAATAGATCTATGCTCT	MSTRG.25484.1	887-907	898	2		-	-	-	1.75	0.852833
253	PC-3p-610705_5	CCAGGAATAGATCTATGCTCT	MSTRG.2984.1	66-86	77	1		-	-	-	1.75	0.0126891
259	PC-3p-6425_621	TTGTCAAACTGATCCTGCATC	MSTRG.20992.1	562-582	573	2	2	-	-	-	3.5	0.800032	1	0.955379
259	PC-3p-6425_621	TTGTCAAACTGATCCTGCATC	Bv7_171420_dcuk.t1	535-555	546	2	2	-	-	-	3.5	0.800032	1	0.955379
259	PC-3p-6425_621	TTGTCAAACTGATCCTGCATC	Bv1_020990_cdhg.t1	818-837	828		4	PREDICTED: protein NLP4 [Beta vulgaris subsp. vulgaris]	GO:0003677(DNA binding);GO:0003700(DNA binding transcription factor activity);GO:0005634(nucleus);GO:0006351(transcription, DNA-templated);GO:0006355(regulation of transcription, DNA-templated);GO:0009877(nodulation)	-			0.2	0.881841
259	PC-3p-6425_621	TTGTCAAACTGATCCTGCATC	MSTRG.2529.6	818-837	828		4	-	-	-			0.2	0.881841
259	PC-3p-6425_621	TTGTCAAACTGATCCTGCATC	MSTRG.2529.7	818-837	828		4	-	-	-			0.2	0.881841
259	PC-3p-6425_621	TTGTCAAACTGATCCTGCATC	MSTRG.2529.5	1532-1551	1542		4	-	-	-			0.2	0.881841
259	PC-3p-6425_621	TTGTCAAACTGATCCTGCATC	MSTRG.2529.4	695-714	705		4	-	-	-			0.2	0.881841
270	PC-3p-726_3835	ATATCCTTGATTTCCTTCTTC	Bv1_007570_emac.t1	1271-1290	1281	2	4	PREDICTED: glutamic acid-rich protein isoform X1 [Beta vulgaris subsp. vulgaris]	GO:0005634(nucleus);GO:0008150(biological_process);GO:0016874(ligase activity)	-	8	0.989543	1	0.997645
270	PC-3p-726_3835	ATATCCTTGATTTCCTTCTTC	Bv3_070690_pozj.t1	401-421	412	2	2	PREDICTED: 40S ribosomal protein S16 [Beta vulgaris subsp. vulgaris]	GO:0000462(maturation of SSU-rRNA from tricistronic rRNA transcript (SSU-rRNA, 5.8S rRNA, LSU-rRNA));GO:0003735(structural constituent of ribosome);GO:0006412(translation);GO:0022627(cytosolic small ribosomal subunit)	ko03010(Ribosome)	3	0.190048	2	0.33449
270	PC-3p-726_3835	ATATCCTTGATTTCCTTCTTC	Bv4_073660_dmkz.t1	1529-1549	1540		4	PREDICTED: uncharacterized protein LOC104890083 [Beta vulgaris subsp. vulgaris]	GO:0003674(molecular_function);GO:0005575(cellular_component);GO:0008150(biological_process)	-			1	0.997645
279	PC-3p-87098_65	CCTGCCAATGACGCCTCCACC	Bv1_009120_tqyk.t1	530-551	542		2	PREDICTED: uncharacterized protein LOC104892323 [Beta vulgaris subsp. vulgaris]	GO:0003674(molecular_function);GO:0005634(nucleus);GO:0008150(biological_process);GO:0016021(integral component of membrane)	-			0.285714	0.902914
279	PC-3p-87098_65	CCTGCCAATGACGCCTCCACC	MSTRG.1034.8	505-526	517		2	-	-	-			0.285714	0.902914
279	PC-3p-87098_65	CCTGCCAATGACGCCTCCACC	MSTRG.1034.6	501-522	513		2	-	-	-			0.285714	0.902914
279	PC-3p-87098_65	CCTGCCAATGACGCCTCCACC	MSTRG.1034.4	530-551	542		2	-	-	-			0.285714	0.902914
279	PC-3p-87098_65	CCTGCCAATGACGCCTCCACC	MSTRG.1034.3	530-551	542		2	-	-	-			0.285714	0.902914
279	PC-3p-87098_65	CCTGCCAATGACGCCTCCACC	MSTRG.1034.5	501-522	513		2	-	-	-			0.285714	0.902914
279	PC-3p-87098_65	CCTGCCAATGACGCCTCCACC	MSTRG.1034.2	530-551	542		2	-	-	-			0.285714	0.902914
296	PC-5p-105765_53	AACTTAAGCTGATGGTTGAGGTCC	MSTRG.12052.1	542-565	556		0	-	-	-			23.1833	0.0125627
296	PC-5p-105765_53	AACTTAAGCTGATGGTTGAGGTCC	MSTRG.12052.2	360-383	374		0	-	-	-			23.1833	0.0125627
296	PC-5p-105765_53	AACTTAAGCTGATGGTTGAGGTCC	MSTRG.26351.2	1921-1944	1935		0	-	-	-			19.7667	0.0125627
296	PC-5p-105765_53	AACTTAAGCTGATGGTTGAGGTCC	Bv9_225390_kahz.t1	1028-1051	1042	4		hypothetical protein BVRB_9g225390 [Beta vulgaris subsp. vulgaris]	GO:0004185(serine-type carboxypeptidase activity);GO:0051603(proteolysis involved in cellular protein catabolic process)	-	1	0.469843
296	PC-5p-105765_53	AACTTAAGCTGATGGTTGAGGTCC	MSTRG.27294.2	809-832	823		2	-	-	-			6.75	0.694128
296	PC-5p-105765_53	AACTTAAGCTGATGGTTGAGGTCC	MSTRG.21692.1	150-173	164		4	-	-	-			1	0.719523
297	PC-5p-10603_416	ATTCCTGGGACTCCAACCATCAGC	Bv4_072580_ryfp.t1	158-181	172		4	PREDICTED: 3-oxo-Delta(4,5)-steroid 5-beta-reductase [Beta vulgaris subsp. vulgaris]	GO:0005829(cytosol);GO:0008202(steroid metabolic process);GO:0009611(response to wounding);GO:0010051(xylem and phloem pattern formation);GO:0035671(enone reductase activity);GO:0047787(delta4-3-oxosteroid 5beta-reductase activity);GO:0055114(oxidation-reduction process)	-			1	0.681501
299	PC-5p-107746_52	AAGGGCTGCGCCTTTTATAAAAGC	MSTRG.4479.1	11-35	26		4	-	-	-			0.5	0.509292
299	PC-5p-107746_52	AAGGGCTGCGCCTTTTATAAAAGC	MSTRG.19984.1	21-45	36		4	-	-	-			0.5	0.509292
301	PC-5p-109182_51	TCAAATTCGGCCATGAAAACT	Bv4_082370_uwpu.t1	1452-1472	1463	3		PREDICTED: probable transcription factor At3g04930 isoform X1 [Beta vulgaris subsp. vulgaris]	GO:0005634(nucleus);GO:0006355(regulation of transcription, DNA-templated);GO:0043565(sequence-specific DNA binding)	-	0.666667	0.333531
301	PC-5p-109182_51	TCAAATTCGGCCATGAAAACT	MSTRG.9824.2	1156-1176	1167	3		-	-	-	0.666667	0.333531
301	PC-5p-109182_51	TCAAATTCGGCCATGAAAACT	MSTRG.9824.1	1152-1172	1163	3		-	-	-	0.666667	0.333531
301	PC-5p-109182_51	TCAAATTCGGCCATGAAAACT	MSTRG.6804.1	571-590	581	4	2	-	-	-	0.5	0.51579	1	0.930423
301	PC-5p-109182_51	TCAAATTCGGCCATGAAAACT	Bv3_056440_suss.t1	529-548	539	4	2	PREDICTED: uncharacterized protein At2g24330 [Beta vulgaris subsp. vulgaris]	GO:0005789(endoplasmic reticulum membrane);GO:0071782(endoplasmic reticulum tubular network);GO:0071786(endoplasmic reticulum tubular network organization)	-	0.5	0.51579	1	0.930423
302	PC-5p-109391_51	ATAGATCTATTCTTGGGCCTCAAC	MSTRG.30378.1	34-58	49		4	-	-	-			0.333333	0.681501
304	PC-5p-110219_51	AACTATATTTGGGACGGAGGGAGT	Bv4_076900_qstt.t1	1457-1479	1471	4		PREDICTED: tryptophan--tRNA ligase, cytoplasmic [Beta vulgaris subsp. vulgaris]	GO:0004812(aminoacyl-tRNA ligase activity);GO:0004830(tryptophan-tRNA ligase activity);GO:0005524(ATP binding);GO:0005737(cytoplasm);GO:0005829(cytosol);GO:0006418(tRNA aminoacylation for protein translation);GO:0006436(tryptophanyl-tRNA aminoacylation);GO:0016740(transferase activity)	ko00970(Aminoacyl-tRNA biosynthesis)	0.5	0.861135
304	PC-5p-110219_51	AACTATATTTGGGACGGAGGGAGT	MSTRG.9245.1	1820-1842	1834	4		-	-	-	0.5	0.861135
304	PC-5p-110219_51	AACTATATTTGGGACGGAGGGAGT	MSTRG.6390.1	4-28	18		4	-	-	-			0.5	0.999999
304	PC-5p-110219_51	AACTATATTTGGGACGGAGGGAGT	MSTRG.13986.1	4-28	18		4	-	-	-			0.5	0.999999
304	PC-5p-110219_51	AACTATATTTGGGACGGAGGGAGT	MSTRG.24736.1	2-26	17		4	-	-	-			0.25	0.999968
304	PC-5p-110219_51	AACTATATTTGGGACGGAGGGAGT	MSTRG.3298.1	1674-1698	1689		4	-	-	-			0.25	0.999999
304	PC-5p-110219_51	AACTATATTTGGGACGGAGGGAGT	MSTRG.12866.6	486-510	501		4	-	-	-			0.25	0.921332
304	PC-5p-110219_51	AACTATATTTGGGACGGAGGGAGT	MSTRG.17384.1	5184-5208	5199		4	-	-	-			0.25	0.999968
304	PC-5p-110219_51	AACTATATTTGGGACGGAGGGAGT	MSTRG.15388.7	2971-2995	2985		4	-	-	-			0.2	0.999999
304	PC-5p-110219_51	AACTATATTTGGGACGGAGGGAGT	MSTRG.16929.1	1-25	15		4	-	-	-			0.2	0.993149
304	PC-5p-110219_51	AACTATATTTGGGACGGAGGGAGT	MSTRG.3785.10	1774-1798	1788		4	-	-	-			0.2	0.993149
304	PC-5p-110219_51	AACTATATTTGGGACGGAGGGAGT	MSTRG.5492.5	2235-2259	2249		4	-	-	-			0.2	0.999999
313	PC-5p-120061_46	CTTCCTGCGTTCTAAAATAAG	MSTRG.2123.1	464-484	475		1	-	-	-			7	0.0136134
315	PC-5p-120748_46	CAGTTCAGCTCTCTTCAGTTCAGT	MSTRG.30755.1	2401-2424	2415		2	-	-	-			0.5	0.788762
323	PC-5p-125024_44	AAGGAACTCGCCGGAGATCCCGCC	MSTRG.27527.1	104-126	117	2		-	-	-	5	0.235296
323	PC-5p-125024_44	AAGGAACTCGCCGGAGATCCCGCC	Bv7_157100_mmtx.t1	38-61	52		4	hypothetical protein BVRB_7g157100 [Beta vulgaris subsp. vulgaris]	-	-			1	0.204534
328	PC-5p-130970_42	CTTTAGGGACGAATTTTTC	Bv8_184370_qkht.t1	1397-1415	1406	4		PREDICTED: omega-6 fatty acid desaturase, chloroplastic [Beta vulgaris subsp. vulgaris]	GO:0006633(fatty acid biosynthetic process);GO:0006636(unsaturated fatty acid biosynthetic process);GO:0009507(chloroplast);GO:0009706(chloroplast inner membrane);GO:0009941(chloroplast envelope);GO:0010205(photoinhibition);GO:0016021(integral component of membrane);GO:0016491(oxidoreductase activity);GO:0045485(omega-6 fatty acid desaturase activity);GO:0055114(oxidation-reduction process)	-	1	0.553278
330	PC-5p-133991_41	AAATAAGTTGAACAGAACGGACCC	MSTRG.17449.5	4232-4255	4246		4	-	-	-			0.25	0.901105
330	PC-5p-133991_41	AAATAAGTTGAACAGAACGGACCC	MSTRG.17449.1	4290-4313	4304		4	-	-	-			0.25	0.901105
330	PC-5p-133991_41	AAATAAGTTGAACAGAACGGACCC	MSTRG.17449.4	4364-4387	4378		4	-	-	-			0.25	0.901105
345	PC-5p-153672_35	TGATGATTATGATGACTATAC	Bv4_081750_yeuy.t1	854-874	865	2	2	-	-	-	7	0.458375	2.5	0.694128
345	PC-5p-153672_35	TGATGATTATGATGACTATAC	MSTRG.9758.1	992-1012	1003	2	2	-	-	-	7	0.458375	2.5	0.694128
345	PC-5p-153672_35	TGATGATTATGATGACTATAC	Bv4_077000_omrz.t1	428-449	440		2	PREDICTED: uncharacterized protein LOC104890422 [Beta vulgaris subsp. vulgaris]	GO:0003674(molecular_function);GO:0005634(nucleus);GO:0005886(plasma membrane);GO:0008150(biological_process)	-			4	0.999885
345	PC-5p-153672_35	TGATGATTATGATGACTATAC	MSTRG.7174.3	3599-3619	3610		2	-	-	-			1.33333	0.999885
345	PC-5p-153672_35	TGATGATTATGATGACTATAC	MSTRG.7174.1	4467-4487	4478		2	-	-	-			1.33333	0.999885
345	PC-5p-153672_35	TGATGATTATGATGACTATAC	Bv3_059310_hwrn.t1	1522-1542	1533		2	PREDICTED: la-related protein 6B [Beta vulgaris subsp. vulgaris]	GO:0003676(nucleic acid binding);GO:0003729(mRNA binding);GO:0005634(nucleus);GO:0006351(transcription, DNA-templated);GO:0006355(regulation of transcription, DNA-templated);GO:0006396(RNA processing)	-			1.33333	0.999885
347	PC-5p-156399_34	AAAAAGTGTAGCGAGTAAAAAGAA	MSTRG.2157.5	475-498	489		4	-	-	-			1	0.746645
349	PC-5p-160078_33	CTCCTTTCCTTTTTGATGTTC	Bv3_050190_rauf.t1	345-365	356	2		PREDICTED: uncharacterized protein LOC104888043 [Beta vulgaris subsp. vulgaris]	GO:0005737(cytoplasm);GO:0009793(embryo development ending in seed dormancy);GO:0009933(meristem structural organization);GO:0010074(maintenance of meristem identity);GO:0032876(negative regulation of DNA endoreduplication)	-	4	0.403915
349	PC-5p-160078_33	CTCCTTTCCTTTTTGATGTTC	MSTRG.30469.1	355-374	366	2		-	-	-	1.5	0.990856
349	PC-5p-160078_33	CTCCTTTCCTTTTTGATGTTC	MSTRG.30469.4	277-296	288	2		-	-	-	1.5	0.990856
349	PC-5p-160078_33	CTCCTTTCCTTTTTGATGTTC	Bv_009010_danm.t1	236-255	247	2		-	-	-	1.5	0.990856
349	PC-5p-160078_33	CTCCTTTCCTTTTTGATGTTC	MSTRG.30469.2	311-330	322	2		-	-	-	1.5	0.990856
349	PC-5p-160078_33	CTCCTTTCCTTTTTGATGTTC	Bv6_140830_gkns.t1	340-359	350		1	PREDICTED: HD domain-containing protein 2 homolog [Beta vulgaris subsp. vulgaris]	GO:0003824(catalytic activity);GO:0006226(dUMP biosynthetic process);GO:0009507(chloroplast);GO:0016787(hydrolase activity)	-			4	0.00585716
349	PC-5p-160078_33	CTCCTTTCCTTTTTGATGTTC	Bv3_069360_rfup.t1	43-63	54		2	PREDICTED: uncharacterized protein At5g19025 [Beta vulgaris subsp. vulgaris]	GO:0003723(RNA binding);GO:0003735(structural constituent of ribosome);GO:0006412(translation);GO:0022625(cytosolic large ribosomal subunit);GO:0042254(ribosome biogenesis)	-			1	0.999885
349	PC-5p-160078_33	CTCCTTTCCTTTTTGATGTTC	MSTRG.8383.2	43-63	54		2	-	-	-			1	0.999885
354	PC-5p-166380_31	TTCCTCCACCAAACACCACTA	Bv3_048620_odzi.t1	738-757	748	3		PREDICTED: glycine-rich cell wall structural protein [Beta vulgaris subsp. vulgaris]	-	-	2	0.0547971
360	PC-5p-17056_282	AGATCTATTCGTGGGACTTCAACC	MSTRG.30378.1	33-56	47		4	-	-	-			0.2	0.759206
366	PC-5p-1781_1784	CTTTCTTCCTTGCGTTGAACC	MSTRG.1376.3	1836-1856	1847		2	-	-	-			1.66667	0.984173
366	PC-5p-1781_1784	CTTTCTTCCTTGCGTTGAACC	MSTRG.7511.2	3943-3963	3954		2	-	-	-			0.8	0.984173
366	PC-5p-1781_1784	CTTTCTTCCTTGCGTTGAACC	MSTRG.7511.1	4019-4039	4030		2	-	-	-			0.8	0.984173
366	PC-5p-1781_1784	CTTTCTTCCTTGCGTTGAACC	MSTRG.7511.5	3782-3802	3793		2	-	-	-			0.8	0.984173
366	PC-5p-1781_1784	CTTTCTTCCTTGCGTTGAACC	MSTRG.7511.4	4013-4033	4024		2	-	-	-			0.8	0.984173
366	PC-5p-1781_1784	CTTTCTTCCTTGCGTTGAACC	Bv3_061970_zxzr.t1	3943-3963	3954		2	PREDICTED: uncharacterized protein LOC104889395 [Beta vulgaris subsp. vulgaris]	GO:0003674(molecular_function);GO:0005634(nucleus);GO:0008150(biological_process)	ko00270(Cysteine and methionine metabolism)			0.8	0.984173
367	PC-5p-179982_28	AGGACGATCGCCCCATGGCACGAA	MSTRG.30480.1	3171-3194	3185		2	-	-	-			13	0.404442
372	PC-5p-188155_27	AGGGTACCTGGTGCATTTTATGAA	MSTRG.24905.1	13-36	27	2		-	-	-	4	0.488632
372	PC-5p-188155_27	AGGGTACCTGGTGCATTTTATGAA	MSTRG.29271.1	57-80	71	2		-	-	-	4	0.488632
372	PC-5p-188155_27	AGGGTACCTGGTGCATTTTATGAA	MSTRG.7380.1	39-62	53	2	2	-	-	-	8	0.488632	4	0.726278
372	PC-5p-188155_27	AGGGTACCTGGTGCATTTTATGAA	MSTRG.3512.1	28-51	42	2		-	-	-	3	0.488632
372	PC-5p-188155_27	AGGGTACCTGGTGCATTTTATGAA	MSTRG.4575.1	56-79	70	2		-	-	-	3	0.291719
372	PC-5p-188155_27	AGGGTACCTGGTGCATTTTATGAA	MSTRG.7234.1	30-53	44	4		-	-	-	1	0.297104
372	PC-5p-188155_27	AGGGTACCTGGTGCATTTTATGAA	MSTRG.25375.1	267-290	281	2	2	-	-	-	2	0.535352	1	0.772529
378	PC-5p-196497_25	CAGAGGAGTGTACTGAGAATA	MSTRG.2383.3	6467-6486	6477	3	4	-	-	-	0.3	0.165012	0.1	0.556744
394	PC-5p-230917_20	AAATCTATTCCTGGGCCTCAACCA	MSTRG.23077.2	478-502	493		4	-	-	-			0.2	0.656257
394	PC-5p-230917_20	AAATCTATTCCTGGGCCTCAACCA	MSTRG.23077.1	478-502	493		4	-	-	-			0.2	0.656257
394	PC-5p-230917_20	AAATCTATTCCTGGGCCTCAACCA	MSTRG.30378.1	32-56	47		4	-	-	-			0.2	0.733428
401	PC-5p-261079_17	ACTATATTTTGGGACCGAGAGAGT	MSTRG.7026.1	1719-1742	1733	0		-	-	-	10	0.0247511
401	PC-5p-261079_17	ACTATATTTTGGGACCGAGAGAGT	MSTRG.10503.1	347-370	361	0		-	-	-	3	0.0410249
401	PC-5p-261079_17	ACTATATTTTGGGACCGAGAGAGT	MSTRG.8160.1	102-125	116		2	-	-	-			1	1
401	PC-5p-261079_17	ACTATATTTTGGGACCGAGAGAGT	MSTRG.15459.1	1701-1724	1715		2	-	-	-			1	1
401	PC-5p-261079_17	ACTATATTTTGGGACCGAGAGAGT	MSTRG.13986.1	4-27	18		4	-	-	-			0.5	0.999722
401	PC-5p-261079_17	ACTATATTTTGGGACCGAGAGAGT	MSTRG.6390.1	4-27	18		4	-	-	-			0.5	0.999722
401	PC-5p-261079_17	ACTATATTTTGGGACCGAGAGAGT	MSTRG.15388.7	2971-2994	2985		4	-	-	-			0.2	0.999722
401	PC-5p-261079_17	ACTATATTTTGGGACCGAGAGAGT	MSTRG.5492.5	2235-2258	2249		4	-	-	-			0.2	0.999722
407	PC-5p-286761_15	AGTTTAGTTCAGCTGTTTTATGTC	MSTRG.30070.1	135-158	149	2	3	-	-	-	8.9	0.920291	2	0.499464
407	PC-5p-286761_15	AGTTTAGTTCAGCTGTTTTATGTC	MSTRG.5801.1	728-751	742	2	4	-	-	-	2	0.920291	0.5	0.96513
407	PC-5p-286761_15	AGTTTAGTTCAGCTGTTTTATGTC	MSTRG.18424.1	19-42	33	2	4	-	-	-	2	0.920291	0.5	0.96513
407	PC-5p-286761_15	AGTTTAGTTCAGCTGTTTTATGTC	MSTRG.1281.1	2591-2614	2605	1		-	-	-	1	0.00280553
407	PC-5p-286761_15	AGTTTAGTTCAGCTGTTTTATGTC	MSTRG.30302.3	3012-3035	3026		4	-	-	-			0.333333	0.893267
407	PC-5p-286761_15	AGTTTAGTTCAGCTGTTTTATGTC	MSTRG.30302.4	3078-3101	3092		4	-	-	-			0.333333	0.893267
407	PC-5p-286761_15	AGTTTAGTTCAGCTGTTTTATGTC	MSTRG.30302.2	2969-2992	2983		4	-	-	-			0.333333	0.893267
410	PC-5p-29383_178	TTTGGCCTGGAAGTTTGCTCC	MSTRG.476.2	1962-1982	1973		2	-	-	-			1	0.404442
410	PC-5p-29383_178	TTTGGCCTGGAAGTTTGCTCC	Bv1_004400_cioy.t1	1621-1641	1632		2	PREDICTED: AT-rich interactive domain-containing protein 1 isoform X1 [Beta vulgaris subsp. vulgaris]	GO:0003677(DNA binding);GO:0005515(protein binding);GO:0005634(nucleus);GO:0005773(vacuole);GO:0006351(transcription, DNA-templated);GO:0006355(regulation of transcription, DNA-templated)	-			1	0.404442
411	PC-5p-301513_13	AAATAAGCTGGGGAGAATAGGTCC	MSTRG.28661.1	4-27	18		2	-	-	-			0.5	0.999827
411	PC-5p-301513_13	AAATAAGCTGGGGAGAATAGGTCC	MSTRG.17342.1	6-29	20		2	-	-	-			0.5	0.999827
411	PC-5p-301513_13	AAATAAGCTGGGGAGAATAGGTCC	MSTRG.13330.3	2274-2297	2288		2	-	-	-			0.5	0.999827
411	PC-5p-301513_13	AAATAAGCTGGGGAGAATAGGTCC	MSTRG.30792.1	3094-3117	3108		4	-	-	-			0.25	0.997393
411	PC-5p-301513_13	AAATAAGCTGGGGAGAATAGGTCC	MSTRG.29497.1	4-27	18		4	-	-	-			0.25	0.813265
427	PC-5p-3682_979	GAAGATGATGAAAATTTATA	Bv1_003910_jemf.t1	196-216	207		2	PREDICTED: reticulon-like protein B4 [Beta vulgaris subsp. vulgaris]	GO:0005783(endoplasmic reticulum);GO:0005789(endoplasmic reticulum membrane);GO:0005886(plasma membrane);GO:0009506(plasmodesma);GO:0071458(integral component of cytoplasmic side of endoplasmic reticulum membrane);GO:0071782(endoplasmic reticulum tubular network);GO:0071786(endoplasmic reticulum tubular network organization)	-			3	1
427	PC-5p-3682_979	GAAGATGATGAAAATTTATA	Bv7_170800_cjmd.t2	363-382	373		4	PREDICTED: uncharacterized protein At5g41620 isoform X2 [Beta vulgaris subsp. vulgaris]	GO:0000902(cell morphogenesis)	-			0.5	0.986038
427	PC-5p-3682_979	GAAGATGATGAAAATTTATA	Bv1_012550_kfpu.t1	435-454	445		4	PREDICTED: uncharacterized protein LOC104897895 [Beta vulgaris subsp. vulgaris]	GO:0009507(chloroplast);GO:0009543(chloroplast thylakoid lumen)	-			0.5	0.753005
427	PC-5p-3682_979	GAAGATGATGAAAATTTATA	Bv7_170800_cjmd.t1	363-382	373		4	PREDICTED: uncharacterized protein At5g41620 isoform X1 [Beta vulgaris subsp. vulgaris]	GO:0000902(cell morphogenesis)	-			0.5	0.986038
427	PC-5p-3682_979	GAAGATGATGAAAATTTATA	MSTRG.1509.2	435-454	445		4	-	-	-			0.5	0.753005
428	PC-5p-377971_10	AAATCTATTCCTGAGGCCTCAACT	MSTRG.30378.1	33-56	47		4	-	-	-			0.2	0.428423
435	PC-5p-474959_6	AAATCTATTCTTGGGGCCTCGACC	MSTRG.30378.1	33-56	47		4	-	-	-			0.2	0.673299
438	PC-5p-49939_111	TATTCCTGGGACTCCAACCGT	Bv4_072580_ryfp.t1	162-182	173		3	PREDICTED: 3-oxo-Delta(4,5)-steroid 5-beta-reductase [Beta vulgaris subsp. vulgaris]	GO:0005829(cytosol);GO:0008202(steroid metabolic process);GO:0009611(response to wounding);GO:0010051(xylem and phloem pattern formation);GO:0035671(enone reductase activity);GO:0047787(delta4-3-oxosteroid 5beta-reductase activity);GO:0055114(oxidation-reduction process)	-			2	0.154457
439	PC-5p-50179_111	AGATCTATTCTTGGGGACTCAACC	MSTRG.30378.1	33-56	47		4	-	-	-			0.2	0.334225
443	PC-5p-531861_6	AATTCTATTCCTGGGGCCTCAT	MSTRG.30378.1	35-56	47		4	-	-	-			0.2	0.456761
455	PC-5p-63306_89	AGGACATATTGCTGCGGTTTTGGC	Bv4_073680_fnda.t1	228-252	243	4		-	-	-	1	0.131527
463	PC-5p-68539_83	AGCTGAACTGAACCGAACCGAGCT	MSTRG.16942.3	5309-5332	5323	1	2	-	-	-	2.33333	0.0114275	0.333333	0.964266
463	PC-5p-68539_83	AGCTGAACTGAACCGAACCGAGCT	MSTRG.16942.6	5115-5138	5129	1	2	-	-	-	2.33333	0.0114275	0.333333	0.964266
463	PC-5p-68539_83	AGCTGAACTGAACCGAACCGAGCT	MSTRG.16942.2	4512-4535	4526	1	2	-	-	-	2.33333	0.0114275	0.333333	0.964266
463	PC-5p-68539_83	AGCTGAACTGAACCGAACCGAGCT	MSTRG.16942.4	4306-4329	4320	1	2	-	-	-	2.33333	0.0114275	0.333333	0.964266
463	PC-5p-68539_83	AGCTGAACTGAACCGAACCGAGCT	MSTRG.28968.1	302-325	316		2	-	-	-			10	0.999118
463	PC-5p-68539_83	AGCTGAACTGAACCGAACCGAGCT	MSTRG.13331.1	6159-6182	6173		3	-	-	-			3	0.376165
463	PC-5p-68539_83	AGCTGAACTGAACCGAACCGAGCT	MSTRG.7037.1	94-117	108	3		-	-	-	0.4	0.657251
464	PC-5p-69029_82	CTTCCTCCGTTCTGAAATAAA	MSTRG.2123.1	464-484	475		1	-	-	-			7	0.0358917
464	PC-5p-69029_82	CTTCCTCCGTTCTGAAATAAA	MSTRG.17871.2	3491-3511	3502		2	-	-	-			3	0.995159
464	PC-5p-69029_82	CTTCCTCCGTTCTGAAATAAA	MSTRG.30302.5	2592-2612	2603		4	-	-	-			0.25	0.998844
470	PC-5p-74416_76	TTCCTCCACTCCAAAATTAAT	Bv3_067370_qota.t1	924-944	935		2	PREDICTED: receptor-like serine/threonine-protein kinase At4g25390 [Beta vulgaris subsp. vulgaris]	GO:0004674(protein serine/threonine kinase activity);GO:0005886(plasma membrane);GO:0006468(protein phosphorylation)	-			3.5	0.788762
470	PC-5p-74416_76	TTCCTCCACTCCAAAATTAAT	MSTRG.8151.1	1194-1214	1205		2	-	-	-			3.5	0.788762
476	PC-5p-7955_523	TGCTTTGTGCTTATTGTTATG	Bv5_124210_skcr.t1	388-408	399		2	PREDICTED: L-gulonolactone oxidase 2 [Beta vulgaris subsp. vulgaris]	GO:0003885(D-arabinono-1,4-lactone oxidase activity);GO:0005576(extracellular region);GO:0016020(membrane);GO:0019853(L-ascorbic acid biosynthetic process);GO:0050105(L-gulonolactone oxidase activity);GO:0050660(flavin adenine dinucleotide binding);GO:0055114(oxidation-reduction process)	ko00053(Ascorbate and aldarate metabolism)			3	0.446943
476	PC-5p-7955_523	TGCTTTGTGCTTATTGTTATG	Bv1_015920_ueem.t1	216-235	226		4	PREDICTED: protein DCL, chloroplastic [Beta vulgaris subsp. vulgaris]	GO:0009507(chloroplast);GO:0009658(chloroplast organization);GO:1901259(chloroplast rRNA processing)	-			0.5	0.798465
476	PC-5p-7955_523	TGCTTTGTGCTTATTGTTATG	MSTRG.1954.2	95-114	105		4	-	-	-			0.5	0.798465
483	PC-5p-83485_68	CTTCCTCTTTTCCATAATAAG	MSTRG.12179.1	1180-1199	1190		4	-	-	-			0.5	0.997186
483	PC-5p-83485_68	CTTCCTCTTTTCCATAATAAG	Bv5_101080_msfo.t1	1004-1023	1014		4	-	-	-			0.5	0.997186
488	PC-5p-91944_62	AGGACACCATTGCTCCCCTTTCCT	MSTRG.25265.15	1280-1303	1294		2	-	-	-			1	0.909842
488	PC-5p-91944_62	AGGACACCATTGCTCCCCTTTCCT	MSTRG.25265.14	2550-2573	2564		2	-	-	-			1	0.909842
489	PC-5p-95196_59	ATCGCAGGAGAGATGACACTCG	MSTRG.23237.7	1100-1121	1112	0	0	-	-	-	18.2	0.0177425	57	0.0174054
489	PC-5p-95196_59	ATCGCAGGAGAGATGACACTCG	MSTRG.23237.6	1100-1121	1112	0	0	-	-	-	18.2	0.0177425	57	0.0174054
489	PC-5p-95196_59	ATCGCAGGAGAGATGACACTCG	MSTRG.23237.9	1100-1121	1112	0	0	-	-	-	18.2	0.0177425	57	0.0174054
489	PC-5p-95196_59	ATCGCAGGAGAGATGACACTCG	MSTRG.23237.2	1100-1121	1112	0	0	-	-	-	18.2	0.0177425	57	0.0174054
489	PC-5p-95196_59	ATCGCAGGAGAGATGACACTCG	MSTRG.23237.8	1100-1121	1112	0	0	-	-	-	18.2	0.0177425	57	0.0174054
494	PC-5p-99933_56	AGATCTATTCCTGGGCCCTCAACC	MSTRG.30378.1	33-56	47		4	-	-	-			0.2	0.567872
