# Supplementary material for: Whole-Transcriptome RNA Sequencing Reveals the Global Molecular Responses and CeRNA Regulatory Network of mRNAs, lncRNAs, miRNAs and circRNAs in Response to Salt Stress in Sugar Beet (Beta vulgaris)
Source: Int J Mol Sci. 2020 Dec 30;22(1):289. doi: 10.3390/ijms22010289 (PMC7795855; doi:10.3390/ijms22010289)
Supplement: Supplementary file 1 [file ijms-22-00289-s001.zip › Supplementary File/Table S9 List of primers used for qRT-PCR experiments.xlsx]

## Sheet: leaf
name	seq	type
Bv1_011770_noyh.t1	TCTCCAGAAAAATTTAAACCACCCCAAGCTCAGTTTGTTGCTATGGCTGAACCTGTTTATTGCATCTTAT TGGTTTTTACACTGATCTTCCTATCAGTATCACCCACTGCTACTAAAACCAGTGGCAAGATAACAGTTAA CCAATCTCTTACAGCCACCACAAACGCCACAAATTGGCTTTCACCTAAGGGAGATTTCGCCTTTGGGTTT CAACCATATCCGAAACATACTGATCTCTTCTTGCTAGCCATCTGGTATGCAAAGATCCCGGATACAATTG TTTGGTATCCAATTGATGCTAATAATGGTAACCCTGTTCCTGAAGGATCAACAGTAACATTAAATACTTA TGATGGTTTAGTCCTCAATGATCCTAACGGCAACCTCATCTGGA…	mRNA	tgctgattttgggttggcaa	ggtagcaatcaaacgcccaa
Bv2_032060_rrem.t1	GTTCTTCCACAATCCACATACTTCACTCTCACAGTCTCACCTCAGTCACCTGGCAACATATTTGACACAA TTTTACCAATTCAAACCTAACCCTTTTTTTCCATTAATGATAATATAACATAACCCAATCTTTAACCTTA TAAACATTATATTATAGTCATTGATAAAGTATAAACTATGAGTTTTTCAGCAACTGATCTTTCCTGTGGA CTTTCATCATCTTCAATCACTCTACCATCAATTAAAACCCACAAATCTTTCAACCCATTTGATAATTTAT CGTGTTCCAATCTTCAATTACCCTTAAATTTAAGGCTTCAAACTACAAATAAACGCATTTTCCCCCCTCA TTCTTCAATGGCAGGAACTGGGTCTTCTTCAGAATCTTCTGTTA…	mRNA	TCTTGGCGCTGATGACAAGT	AAAAGCAGCAAGCCAACCTG
Bv7_160350_pgxr.t1	AGCAAAAAAAGGTTCTCTCACTCCACTATTTTGCACTTGTAGAGTTCTTCTATAGTTGTATTACTACTTT CTTTATTCTCTCCATTCTACTCTCCCTCACATCGAAAGATAGGAGTTATTTGTCGAGGCTATTTTTGCTT TTCTCCCTTGTAAATTTCATCATTTTGCTTAAACCCTAATTTGATAATTTGAACTTCAAATTACACCTTT CGTTTCGAATTTCAGATTTTTCTCAACTGCCATGGGTTCTGATGCGGATATGGAAGATTACGGATTTGAG TACTCCGAAGACGATGCAGAGGAGCAAGATGTAGATATTGAAAATCAGTACTATAATTCCAAAGGTTTGG TTGAGACTGACCCTGAGGGTGCGCTTGCTGGTTTTGCGGAGGTG…	mRNA	GATGGAAGCGTACAGGGAGA	CCCGCAGAGTTGTTTGGTAG
Bv1_023200_jmkt.t1	CAAATTCTCACTCCAACATACTTGAACTCATATAAGTTCTTTTTTCTATAATTTAACCATATTTGGGAAA TTCTAATACTTATTTAGTGGCAAAAAATGGCTCAGGGAAGAGGCAGTGCAATGGTCGTTGGAGTAGCAAT ACTCTGTCTCTTGGCTCTTACTCAGCCTACTTTTGCCGCTATTTACTCTGTTGGAGGTGCTGGTGGCTGG ACTTATAATGTCCAAAATTGGCCTAGAGGCAAGTCCTTTAGGGCCGGTGATCTTCTCGCATTCAACTATG GGAGGACTCTCCACAATGTGGTCGCAGTGAGCAAGAGAGGATATGACAGCTGCAGTGCTCCAAGAGGGGC AAGAGTTTACCAAACTGGAAAGGACAGAGTGAGGTTGAGCAGAG…	mRNA	TTAGGGCCGGTGATCTTCTC	AAACTCTTGCCCCTCTTGGA
Bv6_144730_qgsa.t1	TAAACGTACACTCATTTTCCCTTCTTTCCCAAACAAACCCTTAATTTTCATCTAATAGTTTGCAAGAGAA ACAGAGAATATGAAATTTGTAACAGCTATTCTTGTTATCCTATTGGCTGCTCCGTCGGTGTTTGCCTTGG AATACCCCGTTGTTTGGAATTTAGGCAACGACTACTCCTCTTGGGCTGATAGACCGCTTACTGCTAATGA TACACTTTTATTCACCTACAGTAACGCCCACAATCTGCTTGTTGTAAATAGAGGCGACTACGATAATTGT GTTCCCAGCAACGCCATTACTTCACACACCGATGGAAGAACTGTCATTCCTCTAACCCCTGGCCCAATGT ACTTTATTTGTGGCATTGGAAACCACTGTACACAAGGCATGAGG…	mRNA	AGTAACGCCCACAATCTGCT	GGCCAGGGGTTAGAGGAATG
Bv4_071790_jfup.t1	TCTCCAGAAAAATTTAAACCACCCCAAGCTCAGTTTGTTGCTATGGCTGAACCTGTTTATTGCATCTTAT TGGTTTTTACACTGATCTTCCTATCAGTATCACCCACTGCTACTAAAACCAGTGGCAAGATAACAGTTAA CCAATCTCTTACAGCCACCACAAACGCCACAAATTGGCTTTCACCTAAGGGAGATTTCGCCTTTGGGTTT CAACCATATCCGAAACATACTGATCTCTTCTTGCTAGCCATCTGGTATGCAAAGATCCCGGATACAATTG TTTGGTATCCAATTGATGCTAATAATGGTAACCCTGTTCCTGAAGGATCAACAGTAACATTAAATACTTA TGATGGTTTAGTCCTCAATGATCCTAACGGCAACCTCATCTGGA…	mRNA	TCAGGGCGAGGTGACTCTAT	ACTGCATTTGGAACCTCCCC
PC-3p-125293_44	CCACCACCGGTGGAGGCGCTC	miRNA	GTCGTATCCAGTGCAGGGTCCGAGGTATTCGCACTGGATACGACGAGCGC	AACCACCACCGGTGGAGG	CGCAGGGTCCGAGGTATTC	GTCGTATCCAGTGCAGGGTCCGAGGTATTCGCACTGGATACGAC
PC-5p-3682_979	GAAGATGATGAAAATTTATA	miRNA	GTCGTATCCAGTGCAGGGTCCGAGGTATTCGCACTGGATACGACTATAAA	ACGCCCGAAGATGATGAAAAT	CGCAGGGTCCGAGGTATTC
mtr-MIR408-p3_2ss18GT19GA	TGCACTGCCTCTTCCCTTA	miRNA	GTCGTATCCAGTGCAGGGTCCGAGGTATTCGCACTGGATACGACTAAGGG	GGCTTGCACTGCCTCTTCC	CGCAGGGTCCGAGGTATTC
mtr-miR2111a-5p_2ss18TC20TC	TAATCTGCATCCTGAGGCTCA	miRNA	GTCGTATCCAGTGCAGGGTCCGAGGTATTCGCACTGGATACGACTGAGCC	GCCGATAATCTGCATCCTGAG	CGCAGGGTCCGAGGTATTC
MSTRG.2050.1	AGAAGTCCGAAAATTTTATTTATTTGCACAATCAGTTGAACCGTGAGTTTTAATATGTTGTGTGAAAGTA GTTGTATACATAATTGTTTATATCTTTCTTTTTCATATATGATATATTTATATGTGCGGGCCAATCCAAC CCATCCAATCCAGTCTAATGAGATATTCAAGTGCTATGCGTGCAATCCAAATCCTCTTGAAACCCTAAGG CCCCACGAACAATAATTAGGCAGGTGAAAGAAGTAGAAAATATTAAGAACAATTTGACAAGAACAAATGA GAAGTAGAAAATCTTGGAATAGCCGTGTGAAATGGAAGAAATGACAACATAAATTTTCTGAGATTTAATC GGAATTTTGGTGATTAAAGGGGATGATTTAAGGGGGTTTAAATG…	lncRNA	GCCGACTACCATAATGCCCA	TCACGGTCTCCAAGATGTCA	u
MSTRG.30182.1	AGTAGGGGTGAAAGTTCGGTGTGCGGTTTGGATTAGGGCCTAATCCAATCCGATCCGAATAAAATTTGGA TTTAAATTTTTCAATCCGAATCCAAACCAATTAGGGTTTGAATCCGATCCAATCCAATCCGAAATTTCAT ACTCTAGATTGGATCCGATCCGAAAATCCGATTTTTTTAAAACTCTAGTTTTTCGATGAAATAAATAAAG CACAACATCAGCCTAGTAGATTTAGGAAATGAGTAATTGAGTGCAGTTAGTGTTTTAGGGGAAGGATTGA AGTGCTATATGTACTGGGCTATGGAGTAGGTTTTTTATAATAAAAAATCAGTTAAGCACTTAAGCCCAAT CCAGATACATAAGACAAGACATATTACTATTCGGTTATATTGGA…	lncRNA	AGGGGAAGGATTGAAGTGCT	GATCGGGTTGGATTGAGGGT	u
MSTRG.13357.6	CTCCTCAACATAACCCTAAACTAATCTAAATGTGAAGAGGAAAGGAGAGAAGATTGATATTTACTCAGAT AAGCGTGATGATGGTGACCAGCATCAAAATCATCATCATCACAAGCAAACAACTCTCTTATCTCGTCACT CACTCCTCTGCAACCGGACATTCTCCGAAGGTGTCTCGCACTCTTCGTCCCTGATGAACATGTGAATTTG TCGTGGTTTCGGCGAAGCTCACCCTCCTCGATTTTGAATGTTTCTTCTCTAAAGCAATCATTTCTTCTCC TGTTTTGGTGTTACTGCACTTCTCCTCCAGCTCTTTTGACGCCATCGTTGGCAATCCTTGCGTTATCCAA CTACTTCAGAGCATCCAAAAACAACGAACTGTCACTCTTTCACT…	lncRNA	GCTCACCCTCCTCGATTTTG	CAGAGGACGACGACAGTGAA	j
MSTRG.1138.1	GTATTCTCTTATCTAAGCTTCCTCCCTGCGCATTAGCTCTATTCATCGTGGATGGTTCAACCACGCCCGG TGCCACGAAATGATTGAGAACTAGGACAGGATCGAAATGCATTTTTTTCTTTGTATTCAATAAGTATTGC ATGACCGAATAATTCAAGGAAGGGCGCACTGCAGGGAGGGTCCTTTTAAGTAGATGACTTGTCGGGCCGT CGTAGCGTGACTTCTTTGGGAAAAAGAACTTGAATAACTTCGTA	lncRNA	ATCTAAGCTTCCTCCCTGCG	CCCAAAGAAGTCACGCTACG	i
MSTRG.13357.1	CCCCTCTCCTCTCACTCTCTCTCCTCAACATAACCCTAAACTAATCTAAATGTGAAGAGGAAAGGAGAGA AGATTGATATTTACTCAGATAAGCGTGATGATGGTGACCAGCATCAAAATCATCATCATCACAAGCAAAC AACTCTCTTATCTCGTCACTCACTCCTCTGCAACCGGACATTCTCCGAAGGTGTCTCGCACTCTTCGTCC CTGATGAACATGTGAATTTGTCGTGGTTTCGGCGAAGCTCACCCTCCTCGATTTTGAATGTTTCTTCTCT AAAGCAATCATTTCTTCTCCTGTTTTGGTGTTACTGCACTTCTCCTCCAGCTCTTTTGACGCCATCGTTG GCAATCCTTGCGTTATCCAACTACTTCAGAGCATCCAAAAACAA…	lncRNA	GAAGCTCACCCTCCTCGATT	AGGACGACGACAGTGAAAGA	j
MSTRG.1886.1	GGGGATTACAAATAAGACTTTGGCAAAATAATTTGGGAGGCTTAGGACAGTAGCTACATGAATTTGATGT GCAAATAAAACTTATGATCTCAATCAACCAATACAATTTCAACTTATGGAGTGAAAATTGGAAGAATAAT GAGTGAAAATGATGTTTCGGAGTTCGTGAAAAAAGGTTTCTCTTGAAACAATCCTTTAACTTGAAATTAA CACTTAATAATATAATTTATTTGTTTATCAAAAGCTATTGTGAATCTCTAATTATTTTAGGAAAATTCTT TCCTTTGGAAACTCTCTTGAAGATCAAACATAATTCATCCCTGAAGCGTGATTTTTAGTTATTTTTCTGC ATTTAGTTCATGATAAATGATAAAACAAATTTGGAAAATCTTCA…	lncRNA	TCGCGGGATTTCAGCAATTT	TCATGGTATCAGAGCTGCGT	u
circRNA205		circRNA	AGGCCGCTTCTTGTCTTCTA	ACAAACCAAAATCGAAAACCCA
circRNA717		circRNA	GCCGCCAAAGAGTCGTTATT	GCAAGTGGCGATGAGTGTTA

## Sheet: Sheet1
Bv1_011770_noyh.t1	noyh-F	tgctgattttgggttggcaa
Bv2_032060_rrem.t1	rrem-F	TCTTGGCGCTGATGACAAGT
Bv7_160350_pgxr.t1	pgxr-F	GCACTCACGGTTAAGTCAGC
Bv1_023200_jmkt.t1	jmkt-F	TTAGGGCCGGTGATCTTCTC
Bv6_144730_qgsa.t1	qgsa-F	AGTAACGCCCACAATCTGCT
Bv4_071790_jfup.t1	jfup-F	TCAGGGCGAGGTGACTCTAT
MSTRG.2050.1	M2050.1-F	GCCGACTACCATAATGCCCA
MSTRG.30182.1	M30182.1-F	AGGGGAAGGATTGAAGTGCT
MSTRG.13357.6	M13357.6-F	GCTCACCCTCCTCGATTTTG
MSTRG.1138.1	M1138.1-F	ATCTAAGCTTCCTCCCTGCG
MSTRG.13357.1	M13357.1-F	GAAGCTCACCCTCCTCGATT
MSTRG.1886.1	M1886.1-F	TCGCGGGATTTCAGCAATTT
circRNA205	C205-F	AGGCCGCTTCTTGTCTTCTA
circRNA717	C717-F	GCCGCCAAAGAGTCGTTATT
PC-3p-125293_44	P44-RT	GTCGTATCCAGTGCAGGGTCCGAGGTATTCGCACTGGATACGACGAGCGC
PC-5p-3682_979	P979-RT	GTCGTATCCAGTGCAGGGTCCGAGGTATTCGCACTGGATACGACTATAAA
mtr-MIR408-p3_2ss18GT19GA	Mi408-RT	GTCGTATCCAGTGCAGGGTCCGAGGTATTCGCACTGGATACGACTAAGGG
mtr-miR2111a-5p_2ss18TC20TC	Mi2111-RT	GTCGTATCCAGTGCAGGGTCCGAGGTATTCGCACTGGATACGACTGAGCC
	TY-R	CGCAGGGTCCGAGGTATTC
mtr-miR164d	Mi164-RT	GTCGTATCCAGTGCAGGGTCCGAGGTATTCGCACTGGATACGACAGCATG
PC-5p-109182_51	P51-RT	GTCGTATCCAGTGCAGGGTCCGAGGTATTCGCACTGGATACGACAGTTTT
PC-5p-7955_523	P523-RT	GTCGTATCCAGTGCAGGGTCCGAGGTATTCGCACTGGATACGACCATAAC
csi-miR159a-5p_L-1_1ss10GT	Mi159-RT	GTCGTATCCAGTGCAGGGTCCGAGGTATTCGCACTGGATACGACCTTTTG
Bv_000470_dyzk.t1	dyzk-F	AGATTGGGTCCTTTGTCGGG
Bv5_124210_skcr.t1	skcr-F	GCTTCCTGCCCAACACAAAG
Bv5_110660_jxri.t1	jxri-F	GGGACGATGCAGAAGCAAAC
Bv5_114390_pjnp.t1	pjnp-F	TTTCACCCTACCGACGAGGA
Bv5_100510_ttjr.t1	ttjr-F	AACTCCTAGCTTTGGCGACC
Bv5_097930_juac.t1	juac-F	AATTGGATTTCCGCGACCCT
Bv2_040500_uums.t1	uums-F	TGCCAAAGGTCTGCTTGACT
Bv5_117790_mxei.t1	mxei-F	GCGGAGACATTGTTGGGAGTA
Bv9_220500_yszy.t2	yszy-F	GAAAGCGTTGCAGTCTCTGG
MSTRG.23321.1	M23321.1-F	TTCCCACAGTGCTCACAGAT
MSTRG.30363.1	M30363.1-F	ACTACTTTCGTGGCTGCAAT
MSTRG.671.1	M671.1-F	GCCCCTTGTAGTGCTGAATG
MSTRG.30219.1	M30219.1-F	ATTCGACACCACAAGCATCC
MSTRG.29860.1	M29860.1-F	GTGGTGGCGCAGATAGGTG
MSTRG.28909.1	M28909.1-F	ATCTTCGTCATCCATTGCCC
MSTRG.28802.1	M28802.1-F	CGACTCGACCATTAAGCAGC
MSTRG.26235.1	M26235.1-F	GTACATTGTGCCGTGCCTAG
MSTRG.25067.1	M25067.1-F	TGCTGCCATTCTCACCCTAA
MSTRG.25018.1	M25018.1-F	AGCAGAGCACGTCATACAGT
MSTRG.21874.1	M21874.1-F	AGGCACCAGTGTAATCAGAGT
MSTRG.20137.1	M20137.1-F	TGAGAGGAGAAAGTGCCGAA
MSTRG.15309.5	M15309.5-F	TCACGTCTAGGTCCGATTGG
MSTRG.14995.1	M14995.1-F	AGCTTGTACCATTTGCAGCT
MSTRG.18114.1	M18114.1-F	GTCGCTAATGTCCTGGCTTG
MSTRG.2472.2	M2472.2-F	GGCCTTGTTAAGTGGTGCCT
MSTRG.20295.1	M20295.1-F	GATGTTTGACCGGGTGATGG
circRNA2192	C2192-F	CCGTGAGAAAGAAAGAGGAGAAC
	noyh-R	ggtagcaatcaaacgcccaa
	rrem-R	AAAAGCAGCAAGCCAACCTG
	pgxr-R	GCCTCTTGTCCATCAAACGG
	jmkt-R	AAACTCTTGCCCCTCTTGGA
	qgsa-R	GGCCAGGGGTTAGAGGAATG
	jfup-R	ACTGCATTTGGAACCTCCCC
	M2050.1-R	AACCACCACCGGTGGAGG
	M30182.1-R	ACGCCCGAAGATGATGAAAAT
	M13357.6-R	GGCTTGCACTGCCTCTTCC
	M1138.1-R	GCCGATAATCTGCATCCTGAG
	M13357.1-R	TCACGGTCTCCAAGATGTCA
	M1886.1-R	GATCGGGTTGGATTGAGGGT
	C205-R	CAGAGGACGACGACAGTGAA
	C717-R	CCCAAAGAAGTCACGCTACG
	P44-F	AGGACGACGACAGTGAAAGA
	P979-F	AGGCGGGAAGATGATGAAAAT
	Mi408-F	ACAAACCAAAATCGAAAACCCA
	Mi2111-F	GCAAGTGGCGATGAGTGTTA
	Mi164-F	AATCTGGAGAAGCAGGGCAC
	P51-F	GCAATCAAATTCGGCCATG
	P523-F	GGTTCGTGCTTTGTGCTTATTG
	Mi159-F	AGCCGTAGCTCCTTTAAGTCCA
	dyzk-R	ATGGAGAAGCAGGGCACTTG
	skcr-R	CCAGGTGTTGTAGTGGGGAC
	jxri-R	TTTGGAGCGTCACCCATGTT
	pjnp-R	CCACAGTTGCTCGGTTTGTT
	ttjr-R	GAAGAAGTGCAGACGGGGAA
	juac-R	TGCTTTACTGATGGGCCGTT
	uums-R	AACCATCCAGGGACATTCCG
	mxei-R	ACCAGTTGCAAAATCACCTTGAC
	yszy-R	CAGTCACATCCTGCTCATCGT
	M23321.1-R	AGAAATCACTGCTGGTCTGGA
	M30363.1-R	ACTTCCCACCTACTTCGCAT
	M671.1-R	CCGTGGACCTATGCTCTTGT
	M30219.1-R	AGTCGGTGGTTGTGGGTAAT
	M29860.1-R	TCTACCTGCACCCTTTCTCT
	M28909.1-R	CCGCTCTCACAGTCTCACTT
	M28802.1-R	CAGAAATTGTCGCGGGAGTT
	M26235.1-R	AAACGCAAAGCCAAGGTCTT
	M25067.1-R	TGGGCATGACACTCAAGACT
	M25018.1-R	CGTTGCCGGGGAGATTATTC
	M21874.1-R	AGAAGACAAGTCACCTGGCC
	M20137.1-R	CGCCCGTTCCTTGGTAATTC
	M15309.5-R	TGTGAACGTGAGACCTGTCA
	M14995.1-R	TGCCACCTCAAGCTGAATTG
	M18114.1-R	CCAAGGCAAATCTGGTGAGT
	M2472.2-R	CATGCTCCCTCCTTGCACA
	M20295.1-R	AACGCACCTTTTCACATCCC
	C2192-R	TCATTTGAGCCTCCGTTTACA

## Sheet: Sheet2
noyh-F	tgctgattttgggttggcaa
rrem-F	TCTTGGCGCTGATGACAAGT
pgxr-F	GCACTCACGGTTAAGTCAGC
jmkt-F	TTAGGGCCGGTGATCTTCTC
qgsa-F	AGTAACGCCCACAATCTGCT
jfup-F	TCAGGGCGAGGTGACTCTAT
M2050.1-F	GCCGACTACCATAATGCCCA
M30182.1-F	AGGGGAAGGATTGAAGTGCT
M13357.6-F	GCTCACCCTCCTCGATTTTG
M1138.1-F	ATCTAAGCTTCCTCCCTGCG
M13357.1-F	GAAGCTCACCCTCCTCGATT
M1886.1-F	TCGCGGGATTTCAGCAATTT
C205-F	AGGCCGCTTCTTGTCTTCTA
C717-F	GCCGCCAAAGAGTCGTTATT
P44-RT	GTCGTATCCAGTGCAGGGTCCGAGGTATTCGCACTGGATACGACGAGCGC
P979-RT	GTCGTATCCAGTGCAGGGTCCGAGGTATTCGCACTGGATACGACTATAAA
Mi408-RT	GTCGTATCCAGTGCAGGGTCCGAGGTATTCGCACTGGATACGACTAAGGG
Mi2111-RT	GTCGTATCCAGTGCAGGGTCCGAGGTATTCGCACTGGATACGACTGAGCC
TY-R	CGCAGGGTCCGAGGTATTC
Mi164-RT	GTCGTATCCAGTGCAGGGTCCGAGGTATTCGCACTGGATACGACAGCATG
P51-RT	GTCGTATCCAGTGCAGGGTCCGAGGTATTCGCACTGGATACGACAGTTTT
P523-RT	GTCGTATCCAGTGCAGGGTCCGAGGTATTCGCACTGGATACGACCATAAC
Mi159-RT	GTCGTATCCAGTGCAGGGTCCGAGGTATTCGCACTGGATACGACCTTTTG
dyzk-F	AGATTGGGTCCTTTGTCGGG
skcr-F	GCTTCCTGCCCAACACAAAG
jxri-F	GGGACGATGCAGAAGCAAAC
pjnp-F	TTTCACCCTACCGACGAGGA
ttjr-F	AACTCCTAGCTTTGGCGACC
juac-F	AATTGGATTTCCGCGACCCT
uums-F	TGCCAAAGGTCTGCTTGACT
mxei-F	GCGGAGACATTGTTGGGAGTA
yszy-F	GAAAGCGTTGCAGTCTCTGG
M23321.1-F	TTCCCACAGTGCTCACAGAT
M30363.1-F	ACTACTTTCGTGGCTGCAAT
M671.1-F	GCCCCTTGTAGTGCTGAATG
M30219.1-F	ATTCGACACCACAAGCATCC
M29860.1-F	GTGGTGGCGCAGATAGGTG
M28909.1-F	ATCTTCGTCATCCATTGCCC
M28802.1-F	CGACTCGACCATTAAGCAGC
M26235.1-F	GTACATTGTGCCGTGCCTAG
M25067.1-F	TGCTGCCATTCTCACCCTAA
M25018.1-F	AGCAGAGCACGTCATACAGT
M21874.1-F	AGGCACCAGTGTAATCAGAGT
M20137.1-F	TGAGAGGAGAAAGTGCCGAA
M15309.5-F	TCACGTCTAGGTCCGATTGG
M14995.1-F	AGCTTGTACCATTTGCAGCT
M18114.1-F	GTCGCTAATGTCCTGGCTTG
M2472.2-F	GGCCTTGTTAAGTGGTGCCT
M20295.1-F	GATGTTTGACCGGGTGATGG
C2192-F	CCGTGAGAAAGAAAGAGGAGAAC
noyh-R	ggtagcaatcaaacgcccaa
rrem-R	AAAAGCAGCAAGCCAACCTG
pgxr-R	GCCTCTTGTCCATCAAACGG
jmkt-R	AAACTCTTGCCCCTCTTGGA
qgsa-R	GGCCAGGGGTTAGAGGAATG
jfup-R	ACTGCATTTGGAACCTCCCC
M2050.1-R	AACCACCACCGGTGGAGG
M30182.1-R	ACGCCCGAAGATGATGAAAAT
M13357.6-R	GGCTTGCACTGCCTCTTCC
M1138.1-R	GCCGATAATCTGCATCCTGAG
M13357.1-R	TCACGGTCTCCAAGATGTCA
M1886.1-R	GATCGGGTTGGATTGAGGGT
C205-R	CAGAGGACGACGACAGTGAA
C717-R	CCCAAAGAAGTCACGCTACG
P44-F	AGGACGACGACAGTGAAAGA
P979-F	AGGCGGGAAGATGATGAAAAT
Mi408-F	ACAAACCAAAATCGAAAACCCA
Mi2111-F	GCAAGTGGCGATGAGTGTTA
Mi164-F	AATCTGGAGAAGCAGGGCAC
P51-F	GCAATCAAATTCGGCCATG
P523-F	GGTTCGTGCTTTGTGCTTATTG
Mi159-F	AGCCGTAGCTCCTTTAAGTCCA
dyzk-R	ATGGAGAAGCAGGGCACTTG
skcr-R	CCAGGTGTTGTAGTGGGGAC
jxri-R	TTTGGAGCGTCACCCATGTT
pjnp-R	CCACAGTTGCTCGGTTTGTT
ttjr-R	GAAGAAGTGCAGACGGGGAA
juac-R	TGCTTTACTGATGGGCCGTT
uums-R	AACCATCCAGGGACATTCCG
mxei-R	ACCAGTTGCAAAATCACCTTGAC
yszy-R	CAGTCACATCCTGCTCATCGT
M23321.1-R	AGAAATCACTGCTGGTCTGGA
M30363.1-R	ACTTCCCACCTACTTCGCAT
M671.1-R	CCGTGGACCTATGCTCTTGT
M30219.1-R	AGTCGGTGGTTGTGGGTAAT
M29860.1-R	TCTACCTGCACCCTTTCTCT
M28909.1-R	CCGCTCTCACAGTCTCACTT
M28802.1-R	CAGAAATTGTCGCGGGAGTT
M26235.1-R	AAACGCAAAGCCAAGGTCTT
M25067.1-R	TGGGCATGACACTCAAGACT
M25018.1-R	CGTTGCCGGGGAGATTATTC
M21874.1-R	AGAAGACAAGTCACCTGGCC
M20137.1-R	CGCCCGTTCCTTGGTAATTC
M15309.5-R	TGTGAACGTGAGACCTGTCA
M14995.1-R	TGCCACCTCAAGCTGAATTG
M18114.1-R	CCAAGGCAAATCTGGTGAGT
M2472.2-R	CATGCTCCCTCCTTGCACA
M20295.1-R	AACGCACCTTTTCACATCCC
C2192-R	TCATTTGAGCCTCCGTTTACA

## Sheet: root
name	seq	type	Stem Loop primer	Forward primer	Universal Reverse Primer
Bv_000470_dyzk.t1	AGGCTTCACCCTATTTCTTATTTTTTGTTTCTATATAAGAAACAAGGAAAAACAAAAAAAAAAAAAAAAA AGACAAGAGAAAAAAGTTAGAGGTGAAAAATGAGTAGCCTAACCATGGTGGAGGCTAAACTGCCACCAGG GTTTAGGTTCCATCCAAGAGATGATGAGCTTGTTTGTGATTATTTGATGAACAAATGGAATGGATGTGAA TCTGCTTTGCTTATCGAAGTTGACCTCAACAAGTGTGAACCTTGGGATATTCCTGAAACAGCCTGTGTAG GAGGTAAAGAATGGTACTTTTACAACCAAAGGGACAGGAAATATGCAACGGGGCTAAGAACAAATCGAGC AACAGCCTCAGGTTACTGGAAAGCCACCGGAAAAGATAGGCCGG…	mRNA	AGATTGGGTCCTTTGTCGGG	ATGGAGAAGCAGGGCACTTG
Bv5_124210_skcr.t1	ATCTTTAATTTCTTCCATATGCTCAGAAATGTTAGGAGCATCGAGTTTCCATTTATCTTCCATTTCCTCA AGACGATACAATCTCTTAGGGCTATTTTGGGTGATTCCACTGAGCTATTTAATCATATGTAAACATGTTG TTCAGTGTGATCCTCCCGAAGACCCCATTAAATGCTCGTTTGGGAATTCGGACTGCGTCATCACAAATTC TTACGGAATATTTCCCGACCGAAGCACTTGTCGTGCGGCCAATGCCGTTTACCCGGAAAACGAACATCAG TTAATCTCGTACGTCAGAGATGCAACCAAGAAGAAGAGGAAGATCAAGGTCGCAACCATATATGGTCACA GCTCCACGAAGTTGGTGTGCCCTAATGGAGAAGACGGCCTAATA…	mRNA	GCTTCCTGCCCAACACAAAG	CCAGGTGTTGTAGTGGGGAC
Bv5_110660_jxri.t1	TACCACATTATATACTCCATAGTCCATACATTGAGAAGTGTCGAGTGACTACCAACTTGAGTTACACAAA CAATGGATTTAGGTAGTACATATCATTTTCCCGCTGTCCGACGATCGTCAGACAGCTATGAGGTGCCGGA AGGAGTGGATGTAAGGGGAAGGTATGACGAGGAGTACGCCAAGATACTCACCAAAGATGCCTTGCAATTT GTGGCTGAGTTACAAAGGGAGTTTAGGAATCACATCAAGTATGCTATGCAGTGTAGGAAGGAGGCTAAGG CTAAGTATAATAGTGGGGCATTGCCGTGGTTTGATCCTACCACCAGGAAAATTAGGGAAGGGAATTGGGT ATGCTCTGCTCCACCACCGGCTGTTGCTGATCGGAGGGTCGAGA…	mRNA	GGGACGATGCAGAAGCAAAC	TTTGGAGCGTCACCCATGTT
Bv5_114390_pjnp.t1	GTATTTAGGGACCTTAGTTACCCATTTATGCGATTTTTCATAACACCCTTTTCATTTTTTCTAGTCCAAA AAAATTTTCTCACCTTTGTTTTACTTCTTCAGTTCTTCTTCTTCTTAGTGATTTTCTTTAAAAGGCATAA AAAATCTCCATCCCAACTTTCATTTCATAACAATCTCATCTTTACCTTTGTGTTATTGTGTATGTGTACA TAACATACAAATATTTTCTTCTTTGATTACTTACTATTTGTAAGAAAATTTAGAATTCCTAGGTACCCTT TTAATTTGGTGTTGAATTTATGTTTCAAAACCTAGCTGTTTATTGGAAATTGTAGGAGTTATTAGTTGAT CAAATTCAAATACCCAATTGTTGAAAAAGAGGTACTCTTTAAGA…	mRNA	TTTCACCCTACCGACGAGGA	CCACAGTTGCTCGGTTTGTT
Bv5_100510_ttjr.t1	AAAACCACTTATACTCTTTCTTCTTTCTCTCTCCTATTCTCATCTCTCCTAAAGTAAAAAAAAAAAATGA GAGAAATCCTTCACATTCAAGCAGGACAATGCGGGAACCAAATCGGTGCAAAATTCTGGGAAGTAGTATG TGCTGAACATGGAATTGATCCAACGGGTCAATACAAAGGTGAATCAGATCTTCAATTTGAACGTGTAAAT GTATACTACAATGAAGCAAGTTGTGGTCGTTTTGTTCCTCGGGCCGTTCTTATGGACCTTGAGCCCGGTA CTATGGATAGTATTAGGTCTGGCCCGTATGGACAGATTTTTAGGCCCGATAACTTTGTTTTTGGACAATC TGGTGCTGGTAATAATTGGGCTAAAGGTCATTATACTGAAGGTG…	mRNA	ACCTCATTCCTTTTCCCCGT	CTCCTTGGTGCTCATCTTGC
Bv5_097930_juac.t1	TCTATACTACTTGGCAAACTTTGCCATATCTTCTCTTTCTTTTCATCACTTTTCCCATATTTCAACCATT ATTATTATCATCAATCAATCTCCAAAACATTGTATAACATCACAAATATAAACCAAACAAAACATACAAT GTCTGAATCCTCAGATTCAATCCTTCCTTACTCTTATGCACCTTTGGCCACAAAAAATGAGTTCAATGGT TTCGGACCGGGCGAAAACCAGCCTAGGAGAAGGTCCTTAAAGATTGGGTTAGCAGTGTTTTCGACCCTTA TGATATGTGCATTGTTAATGAGCATATTGGATTACAACAACAATGTTATTGAGAATAATGTGTCTAACAA TAATGCACCCAACAAATACAATAATGTTGTTGGTGATCTAACTT…	mRNA	ACCCTACAACTGCTTGGCTA	CATGCTTTACTGATGGGCCG
Bv2_040500_uums.t1	CTCTCCGCCTACCAACGCGCAATTCCTGATACTCCTCCCCTTTTTAGTAACGAATTTTCCATACTCTTTT TTCTTTTTAAGTTATATAAATATTTCTTCATTTTCCATTTTTCTCTTTCTCTTTCTCTTTCTCTTTCTCT CTCCTCTTTTTTTTATTTATTATATATATATATTCATATCGCAACTACTTGGCGGTGAAGCCTGCGATAT TTCTCCTCGCATTCACGAATCATCAGTGTTCGGAGGAGAGAGAAAGTGTGTTTCACAGAGAGATGGCTGT AAGTTCATCTCAGAGAGATGAAAATGGAGGTGAACAAGTTTATCCAAAAGTTAAGCTTGGTGTTTGTGTG ATGGAAAAGAAGGCATCTTCGGGTCCAATGAAGCAGATACTAGA…	mRNA	TGCCAAAGGTCTGCTTGACT	AACCATCCAGGGACATTCCG
Bv5_117790_mxei.t1	TTAGTCCCCCAAAAATTGGCAACTCTTTATTCTCCTCCCATGCACGGCAAAAGAAGAAAAAGAAAGACTA CAATGAATAGGAAAGAGGAAAAGAAGATGAAGATGATTTCTTCTTCTCCTGAAGATTTGATCCCTGATAT CCTCCTACAATTACCTGAAGATTTGATCACTGAAATCCTCCTACGGTTACCTGTAAAATCCCTTTTAAGA TTCAAATCAGTCTGCAAAAAATGGAATTCTCTAATCACAAACCCTACCTTTGCCAAATCACACCATCAAC ATTATACAACACATTACAATCTTTCATCATCTTATCTTGTCATAAGATCAAATCATTCTATGTTCACTCT TCATCTCGATCTCAAAGATCGCCTCGATAACCCTATTCAAGAAT…	mRNA	AGGTAGCAGATGTAGTGAGGC	CCAACAATGTCTCCGCCAAA
Bv9_220500_yszy.t2	CAACAATGGCGTTACAATGTTGAGAGAGAAACCCAAATTTCATCCCCAAATTCACCGGGAATCAGAGTGA ATAAACCCTAATTTTGTCGGCAATTGAAATTCCTTCACCGGAACAAATTATGGGAGTGCGAACTGAAACT GAGGGTTCCGATCTTGTGGACCCACTCGCCGACTACTCTTCTTTATCTCTCTTCCCTCGTACCTTCAGTT CTTTATCAACATCATCTTCATCTTCTATCGATCTTCGTAAACCTAATTCCCCGATTTTGAACTCTATTCT CACTCATCTCAAGGCTAAAGTGTTAAGCAGTCCTGACAAGATGTTGAAGCAGGCAAAGCCCATCGTAGAA TACAGTTTGAACTTCTTAAAAACTGATAAAACTGAAGCTATTGC…	mRNA	GAAAGCGTTGCAGTCTCTGG	CAGTCACATCCTGCTCATCGT
gma-miR6300_L-1R+1	TCGTTGTAGTATAGTGGT	miRNA	GTCGTATCCAGTGCAGGGTCCGAGGTATTCGCACTGGATACGACACCACT	ACGGGCGTCGTTGTAGTATAGT	CGCAGGGTCCGAGGTATTC
mtr-miR164d	TGGAGAAGCAGGGCACATGCT	miRNA	GTCGTATCCAGTGCAGGGTCCGAGGTATTCGCACTGGATACGACAGCATG	AATCTGGAGAAGCAGGGCAC	CGCAGGGTCCGAGGTATTC
PC-5p-109182_51	TCAAATTCGGCCATGAAAACT	miRNA	GTCGTATCCAGTGCAGGGTCCGAGGTATTCGCACTGGATACGACAGTTTT	GCAATCAAATTCGGCCATG	CGCAGGGTCCGAGGTATTC
PC-5p-7955_523	TGCTTTGTGCTTATTGTTATG	miRNA	GTCGTATCCAGTGCAGGGTCCGAGGTATTCGCACTGGATACGACCATAAC	GGTTCGTGCTTTGTGCTTATTG	CGCAGGGTCCGAGGTATTC
PC-5p-3682_979	GAAGATGATGAAAATTTATA	miRNA	GTCGTATCCAGTGCAGGGTCCGAGGTATTCGCACTGGATACGACTATAAA	AGGCGGGAAGATGATGAAAAT	CGCAGGGTCCGAGGTATTC
csi-miR159a-5p_L-1_1ss10GT	AGCTCCTTTAAGTCCAAAAG	miRNA	GTCGTATCCAGTGCAGGGTCCGAGGTATTCGCACTGGATACGACCTTTTG	AGCCGTAGCTCCTTTAAGTCCA	CGCAGGGTCCGAGGTATTC
MSTRG.23321.1	TTTCACACTTACAAAAAACCAAATGTTGCATTTTAGATAAAGAGACATGTCCTAGCCTAGCATGAATAGT GTTCAGGTTAACTACACTATTACAACTCTTCAAAAACTTTGAAGCATATAGATCATCATTCTTCTCTGCC TCTTCCTTCTTCACAAGTTTATAAAGGTCCTGCTCTTTTGTTCCAAACAAGATAGCCTTCTCAATGGAAA GGCCCTGTAATACACAACCATTTTTATCAAAAAGAAGCTTAAGATCTCCTTCCTTTAATAACTTAGCAAC TGAAAGCAGATTATGATGAAAGTCTTGAACATAAAACACATTTTTTAGAGTAATCATGTTATTTAGGATA ACATCACCAATTTCAATGACATATTTTTCACTTCCATCTGGAAG…	lncRNA	TTCCCACAGTGCTCACAGAT	AGAAATCACTGCTGGTCTGGA	u
MSTRG.30363.1	CGTATAACTAGTTCACACATAAAACTTTATAATCTCATTCTCATCTCATAGAATGACATCTGTTATAGAC TGTTAGCCTGTTACATTGGCTTCTCTATTGGACTTACACATAGAAAAGCCAACACAAGTGTACCAATATA TGAACGACTAATATTAAGGATGTTTTGTTCTATTGGTTAAGATTGAGGTAATGTGAATGATAGATTATAG GTTTAAATCCCCTTCCTTTTTTTGTACTTTATACTACTTTCGTGGCTGCAATAGATAAAAAAAATTATAT GGACAATTAATTTCTAAAATCAAGTTGCTATGTTGTGGTCATTATTACACATTATTGAACAATTTAATTT CTCCAACTATGTTACAATAGTGGAGCCCATTAACAACTCTGATT…	lncRNA	ACTACTTTCGTGGCTGCAAT	ACTTCCCACCTACTTCGCAT	i
MSTRG.671.1	TTTCTTCTAAAACATTTTTTATTTTCAACAGACGAAAGCGTTGTTTTAAGATGTGTATTCGGCATTCTCC GCCAAAGAAAATCTTTTTCCTGGTTACCGTTGCTTGTCATATTTGCCCCTTGTAGTGCTGAATGTAAGCC TTAGAATACTTGCAACCTAATTCCCTAAACCAGCCATTTGTATAATTGTACCTAAGCAATAAGAAGAATT ACCAACTCTTTTCCTTGTTGCTAGTTTGGAACACAACAAGAGCATAGGTCCACGGGAAGGGCCACAATGG TGAAAGAAACCATTGTAACAACAAAGACAAAGAATGAGTAGCAACTCAAAATACCAATTAGACATTTCTT CTCTAATTTGAATAAATAAAGATATAACATCAAATTTCTTTGTA…	lncRNA	GCCCCTTGTAGTGCTGAATG	CCGTGGACCTATGCTCTTGT	u
MSTRG.30219.1	CATTCGACACCACAAGCATCCAGCCCCACCCCCTTCGACCCACCACCACCCAAAACCTCGACCCAACCAC CTGCCACCAAAAACCTCGCCTTAACCACCCAGAAACCCTGACCCAACCACCCACCACCCAAAACCCTGCC TTAACCACCCGAAACTCCATTTCAACCCCACCCCAACCACTAAAAACCACTCAAAACCTCACCTCAACCC ACCATTACCCACAACCACCGACTCAAAATTTGAGCAAAAACCACCCCCATGTTGGTGAGAATGGAGATTG TGGTGATGTTGCTGTGGTGAAAGTGGAGATGGTGCTGTGGTAGTGTAGGTGGAAGGTGTGGCGGTGTGGC GGTGTGGCGGTGTTGTGGTGCGTGGCAAGCAGTGGCATGGTGGG…	lncRNA	ATTCGACACCACAAGCATCC	AGTCGGTGGTTGTGGGTAAT	u
MSTRG.29860.1	CACCCAAAACCCCGCCTTAACCACCCGAAACCCCATTTCAACCCCACCCCAACCACTAAAAACCACTCAA AACCTCACCTCAACCCACCATTACCCACAACCACCGACTCAAAATTTGAGCAAAAACCACCCCCATGTTG GTGAGAATGGAGATTGTGGTGATGTTGCTGTGGTGAAAGTGGAGATGGTGTTGTGGTAGTGTAGGTGGAA GGTGTGGCGGTGTGGTGGCGCAGATAGGTGGTGGCGGTGTTGTGGTGCGTGGCAAGCAGTGGCATGGTGG GAGGTGGTGAGGTAGATGAGGAGAGAGGAGGGGGTGGTAGAGGAGAGAGAAAGGGTGGTATGGTGGTGGT AGAAGAGAGAGAAAGGGTGCAGGTAGATGAGGAGAGAGGAGGGG…	lncRNA	GTGGTGGCGCAGATAGGTG	TCTACCTGCACCCTTTCTCT	u
MSTRG.28909.1	CGATATCTACAACTTTGATTCAATAAGTTTGGTCCAATTCCAACTCTAAAATGCAGAAATTGAGCATGCA CAGTACGGGAAATCAAATCAGAGGAGAGAGAAAATTATCGTTTGGGGTTTTATTTTGGTTTTAAGGTTTC TCCCAATTCTTAACCACTTGGGTCATTAAACTGAAATCTTGAAGAGAATAATTGATCTATGGGAAAAATA CACTTTGGCACTTGATTGAGAAGTTATGAAAGGAGAGAGAGATGTTCTAGCATCTAGAGTAGGTAGCATG AGTGATGAGACATAATTTGTAATTAAAAATGGGTTTATCTTTATTTCAAAGCTTAAAATCCTTAACACAA TGTCTCTATTATATAAAATCCATACTAAATTATTTGTGTTTGGA…	lncRNA	ATCTTCGTCATCCATTGCCC	CCGCTCTCACAGTCTCACTT	u
MSTRG.28802.1	GGGGTGATAAAGAGTCAAGCCTGTTCGTAAATAGTTCGAGCTTGGCCCGTTTAACATTTGGCAAAGCTCG ACTAGAACAAAGTTCGGCTCGTTAAGCTTCAAACCCGGCTCAAACTCGAATAAACTTATACGAACACAAG CCGAGCAGACTACAATTTGGACTCGACTCGACCATTAAGCAGCCTTAGGTGTAATCCATCTCAATGATAC ATAACTCGCTTCTACCTTCGCAAACTATATTTTGATTCCCTCGTTTCGAAACGTGATTCATACACGCACT AAATCTCTGATGTACGCGAGTCATTTCGACCAAATTGGTGTAACAAACTCCCGCGACAATTTCTGACCGT AGATCTAAAATTGGAGTTGAGATGAACCATTTGTGAGGGTGACA…	lncRNA	CGACTCGACCATTAAGCAGC	CAGAAATTGTCGCGGGAGTT	u
MSTRG.26235.1	ATTTTTAAGCTGTAATAAGAATATTACACGTGCTTTCTTTTGGATATATATGACTTATGAGTTACGAATG CAGTACAAAATACAAAGAAGAAGTGGGGGTTTCGATTTTCTGACCTATCATTCACATCACCTCAATCTTA ATACTAGGCCAAAACATCCTTGGTAATGTTACATGTGCTTTCTGCTGCTCCTTGTTGCTAATATCTTTGC AGCTTCATTTGTTGAGATCATGATAGAGTTTCTTCAGGATAAAAAGTTCATTATCACCAATGATTCAGTC TTCTCAAAAGAAAATATCACGACGTCTTTTTAGTTATTTACGTCGTCGCGGTTCACAACAATAGTCTTTG GCTCCCAAGACTCCTTTGGTGAGTGGTTATAAGTAATAGTAATG…	lncRNA	GTACATTGTGCCGTGCCTAG	AAACGCAAAGCCAAGGTCTT	u
MSTRG.25067.1	TTTTTTTTTGCTAAATAAGTAGAATCTTCATTCAAACAACCAATCATCCATACAACCTAGCCAACTTCAA GTCAAACAAACCAACTAGGTTGGACTCTTTGAACAAGAAGAGGCTCATCAAGTACTATACATACATCATT CATAAAGACAAAAACCATTGCTTATCTCTATTAGTGATCTTATTGGGCAGCACAGCAGCAATTCTAAGCT TTACATCAGCCTGTATCCTCTTTATGCTACTACTAATAGATTCAACTTTGTGATTCCAATATTAACCATT TCTGACTCTCCAAATATAGTAGATGACAGCAGCTATCCCTGCTAAAATCAACTGTTTCTGAAATTTTGTC CTGGATCCTCTTCTGATCCCTCTACACAGTTGATGAAGCTCCAG…	lncRNA	TGCTGCCATTCTCACCCTAA	TGGGCATGACACTCAAGACT	u
MSTRG.25018.1	GTCTTGTAGAAACTTTATGTAATCATGTCATATAATTAGTTGCTTATATTGATCACCAGTTAGAATACAT CATTGAAAATTATAGCTGGCAAAGAATATGACTATATTATCTGGACAAAACAAACACCAAAAAATACCCA AACTATATACTCAATATAAGGCAAAGCAGGGCACTACAGTAAAGCAAATAGCAAAGGTTAAAAGTAGCAA ATTTGATTGAATCTGGAAAATGACAGTAAGGTTCGAATATATATTTTTTTTCTGCAGTATTAATGATGAT CCTAGCGTACACGTTTAGTGCATCCAGTATGAGCAACATAAGTCAGAAAGTTCTAGAGCAATTCAATTAA AAGTTCAGAGCAATTCTGGGAAACCATTTAACAAAATAATTAAG…	lncRNA	AGCAGAGCACGTCATACAGT	CGTTGCCGGGGAGATTATTC	u
MSTRG.21874.1	ATCAACAAGCTGAACCTAGGAGAACTAACACACTCCATGACCATCGGAATAAAGCTTCCTGGAAATTTTA AGGCTCTGAGCATATCTTCCATGAAACACCAATCTATAGAATCATAAGCCTTCTTCATGTCCATTTTAAC TATGCATCCAGGCTTTGAATTCTTTCTTCCATAACCATGAAACATATATTGACAAACCATTACATTATGA CCAATAAACCTACCATGAATAAATGCACCTTGATTTTCTGCTATAATTTCAGGTAGTATAGGTCTCATTC TATTACATATGATTTTTGTAATACATTTATAGACTACATTGCAACAAGCAATTGGTCTGTAGTCAGCTAC ATTACTTGGGCATTTTATCTTAGGCACCAGTGTAATCAGAGTGT…	lncRNA	AGGCACCAGTGTAATCAGAGT	AGAAGACAAGTCACCTGGCC	u
MSTRG.20137.1	GGCACGCTAGAGCATCTTGGCGAATGTCAAATGCTTCTAAGGTAGGGTCGTGGTAAAATTTGGTTGGGTT GATTTTTCGGTGCTTAAGTACATCATAGGCCTTTTTGCTATTTGAGTCGGGGTCAAACCGAAGGTTAGGA ATGTGGATTGAATCATTGGGTGAAGGATTGGCATTTGTGAGGTTTTTGTTTTTCTTGGTGCGTGAAGTTA TGTTGTGGAGTTTAAAGAGAAGGCTCAACCACTATGCACATACTTAAACAATCAACAAATGGACAATACA ATCTTTAAATTTCAACAAAGTCACAATCAATATATCCACCAACAAAGTTCTAACAAGTCAAACGATCCTA GGTAGGTCACAAAGGTACTTCTATGACAACAATTCCAACAATCA…	lncRNA	TGAGAGGAGAAAGTGCCGAA	CGCCCGTTCCTTGGTAATTC	i
MSTRG.15309.5	GTGGTCAAAAATAAACTCCTAATTCTCCTAGGTTAAATACAGTACTAATACTTATCATTTTCCCATTACA AGAAGACATAAAGTAGAAAAAGAAAAGAGTGTACATTATCCAAATCCTCCATAACTCAAGCCAACATCTT ATACTTTTATTTAATTCCTCACCTCCATCAACATTAAATATACAAAACTTCCATCAACCATGATCATACT CCAACTATCTTTCATCCATCTTCACCATATTGCAGGTTGTGGATTTGTTTTCGATGAAGGAAAACTTTGT TCTTGGGCTTGCGTTTCATGTCGAGAATCGGATTAAAGAAAAGATTTTTGGATCCTTTGGAGAATAATTT CACTGTCATTTAATTTCCTTAATCAAATTGCGGGTTCGTAGAGG…	lncRNA	TCACGTCTAGGTCCGATTGG	TGTGAACGTGAGACCTGTCA	i
MSTRG.14995.1	CTTAATTCCAAAAAGAGTACAAAGCTAACATATTTGTTTACATTGTGTCCAAATTTCAGCTGATTTGGAC TTCATTTGCCACGCCAACTAAGCTAATAAAATACAAGACACAAATATTACAAACTTTCCAGCACACTTCC TACAAACTAGCTTAGTCACCCTATTGGAAGTACAAAACAGAAGAACTACCAATGGACTACTAAAGTAAAC ATATTAAACTATAAACCTTCAAAAGCTTGTACCATTTGCAGCTCAAATGATTGCTGCCCAAAAGCTTCAA AGGGAAGCTATGCTGGACGCTGGAAATGAGGCAGCAGCATACCCTTGCTTGAAGTCTCCTCCTTTCATTG GTTTTGGCTTCCCTTGCCATGTGAACTTCATATGGGCTTCTCCT…	lncRNA	AGCTTGTACCATTTGCAGCT	TGCCACCTCAAGCTGAATTG	u
MSTRG.18114.1	TGCAGATTTTGACTCTATAGTTAGTTTAGGTAGACTTTATCCTGGAATTTCTGATTCTTGATGAGTTTTC CGATTATTTGTGATTTTGTTTTCCAGTATTTGCATCTACTTTTAATTATTTTTTTACTGTGATTTTGTTT GATTGATAATCCTGTGGATCTGTTTTGTAGCTTACATTTCCTTCACATTTACCAAACTGACTAATTTTTG TTTCCCCTGTAAGGTTTTTGTTGACTCTCATTAATCAACTGTAATCAAATGCTTGGATCTCCTGTTTTAG CATTCTTAGCTATTTGTTTGACATACTTGCTTAGTTGTTTGCCTTGAAAATTTGTTTGCTCTTTGCTGCT GTATGTGATGTTTTTTTGTTGTTTCTTTGTCCAATATTAAAGCC…	lncRNA	GTCGCTAATGTCCTGGCTTG	CCAAGGCAAATCTGGTGAGT	u
MSTRG.2472.2	TAAAACCTATTCAATTTTATATAAGTGATTAATAAACTGCATTACTAACTTATTCATTTTCTTTTTTGAA AAGAAAGTAATAGTAACTACTCCCTCCGTTTCCTAAAGATCTTCCCTCCTTCCGTTTAAGGGTATTTCCA AAAGATCTTCCCTCTTTTGCTTTAATCCTTATTTGGCAAAACAAATTTCCCTATTTGCCCTCTCATGTCA CTATCATATGGTCCACCATTACATTATTAATTCAATTTTACTCCCTTTCTCTCTCCTACTTTAACCCTTT TTTATTTGTTAATTTATCTTAACTCCTTTCTCTCTCCTACTTTACTCACACCATGCCCCACACAACTTGA TTTTCCTTGGTATCTGTAGGAACAGTAAGTGGGAAGATCTTCAG…	lncRNA	GGCCTTGTTAAGTGGTGCCT	CATGCTCCCTCCTTGCACA	j
MSTRG.20295.1	GTGGGGTTTTTTCCACTAGTGTTATGATCGAAATTATTGTAAATTTACGTTGACTAAGTGGAAATTCAAT CGTAAGATATTTCCATGATGCATGAACATGTTTGTTTGTGGTTAATAGCAAGTTGAAAACTTTTCAACTT TACCCTATATATGGGAGGAGGATTGTTGGAAAATTTATAGTGTAATGGGTTTTTATGCTCATATGATCAT ATACTAGAAGATGAGGACGTCTAGGATGTTAAAGATTAGAGGACACAAAAACGCAAAGGCACGTGGAAAA TAAAGATTAACAGAAGGCTGGTCGCGGGTCGCAACTAGAGATAGAAATATCCAGTGGATCACCCAACCAC CCATTCCACCCGGTTTATTAAGTGGGTAAAAAACCCGGTTTAAA…	lncRNA	GATGTTTGACCGGGTGATGG	AACGCACCTTTTCACATCCC	i
circRNA2192		circRNA	CCGTGAGAAAGAAAGAGGAGAAC	TCATTTGAGCCTCCGTTTACA
Bv9_213960_qddk.t1	>Bv9_213960_qddk.t1 AATTACAAACCTAATAATCATACCTTACTTGATTTTCATTCTCATCTAACTAAACCCCCTCTATTCACCA AAACACCCCCCCTCCCTCCATCGTTTTACTCTCAATCCAGCTCCTCACCACTTACCCCCAACCCTCTGCC TCCATCTGATCATCTCTAACAACCACCACCACCACCACCACCGTATGCAACAAACCCAATATCTCTTAAC AGTTTTCCACCCTTCTTCGCGGCCTCTACACATTTATGTCGCCCTCTTCCCCCTGGTTTTCTTCTTCATC ATCTCAACTATGAGGTTTTGATTGTCAGATTCGACTATAAAACTTATGATCTGGAGTTTTCATGGCCGAA TTTTTGACCATTTATAACTATATT…	mRNA	TCTGGAGTTTTCATGGCCGA	CTGACCCAAACCAACACGAG
PC-3p-125293_44	CCACCACCGGTGGAGGCGCTC	miRNA
PC-5p-3682_979	GAAGATGATGAAAATTTATA	miRNA
mtr-miR2111a-5p_2ss18TC20TC	TAATCTGCATCCTGAGGCTCA	miRNA
PC-3p-125293_44	CCACCACCGGTGGAGGCGCTC	miRNA	GTCGTATCCAGTGCAGGGTCCGAGGTATTCGCACTGGATACGACGAGCGC	AACCACCACCGGTGGAGG	CGCAGGGTCCGAGGTATTC	GTCGTATCCAGTGCAGGGTCCGAGGTATTCGCACTGGATACGAC
PC-5p-3682_979	GAAGATGATGAAAATTTATA	miRNA	GTCGTATCCAGTGCAGGGTCCGAGGTATTCGCACTGGATACGACTATAAA	ACGCCCGAAGATGATGAAAAT	CGCAGGGTCCGAGGTATTC
mtr-MIR408-p3_2ss18GT19GA	TGCACTGCCTCTTCCCTTA	miRNA	GTCGTATCCAGTGCAGGGTCCGAGGTATTCGCACTGGATACGACTAAGGG	GGCTTGCACTGCCTCTTCC	CGCAGGGTCCGAGGTATTC
mtr-miR2111a-5p_2ss18TC20TC	TAATCTGCATCCTGAGGCTCA	miRNA	GTCGTATCCAGTGCAGGGTCCGAGGTATTCGCACTGGATACGACTGAGCC	GCCGATAATCTGCATCCTGAG	CGCAGGGTCCGAGGTATTC
